# Supplementary material for: Species and condition specific adaptation of the transcriptional landscapes in Candida albicans and Candida dubliniensis
Source: BMC Genomics. 2013 Apr 2;14:212. doi: 10.1186/1471-2164-14-212 (PMC3626586; doi:10.1186/1471-2164-14-212)
Supplement: Additional file 2: Table S — Mapping statistics. [file 1471-2164-14-212-S2.xls]

## Sheet: Table S1
Supp. Table S1: Mapping statistics
YPD: YPD at 30 °C, 4h
YPS: YPD + 10 % FCS at 37 °C, 4h
H2O+FCS: H2O + 10 % FCS at 37 °C, 4h
bR: biological replicate
Reads predominantly used for annotating
Illumina-GAIIx_RNA-Seq	Reads	Unique reads	Repeat reads	Unmapped reads	Background level for annotation [RPKM]
C. albicans_YPS_bR1	29649151	27220452	714441	1714258	1.592
C. albicans_YPS_bR2	31786418	29174923	822667	1788828	1.64315
C. dubliniensis_YPS_bR1	31675642	28368511	1553073	1754058	1.78127
C. dubliniensis_YPS_bR2	6596303	6099005	226020	271278	3.61576
C. dubliniensis_H2O+FCS_bR1	30117757	27380136	1261001	1476620	2.929
C. dubliniensis_H2O+FCS_bR2	30518991	27898281	1170469	1450241	2.5
FLX454_RNA-Seq
C. albicans	515144	460110	26632	28402
C. dubliniensis	475306	415622	32622	27062
Reads exclusively used for differential gene expression profiling
Illumina-HiSeq2000_RNA-Seq	Reads	Unique reads	Repeat reads	Unmapped reads
C. albicans_YPD_bR1	12935510	11381882	428179	356222
C. albicans_YPD_bR2	9923753	9200357	325304	273031
C. albicans_YPD_bR3	12229085	11321652	408279	331798
C. albicans_YPS_bR3	18424594	17171434	541906	510879
C. dubliniensis_YPS_bR3	15058577	13469883	641592	277068
C. dubliniensis_H2O+FCS_bR3	14756727	13010145	697751	272727
