# Supplementary material for: Species and condition specific adaptation of the transcriptional landscapes in Candida albicans and Candida dubliniensis
Source: BMC Genomics. 2013 Apr 2;14:212. doi: 10.1186/1471-2164-14-212 (PMC3626586; doi:10.1186/1471-2164-14-212)
Supplement: Additional file 3: Table S2A-B — List of annotated genes. [file 1471-2164-14-212-S3.xls]

## Sheet: Table S2A
Supp. Table S2A: C. albicans genes
involved in as transcription: >50% overlap with another gene
altered protein sequence: at least one amino acid substituted or N-terminus elongated or shortenend
(within) transposable element: retrotransposons, transposable elements or genes within such elements
pseudogene: non-functional gene
consisting only of repetitive sites: annotation based only on non-unique reads
contains also non-unique sites: annotation contains also non-unique reads
fused: obvious gaps due to low coverage manually fused
incomplete 3'-end: in silico predicted 3'end used due to lack of reads in this area
predicted 3'-end: in silico predicted 3'end used due to non-clearly separated ends
incomplete 5'-end: in silico predicted 5'end used due to lack of reads in this area
predicted orientation: in silico predicted orientation used due to lack of strand-specific FLX-reads
					Functional gene features									Features derived from genome-associated gene assembly
Gene	Chromosom	Orientation	Position	verified in this study	5' UTR lentgh [bp]	3' UTR lentgh [bp]	uORFs in 5' UTR	spliced	coding	involved in as transcription	altered protein sequence	(within) transposable element	pseudogene	consisting only of repetitive sites	contains also non-unique sites	fused	incomplete 3'-end	predicted 3'-end	incomplete 5'-end	predicted orientation
orf19_6115	Ca21chr1	+	4059..4397	no	0	0	0	no	yes	no	no	no	no	no	no	no	no	no	no	no
orf19_6114	Ca21chr1	-	4357..5276	yes	52	556	5	no	yes	no	no	no	no	no	no	no	no	no	no	no
orf19_6113	Ca21chr1	-	8213..9204	yes	384	296	3	no	yes	no	no	no	no	no	no	no	no	no	no	no
orf19_6112	Ca21chr1	+	10702..11577	yes	92	16	0	no	yes	no	no	no	no	no	yes	no	no	no	no	no
orf19_6110	Ca21chr1	-	11648..11995	no	0	0	0	no	yes	no	no	no	no	no	no	no	no	no	no	no
orf19_6109	Ca21chr1	+	12133..13748	yes	47	24	0	no	yes	no	yes	no	no	no	no	no	no	no	no	no
orf19_6105	Ca21chr1	+	13762..14985	yes	68	16	0	yes	yes	no	no	no	no	no	no	no	no	no	no	no
orf19_6102	Ca21chr1	-	14859..15613	yes	51	17	0	no	yes	no	yes	no	no	no	no	no	no	no	no	no
orf19_6103	Ca21chr1	+	15678..16412	yes	296	1	0	no	yes	no	yes	no	no	no	no	no	no	no	no	no
SC5314_nTAR1_1	Ca21chr1	+	15906..16668	yes	37	198	1	no	yes	no	no	no	no	no	no	no	no	no	no	no
orf19_6100	Ca21chr1	-	16555..17270	yes	45	2	0	no	yes	no	yes	no	no	no	no	no	no	no	no	no
orf19_6099	Ca21chr1	+	17326..18960	yes	0	12	0	no	yes	no	no	no	no	no	no	no	no	no	no	no
orf19_6096	Ca21chr1	-	18821..19644	yes	127	16	0	no	yes	no	no	no	no	no	no	no	no	no	no	no
orf19_6094	Ca21chr1	-	19615..21719	yes	0	5	0	no	yes	no	no	no	no	no	no	no	no	no	no	no
orf19_6092	Ca21chr1	+	22220..25344	yes	18	50	0	no	yes	no	no	no	no	no	no	no	no	no	no	no
orf19_6091	Ca21chr1	-	25326..27328	yes	55	79	0	no	yes	no	no	no	no	no	no	no	no	no	no	no
orf19_6090	Ca21chr1	-	28223..29511	yes	63	23	0	no	yes	no	no	no	no	no	no	no	no	no	no	no
orf19_6086	Ca21chr1	+	29721..31569	yes	26	83	0	no	yes	no	no	no	no	no	no	no	no	no	no	no
orf19_6085	Ca21chr1	+	31811..32587	yes	143	31	0	no	yes	no	no	no	no	no	no	no	no	no	no	no
orf19_6084	Ca21chr1	-	32680..33318	no	0	0	0	no	yes	no	no	no	no	no	no	no	no	no	no	no
orf19_6083	Ca21chr1	-	33973..34461	yes	126	15	0	no	yes	no	no	no	no	no	no	no	no	no	no	no
orf19_6082	Ca21chr1	-	34484..35945	yes	41	266	1	no	yes	no	no	no	no	no	no	no	no	no	no	no
orf19_6081	Ca21chr1	+	37704..39515	yes	29	148	0	no	yes	no	no	no	no	no	no	no	no	no	no	no
orf19_6080	Ca21chr1	-	40291..41882	yes	194	111	1	no	yes	no	no	no	no	no	no	no	no	no	no	no
orf19_6079	Ca21chr1	+	42606..43505	no	0	0	0	no	yes	no	no	yes	no	no	no	no	no	no	no	no
orf19_6078_1	Ca21chr1	-	43483..43680	no	0	0	0	no	yes	no	no	yes	no	no	no	no	no	no	no	no
orf19_6078	Ca21chr1	+	43804..45765	no	0	0	0	no	yes	no	no	yes	no	no	no	no	no	no	no	no
orf19_6077	Ca21chr1	+	46731..48424	yes	64	73	0	no	yes	no	no	no	no	no	no	no	no	no	no	no
orf19_6076	Ca21chr1	+	48477..49299	yes	0	37	0	no	yes	no	no	no	no	no	no	no	no	no	no	no
orf19_6075	Ca21chr1	-	49245..49882	yes	51	38	0	no	yes	no	no	no	no	no	no	no	no	no	no	no
orf19_6074	Ca21chr1	+	49974..50775	yes	31	24	0	no	yes	no	no	no	no	no	no	no	no	no	no	no
orf19_6073	Ca21chr1	-	50807..51782	yes	0	100	0	no	yes	no	no	no	no	no	no	no	no	no	no	no
orf19_6072	Ca21chr1	+	53184..54494	yes	51	42	0	no	yes	no	yes	no	no	no	no	no	no	no	no	no
SC5314_nTAR1_2	Ca21chr1	+	54527..55049	yes	206	32	0	no	yes	yes	no	no	no	no	no	no	no	no	no	no
orf19_6071	Ca21chr1	-	54602..57103	yes	236	28	0	no	yes	yes	no	no	no	no	no	no	no	no	no	no
orf19_6070	Ca21chr1	+	58972..62583	yes	30	378	4	no	yes	no	no	no	no	no	no	no	no	no	no	no
orf19_6068	Ca21chr1	+	63097..64549	yes	198	106	0	no	yes	no	no	no	no	no	no	no	no	no	no	no
orf19_6066	Ca21chr1	-	64635..66472	yes	62	147	0	no	yes	no	no	no	no	no	no	no	no	no	no	no
orf19_6065	Ca21chr1	+	67802..68885	yes	70	42	0	no	yes	no	no	no	no	no	no	no	no	no	no	no
orf19_6064	Ca21chr1	+	69148..70920	yes	17	79	0	no	yes	no	no	no	no	no	no	no	no	no	no	no
orf19_6063	Ca21chr1	+	71053..72694	yes	112	16	0	yes	yes	no	no	no	no	no	no	no	no	no	no	no
orf19_6062_3	Ca21chr1	-	72604..73367	yes	138	83	0	yes	yes	no	no	no	no	no	no	no	no	no	no	no
orf19_6062	Ca21chr1	+	73489..73968	yes	67	92	0	no	yes	no	no	no	no	no	no	no	no	no	no	no
orf19_6061	Ca21chr1	-	73999..75424	yes	58	42	0	no	yes	no	no	no	no	no	no	no	no	no	no	no
orf19_6060	Ca21chr1	-	75452..77860	yes	122	31	0	no	yes	no	no	no	no	no	no	no	no	no	no	no
orf19_6059	Ca21chr1	-	77932..78445	yes	77	77	0	no	yes	no	no	no	no	no	no	no	no	no	no	no
orf19_6058	Ca21chr1	-	78550..79684	yes	92	14	0	no	yes	no	no	no	no	no	no	no	no	no	no	no
orf19_6057	Ca21chr1	+	80054..81137	yes	83	71	1	no	yes	no	no	no	no	no	no	no	no	no	no	no
orf19_6056	Ca21chr1	+	81180..81926	yes	24	54	0	no	yes	no	no	no	no	no	no	no	no	no	no	no
orf19_6055	Ca21chr1	-	82042..84745	yes	76	186	1	no	yes	no	no	no	no	no	no	no	no	no	no	no
orf19_6054	Ca21chr1	-	85048..87328	yes	33	79	1	no	yes	no	no	no	no	no	no	no	no	no	no	no
orf19_6053	Ca21chr1	+	87791..89938	yes	127	110	1	no	yes	no	no	no	no	no	no	no	no	no	no	no
orf19_6052	Ca21chr1	+	90074..91272	yes	0	26	0	no	yes	no	no	no	no	no	no	no	no	no	no	no
orf19_6049	Ca21chr1	-	90800..93765	yes	511	70	0	no	yes	no	no	no	no	no	no	no	no	no	no	no
orf19_6048	Ca21chr1	+	93894..94926	yes	26	77	0	no	yes	no	no	no	no	no	no	no	no	no	no	no
orf19_6047	Ca21chr1	+	95117..96603	yes	108	98	0	no	yes	no	no	no	no	no	no	no	no	no	no	no
orf19_6046	Ca21chr1	+	96756..101497	yes	73	61	0	no	yes	no	no	no	no	no	no	no	no	no	no	no
orf19_6045	Ca21chr1	+	101693..103634	yes	110	59	0	no	yes	no	no	no	no	no	no	no	no	no	no	no
orf19_6044	Ca21chr1	+	103792..104993	yes	183	77	0	no	yes	no	no	no	no	no	no	no	no	no	no	no
orf19_6043	Ca21chr1	+	105125..106963	yes	38	55	0	no	yes	no	no	no	no	no	no	no	no	no	no	no
orf19_6041	Ca21chr1	-	106999..111149	yes	127	121	0	no	yes	no	no	no	no	no	no	no	no	no	no	no
orf19_6040	Ca21chr1	-	111451..112613	yes	121	361	0	no	yes	no	no	no	no	no	no	no	no	no	no	no
orf19_6039	Ca21chr1	-	112760..113907	yes	29	105	0	no	yes	no	no	no	no	no	no	no	no	no	no	no
orf19_6038	Ca21chr1	-	114008..115963	yes	120	84	0	no	yes	no	no	no	no	no	no	no	no	no	no	no
orf19_6037	Ca21chr1	+	116997..119535	yes	92	323	2	no	yes	no	no	no	no	no	no	no	no	no	no	no
orf19_6036	Ca21chr1	+	119704..122883	yes	74	64	0	no	yes	no	no	no	no	no	no	no	no	no	no	no
orf19_6035	Ca21chr1	+	122975..123553	yes	121	92	0	no	yes	no	no	no	no	no	no	no	no	no	no	no
orf19_6034	Ca21chr1	-	123645..125692	yes	224	95	0	yes	yes	no	no	no	no	no	no	no	no	no	no	no
orf19_6033	Ca21chr1	-	126736..129002	yes	54	383	1	no	yes	no	no	no	no	no	no	no	no	no	no	no
orf19_6032	Ca21chr1	-	129190..131064	yes	69	384	0	no	yes	no	no	no	no	no	no	no	no	no	no	no
orf19_6031	Ca21chr1	-	131263..134092	yes	149	155	0	no	yes	no	no	no	no	no	no	no	no	no	no	no
orf19_6030	Ca21chr1	+	134218..135006	yes	91	38	0	no	yes	no	no	no	no	no	no	no	no	no	no	no
orf19_6029	Ca21chr1	-	135565..136812	yes	91	374	0	no	yes	no	no	no	no	no	no	no	no	no	no	no
orf19_6028	Ca21chr1	-	138481..141677	yes	98	741	0	no	yes	no	no	no	no	no	no	yes	no	no	no	no
orf19_6027	Ca21chr1	+	150518..151751	yes	37	96	0	no	yes	no	no	no	no	no	no	no	no	no	no	no
orf19_6026	Ca21chr1	-	154493..155394	yes	145	103	0	no	yes	no	no	no	no	no	no	no	no	no	no	no
orf19_6025	Ca21chr1	+	155506..156603	yes	274	161	0	no	yes	no	yes	no	no	no	no	no	no	no	no	no
orf19_6024	Ca21chr1	+	156607..158041	yes	347	41	0	no	yes	no	no	no	no	no	no	no	no	no	no	no
orf19_6023	Ca21chr1	+	158673..160655	yes	127	56	0	no	yes	no	no	no	no	no	no	no	no	no	no	no
orf19_6022	Ca21chr1	-	160654..163026	yes	292	350	0	no	yes	no	no	no	no	no	no	no	no	no	no	no
orf19_6021	Ca21chr1	+	167013..167885	yes	55	71	0	no	yes	no	no	no	no	no	no	no	no	no	no	no
orf19_6020	Ca21chr1	+	168438..169661	yes	120	102	0	no	yes	yes	no	no	no	no	no	no	no	no	no	no
SC5314_nTAR1_3	Ca21chr1	-	169063..169883	yes	0	0	0	no	no	yes	no	no	no	no	no	no	no	no	no	no
orf19_6018	Ca21chr1	+	169945..172397	yes	136	220	0	no	yes	no	no	no	no	no	no	no	no	no	no	no
orf19_6017	Ca21chr1	+	174443..176118	yes	27	23	0	no	yes	no	no	no	no	no	no	no	no	no	no	no
orf19_6016	Ca21chr1	+	176284..178633	yes	151	48	0	no	yes	no	no	no	no	no	no	no	no	no	no	no
orf19_6014	Ca21chr1	+	178657..179411	yes	97	40	0	no	yes	no	no	no	no	no	no	no	no	no	no	no
orf19_6013	Ca21chr1	+	179749..180923	yes	87	81	0	yes	yes	no	yes	no	no	no	no	yes	no	no	no	no
orf19_6012	Ca21chr1	+	181257..185285	yes	39	153	0	no	yes	no	no	no	no	no	no	no	no	no	no	no
orf19_6011	Ca21chr1	-	185405..190397	yes	109	245	0	yes	yes	no	no	no	no	no	no	no	no	no	no	no
orf19_6010_1	Ca21chr1	+	190631..191338	yes	176	73	0	yes	yes	no	no	no	no	no	no	no	no	no	no	no
orf19_6010	Ca21chr1	-	191347..193724	yes	103	313	0	no	yes	no	no	no	no	no	no	no	no	no	no	no
orf19_6009	Ca21chr1	-	194464..198013	yes	218	209	0	no	yes	no	no	no	no	no	no	no	no	no	no	no
orf19_6008_3	Ca21chr1	+	198138..198896	yes	144	89	0	yes	yes	no	no	no	no	no	no	no	no	no	no	yes
orf19_6008_4	Ca21chr1	+	198903..199315	yes	89	54	0	no	yes	no	no	no	no	no	no	no	no	no	no	no
orf19_3288	Ca21chr1	-	199294..202309	yes	28	54	0	no	yes	no	no	no	no	no	no	no	no	no	no	no
orf19_3289	Ca21chr1	-	202452..203678	yes	86	49	0	no	yes	no	no	no	no	no	no	no	no	no	no	no
orf19_3290	Ca21chr1	+	203877..204533	yes	111	75	0	no	yes	no	no	no	no	no	no	no	no	no	no	no
orf19_3291	Ca21chr1	+	205175..206411	yes	120	97	0	no	yes	no	no	no	no	no	no	no	no	no	no	no
orf19_3292	Ca21chr1	+	206437..206927	yes	0	47	0	no	yes	no	no	no	no	no	no	no	no	no	no	no
orf19_3293	Ca21chr1	-	206784..207893	yes	140	31	0	no	yes	no	no	no	no	no	no	no	no	no	no	no
orf19_3294	Ca21chr1	+	208240..208977	yes	230	52	0	no	yes	no	no	no	no	no	no	no	no	no	no	no
orf19_3295	Ca21chr1	-	209040..210592	yes	47	81	1	no	yes	no	no	no	no	no	no	no	no	no	no	no
orf19_3296	Ca21chr1	+	210816..212391	yes	5	65	1	no	yes	no	no	no	no	no	no	no	no	no	no	no
orf19_3297	Ca21chr1	-	212374..212816	yes	74	60	0	no	yes	no	no	no	no	no	no	no	no	no	no	no
orf19_3298	Ca21chr1	+	213367..220434	yes	26	277	1	no	yes	no	no	no	no	no	no	no	no	no	no	no
orf19_3300	Ca21chr1	-	220485..222107	yes	63	30	0	no	yes	no	no	no	no	no	no	no	no	no	no	no
orf19_3301	Ca21chr1	+	224368..227044	yes	161	308	0	no	yes	no	no	no	no	no	no	no	no	no	no	no
orf19_3302	Ca21chr1	-	227446..230353	yes	240	565	0	no	yes	no	no	no	no	no	no	no	no	no	no	no
SC5314_nTAR1_4	Ca21chr1	-	230664..231465	yes	0	0	0	no	no	no	no	no	no	no	no	no	no	no	no	no
SC5314_nTAR1_5	Ca21chr1	+	231998..233197	yes	0	0	0	no	no	no	no	no	no	no	no	no	no	no	no	no
orf19_3303	Ca21chr1	-	232862..234952	yes	12	9	0	no	yes	no	no	no	no	no	no	no	no	no	no	no
orf19_3304	Ca21chr1	-	235015..235948	yes	71	50	0	no	yes	no	no	no	no	no	no	no	no	no	no	no
orf19_3305	Ca21chr1	-	236039..238421	yes	55	111	0	no	yes	no	no	no	no	no	no	no	no	no	no	no
SC5314_nTAR1_6	Ca21chr1	+	238703..240878	yes	0	0	0	no	no	yes	no	no	no	no	no	no	no	no	no	no
orf19_3306	Ca21chr1	-	239100..240923	no	0	0	0	no	yes	yes	no	no	no	no	no	no	no	no	no	no
orf19_3307	Ca21chr1	-	241002..242538	yes	120	25	0	no	yes	no	no	no	no	no	no	no	no	no	no	no
orf19_3308	Ca21chr1	+	242666..244714	yes	42	84	0	no	yes	no	no	no	no	no	no	no	no	no	no	no
SC5314_nTAR1_7	Ca21chr1	-	244750..245031	yes	0	0	0	no	no	no	no	no	no	no	no	no	no	no	no	no
orf19_3309	Ca21chr1	+	245169..246551	yes	89	46	0	no	yes	no	no	no	no	no	no	no	no	no	no	no
orf19_3310	Ca21chr1	-	246638..247559	yes	32	137	1	no	yes	no	no	no	no	no	no	no	no	no	no	no
orf19_3311	Ca21chr1	+	248743..249957	yes	83	82	0	no	yes	no	no	no	no	no	no	no	no	no	no	no
orf19_3312	Ca21chr1	+	250056..252403	yes	417	56	0	no	yes	yes	no	no	no	no	no	no	no	no	no	no
orf19_3314	Ca21chr1	-	251510..252583	yes	535	86	0	no	yes	yes	no	no	no	no	no	no	no	no	no	no
orf19_3315	Ca21chr1	+	252928..254493	yes	43	239	0	no	yes	no	no	no	no	no	no	no	no	no	no	no
orf19_3317	Ca21chr1	-	254539..255032	yes	88	58	0	no	yes	no	no	no	no	no	no	no	no	no	no	no
orf19_3318	Ca21chr1	-	255122..257716	yes	57	264	1	no	yes	no	no	no	no	no	no	no	no	no	no	no
SC5314_nTAR1_8	Ca21chr1	-	258506..258881	yes	0	0	0	no	no	yes	no	no	no	no	no	no	no	no	no	no
orf19_3319	Ca21chr1	+	257870..258952	yes	39	60	0	no	yes	yes	no	no	no	no	no	no	no	no	no	no
orf19_3320	Ca21chr1	+	259001..259354	no	0	0	0	no	yes	no	no	no	no	no	no	no	no	no	no	no
orf19_3321	Ca21chr1	+	259379..261326	yes	144	277	0	no	yes	no	no	no	no	no	no	no	no	no	no	no
orf19_3322	Ca21chr1	-	261329..261900	yes	39	53	0	no	yes	no	no	no	no	no	no	no	no	no	no	no
orf19_3323	Ca21chr1	-	262092..263148	yes	134	56	1	no	yes	no	no	no	no	no	no	no	no	no	no	no
orf19_3324	Ca21chr1	-	263308..264720	yes	180	39	0	no	yes	no	no	no	no	no	no	no	no	no	no	no
orf19_3325	Ca21chr1	-	265115..267722	yes	377	248	0	no	yes	no	no	no	no	no	no	no	no	no	no	no
orf19_3325_3	Ca21chr1	-	269268..270063	yes	114	41	0	yes	yes	no	no	no	no	no	no	no	no	no	no	no
orf19_3327	Ca21chr1	-	270297..272111	yes	33	126	1	no	yes	no	no	no	no	no	no	no	no	no	no	no
orf19_3328	Ca21chr1	-	272338..274541	yes	47	333	1	no	yes	no	no	no	no	no	no	no	no	no	no	no
orf19_3329	Ca21chr1	-	275443..277046	yes	45	83	0	no	yes	no	no	no	no	no	no	no	no	no	no	no
orf19_3330	Ca21chr1	-	278190..279373	yes	43	100	0	no	yes	no	no	no	no	no	no	no	no	no	no	no
orf19_3330_3	Ca21chr1	-	280432..280830	no	0	0	0	no	yes	no	no	no	no	no	no	no	no	no	no	no
orf19_3331	Ca21chr1	+	282338..284376	yes	228	110	0	no	yes	no	no	no	no	no	no	no	no	no	no	no
orf19_3332	Ca21chr1	+	284596..287723	yes	93	56	0	no	yes	no	no	no	no	no	no	no	no	no	no	no
orf19_3333	Ca21chr1	+	287962..289530	yes	189	84	0	no	yes	no	no	no	no	no	no	no	no	no	no	no
orf19_3334	Ca21chr1	-	289539..290600	yes	173	139	0	no	yes	no	no	no	no	no	no	no	no	no	no	no
orf19_3335	Ca21chr1	+	291764..292638	yes	176	96	0	no	yes	no	no	no	no	no	no	no	no	no	no	no
orf19_3336	Ca21chr1	+	296059..296517	no	0	0	0	no	yes	no	no	no	no	no	no	no	no	no	no	no
orf19_3337	Ca21chr1	+	299543..300385	yes	0	36	0	no	yes	no	yes	no	no	no	no	yes	no	no	no	no
orf19_3338	Ca21chr1	+	300397..301794	yes	15	0	0	no	yes	no	no	no	no	no	no	no	no	no	no	yes
orf19_3340	Ca21chr1	-	305179..306077	yes	145	49	0	no	yes	no	no	no	no	no	no	no	no	no	no	no
orf19_3341	Ca21chr1	-	306558..308589	yes	75	25	0	no	yes	no	yes	no	no	no	no	no	no	no	no	no
orf19_3342	Ca21chr1	+	309101..311044	yes	57	36	0	no	yes	no	no	no	no	no	no	no	no	no	no	no
orf19_3344	Ca21chr1	+	311158..312909	yes	135	57	0	no	yes	no	no	no	no	no	no	no	no	no	no	no
orf19_3345	Ca21chr1	+	313072..317900	yes	86	105	1	no	yes	no	no	no	no	no	no	no	no	no	no	no
orf19_3347	Ca21chr1	-	317906..318725	yes	60	238	0	no	yes	no	no	no	no	no	no	no	no	no	no	no
orf19_3348	Ca21chr1	+	318903..319536	yes	62	41	0	no	yes	no	no	no	no	no	no	no	no	no	no	no
orf19_3349	Ca21chr1	-	319563..323483	yes	118	98	0	no	yes	no	no	no	no	no	no	no	no	no	no	no
orf19_3350	Ca21chr1	+	323618..324608	yes	61	48	0	no	yes	no	no	no	no	no	no	no	no	no	no	no
SC5314_nTAR1_210	Ca21chr1	+	324886..325283	yes	0	0	0	no	no	no	no	no	no	no	no	no	no	no	no	no
orf19_3351	Ca21chr1	-	324886..326101	yes	18	144	0	yes	yes	no	no	no	no	no	no	yes	yes	no	no	no
orf19_3352	Ca21chr1	-	326432..327500	yes	13	57	0	no	yes	no	no	no	no	no	no	yes	no	no	no	no
SC5314_nTAR1_205	Ca21chr1	-	327655..328297	yes	0	0	0	no	no	no	no	no	no	no	no	no	no	no	no	no
orf19_3353	Ca21chr1	+	331215..332462	yes	407	157	0	no	yes	no	no	no	no	no	no	no	no	no	no	no
orf19_3354	Ca21chr1	+	332703..334223	yes	127	36	0	yes	yes	no	no	no	no	no	yes	no	no	no	no	no
orf19_3355	Ca21chr1	+	334438..336075	yes	31	224	1	no	yes	no	no	no	no	no	no	no	no	no	no	no
orf19_3356	Ca21chr1	-	336678..341598	yes	41	83	0	no	yes	no	no	no	no	no	yes	yes	no	no	no	no
orf19_3357	Ca21chr1	-	341782..342529	yes	165	70	0	no	yes	no	no	no	no	no	no	no	no	no	no	no
orf19_3358	Ca21chr1	-	342666..344053	yes	283	133	0	no	yes	no	no	no	no	no	no	no	no	no	no	no
orf19_3359	Ca21chr1	+	345550..348937	yes	158	29	1	no	yes	no	no	no	no	no	no	no	no	no	no	no
SC5314_nTAR1_9	Ca21chr1	+	349931..350431	yes	0	0	0	no	no	no	no	no	no	no	no	no	no	no	no	no
orf19_3360	Ca21chr1	+	350952..353275	yes	157	163	0	no	yes	no	no	no	no	no	no	no	no	no	no	no
SC5314_nTAR1_10	Ca21chr1	-	353532..353877	yes	0	0	0	no	no	no	no	no	no	no	no	no	no	no	no	no
orf19_4551	Ca21chr1	+	357096..359483	no	0	0	0	no	yes	no	no	no	no	no	no	no	no	no	no	no
orf19_4550	Ca21chr1	+	360925..363038	yes	91	121	0	no	yes	no	no	no	no	no	no	no	no	no	no	no
orf19_4549	Ca21chr1	+	363654..366436	yes	112	535	6	no	yes	no	no	no	no	no	yes	no	no	no	no	no
orf19_4548	Ca21chr1	+	366605..367877	yes	0	142	0	no	yes	no	no	no	no	no	no	no	no	no	no	no
orf19_4546	Ca21chr1	-	367861..370064	yes	89	240	0	no	yes	no	no	no	no	no	no	no	no	no	no	no
orf19_4545	Ca21chr1	+	372144..375595	yes	138	98	0	yes	yes	no	no	no	no	no	no	no	no	no	no	no
orf19_4544	Ca21chr1	+	375794..376599	yes	28	58	0	no	yes	no	no	no	no	no	no	no	no	no	no	no
orf19_4543	Ca21chr1	-	376626..378251	yes	36	60	0	no	yes	no	no	no	no	no	no	no	no	no	no	no
orf19_4542	Ca21chr1	-	378421..379765	yes	59	98	1	no	yes	no	no	no	no	no	no	no	no	no	no	no
orf19_4540	Ca21chr1	-	379987..381103	yes	242	302	0	no	yes	no	no	no	no	no	no	no	no	no	no	no
orf19_4539	Ca21chr1	-	381441..382405	yes	113	297	0	no	yes	no	no	no	no	no	no	no	no	no	no	no
orf19_4538	Ca21chr1	-	382706..383593	yes	70	95	0	no	yes	no	yes	no	no	no	no	no	no	no	no	no
orf19_4537	Ca21chr1	+	383717..384801	yes	115	52	0	no	yes	no	no	no	no	no	no	no	no	no	no	no
orf19_4536	Ca21chr1	-	384662..386333	yes	144	37	0	no	yes	no	no	no	no	no	no	no	no	no	no	no
orf19_4535	Ca21chr1	-	386463..388997	yes	150	57	0	no	yes	no	no	no	no	no	no	no	no	no	no	no
orf19_4534	Ca21chr1	-	389170..390868	yes	117	52	0	no	yes	no	no	no	no	no	no	no	no	no	no	no
orf19_4533	Ca21chr1	-	391187..392806	yes	76	26	0	no	yes	no	no	no	no	no	no	no	no	no	no	no
SC5314_nTAR1_11	Ca21chr1	-	393351..394277	yes	0	0	0	no	no	yes	no	no	no	no	no	no	no	no	no	no
orf19_4532	Ca21chr1	+	392934..394437	yes	61	378	3	no	yes	yes	no	no	no	no	no	no	no	no	no	no
orf19_4531	Ca21chr1	+	395505..399466	yes	39	98	1	no	yes	no	no	no	no	no	no	no	no	no	no	no
orf19_4530_1	Ca21chr1	+	400527..402145	yes	150	82	0	yes	yes	no	no	no	no	no	no	no	no	no	no	no
orf19_4529	Ca21chr1	-	402210..402839	yes	71	52	0	no	yes	no	no	no	no	no	no	no	no	no	no	no
orf19_4528	Ca21chr1	-	403038..403750	yes	124	43	0	no	yes	no	no	no	no	no	no	no	no	no	no	no
orf19_4527	Ca21chr1	+	406635..408387	yes	59	56	0	no	yes	no	no	no	no	no	yes	no	no	no	no	no
orf19_4526	Ca21chr1	+	411358..412386	no	0	0	0	no	yes	no	no	no	no	no	no	no	no	no	no	no
orf19_4525	Ca21chr1	+	412925..413962	yes	122	64	0	no	yes	no	yes	no	no	no	no	no	no	no	no	no
orf19_4524	Ca21chr1	-	414048..416346	yes	64	51	1	yes	yes	no	no	no	no	no	no	no	no	no	no	no
orf19_4523	Ca21chr1	+	416433..417319	yes	221	42	0	no	yes	no	no	no	no	no	no	no	no	no	no	no
orf19_4522	Ca21chr1	-	417084..417604	yes	17	60	0	no	yes	no	no	no	no	no	no	no	no	no	no	no
orf19_3661	Ca21chr1	-	418021..420590	yes	21	74	1	no	yes	no	no	no	no	no	no	no	no	no	no	no
orf19_3663	Ca21chr1	-	421143..424084	yes	145	214	1	no	yes	no	no	no	no	no	no	no	no	no	no	no
orf19_3663_1	Ca21chr1	+	425808..426896	yes	257	201	0	yes	yes	no	no	no	no	no	no	no	no	no	no	no
orf19_3664	Ca21chr1	+	427866..428861	no	0	0	0	no	yes	no	no	no	no	no	no	no	no	no	no	no
orf19_3665	Ca21chr1	+	429344..430698	yes	165	50	0	no	yes	no	no	no	no	no	no	no	no	no	no	no
orf19_3666	Ca21chr1	-	430381..432039	yes	149	22	0	no	yes	no	no	no	no	no	no	no	no	no	no	no
orf19_3667	Ca21chr1	+	432220..434046	yes	182	28	0	no	yes	no	no	no	no	no	no	no	no	no	no	no
orf19_3668	Ca21chr1	-	434435..436072	no	0	0	0	no	yes	no	no	no	no	no	no	no	no	no	no	no
orf19_3669	Ca21chr1	-	442310..444353	yes	162	94	0	no	yes	no	no	no	no	no	no	no	no	no	no	no
SC5314_nTAR1_12	Ca21chr1	+	446805..447238	yes	0	0	0	no	no	no	no	no	no	no	no	no	no	no	no	no
orf19_3670	Ca21chr1	-	449011..450875	yes	266	51	0	no	yes	no	no	no	no	no	no	no	no	no	no	no
orf19_3671	Ca21chr1	-	451304..451648	no	0	0	0	no	yes	no	no	no	no	no	no	no	no	no	no	no
orf19_3672	Ca21chr1	+	451975..454258	yes	45	211	1	no	yes	no	no	no	no	no	no	no	no	no	no	no
orf19_3673	Ca21chr1	+	454396..455188	yes	264	22	0	no	yes	no	no	no	no	no	no	no	no	no	no	no
orf19_3674	Ca21chr1	-	454883..455880	yes	0	35	0	no	yes	no	no	no	no	no	no	no	no	no	no	no
orf19_3675	Ca21chr1	+	456519..458010	yes	77	254	0	no	yes	no	no	no	no	no	no	no	no	no	no	no
orf19_3676	Ca21chr1	+	458353..459343	yes	17	35	0	no	yes	no	no	no	no	no	no	no	no	no	no	no
orf19_3677	Ca21chr1	-	459292..460291	yes	24	139	0	no	yes	no	no	no	no	no	no	no	no	no	no	no
orf19_3678	Ca21chr1	+	460461..462807	yes	0	631	3	no	yes	no	no	no	no	no	no	no	no	no	no	no
orf19_3679	Ca21chr1	-	462639..464042	yes	235	158	0	no	yes	no	no	no	no	no	no	no	no	no	no	no
orf19_3680	Ca21chr1	+	465126..467833	yes	159	536	0	no	yes	no	no	no	no	no	no	no	no	no	no	no
orf19_3681	Ca21chr1	+	469084..472014	yes	243	60	0	no	yes	no	no	no	no	no	no	no	no	no	no	no
SC5314_nTAR1_13	Ca21chr1	-	472403..472889	yes	0	0	0	no	no	no	no	no	no	no	no	no	no	no	no	no
SC5314_nTAR1_14	Ca21chr1	+	473536..473700	yes	0	0	0	no	no	no	no	no	no	no	no	no	no	no	no	no
orf19_3682	Ca21chr1	+	474194..475823	yes	144	760	2	no	yes	no	no	no	no	no	no	no	no	no	no	no
orf19_3683	Ca21chr1	-	475822..477214	yes	109	144	1	no	yes	no	no	no	no	no	no	no	no	no	no	no
orf19_3684	Ca21chr1	-	477319..478231	yes	21	13	0	no	yes	no	no	no	no	no	no	no	no	no	no	no
orf19_3685	Ca21chr1	-	478586..481788	yes	75	185	0	no	yes	no	no	no	no	no	no	yes	no	no	no	no
orf19_3686	Ca21chr1	-	482295..483542	yes	119	61	0	no	yes	no	yes	no	no	no	no	no	no	no	no	no
orf19_3687	Ca21chr1	+	483599..484119	yes	21	134	0	no	yes	no	no	no	no	no	no	no	no	no	no	no
orf19_3688	Ca21chr1	-	484100..484640	yes	109	66	0	no	yes	no	no	no	no	no	no	no	no	no	no	no
orf19_3689	Ca21chr1	-	484821..486633	yes	60	121	0	no	yes	no	no	no	no	no	no	no	no	no	no	no
orf19_3690_2	Ca21chr1	-	487194..488342	yes	189	110	0	yes	yes	no	no	no	no	no	no	no	no	no	no	no
orf19_3691	Ca21chr1	+	489292..490399	yes	224	77	1	no	yes	no	no	no	no	no	no	no	no	no	no	no
orf19_3693	Ca21chr1	-	490289..492214	no	0	0	0	no	yes	no	no	no	no	no	no	no	no	no	no	no
orf19_3694	Ca21chr1	-	492605..496426	yes	20	169	0	no	yes	no	no	no	no	no	no	no	no	no	no	no
orf19_2925	Ca21chr1	-	498098..498892	yes	293	4	0	no	yes	no	yes	no	no	no	no	no	no	no	no	no
orf19_2926	Ca21chr1	+	499149..501903	yes	153	109	1	no	yes	no	no	no	no	no	no	no	no	no	no	no
orf19_2927	Ca21chr1	-	502091..503667	yes	0	242	0	no	yes	no	no	no	no	no	no	yes	yes	no	no	no
orf19_2928	Ca21chr1	-	504085..505424	yes	105	161	0	no	yes	no	no	no	no	no	no	no	no	no	no	no
orf19_2929	Ca21chr1	-	505873..513026	yes	134	1326	0	yes	yes	no	no	no	no	no	no	no	no	no	no	no
orf19_2930	Ca21chr1	-	515621..517768	yes	14	187	0	no	yes	no	no	no	no	no	no	no	no	no	no	no
orf19_2933	Ca21chr1	-	518174..519339	yes	48	116	0	no	yes	no	no	no	no	no	no	no	no	no	no	no
orf19_2934	Ca21chr1	-	519961..520697	yes	149	57	0	no	yes	no	no	no	no	no	no	no	no	no	no	no
orf19_2935	Ca21chr1	+	520969..522104	yes	100	373	0	yes	yes	no	no	no	no	no	no	no	no	no	no	no
orf19_2936	Ca21chr1	+	522397..523411	yes	272	272	0	no	yes	no	no	no	no	no	no	no	no	no	no	no
orf19_2937	Ca21chr1	+	523952..524963	yes	175	78	0	no	yes	no	no	no	no	no	no	no	no	no	no	no
orf19_2938	Ca21chr1	-	524891..526952	yes	4	36	0	no	yes	no	no	no	no	no	no	no	no	no	no	no
orf19_2939	Ca21chr1	+	527121..527829	yes	49	33	0	no	yes	no	no	no	no	no	no	no	no	no	no	no
orf19_2940	Ca21chr1	+	528018..528849	yes	35	65	0	no	yes	no	no	no	no	no	no	no	no	no	no	no
orf19_2941	Ca21chr1	+	530226..531962	no	0	0	0	no	yes	no	no	no	no	no	no	no	no	no	no	no
orf19_2942	Ca21chr1	-	532390..534345	yes	67	128	0	no	yes	no	no	no	no	no	no	no	no	no	no	no
orf19_2943_5	Ca21chr1	+	536985..537284	no	0	0	0	no	yes	yes	no	no	no	no	no	no	no	no	no	no
orf19_2945	Ca21chr1	-	537121..539631	yes	321	495	4	no	yes	yes	no	no	no	no	no	no	no	no	no	no
orf19_2946	Ca21chr1	+	540058..541569	no	0	0	0	no	yes	no	no	no	no	no	no	no	no	no	no	no
orf19_2947	Ca21chr1	-	541625..542763	yes	154	106	1	no	yes	no	no	no	no	no	no	no	no	no	no	no
orf19_2948	Ca21chr1	+	544087..544917	yes	55	26	0	no	yes	no	no	no	no	no	no	no	no	no	no	no
orf19_2949	Ca21chr1	+	545020..549501	yes	49	44	0	no	yes	no	yes	no	no	no	no	no	no	no	no	no
orf19_2951	Ca21chr1	-	549496..550706	yes	55	76	0	no	yes	no	no	no	no	no	no	no	no	no	no	no
orf19_2952	Ca21chr1	-	550920..552496	yes	74	63	0	no	yes	no	no	no	no	no	no	no	no	no	no	no
orf19_2953	Ca21chr1	-	552762..553523	yes	153	93	0	no	yes	no	no	no	no	no	no	no	no	no	no	no
orf19_2954	Ca21chr1	+	553754..554504	yes	87	61	0	no	yes	no	no	no	no	no	no	no	no	no	no	no
orf19_2956	Ca21chr1	-	554482..555518	yes	152	57	0	no	yes	no	no	no	no	no	no	no	no	no	no	no
orf19_2957	Ca21chr1	-	555732..558158	no	0	0	0	no	yes	no	no	no	no	no	no	no	no	no	no	no
orf19_2958	Ca21chr1	-	558853..561768	yes	128	259	4	no	yes	no	no	no	no	no	no	no	no	no	no	no
orf19_2959	Ca21chr1	-	562417..562719	no	0	0	0	no	yes	no	no	no	no	no	no	no	no	no	no	no
orf19_2959_1	Ca21chr1	-	564139..564550	yes	176	62	0	no	yes	no	no	no	no	no	no	no	no	no	no	no
orf19_2960	Ca21chr1	+	565680..567332	yes	99	63	0	no	yes	no	no	no	no	no	no	no	no	no	no	no
orf19_2961	Ca21chr1	+	567439..569160	yes	465	63	0	no	yes	no	no	no	no	no	no	no	no	no	no	no
orf19_2962	Ca21chr1	+	574079..575294	yes	127	201	0	no	yes	no	no	no	no	no	no	no	no	no	no	no
orf19_2963	Ca21chr1	-	575427..576518	yes	111	60	0	no	yes	no	no	no	no	no	no	no	no	no	no	no
orf19_2964	Ca21chr1	-	576641..579194	yes	77	89	0	no	yes	no	no	no	no	no	no	no	no	no	no	no
orf19_2965	Ca21chr1	+	579751..581043	yes	181	59	0	no	yes	no	no	no	no	no	no	no	no	no	no	no
orf19_2965_1	Ca21chr1	+	581069..581647	yes	79	203	0	yes	yes	no	no	no	no	no	no	no	no	no	no	no
orf19_2966	Ca21chr1	+	581776..582833	yes	171	128	2	no	yes	no	no	no	no	no	no	no	no	no	no	no
orf19_2967	Ca21chr1	+	582882..584116	yes	105	77	0	no	yes	no	no	no	no	no	no	no	no	no	no	no
orf19_2968	Ca21chr1	+	584230..585040	yes	46	162	2	no	yes	no	no	no	no	no	no	no	no	no	no	no
orf19_2969	Ca21chr1	+	585881..588614	yes	82	93	0	no	yes	no	no	no	no	no	no	no	no	no	no	no
orf19_2970	Ca21chr1	+	588900..593308	yes	134	60	0	no	yes	no	no	no	no	no	no	no	no	no	no	no
orf19_2971	Ca21chr1	+	593637..595560	yes	36	118	1	no	yes	no	no	no	no	no	no	no	no	no	no	no
SC5314_nTAR1_15	Ca21chr1	-	596026..596534	yes	0	0	0	no	no	no	no	no	no	no	no	no	no	no	no	no
orf19_2972	Ca21chr1	+	597741..599936	yes	146	334	0	no	yes	no	no	no	no	no	no	no	no	no	no	no
orf19_2973	Ca21chr1	+	600577..602846	yes	65	165	1	no	yes	no	no	no	no	no	no	no	no	no	no	no
orf19_2974	Ca21chr1	-	602873..603883	yes	316	92	0	no	yes	no	no	no	no	no	no	no	no	no	no	no
orf19_2975	Ca21chr1	+	604529..605697	yes	96	206	1	no	yes	no	no	no	no	no	no	no	no	no	no	no
orf19_2977	Ca21chr1	-	605709..606764	yes	75	222	0	no	yes	no	no	no	no	no	no	no	no	no	no	no
orf19_2978	Ca21chr1	-	607098..607635	yes	112	51	0	no	yes	no	no	no	no	no	no	no	no	no	no	no
orf19_2980	Ca21chr1	-	607855..610082	yes	14	36	0	no	yes	no	no	no	no	no	no	yes	no	no	no	no
orf19_2982	Ca21chr1	-	610167..611741	yes	100	44	0	no	yes	no	no	no	no	no	no	no	no	no	no	no
orf19_2983	Ca21chr1	+	611942..613181	yes	73	54	0	no	yes	no	no	no	no	no	no	no	no	no	no	no
orf19_2984	Ca21chr1	-	613168..614605	yes	0	70	0	no	yes	no	no	no	no	no	no	no	no	no	no	no
orf19_2985	Ca21chr1	-	614662..615384	yes	101	103	0	no	yes	no	no	no	no	no	no	no	no	no	no	no
orf19_2986	Ca21chr1	+	615453..615906	yes	0	76	0	no	yes	no	no	no	no	no	no	no	no	no	no	no
orf19_2987	Ca21chr1	-	615969..617845	yes	32	57	1	no	yes	no	no	no	no	no	no	no	no	no	no	no
orf19_2988	Ca21chr1	+	618370..619825	yes	119	71	0	no	yes	no	no	no	no	no	no	no	no	no	no	no
orf19_2989	Ca21chr1	+	620016..621356	yes	163	149	1	no	yes	no	no	no	no	no	no	no	no	no	no	no
orf19_2990	Ca21chr1	-	622254..623622	yes	27	25	0	no	yes	no	no	no	no	no	no	no	no	no	no	no
orf19_2991	Ca21chr1	+	627448..629925	yes	60	657	5	no	yes	no	no	no	no	no	no	no	no	no	no	no
orf19_2992	Ca21chr1	+	630165..630927	yes	355	87	0	no	yes	no	no	no	no	no	no	no	no	no	no	no
orf19_2994	Ca21chr1	-	630990..631789	yes	83	108	0	no	yes	no	no	no	no	no	no	no	no	no	no	no
orf19_2994_1	Ca21chr1	+	632098..633224	yes	327	44	0	yes	yes	no	no	no	no	no	no	no	no	no	no	no
SC5314_nTAR1_16	Ca21chr1	-	633826..634554	yes	0	0	0	no	no	yes	no	no	no	no	no	no	no	no	no	no
orf19_2995	Ca21chr1	+	633681..634641	yes	58	144	1	no	yes	yes	no	no	no	no	no	no	no	no	no	no
orf19_2996	Ca21chr1	+	634969..638356	yes	35	197	1	no	yes	no	no	no	no	no	no	no	no	no	no	no
orf19_2998	Ca21chr1	-	638360..639075	yes	39	47	0	no	yes	no	no	no	no	no	no	no	no	no	no	no
orf19_3000	Ca21chr1	-	639164..641691	yes	41	69	0	no	yes	no	no	no	no	no	no	no	no	no	no	no
orf19_3001	Ca21chr1	-	641940..642752	yes	85	47	0	yes	yes	no	no	no	no	no	no	no	no	no	no	no
orf19_3002	Ca21chr1	+	643245..644216	yes	157	44	0	no	yes	no	no	no	no	no	no	no	no	no	no	no
orf19_3003	Ca21chr1	+	645088..649849	yes	235	80	1	yes	yes	no	no	no	no	no	no	no	no	no	no	no
orf19_3003_1	Ca21chr1	+	650068..651320	yes	299	61	0	yes	yes	no	no	no	no	no	no	no	no	no	no	no
orf19_3004	Ca21chr1	+	651889..653367	yes	168	78	0	no	yes	no	no	no	no	no	no	no	no	no	no	no
orf19_3006	Ca21chr1	-	653377..655468	yes	135	202	0	no	yes	no	no	no	no	no	no	no	no	no	no	no
orf19_3007	Ca21chr1	+	655601..656482	yes	143	262	3	no	yes	no	no	no	no	no	no	no	no	no	no	no
orf19_3007_2	Ca21chr1	-	656494..657304	yes	17	38	0	yes	yes	no	no	no	no	no	no	no	no	no	no	no
orf19_3008	Ca21chr1	-	657571..658667	yes	66	59	0	no	yes	no	no	no	no	no	no	no	no	no	no	no
orf19_3009	Ca21chr1	-	658811..660877	yes	58	41	0	no	yes	no	no	no	no	no	no	no	no	no	no	no
orf19_3010	Ca21chr1	+	660980..661895	yes	38	14	0	no	yes	no	no	no	no	no	no	no	no	no	no	no
orf19_3010_1	Ca21chr1	-	662038..664492	yes	204	90	0	yes	yes	no	no	no	no	no	no	no	no	no	no	no
orf19_3012	Ca21chr1	-	668671..672162	yes	161	133	0	no	yes	no	no	no	no	no	no	no	no	no	no	no
orf19_3013	Ca21chr1	-	672402..673986	yes	152	77	0	yes	yes	no	no	no	no	no	no	no	no	no	no	no
orf19_3014	Ca21chr1	-	674787..676825	yes	358	886	0	yes	yes	no	no	no	no	no	no	no	no	no	no	no
orf19_3015	Ca21chr1	-	677352..679218	yes	115	57	0	no	yes	no	no	no	no	no	no	no	no	no	no	no
orf19_3016	Ca21chr1	+	679767..680361	yes	80	89	0	no	yes	no	no	no	no	no	no	no	no	no	no	no
orf19_3018	Ca21chr1	-	680281..681574	yes	32	41	0	no	yes	no	no	no	no	no	no	no	no	no	no	no
orf19_3019	Ca21chr1	+	681669..683854	yes	103	46	1	no	yes	no	no	no	no	no	no	no	no	no	no	no
orf19_3021	Ca21chr1	+	683915..685247	yes	71	57	0	yes	yes	no	no	no	no	no	no	no	no	no	no	no
orf19_3022	Ca21chr1	+	685412..686451	yes	36	71	1	no	yes	no	no	no	no	no	no	no	no	no	no	no
orf19_3023	Ca21chr1	+	686618..688588	yes	6	81	0	no	yes	no	no	no	no	no	no	no	no	no	no	no
orf19_3026	Ca21chr1	-	688642..690198	yes	46	107	0	no	yes	no	no	no	no	no	no	no	no	no	no	no
orf19_3027	Ca21chr1	+	690364..691782	yes	95	37	0	no	yes	no	yes	no	no	no	no	no	no	no	no	no
orf19_3029	Ca21chr1	-	691746..693404	yes	146	4	0	no	yes	no	no	no	no	no	no	no	no	no	no	no
orf19_3030	Ca21chr1	-	693820..695887	yes	394	84	0	no	yes	no	no	no	no	no	no	no	no	no	no	no
orf19_3031	Ca21chr1	-	695976..697044	yes	114	73	0	no	yes	no	no	no	no	no	no	no	no	no	no	no
orf19_3034	Ca21chr1	-	697248..699513	yes	352	45	0	no	yes	no	no	no	no	no	no	no	no	no	no	no
SC5314_nTAR1_17	Ca21chr1	+	700389..701198	yes	0	0	0	no	no	no	no	no	no	no	no	no	no	no	no	no
orf19_3035	Ca21chr1	+	701319..706110	yes	92	467	0	no	yes	no	no	no	no	no	no	no	no	no	no	no
orf19_3037	Ca21chr1	+	706348..708690	yes	242	211	0	no	yes	no	no	no	no	no	no	no	no	no	no	no
orf19_3038	Ca21chr1	+	709380..712442	yes	244	152	0	no	yes	no	no	no	no	no	no	no	no	no	no	no
orf19_3040	Ca21chr1	+	712906..714434	yes	119	132	1	no	yes	no	no	no	no	no	no	no	no	no	no	no
orf19_3041	Ca21chr1	+	715439..717634	yes	73	173	1	no	yes	no	no	no	no	no	no	no	no	no	no	no
orf19_3042	Ca21chr1	+	717732..718682	yes	101	25	0	no	yes	no	no	no	no	no	no	no	no	no	no	no
orf19_3043	Ca21chr1	+	719632..720880	yes	139	54	0	no	yes	no	no	no	no	no	no	no	no	no	no	no
orf19_3045	Ca21chr1	-	720913..722684	yes	275	60	0	no	yes	no	no	no	no	no	no	no	no	no	no	no
orf19_3047	Ca21chr1	-	723107..726877	yes	80	61	0	no	yes	no	no	no	no	no	no	no	no	no	no	no
orf19_3048	Ca21chr1	-	727141..730244	yes	47	84	0	no	yes	no	no	no	no	no	no	no	no	no	no	no
orf19_3049	Ca21chr1	-	731103..732512	no	0	0	0	no	yes	no	no	no	no	no	no	no	no	no	no	no
orf19_3050	Ca21chr1	-	732758..736094	yes	84	376	3	no	yes	no	no	no	no	no	no	no	no	no	no	no
orf19_3051	Ca21chr1	+	736744..737896	yes	151	120	0	no	yes	no	no	no	no	no	no	no	no	no	no	no
orf19_3052	Ca21chr1	+	738235..739086	yes	161	67	0	no	yes	no	no	no	no	no	no	no	no	no	no	no
orf19_3053	Ca21chr1	-	739149..739823	yes	59	70	0	no	yes	no	no	no	no	no	no	no	no	no	no	no
orf19_3054	Ca21chr1	+	740567..742176	yes	69	95	0	no	yes	no	no	no	no	no	no	no	no	no	no	no
orf19_3055	Ca21chr1	+	742248..744058	yes	0	46	0	yes	yes	no	no	no	no	no	no	no	no	no	no	no
orf19_3057	Ca21chr1	-	744006..744688	yes	119	60	1	no	yes	no	yes	no	no	no	no	no	no	no	no	no
orf19_3058	Ca21chr1	-	744757..746509	yes	208	102	0	no	yes	no	no	no	no	no	no	no	no	no	no	no
orf19_3059	Ca21chr1	-	746644..748059	yes	150	231	0	no	yes	no	no	no	no	no	no	no	no	no	no	no
orf19_3059_1	Ca21chr1	+	749169..749267	no	0	0	0	no	yes	no	no	no	no	no	no	no	no	no	no	no
orf19_3060	Ca21chr1	+	749579..750640	yes	156	78	0	no	yes	no	no	no	no	no	no	no	no	no	no	no
orf19_3061	Ca21chr1	-	750584..751197	yes	23	39	1	no	yes	no	no	no	no	no	no	no	no	no	no	no
orf19_3061_1	Ca21chr1	-	751390..752629	yes	73	445	0	yes	yes	no	no	no	no	no	no	no	no	no	no	no
orf19_3062	Ca21chr1	+	752783..756417	yes	27	68	1	no	yes	no	no	no	no	no	no	no	no	no	no	no
orf19_3063	Ca21chr1	-	756427..757178	yes	10	28	0	no	yes	no	no	no	no	no	no	no	no	no	no	no
orf19_3064	Ca21chr1	-	757297..757913	yes	68	42	0	no	yes	no	no	no	no	no	no	no	no	no	no	no
orf19_3064_1	Ca21chr1	+	757961..758625	yes	26	399	4	no	yes	no	no	no	no	no	no	no	no	no	no	no
orf19_3065	Ca21chr1	-	758556..759746	yes	73	32	0	no	yes	no	no	no	no	no	no	no	no	no	no	no
orf19_3066	Ca21chr1	+	761446..765047	yes	119	45	0	no	yes	no	no	no	no	no	no	yes	no	no	no	no
orf19_71	Ca21chr1	+	765313..766630	yes	38	227	3	no	yes	no	no	no	no	no	no	no	no	no	no	no
orf19_1133	Ca21chr1	-	766991..771030	yes	151	25	0	no	yes	no	no	no	no	no	no	no	no	no	no	no
orf19_1037	Ca21chr1	-	773985..776077	yes	88	232	0	no	yes	no	no	no	no	no	yes	no	no	no	no	no
orf19_1036	Ca21chr1	-	776670..779098	yes	133	448	0	no	yes	no	no	no	no	no	no	no	no	no	no	no
orf19_1035	Ca21chr1	+	780807..784191	yes	168	373	0	no	yes	no	no	no	no	no	no	no	no	no	no	no
orf19_1034	Ca21chr1	+	784422..785194	yes	114	107	0	no	yes	no	no	no	no	no	no	no	no	no	no	no
orf19_1033	Ca21chr1	-	785148..787025	yes	7	83	0	no	yes	no	no	no	no	no	no	no	no	no	no	no
orf19_1032	Ca21chr1	+	788165..790232	yes	22	199	1	yes	yes	no	no	no	no	no	no	no	no	no	no	no
orf19_1031	Ca21chr1	-	790284..794191	yes	147	539	0	no	yes	no	no	no	no	no	no	no	no	no	no	no
SC5314_nTAR1_201	Ca21chr1	+	794293..794878	yes	0	0	0	no	no	no	no	no	no	no	no	no	no	no	no	no
orf19_1030	Ca21chr1	-	795537..796942	yes	76	49	0	no	yes	no	no	no	no	no	no	no	no	no	no	no
orf19_1029	Ca21chr1	+	797165..798200	yes	41	62	0	no	yes	no	no	no	no	no	no	no	no	no	no	no
orf19_1028	Ca21chr1	-	798244..799510	yes	7	81	0	no	yes	no	no	no	no	no	no	no	no	no	no	no
orf19_1027	Ca21chr1	+	801691..803025	yes	115	110	1	no	yes	no	no	no	no	no	no	no	no	no	no	no
orf19_1026	Ca21chr1	-	803062..804131	yes	14	63	0	no	yes	no	no	no	no	no	no	no	no	no	no	no
orf19_1026_1	Ca21chr1	+	804194..804682	yes	141	78	0	no	yes	no	no	no	no	no	no	no	no	no	no	no
orf19_4457	Ca21chr1	-	806454..811623	yes	85	117	0	no	yes	no	no	no	no	no	no	no	no	no	no	no
orf19_4459	Ca21chr1	-	813873..815727	yes	76	87	0	no	yes	no	no	no	no	no	no	no	no	no	no	no
orf19_4461	Ca21chr1	-	820980..821342	no	0	0	0	no	yes	no	no	no	no	no	no	no	no	no	no	no
orf19_4463	Ca21chr1	+	823623..824693	no	0	0	0	no	yes	no	no	no	no	no	no	no	no	no	no	no
orf19_4464	Ca21chr1	+	825362..825906	yes	7	22	0	no	yes	no	no	no	no	no	no	no	no	no	no	no
orf19_4465	Ca21chr1	-	825923..828355	yes	72	309	2	no	yes	no	no	no	no	no	no	yes	no	no	no	no
orf19_4466	Ca21chr1	-	828546..830152	yes	26	36	0	no	yes	no	no	no	no	no	no	no	no	no	no	no
orf19_4467	Ca21chr1	+	830284..832017	yes	160	65	0	no	yes	no	no	no	no	no	no	no	no	no	no	no
orf19_4468	Ca21chr1	+	832119..832842	yes	145	69	0	no	yes	no	no	no	no	no	no	no	no	no	no	no
orf19_4470	Ca21chr1	-	832921..833928	yes	383	85	0	no	yes	no	no	no	no	no	no	no	no	no	no	no
orf19_4471	Ca21chr1	-	834146..837500	yes	160	585	0	no	yes	no	no	no	no	no	no	yes	no	no	no	no
orf19_4472	Ca21chr1	+	837520..837837	no	0	0	0	no	yes	no	no	no	no	no	no	no	no	no	no	no
orf19_4473	Ca21chr1	+	838227..838910	yes	76	80	0	no	yes	no	no	no	no	no	no	no	no	no	no	no
orf19_4474	Ca21chr1	+	839152..840285	yes	5	202	0	no	yes	no	no	no	no	no	no	no	no	no	no	no
orf19_4475	Ca21chr1	-	840382..841932	yes	53	55	0	no	yes	no	no	no	no	no	no	no	no	no	no	no
orf19_4476	Ca21chr1	-	842751..843913	yes	91	37	0	no	yes	no	no	no	no	no	no	no	no	no	no	no
orf19_4477	Ca21chr1	-	844755..845941	yes	89	84	0	no	yes	no	no	no	no	no	no	no	no	no	no	no
orf19_4478	Ca21chr1	+	846177..848835	yes	16	546	4	no	yes	no	no	no	no	no	no	no	no	no	no	no
orf19_4479	Ca21chr1	-	848833..851097	yes	49	53	0	no	yes	no	no	no	no	no	no	no	no	no	no	no
orf19_4481	Ca21chr1	-	851806..852379	yes	65	77	0	no	yes	no	no	no	no	no	no	no	no	no	no	yes
orf19_4482	Ca21chr1	+	853987..855816	yes	32	31	0	no	yes	no	no	no	no	no	yes	no	no	no	no	no
orf19_1039	Ca21chr1	-	855873..857207	yes	59	85	0	yes	yes	no	no	no	no	no	no	no	no	no	no	no
orf19_1040	Ca21chr1	+	857264..857979	yes	9	62	0	no	yes	no	no	no	no	no	no	no	no	no	no	no
orf19_1041	Ca21chr1	-	857907..859303	yes	74	96	0	no	yes	no	yes	no	no	no	no	no	no	no	no	no
orf19_1042	Ca21chr1	-	859626..860681	yes	70	137	0	no	yes	no	no	no	no	no	no	no	no	no	no	no
SC5314_nTAR1_18	Ca21chr1	-	861107..861465	yes	0	0	0	no	no	no	no	no	no	no	no	no	no	no	no	no
orf19_1043	Ca21chr1	+	861603..863044	yes	17	507	5	no	yes	no	no	no	no	no	no	no	no	no	no	no
orf19_1045	Ca21chr1	-	863058..864056	yes	31	185	1	no	yes	no	yes	no	no	no	no	yes	no	no	no	no
orf19_1047	Ca21chr1	+	864160..866796	yes	49	38	0	no	yes	no	no	no	no	no	no	no	no	no	no	no
orf19_1048	Ca21chr1	+	867319..868560	yes	71	136	1	no	yes	no	no	no	no	no	no	no	no	no	no	no
orf19_1049	Ca21chr1	-	868559..869245	yes	19	83	0	no	yes	no	no	no	no	no	no	no	no	no	no	no
orf19_1050	Ca21chr1	-	869498..870452	yes	0	52	0	no	yes	no	no	no	no	no	no	yes	yes	no	no	no
orf19_1051	Ca21chr1	-	870603..871186	yes	143	45	0	no	yes	no	no	no	no	no	no	no	no	no	no	no
orf19_1052	Ca21chr1	+	871981..872530	yes	130	27	0	no	yes	no	no	no	no	no	no	no	no	no	no	no
orf19_1053	Ca21chr1	-	872557..873913	yes	112	72	0	no	yes	no	no	no	no	no	no	no	no	no	no	no
orf19_1054	Ca21chr1	-	874062..875605	yes	597	137	0	no	yes	no	no	no	no	no	no	no	no	no	no	no
orf19_1055	Ca21chr1	-	876233..878138	yes	237	272	0	yes	yes	no	no	no	no	no	no	no	no	no	no	no
orf19_1057	Ca21chr1	-	878791..879452	yes	24	68	1	no	yes	no	no	no	no	no	no	no	no	no	no	no
orf19_1058	Ca21chr1	+	879607..880797	yes	108	102	0	yes	yes	no	no	no	no	no	no	no	no	no	no	no
orf19_1059	Ca21chr1	-	880937..881395	yes	76	65	0	no	yes	no	no	no	no	no	yes	no	no	no	no	no
orf19_1060	Ca21chr1	-	881441..881950	no	0	0	0	no	yes	no	no	no	no	no	no	no	no	no	no	no
orf19_1061	Ca21chr1	+	882158..882760	yes	111	81	0	no	yes	no	no	no	no	no	yes	no	no	no	no	no
orf19_1062	Ca21chr1	-	882993..884228	no	0	0	0	no	yes	no	no	no	no	no	no	no	no	no	no	no
orf19_1063	Ca21chr1	-	884301..885864	yes	323	56	0	no	yes	no	no	no	no	no	no	no	no	no	no	no
orf19_1064	Ca21chr1	-	885965..888399	yes	119	300	0	no	yes	no	no	no	no	no	no	no	no	no	no	no
SC5314_nTAR1_19	Ca21chr1	+	888573..889182	yes	0	0	0	no	no	no	no	no	no	no	no	no	no	no	no	no
SC5314_nTAR1_20	Ca21chr1	+	889543..890329	yes	0	0	0	no	no	no	no	no	no	no	no	no	no	no	no	no
orf19_1065	Ca21chr1	-	890370..892448	yes	79	62	0	no	yes	no	no	no	no	no	yes	no	no	no	no	no
orf19_1066	Ca21chr1	-	892823..893735	yes	163	108	0	no	yes	no	yes	no	no	no	no	no	no	no	no	no
orf19_1067	Ca21chr1	+	895047..896102	yes	149	121	0	no	yes	no	no	no	no	no	no	no	no	no	no	no
orf19_1069	Ca21chr1	+	897914..899753	yes	130	99	0	no	yes	no	no	no	no	no	no	no	no	no	no	no
orf19_1070	Ca21chr1	-	899995..901409	yes	67	253	1	no	yes	no	yes	no	no	no	no	no	no	no	no	no
orf19_5203	Ca21chr1	-	901596..904118	yes	41	124	0	no	yes	no	no	no	no	no	no	yes	no	no	no	no
orf19_5201_1	Ca21chr1	-	905039..905662	yes	300	72	0	no	yes	no	no	no	no	no	no	no	no	no	no	no
orf19_5201	Ca21chr1	-	905923..906647	yes	100	22	0	no	yes	no	no	no	no	no	no	no	no	no	no	no
orf19_5200	Ca21chr1	+	906900..908552	yes	411	297	0	no	yes	no	no	no	no	no	no	no	no	no	no	no
orf19_5198	Ca21chr1	-	908554..910895	yes	81	35	0	no	yes	no	no	no	no	no	no	no	no	no	no	no
orf19_5197	Ca21chr1	-	911067..914102	yes	107	64	0	no	yes	no	yes	no	no	no	no	no	no	no	no	no
orf19_5196	Ca21chr1	-	914502..915176	yes	102	39	0	no	yes	no	no	no	no	no	no	no	no	no	no	no
orf19_5195	Ca21chr1	-	915253..916239	yes	77	70	0	no	yes	no	no	no	no	no	no	no	no	no	no	no
orf19_6833_2	Ca21chr1	+	916866..917234	no	0	0	0	no	yes	yes	no	no	no	no	no	no	no	no	no	no
orf19_5194_1	Ca21chr1	-	916416..917383	yes	86	55	0	yes	yes	yes	no	no	no	no	no	no	no	no	no	no
orf19_6837	Ca21chr1	-	917412..918452	yes	144	64	0	yes	yes	no	no	no	no	no	no	no	no	no	no	no
orf19_6838	Ca21chr1	-	918754..919714	yes	56	95	0	no	yes	no	no	no	no	no	no	no	no	no	no	no
orf19_6840	Ca21chr1	-	920096..920852	yes	136	99	1	no	yes	no	no	no	no	no	no	no	no	no	no	no
orf19_6842	Ca21chr1	-	921693..926230	yes	89	255	0	no	yes	no	no	no	no	no	no	no	no	no	no	no
orf19_6843	Ca21chr1	+	926899..928182	yes	117	45	0	no	yes	no	no	no	no	no	no	no	no	no	no	no
orf19_6844	Ca21chr1	+	929160..930812	no	0	0	0	no	yes	no	no	no	no	no	no	no	no	no	no	no
orf19_6845	Ca21chr1	+	931132..932711	yes	20	120	1	no	yes	no	no	no	no	no	no	no	no	no	no	yes
orf19_6846	Ca21chr1	-	932740..933987	yes	84	86	0	yes	yes	no	no	no	no	no	no	no	no	no	no	no
orf19_6847	Ca21chr1	-	934105..935868	yes	112	92	0	no	yes	no	no	no	no	no	no	no	no	no	no	no
orf19_6848	Ca21chr1	-	936139..939057	yes	9	69	0	no	yes	no	no	no	no	no	no	no	no	no	no	no
orf19_6849	Ca21chr1	+	939148..939764	yes	227	87	0	no	yes	no	no	no	no	no	no	no	no	no	no	no
orf19_6850	Ca21chr1	+	939929..941852	yes	36	154	1	no	yes	no	no	no	no	no	no	no	no	no	no	no
orf19_6851	Ca21chr1	-	941971..943453	yes	45	40	1	no	yes	no	no	no	no	no	no	no	no	no	no	no
orf19_6852	Ca21chr1	-	943664..944712	yes	45	176	0	no	yes	no	no	no	no	no	no	no	no	no	no	no
orf19_6852_1	Ca21chr1	+	946268..946799	yes	291	52	0	no	yes	no	no	no	no	no	no	no	no	no	no	no
orf19_6853	Ca21chr1	-	947532..948691	yes	76	46	0	no	yes	no	no	no	no	no	no	no	no	no	no	no
orf19_6854	Ca21chr1	+	949320..951638	yes	96	80	0	yes	yes	no	no	no	no	no	no	no	no	no	no	no
orf19_6855	Ca21chr1	+	952311..954223	yes	102	80	0	no	yes	no	no	no	no	no	no	no	no	no	no	no
orf19_783	Ca21chr1	-	954169..957840	yes	98	82	0	no	yes	no	no	no	no	no	no	no	no	no	no	no
orf19_782	Ca21chr1	+	958786..960896	yes	79	70	0	no	yes	no	no	no	no	no	no	no	no	no	no	no
orf19_781	Ca21chr1	+	962001..964178	no	0	0	0	no	yes	no	no	no	no	no	no	no	no	no	no	no
orf19_780	Ca21chr1	+	965076..970679	yes	0	162	1	no	yes	no	no	no	no	no	no	yes	yes	no	no	no
orf19_779	Ca21chr1	+	970929..972332	yes	102	60	0	no	yes	no	no	no	no	no	no	no	no	no	no	no
orf19_778	Ca21chr1	+	973498..974843	yes	366	53	0	no	yes	no	no	no	no	no	no	no	no	no	no	no
orf19_776	Ca21chr1	-	975036..976943	no	0	0	0	no	yes	no	no	no	no	no	no	no	no	no	no	no
orf19_775	Ca21chr1	-	977180..980115	yes	90	110	1	no	yes	no	no	no	no	no	no	no	no	no	no	no
SC5314_nTAR1_21	Ca21chr1	+	980323..980644	yes	0	0	0	no	no	yes	no	no	no	no	no	no	no	no	no	no
orf19_773	Ca21chr1	-	980347..981343	yes	316	93	0	no	yes	yes	no	no	no	no	no	no	no	no	no	no
orf19_772_1	Ca21chr1	+	981929..982463	yes	2	311	2	no	yes	no	no	no	no	no	no	no	no	no	no	no
orf19_772	Ca21chr1	-	982482..983966	yes	133	65	0	no	yes	no	no	no	no	no	yes	no	no	no	no	no
orf19_771	Ca21chr1	+	984708..985937	yes	94	89	0	no	yes	no	no	no	no	no	no	no	no	no	no	no
orf19_769	Ca21chr1	+	986259..987567	yes	51	73	0	no	yes	no	no	no	no	no	no	yes	no	no	no	no
orf19_768v1	Ca21chr1	-	987517..990622	yes	77	65	0	no	yes	no	no	no	no	no	no	no	no	no	no	no
orf19_768v2	Ca21chr1	-	987517..990622	yes	77	65	0	yes	yes	no	no	no	no	no	no	no	no	no	no	no
SC5314_nTAR1_22	Ca21chr1	+	990897..991329	yes	0	0	0	no	no	no	no	no	no	no	no	no	no	no	no	no
orf19_767	Ca21chr1	-	991351..993140	yes	340	289	0	no	yes	no	no	no	no	no	no	no	no	no	no	no
orf19_764	Ca21chr1	-	994245..997177	yes	200	75	0	no	yes	no	no	no	no	no	no	no	no	no	no	no
orf19_763	Ca21chr1	+	997307..998109	yes	70	58	0	no	yes	no	no	no	no	no	no	no	no	no	no	no
orf19_762	Ca21chr1	-	998186..1000297	no	0	0	0	no	yes	no	no	no	no	no	no	no	no	no	no	no
orf19_761	Ca21chr1	+	1001625..1003876	yes	67	58	0	no	yes	no	no	no	no	no	no	no	no	no	no	no
orf19_760	Ca21chr1	-	1003938..1004265	yes	42	40	0	no	yes	no	yes	no	no	no	no	no	no	no	no	no
orf19_759	Ca21chr1	+	1004477..1007351	yes	5	59	0	no	yes	no	no	no	no	no	no	no	no	no	no	no
orf19_758	Ca21chr1	-	1007360..1007980	yes	151	98	2	no	yes	no	no	no	no	no	no	no	no	no	no	no
orf19_757_1	Ca21chr1	-	1008012..1008562	yes	261	116	0	no	yes	no	no	no	no	no	no	no	no	no	no	no
orf19_757	Ca21chr1	+	1008922..1011662	yes	71	99	0	no	yes	no	no	no	no	no	no	no	no	no	no	no
orf19_756	Ca21chr1	+	1013057..1014823	no	0	0	0	no	yes	no	no	no	no	no	no	no	no	no	no	no
orf19_755	Ca21chr1	-	1015007..1015590	yes	156	65	0	no	yes	no	no	no	no	no	no	no	no	no	no	no
orf19_754	Ca21chr1	+	1015791..1017100	yes	58	61	0	no	yes	no	no	no	no	no	no	no	no	no	no	no
orf19_753	Ca21chr1	+	1017557..1020048	yes	9	191	1	no	yes	no	no	no	no	no	no	no	no	no	no	no
orf19_752	Ca21chr1	-	1020111..1021330	yes	82	178	1	no	yes	no	no	no	no	no	no	no	no	no	no	no
orf19_751	Ca21chr1	-	1021663..1022483	yes	71	48	0	no	yes	no	no	no	no	no	no	no	no	no	no	no
orf19_750	Ca21chr1	-	1023247..1023972	yes	35	154	1	no	yes	no	no	no	no	no	no	no	no	no	no	yes
SC5314_nTAR1_207	Ca21chr1	-	1024668..1025249	yes	0	0	0	no	no	no	no	no	no	no	no	no	no	no	no	no
SC5314_nTAR1_23	Ca21chr1	+	1028421..1028848	yes	126	137	2	no	yes	yes	no	no	no	no	no	yes	no	no	no	no
orf19_48	Ca21chr1	-	1028044..1032697	yes	297	175	1	no	yes	yes	no	no	no	no	no	no	no	no	no	no
orf19_50	Ca21chr1	-	1033869..1035959	yes	39	69	1	no	yes	no	no	no	no	no	no	no	no	no	no	no
orf19_51	Ca21chr1	+	1036797..1040993	yes	37	68	0	no	yes	no	no	no	no	no	no	no	no	no	no	no
orf19_52	Ca21chr1	-	1041992..1043733	yes	33	146	1	no	yes	no	no	no	no	no	no	no	no	no	no	no
orf19_53	Ca21chr1	-	1044188..1045642	yes	236	85	0	no	yes	no	no	no	no	no	no	no	no	no	no	no
orf19_54	Ca21chr1	+	1048068..1050450	yes	116	302	0	no	yes	no	no	no	no	no	no	no	no	no	no	no
orf19_55	Ca21chr1	-	1050407..1051753	yes	106	266	1	no	yes	no	no	no	no	no	no	no	no	no	no	no
orf19_56	Ca21chr1	-	1051996..1053870	yes	56	76	0	no	yes	no	no	no	no	no	no	no	no	no	no	no
orf19_57	Ca21chr1	-	1054020..1054886	yes	142	29	0	yes	yes	no	no	no	no	no	no	no	no	no	no	no
orf19_58	Ca21chr1	-	1055324..1057868	yes	47	137	0	no	yes	no	no	no	no	no	no	no	no	no	no	no
orf19_59	Ca21chr1	+	1057883..1059286	yes	53	145	0	no	yes	no	yes	no	no	no	no	no	no	no	no	no
orf19_4064	Ca21chr1	-	1059249..1062006	yes	34	66	0	no	yes	no	no	no	no	no	no	yes	no	no	no	no
orf19_4063	Ca21chr1	+	1064038..1065840	yes	48	27	1	no	yes	no	no	no	no	no	no	no	no	no	no	yes
orf19_4062	Ca21chr1	+	1066108..1067370	yes	82	65	0	no	yes	no	no	no	no	no	no	no	no	no	no	no
orf19_4061	Ca21chr1	+	1067446..1068440	yes	37	154	1	no	yes	no	no	no	no	no	no	no	no	no	no	no
orf19_4060	Ca21chr1	-	1068452..1069815	yes	127	124	0	no	yes	no	no	no	no	no	no	no	no	no	no	no
orf19_4059	Ca21chr1	+	1070490..1072097	yes	247	80	1	no	yes	no	no	no	no	no	no	no	no	no	no	no
orf19_4057	Ca21chr1	+	1072230..1072670	no	0	0	0	no	yes	no	no	no	no	no	no	no	no	no	no	no
orf19_4056	Ca21chr1	+	1082499..1084105	yes	156	179	0	no	yes	no	no	no	no	no	no	no	no	no	no	no
orf19_450	Ca21chr1	-	1085006..1085239	no	0	0	0	no	yes	no	no	no	no	no	no	no	no	no	no	no
orf19_449	Ca21chr1	-	1092493..1094058	yes	173	196	0	no	yes	no	no	no	no	no	no	no	no	no	no	no
orf19_448	Ca21chr1	-	1094622..1096123	yes	109	112	0	no	yes	no	no	no	no	no	no	no	no	no	no	no
orf19_446_2	Ca21chr1	-	1097049..1097704	yes	142	127	0	yes	yes	no	no	no	no	no	no	no	no	no	no	no
orf19_446_1	Ca21chr1	-	1098056..1098710	yes	249	73	1	yes	yes	no	no	no	no	no	no	no	no	no	no	no
orf19_446	Ca21chr1	-	1098838..1100300	yes	468	101	0	no	yes	no	no	no	no	no	no	no	no	no	no	no
orf19_445	Ca21chr1	-	1101241..1102512	yes	47	67	0	no	yes	no	no	no	no	no	no	no	no	no	no	no
orf19_444	Ca21chr1	-	1102561..1103140	yes	97	45	0	no	yes	no	no	no	no	no	no	no	no	no	no	no
orf19_443	Ca21chr1	+	1103263..1104029	yes	97	82	0	no	yes	no	no	no	no	no	no	no	no	no	no	no
orf19_442	Ca21chr1	+	1104299..1104913	no	0	0	0	no	yes	yes	no	no	no	no	no	no	no	no	no	no
orf19_441	Ca21chr1	-	1103977..1105483	yes	81	91	0	no	yes	yes	no	no	no	no	no	no	no	no	no	no
orf19_440	Ca21chr1	-	1105578..1107628	yes	104	30	0	no	yes	no	no	no	no	no	no	no	no	no	no	no
orf19_439	Ca21chr1	-	1108125..1108991	yes	72	75	0	no	yes	no	no	no	no	no	no	no	no	no	no	no
orf19_438	Ca21chr1	+	1109147..1110950	yes	16	39	0	no	yes	no	no	no	no	no	no	no	no	no	no	no
orf19_437	Ca21chr1	+	1111136..1113292	yes	111	87	0	no	yes	no	no	no	no	no	no	no	no	no	no	no
orf19_434	Ca21chr1	-	1113220..1115520	yes	151	41	0	no	yes	no	no	no	no	no	no	no	no	no	no	no
orf19_433	Ca21chr1	-	1116263..1118100	yes	33	62	0	no	yes	no	no	no	no	no	no	no	no	no	no	no
orf19_432	Ca21chr1	-	1118261..1119713	yes	32	44	0	no	yes	no	no	no	no	no	no	no	no	no	no	no
orf19_431	Ca21chr1	-	1119964..1122410	yes	8	111	0	no	yes	no	no	no	no	no	no	no	no	no	no	no
orf19_430	Ca21chr1	+	1123193..1123911	yes	30	29	0	no	yes	no	no	no	no	no	no	no	no	no	no	no
orf19_429	Ca21chr1	-	1123823..1125811	yes	101	76	0	no	yes	no	no	no	no	no	no	no	no	no	no	no
orf19_428	Ca21chr1	-	1125942..1128213	yes	37	51	0	no	yes	no	no	no	no	no	no	no	no	no	no	no
orf19_427	Ca21chr1	-	1128410..1133264	yes	30	160	1	no	yes	no	yes	no	no	no	no	no	no	no	no	no
orf19_426	Ca21chr1	-	1133365..1135642	yes	145	78	0	no	yes	no	no	no	no	no	no	no	no	no	no	no
orf19_425	Ca21chr1	-	1135757..1136404	yes	44	10	0	no	yes	no	no	no	no	no	no	no	no	no	no	no
orf19_424	Ca21chr1	-	1136496..1137194	yes	85	59	1	no	yes	no	no	no	no	no	no	no	no	no	no	no
orf19_423	Ca21chr1	+	1137312..1137959	yes	36	54	1	no	yes	no	no	no	no	no	no	no	no	no	no	no
orf19_422	Ca21chr1	+	1138106..1140684	yes	99	224	0	no	yes	no	no	no	no	no	no	no	no	no	no	no
orf19_420	Ca21chr1	+	1142135..1142629	no	0	0	0	no	yes	yes	no	no	no	no	no	no	no	no	no	no
orf19_419	Ca21chr1	-	1141019..1142928	yes	104	48	0	no	yes	yes	no	no	no	no	no	no	no	no	no	no
orf19_418	Ca21chr1	+	1143922..1148445	yes	118	107	1	no	yes	no	no	no	no	no	no	no	no	no	no	no
orf19_417	Ca21chr1	+	1148964..1150274	yes	62	199	0	no	yes	no	no	no	no	no	no	no	no	no	no	no
orf19_416	Ca21chr1	-	1150346..1151467	no	0	0	0	no	yes	no	no	no	no	no	no	no	no	no	no	no
orf19_415	Ca21chr1	-	1151634..1152593	yes	123	90	0	no	yes	no	no	no	no	no	no	no	no	no	no	no
orf19_414	Ca21chr1	+	1152795..1155165	yes	74	23	0	no	yes	no	no	no	no	no	no	no	no	no	no	no
orf19_413_1	Ca21chr1	-	1155195..1155904	yes	396	65	0	no	yes	no	no	no	no	no	no	no	no	no	no	no
orf19_413	Ca21chr1	+	1158606..1161062	yes	58	323	0	no	yes	no	no	no	no	no	no	no	no	no	no	no
orf19_412	Ca21chr1	-	1161103..1163001	yes	227	62	0	yes	yes	no	no	no	no	no	no	no	no	no	no	no
orf19_411	Ca21chr1	-	1163432..1164809	yes	219	139	0	no	yes	no	no	no	no	no	no	no	no	no	no	no
SC5314_nTAR1_24	Ca21chr1	-	1166234..1166766	yes	0	0	0	yes	no	no	no	no	no	no	no	no	no	no	no	no
orf19_410_3	Ca21chr1	+	1166967..1167679	yes	52	83	0	yes	yes	no	yes	no	no	no	no	no	no	no	no	no
orf19_2495	Ca21chr1	+	1169083..1174113	yes	146	169	1	no	yes	no	no	no	no	no	no	yes	no	no	no	no
orf19_2494	Ca21chr1	+	1174250..1175786	yes	49	21	0	no	yes	no	no	no	no	no	no	yes	no	no	no	no
orf19_2492	Ca21chr1	-	1175810..1177077	yes	14	0	0	no	yes	no	no	no	no	no	no	no	no	no	yes	yes
orf19_2489	Ca21chr1	-	1177512..1181030	yes	79	110	0	no	yes	no	no	no	no	no	no	no	no	no	no	no
orf19_2488	Ca21chr1	-	1181111..1182455	yes	93	52	0	no	yes	no	no	no	no	no	no	no	no	no	no	no
orf19_2487	Ca21chr1	+	1182513..1183320	yes	7	42	1	no	yes	no	no	no	no	no	no	no	no	no	no	no
orf19_2485	Ca21chr1	-	1183334..1187742	yes	32	96	0	no	yes	no	no	no	no	no	no	no	no	no	no	no
orf19_2484	Ca21chr1	+	1188107..1189525	yes	41	124	0	no	yes	no	no	no	no	no	no	no	no	no	no	no
orf19_2483	Ca21chr1	-	1189483..1190086	yes	99	73	0	no	yes	no	no	no	no	no	no	no	no	no	no	no
orf19_2481	Ca21chr1	-	1190292..1191038	no	0	0	0	no	yes	no	no	no	no	no	no	no	no	no	no	no
orf19_2480_1	Ca21chr1	+	1191360..1192426	yes	304	271	0	yes	yes	no	no	no	no	no	no	no	no	no	no	no
orf19_2479	Ca21chr1	-	1192528..1194332	yes	33	98	1	no	yes	no	no	no	no	no	no	yes	no	no	no	yes
orf19_2478_1	Ca21chr1	+	1195186..1196897	yes	139	35	0	yes	yes	no	no	no	no	no	no	no	no	no	no	no
orf19_2478	Ca21chr1	-	1197000..1198254	yes	46	66	1	no	yes	no	no	no	no	no	no	no	no	no	no	no
orf19_2476	Ca21chr1	-	1198329..1203526	yes	74	69	1	no	yes	no	no	no	no	no	no	no	no	no	no	no
orf19_2475	Ca21chr1	-	1203847..1204670	yes	331	97	0	no	yes	no	no	no	no	no	no	no	no	no	no	no
orf19_2474	Ca21chr1	-	1206007..1207900	yes	91	150	0	no	yes	no	no	no	no	no	no	no	no	no	no	no
orf19_2473	Ca21chr1	+	1208462..1210549	yes	98	85	0	no	yes	no	no	no	no	no	no	no	no	no	no	no
orf19_2472_1	Ca21chr1	+	1210653..1211031	yes	89	80	0	no	yes	no	no	no	no	no	no	no	no	no	no	no
orf19_2472	Ca21chr1	-	1210980..1211791	yes	82	37	0	no	yes	no	no	no	no	no	no	yes	no	no	no	no
orf19_2471	Ca21chr1	+	1211865..1212443	yes	68	34	0	no	yes	no	no	no	no	no	no	no	no	no	no	no
orf19_2469	Ca21chr1	-	1212384..1213448	yes	25	23	0	no	yes	no	no	no	no	no	no	no	no	no	no	no
orf19_2468	Ca21chr1	+	1213982..1214902	no	0	0	0	no	yes	no	no	no	no	no	no	no	no	no	no	no
orf19_2467	Ca21chr1	+	1215248..1216551	yes	53	105	1	no	yes	no	yes	no	no	no	no	no	no	no	no	no
orf19_2465	Ca21chr1	+	1216785..1218105	yes	88	15	0	no	yes	no	yes	no	no	no	no	no	no	no	no	no
orf19_2463	Ca21chr1	+	1218227..1219358	yes	41	89	1	no	yes	no	no	no	no	no	no	no	no	no	no	no
orf19_2462	Ca21chr1	+	1219631..1220870	yes	56	203	2	no	yes	no	no	no	no	no	no	no	no	no	no	no
orf19_2461	Ca21chr1	+	1221371..1222665	yes	89	219	1	no	yes	no	no	no	no	no	no	no	no	no	no	no
orf19_2460	Ca21chr1	+	1223738..1224793	no	0	0	0	no	yes	no	no	no	no	no	no	no	no	no	no	no
orf19_2459	Ca21chr1	+	1226431..1229834	yes	180	305	0	no	yes	no	no	no	no	no	no	no	no	no	no	no
orf19_2458	Ca21chr1	+	1231282..1232983	yes	14	146	0	no	yes	no	no	no	no	no	no	no	no	no	no	no
SC5314_nTAR1_25	Ca21chr1	-	1232987..1233694	yes	0	0	0	no	no	no	no	no	no	no	no	no	no	no	no	no
orf19_2457	Ca21chr1	+	1236163..1238461	yes	32	191	0	no	yes	no	no	no	no	no	no	no	no	no	no	no
orf19_2455	Ca21chr1	-	1238470..1242281	yes	108	308	1	no	yes	no	no	no	no	no	no	no	no	no	no	no
orf19_2454	Ca21chr1	+	1244503..1247857	yes	141	193	0	no	yes	no	no	no	no	no	no	no	no	no	no	no
orf19_2452	Ca21chr1	-	1248087..1249612	yes	175	103	0	no	yes	no	no	no	no	no	no	no	no	no	no	no
orf19_2451	Ca21chr1	+	1251403..1253229	yes	242	196	0	no	yes	no	no	no	no	no	no	no	no	no	no	no
orf19_2449	Ca21chr1	+	1254890..1256662	no	0	0	0	no	yes	no	no	no	no	no	no	no	no	no	no	no
orf19_2447	Ca21chr1	+	1257054..1259325	yes	81	100	1	no	yes	no	no	no	no	no	no	no	no	no	no	no
orf19_2446	Ca21chr1	-	1259249..1260460	yes	86	55	0	no	yes	no	no	no	no	no	no	no	no	no	no	no
orf19_2445	Ca21chr1	+	1261730..1263376	no	0	0	0	no	yes	no	no	no	no	no	no	no	no	no	no	no
orf19_2444	Ca21chr1	+	1263837..1264873	yes	54	50	0	no	yes	no	no	no	no	no	no	no	no	no	no	no
orf19_2443	Ca21chr1	+	1265248..1267589	yes	7	301	0	no	yes	no	no	no	no	no	no	no	no	no	no	no
orf19_2442	Ca21chr1	-	1267676..1268492	yes	21	91	0	no	yes	no	no	no	no	no	no	yes	no	no	no	no
orf19_2440	Ca21chr1	+	1268582..1271235	yes	16	85	0	no	yes	no	no	no	no	no	no	yes	no	no	no	no
orf19_2439_1	Ca21chr1	-	1271221..1271741	yes	131	48	0	yes	yes	no	no	no	no	no	no	no	no	no	no	no
orf19_2439	Ca21chr1	-	1272016..1272720	yes	192	78	0	no	yes	no	no	no	no	no	no	no	no	no	no	no
orf19_2438	Ca21chr1	+	1272825..1273427	yes	0	60	1	no	yes	no	no	no	no	no	no	no	no	no	no	no
orf19_2437	Ca21chr1	-	1273434..1274619	yes	81	64	0	no	yes	no	no	no	no	no	no	no	no	no	no	no
orf19_2436	Ca21chr1	-	1274879..1277792	yes	40	225	1	no	yes	no	no	no	no	no	no	no	no	no	no	no
orf19_2435	Ca21chr1	-	1278554..1280810	yes	79	72	0	no	yes	no	no	no	no	no	no	no	no	no	no	no
orf19_2434	Ca21chr1	-	1281109..1283081	yes	89	87	0	no	yes	no	no	no	no	no	no	no	no	no	no	no
orf19_2433	Ca21chr1	-	1283140..1283838	yes	0	69	0	no	yes	no	no	no	no	no	no	yes	yes	no	no	no
orf19_2432	Ca21chr1	-	1284051..1285856	yes	336	396	0	no	yes	no	no	no	no	no	no	no	no	no	no	no
orf19_2431	Ca21chr1	-	1286083..1286424	no	0	0	0	no	yes	no	no	no	no	no	no	no	no	no	no	no
orf19_2430	Ca21chr1	+	1288962..1289687	no	0	0	0	no	yes	no	no	no	no	no	no	no	no	no	no	no
orf19_2429	Ca21chr1	+	1289718..1291073	no	0	0	0	no	yes	no	no	no	no	no	no	no	no	no	no	no
orf19_2662	Ca21chr1	-	1292701..1294216	yes	371	539	7	no	yes	no	no	no	no	no	yes	yes	no	no	no	no
orf19_2661	Ca21chr1	+	1292752..1294216	yes	352	117	2	no	yes	no	no	no	no	no	yes	no	no	no	no	no
orf19_2663	Ca21chr1	+	1294304..1297023	yes	356	609	2	no	yes	no	no	no	no	no	no	no	no	no	no	no
orf19_1828	Ca21chr1	+	1297188..1298542	yes	223	82	0	no	yes	no	no	no	no	no	no	no	no	no	no	no
orf19_1827	Ca21chr1	-	1298462..1299820	no	0	0	0	no	yes	no	no	no	no	no	no	no	no	no	no	no
orf19_1826	Ca21chr1	-	1300640..1302785	yes	117	160	0	no	yes	no	no	no	no	no	no	no	no	no	no	no
orf19_1825	Ca21chr1	+	1306306..1308531	no	0	0	0	no	yes	no	no	yes	no	no	no	no	no	no	no	no
orf19_1824	Ca21chr1	+	1309559..1310488	no	0	0	0	no	yes	no	no	no	no	no	no	no	no	no	no	no
orf19_1823	Ca21chr1	+	1310765..1313677	yes	64	107	0	no	yes	no	no	no	no	no	no	no	no	no	no	no
orf19_1822	Ca21chr1	-	1314322..1321286	yes	172	4261	3	no	yes	no	no	no	no	no	no	yes	no	no	no	no
orf19_1821	Ca21chr1	-	1324514..1324825	no	0	0	0	no	yes	no	no	no	no	no	no	no	no	no	no	no
orf19_177	Ca21chr1	+	1337569..1340143	yes	75	103	0	no	yes	no	no	no	no	no	no	yes	no	no	no	no
orf19_6280	Ca21chr1	+	1340369..1340722	no	0	0	0	no	yes	no	no	no	no	no	no	no	no	no	no	no
orf19_6277	Ca21chr1	+	1344812..1348267	yes	0	96	0	no	yes	no	no	no	no	no	no	yes	yes	no	no	no
orf19_6276	Ca21chr1	+	1350256..1353525	yes	51	597	1	no	yes	no	no	no	no	no	no	yes	no	no	no	no
orf19_6275	Ca21chr1	+	1354021..1355787	yes	38	31	0	no	yes	no	no	no	no	no	no	no	no	no	no	no
orf19_6274	Ca21chr1	-	1356803..1357346	yes	0	16	0	no	yes	no	no	no	no	no	no	no	yes	no	no	yes
orf19_6273	Ca21chr1	-	1359139..1359832	yes	308	62	1	no	yes	no	no	no	no	no	no	no	no	no	no	no
orf19_6272	Ca21chr1	+	1359960..1360841	yes	47	58	0	no	yes	no	no	no	no	no	no	no	no	no	no	no
orf19_6271	Ca21chr1	-	1360937..1363304	yes	133	102	0	no	yes	no	no	no	no	no	no	no	no	no	no	no
orf19_6269	Ca21chr1	+	1364164..1367114	yes	52	313	0	no	yes	no	no	no	no	no	no	yes	no	no	no	no
orf19_6268	Ca21chr1	-	1367144..1369514	yes	30	166	0	no	yes	no	no	no	no	no	no	no	no	no	no	no
orf19_6267	Ca21chr1	-	1370850..1372217	no	0	0	0	no	yes	no	no	no	no	no	no	no	no	no	no	no
orf19_6266	Ca21chr1	-	1372852..1375562	yes	16	79	1	no	yes	no	no	no	no	no	no	no	no	no	no	no
orf19_6265_1	Ca21chr1	-	1375743..1376802	yes	170	61	0	yes	yes	no	no	no	no	no	no	no	no	no	no	no
orf19_6265	Ca21chr1	-	1377026..1377528	yes	80	30	0	no	yes	no	no	no	no	no	no	no	no	no	no	no
orf19_6264_4	Ca21chr1	+	1377754..1378486	yes	218	128	0	yes	yes	no	no	no	no	no	no	no	no	no	no	no
orf19_6264_3	Ca21chr1	-	1378554..1379337	yes	131	44	0	yes	yes	no	no	no	no	no	no	no	no	no	no	no
orf19_6264	Ca21chr1	+	1380394..1381219	yes	41	68	0	no	yes	no	no	no	no	no	no	no	no	no	no	no
orf19_6263	Ca21chr1	-	1381205..1382660	yes	0	58	1	no	yes	no	no	no	no	no	no	no	no	no	no	no
orf19_6261	Ca21chr1	-	1382894..1389934	yes	3	216	1	no	yes	no	no	no	no	no	no	no	no	no	no	no
orf19_6260	Ca21chr1	-	1390127..1394561	yes	156	160	0	no	yes	no	no	no	no	no	no	no	no	no	no	no
orf19_6259	Ca21chr1	-	1395098..1396404	yes	1	184	2	no	yes	no	no	no	no	no	no	no	no	no	no	no
orf19_6257	Ca21chr1	+	1397881..1404698	yes	68	369	0	no	yes	no	no	no	no	no	no	no	no	no	no	no
orf19_6255	Ca21chr1	+	1404841..1406398	yes	195	49	1	no	yes	no	no	no	no	no	no	no	no	no	no	no
orf19_6254	Ca21chr1	+	1407037..1408390	yes	22	294	0	no	yes	no	no	no	no	no	no	no	no	no	no	no
orf19_6253	Ca21chr1	+	1409001..1409720	yes	237	45	0	no	yes	no	no	no	no	no	no	no	no	no	no	no
orf19_6252	Ca21chr1	-	1409778..1411081	yes	64	37	0	no	yes	no	no	no	no	no	no	no	no	no	no	no
orf19_6250	Ca21chr1	+	1411621..1412882	yes	108	110	0	no	yes	no	no	no	no	no	no	no	no	no	no	no
orf19_6249	Ca21chr1	-	1413009..1415625	yes	80	110	0	no	yes	no	no	no	no	no	no	yes	no	no	no	no
orf19_6248	Ca21chr1	-	1417268..1417969	no	0	0	0	no	yes	no	no	no	no	no	no	no	no	no	no	no
orf19_6247	Ca21chr1	+	1418490..1421214	yes	3	106	0	no	yes	no	no	no	no	no	no	no	no	no	no	no
SC5314_nTAR1_26	Ca21chr1	-	1421204..1421691	yes	234	110	0	no	yes	no	no	no	no	no	no	no	no	no	no	no
orf19_6246	Ca21chr1	+	1421784..1422547	yes	70	127	0	no	yes	no	no	no	no	no	no	no	no	no	no	no
orf19_6245	Ca21chr1	+	1422941..1424741	yes	63	37	0	no	yes	no	no	no	no	no	no	no	no	no	no	no
orf19_6244	Ca21chr1	+	1425212..1427775	yes	58	184	1	no	yes	no	no	no	no	no	no	no	no	no	no	no
orf19_6243	Ca21chr1	+	1427951..1431085	yes	55	17	0	no	yes	no	no	no	no	no	no	no	no	no	no	no
orf19_6242	Ca21chr1	+	1431498..1432983	yes	0	526	0	no	yes	no	no	no	no	no	no	no	no	yes	no	no
orf19_6240	Ca21chr1	+	1432990..1435207	yes	121	513	6	no	yes	no	no	no	no	no	no	no	no	no	no	no
orf19_6239	Ca21chr1	+	1435390..1436478	yes	3	54	0	no	yes	no	no	no	no	no	no	no	no	no	no	no
orf19_6238	Ca21chr1	-	1436462..1437738	yes	47	27	0	no	yes	no	no	no	no	no	no	no	no	no	no	no
SC5314_nTAR1_27	Ca21chr1	+	1438599..1439486	yes	0	0	0	no	no	no	no	no	no	no	no	no	no	no	no	no
orf19_6237	Ca21chr1	+	1439874..1441425	yes	565	276	0	no	yes	no	no	no	no	no	no	no	no	no	no	no
orf19_6236	Ca21chr1	-	1441390..1442148	yes	104	25	0	no	yes	no	no	no	no	no	no	no	no	no	no	no
orf19_6235	Ca21chr1	+	1442318..1442760	yes	22	34	0	no	yes	no	no	no	no	no	no	no	no	no	no	yes
orf19_6234	Ca21chr1	-	1442813..1444456	yes	78	48	0	no	yes	no	yes	no	no	no	no	no	no	no	no	no
orf19_6233	Ca21chr1	+	1444529..1446060	yes	33	83	0	no	yes	no	yes	no	no	no	no	no	no	no	no	no
orf19_6232	Ca21chr1	+	1446877..1449793	yes	106	309	0	no	yes	no	no	no	no	no	no	no	no	no	no	no
orf19_6231	Ca21chr1	-	1449824..1450451	yes	113	83	0	no	yes	no	no	no	no	no	no	no	no	no	no	no
orf19_6230	Ca21chr1	+	1450616..1451847	yes	24	32	0	no	yes	no	no	no	no	no	no	no	no	no	no	no
orf19_6229	Ca21chr1	+	1453280..1455036	yes	164	135	0	no	yes	no	no	no	no	no	no	no	no	no	no	no
orf19_6227	Ca21chr1	+	1455442..1456712	yes	116	162	1	no	yes	no	no	no	no	no	no	no	no	no	no	no
orf19_6225_1	Ca21chr1	-	1456913..1458126	yes	365	555	6	no	yes	no	no	no	no	no	no	no	no	no	no	no
orf19_6225	Ca21chr1	+	1458742..1461565	yes	174	595	2	no	yes	no	no	no	no	no	no	no	no	no	no	no
orf19_6224	Ca21chr1	+	1462779..1464272	no	0	0	0	no	yes	no	no	no	no	no	no	no	no	no	no	no
orf19_6222_1	Ca21chr1	-	1464303..1464772	yes	200	66	0	no	yes	no	no	no	no	no	no	no	no	no	no	no
orf19_6222	Ca21chr1	-	1465246..1468296	no	0	0	0	yes	yes	no	no	no	no	no	no	no	no	no	no	no
orf19_6220_4	Ca21chr1	-	1468480..1469370	yes	54	61	0	yes	yes	no	no	no	no	no	no	no	no	no	no	no
orf19_6220_3	Ca21chr1	-	1469648..1470361	yes	58	18	0	yes	yes	no	no	no	no	no	no	no	no	no	no	no
orf19_6220	Ca21chr1	-	1470507..1473322	yes	47	72	1	no	yes	no	no	no	no	no	no	no	no	no	no	no
orf19_6219	Ca21chr1	-	1473441..1475122	yes	123	203	0	no	yes	no	no	no	no	no	no	no	no	no	no	no
orf19_6217	Ca21chr1	+	1475670..1479582	yes	68	47	0	no	yes	no	no	no	no	no	no	no	no	no	no	no
orf19_6214	Ca21chr1	-	1479718..1483214	yes	95	165	2	no	yes	no	no	no	no	no	no	no	no	no	no	no
SC5314_nTAR1_28	Ca21chr1	-	1483250..1483703	yes	0	0	0	no	no	no	no	no	no	no	no	no	no	no	no	no
orf19_6213	Ca21chr1	+	1484781..1485771	yes	39	49	0	no	yes	no	no	no	no	no	no	no	no	no	no	no
orf19_6211	Ca21chr1	-	1485854..1487628	yes	33	86	0	no	yes	no	no	no	no	no	no	no	no	no	no	no
SC5314_nTAR1_29	Ca21chr1	+	1488056..1489267	yes	433	356	3	no	yes	yes	no	no	no	no	no	no	no	no	no	no
orf19_6209	Ca21chr1	-	1487709..1489353	yes	69	142	1	no	yes	yes	no	no	no	no	no	no	no	no	no	no
orf19_6208	Ca21chr1	+	1490356..1492871	yes	69	23	0	no	yes	no	yes	no	no	no	no	no	no	no	no	no
orf19_6205	Ca21chr1	+	1493073..1494118	yes	24	65	0	no	yes	no	no	no	no	no	no	no	no	no	no	no
orf19_6203	Ca21chr1	-	1494162..1497255	yes	42	115	0	no	yes	no	no	no	no	no	no	no	no	no	no	no
orf19_6202	Ca21chr1	-	1497668..1499246	yes	311	191	0	no	yes	no	no	no	no	no	no	no	no	no	no	no
orf19_6200	Ca21chr1	-	1502167..1503218	yes	75	23	0	no	yes	no	no	no	no	no	no	no	no	no	no	no
orf19_6199	Ca21chr1	-	1504807..1507498	yes	63	469	0	yes	yes	no	no	no	no	no	no	no	no	no	no	no
orf19_6198_1	Ca21chr1	-	1507641..1508437	yes	177	101	0	yes	yes	no	no	no	no	no	no	no	no	no	no	no
SC5314_nTAR1_30	Ca21chr1	-	1509239..1509726	yes	0	0	0	no	no	no	no	no	no	no	no	no	no	no	no	no
orf19_6197	Ca21chr1	-	1509748..1511991	yes	225	369	0	no	yes	no	no	no	no	no	no	no	no	no	no	no
orf19_6196	Ca21chr1	+	1513060..1514085	yes	176	283	1	no	yes	no	no	no	no	no	no	no	no	no	no	no
orf19_6195	Ca21chr1	-	1514132..1516509	yes	22	121	1	no	yes	no	no	no	no	no	no	no	no	no	no	no
orf19_6194	Ca21chr1	-	1516686..1517923	yes	173	123	0	no	yes	no	no	no	no	no	no	no	no	no	no	no
orf19_6193	Ca21chr1	+	1518183..1522247	yes	198	81	1	no	yes	no	no	no	no	no	no	no	no	no	no	no
orf19_4456	Ca21chr1	+	1526803..1528926	yes	90	210	0	no	yes	no	no	no	no	no	no	no	no	no	no	no
orf19_4455	Ca21chr1	-	1528941..1530985	yes	80	159	0	no	yes	no	no	no	no	no	no	no	no	no	no	no
orf19_4451	Ca21chr1	-	1531306..1534701	yes	205	56	0	no	yes	no	no	no	no	no	no	no	no	no	no	no
orf19_4450_2	Ca21chr1	+	1534781..1535147	yes	65	59	0	no	yes	no	no	no	no	no	no	no	no	no	no	no
orf19_4450_1	Ca21chr1	-	1535136..1535531	yes	91	98	0	no	yes	no	no	no	no	no	no	no	no	no	no	no
orf19_4450	Ca21chr1	-	1536732..1538480	yes	32	16	0	no	yes	no	no	no	no	no	no	no	no	no	no	no
orf19_4449	Ca21chr1	+	1540704..1541750	yes	249	51	0	no	yes	no	no	no	no	no	no	no	no	no	no	no
orf19_4448	Ca21chr1	+	1542137..1544864	yes	106	156	0	no	yes	no	no	no	no	no	no	no	no	no	no	no
orf19_4447	Ca21chr1	+	1545440..1546422	yes	61	22	0	no	yes	no	no	no	no	no	no	no	no	no	no	no
orf19_4446	Ca21chr1	-	1546342..1548233	yes	130	19	0	no	yes	no	no	no	no	no	no	no	no	no	no	no
orf19_4445	Ca21chr1	+	1549774..1551498	yes	32	64	0	no	yes	no	no	no	no	no	no	no	no	no	no	no
orf19_4444	Ca21chr1	+	1551729..1552820	yes	103	62	0	no	yes	no	no	no	no	no	no	no	no	no	no	no
orf19_4443	Ca21chr1	+	1553445..1554178	yes	35	144	0	no	yes	no	no	no	no	no	no	no	no	no	no	no
orf19_4442	Ca21chr1	-	1554238..1556057	yes	65	72	0	no	yes	no	no	no	no	no	no	no	no	no	no	no
orf19_4441	Ca21chr1	-	1556141..1558047	yes	29	81	0	no	yes	no	no	no	no	no	no	no	no	no	no	no
orf19_4440	Ca21chr1	+	1558148..1560728	yes	7	54	0	no	yes	no	no	no	no	no	no	no	no	no	no	no
orf19_4439_1	Ca21chr1	-	1560734..1561186	yes	43	200	0	no	yes	no	no	no	no	no	no	no	no	no	no	no
orf19_4439	Ca21chr1	+	1561038..1561481	no	0	0	0	no	yes	no	no	no	no	no	no	no	no	no	no	no
SC5314_nTAR1_208	Ca21chr1	-	1570913..1571604	yes	0	0	0	no	no	no	no	no	no	no	no	no	no	no	no	no
orf19_4438	Ca21chr1	+	1578172..1580573	yes	83	795	0	no	yes	no	no	no	no	no	no	yes	no	no	no	no
orf19_4437	Ca21chr1	+	1581189..1584436	yes	78	46	0	yes	yes	no	no	no	no	no	no	no	no	no	no	no
orf19_4436	Ca21chr1	-	1584208..1584991	yes	212	56	0	no	yes	no	no	no	no	no	no	no	no	no	no	no
orf19_4435	Ca21chr1	+	1585878..1590091	yes	169	133	0	no	yes	no	no	no	no	no	no	yes	no	no	no	no
orf19_4433	Ca21chr1	-	1590514..1593101	yes	90	527	0	no	yes	no	no	no	no	no	no	no	no	no	no	no
orf19_4432	Ca21chr1	-	1595087..1598939	yes	180	820	1	no	yes	no	no	no	no	no	no	yes	no	no	no	no
SC5314_nTAR1_31	Ca21chr1	+	1599250..1600020	yes	0	0	0	no	no	no	no	no	no	no	no	no	no	no	no	no
orf19_4430	Ca21chr1	+	1600338..1602197	yes	99	120	1	no	yes	no	no	no	no	no	no	no	no	no	no	no
orf19_4428	Ca21chr1	-	1602169..1603854	yes	81	165	0	no	yes	no	no	no	no	no	no	no	no	no	no	no
orf19_4427	Ca21chr1	-	1604365..1605079	yes	150	70	0	no	yes	no	no	no	no	no	no	no	no	no	no	no
orf19_4426	Ca21chr1	-	1605393..1607099	yes	46	269	0	no	yes	no	no	no	no	no	no	no	no	no	no	no
orf19_4424	Ca21chr1	+	1609129..1610100	no	0	0	0	no	yes	no	no	no	no	no	no	no	no	no	no	no
SC5314_nTAR1_32	Ca21chr1	-	1610213..1610750	yes	0	0	0	no	no	no	no	no	no	no	no	no	no	no	no	no
orf19_4423	Ca21chr1	+	1611108..1614383	yes	75	171	0	no	yes	no	yes	no	no	no	no	no	no	no	no	no
orf19_2799	Ca21chr1	-	1615567..1616967	yes	198	51	0	no	yes	no	no	no	no	no	no	no	no	no	no	no
orf19_2798	Ca21chr1	-	1617121..1619227	yes	61	78	1	no	yes	no	no	no	no	no	no	no	no	no	no	no
orf19_2797	Ca21chr1	-	1619388..1621259	no	0	0	0	no	yes	no	no	no	no	no	no	no	no	no	no	no
orf19_2796	Ca21chr1	-	1621463..1623643	yes	45	141	0	yes	yes	no	no	no	no	no	no	no	no	no	no	no
orf19_2795	Ca21chr1	-	1623878..1625027	yes	46	129	0	no	yes	no	no	no	no	no	no	no	no	no	no	no
orf19_2794	Ca21chr1	+	1625177..1626142	yes	49	83	0	no	yes	no	no	no	no	no	no	no	no	no	no	no
orf19_2792	Ca21chr1	-	1626165..1629240	yes	121	96	0	no	yes	no	no	no	no	no	no	yes	no	no	no	no
orf19_2800	Ca21chr1	+	1630691..1630786	no	0	0	0	no	yes	no	no	no	no	no	no	no	no	no	no	no
orf19_2791	Ca21chr1	-	1631832..1634890	yes	66	128	0	no	yes	no	no	no	no	no	no	no	no	no	no	no
orf19_2790	Ca21chr1	+	1635197..1636429	yes	95	43	0	no	yes	no	no	no	no	no	no	no	no	no	no	no
orf19_2789	Ca21chr1	+	1636934..1638008	yes	107	8	0	no	yes	no	no	no	no	no	no	no	no	no	no	no
orf19_2788	Ca21chr1	-	1637927..1639135	yes	0	0	0	no	yes	no	no	no	no	no	no	yes	no	yes	no	no
orf19_2787	Ca21chr1	-	1639582..1640814	no	0	0	0	no	yes	no	no	no	no	no	no	no	no	no	no	no
orf19_2786	Ca21chr1	-	1641991..1645308	yes	76	116	1	no	yes	no	no	no	no	no	no	no	no	no	no	no
orf19_2785	Ca21chr1	+	1645635..1646374	yes	146	69	0	no	yes	no	no	no	no	no	no	no	no	no	no	no
orf19_2784	Ca21chr1	-	1646384..1647365	yes	0	37	0	no	yes	no	no	no	no	no	no	yes	yes	no	no	no
orf19_2783	Ca21chr1	-	1647638..1648912	no	0	0	0	no	yes	no	no	no	no	no	no	no	no	no	no	no
orf19_2782	Ca21chr1	+	1649630..1650373	yes	115	101	0	no	yes	no	no	no	no	no	no	yes	no	no	no	no
orf19_2781	Ca21chr1	-	1651148..1654065	yes	81	320	1	no	yes	no	no	no	no	no	no	yes	no	no	no	no
orf19_2779	Ca21chr1	+	1658949..1659461	no	0	0	0	no	yes	yes	no	no	no	no	yes	no	no	no	no	no
SC5314_nTAR1_33	Ca21chr1	-	1656980..1659539	yes	0	0	0	no	no	yes	no	no	no	no	no	no	no	no	no	no
orf19_2778	Ca21chr1	+	1660223..1662519	yes	19	49	0	no	yes	no	no	no	no	no	no	yes	no	no	no	no
SC5314_nTAR1_34	Ca21chr1	+	1662519..1663976	yes	118	182	2	no	yes	no	no	no	no	no	no	no	no	no	no	no
SC5314_nTAR1_35	Ca21chr1	+	1663990..1665989	yes	29	375	2	no	yes	no	no	no	no	no	no	no	no	no	no	no
orf19_1227	Ca21chr1	+	1666503..1667093	no	0	0	0	no	yes	no	no	no	no	no	no	no	no	no	no	no
orf19_1228	Ca21chr1	+	1668085..1669630	yes	330	121	0	no	yes	no	no	no	no	no	no	no	no	no	no	no
orf19_1229	Ca21chr1	-	1669695..1673219	yes	133	254	0	no	yes	no	no	no	no	no	no	no	no	no	no	no
SC5314_nTAR1_36	Ca21chr1	+	1673445..1674076	yes	0	0	0	no	no	no	no	no	no	no	no	no	no	no	no	no
orf19_1232	Ca21chr1	-	1674011..1675480	yes	230	124	0	no	yes	no	no	no	no	no	no	no	no	no	no	no
orf19_1233	Ca21chr1	-	1677017..1678968	yes	117	209	0	no	yes	no	no	no	no	no	no	no	no	no	no	no
orf19_4712	Ca21chr1	+	1691047..1693267	yes	355	327	2	no	yes	no	no	no	no	no	yes	no	no	no	no	no
orf19_4713	Ca21chr1	+	1696323..1699307	yes	12	66	0	no	yes	no	yes	no	no	no	no	no	no	no	no	no
orf19_5049	Ca21chr1	-	1699307..1700307	yes	28	43	0	no	yes	no	no	no	no	no	no	yes	no	no	no	yes
orf19_5050	Ca21chr1	+	1700427..1702573	yes	6	53	0	no	yes	no	no	no	no	no	no	yes	no	no	no	no
orf19_5051	Ca21chr1	-	1702577..1704972	yes	71	54	0	no	yes	no	no	no	no	no	no	no	no	no	no	no
orf19_5052	Ca21chr1	+	1705162..1706401	yes	38	41	0	no	yes	no	no	no	no	no	no	no	no	no	no	no
orf19_5053	Ca21chr1	-	1706417..1707312	yes	29	84	1	no	yes	no	no	no	no	no	no	no	no	no	no	no
orf19_5054	Ca21chr1	+	1707474..1708529	yes	63	90	0	no	yes	no	no	no	no	no	no	no	no	no	no	no
orf19_5056	Ca21chr1	-	1708525..1710011	yes	0	47	0	no	yes	no	no	no	no	no	no	no	no	no	no	no
orf19_5057	Ca21chr1	+	1710135..1711555	yes	89	78	0	no	yes	no	no	no	no	no	no	no	no	no	no	no
orf19_5058	Ca21chr1	-	1711533..1713711	yes	225	91	0	no	yes	no	no	no	no	no	no	no	no	no	no	no
orf19_5059	Ca21chr1	-	1714650..1717206	yes	87	151	0	no	yes	no	no	no	no	no	no	no	no	no	no	no
orf19_5061	Ca21chr1	-	1718392..1721088	yes	195	93	0	no	yes	no	no	no	no	no	no	no	no	no	no	no
orf19_5063	Ca21chr1	+	1722807..1723616	yes	123	111	0	no	yes	no	no	no	no	no	no	yes	no	no	no	no
orf19_5064	Ca21chr1	-	1723713..1725158	yes	145	86	0	no	yes	no	no	no	no	no	no	no	no	no	no	no
orf19_5064_1	Ca21chr1	+	1725712..1726175	yes	233	39	0	no	yes	no	no	no	no	no	no	no	no	no	no	no
orf19_5065	Ca21chr1	-	1726216..1727973	yes	47	307	2	no	yes	no	no	no	no	no	no	no	no	no	no	no
SC5314_nTAR1_37	Ca21chr1	+	1728196..1728559	yes	0	0	0	no	no	no	no	no	no	no	no	no	no	no	no	no
SC5314_nTAR1_38	Ca21chr1	-	1728491..1729094	yes	0	0	0	no	no	no	no	no	no	no	no	no	no	no	no	no
orf19_5066	Ca21chr1	-	1729667..1730548	yes	35	46	0	no	yes	no	no	no	no	no	no	no	no	no	no	yes
orf19_5067	Ca21chr1	+	1730783..1731481	no	0	0	0	no	yes	no	no	no	no	no	no	no	no	no	no	no
orf19_5068	Ca21chr1	-	1731668..1735659	yes	16	301	0	no	yes	no	no	no	no	no	no	yes	no	no	no	no
orf19_5069	Ca21chr1	-	1736635..1738072	yes	498	208	1	no	yes	no	no	no	no	no	no	no	no	no	no	no
SC5314_nTAR1_202	Ca21chr1	+	1738781..1739524	yes	0	0	0	no	no	no	no	no	no	no	no	no	no	no	no	no
orf19_5070	Ca21chr1	-	1741817..1743259	yes	37	110	0	no	yes	no	no	no	no	no	no	no	no	no	no	no
orf19_5071	Ca21chr1	+	1746892..1749626	yes	21	422	0	no	yes	no	no	no	no	no	no	no	no	no	no	no
orf19_5073	Ca21chr1	+	1750252..1751130	yes	111	48	0	no	yes	no	no	no	no	no	no	no	no	no	no	no
orf19_5074	Ca21chr1	+	1751283..1753322	yes	126	39	0	no	yes	no	no	no	no	no	no	no	no	no	no	no
orf19_5076	Ca21chr1	+	1753587..1754220	yes	183	70	0	no	yes	no	no	no	no	no	no	no	no	no	no	no
orf19_5076_1	Ca21chr1	+	1754556..1755233	yes	224	223	2	no	yes	no	yes	no	no	no	no	no	no	no	no	no
orf19_5077	Ca21chr1	+	1755445..1756217	yes	216	56	0	no	yes	no	no	no	no	no	no	no	no	no	no	no
orf19_5078	Ca21chr1	+	1756522..1757322	yes	335	58	0	no	yes	no	no	no	no	no	no	no	no	no	no	no
orf19_5079	Ca21chr1	+	1758006..1762652	yes	107	67	0	no	yes	no	no	no	no	no	no	no	no	no	no	no
orf19_5079_1	Ca21chr1	-	1762849..1763502	yes	207	60	0	no	yes	no	no	no	no	no	no	no	no	no	no	no
orf19_5081	Ca21chr1	-	1763650..1766898	yes	147	48	0	no	yes	no	no	no	no	no	no	no	no	no	no	no
orf19_5083	Ca21chr1	+	1767350..1768658	yes	126	76	0	no	yes	no	no	no	no	no	no	no	no	no	no	no
orf19_5085	Ca21chr1	+	1768785..1772419	yes	61	298	0	no	yes	no	no	no	no	no	no	no	no	no	no	no
orf19_5087	Ca21chr1	+	1772682..1774914	yes	68	53	0	no	yes	no	no	no	no	no	no	no	no	no	no	no
orf19_5089	Ca21chr1	-	1774821..1777510	yes	35	51	0	no	yes	no	no	no	no	no	no	no	no	no	no	no
orf19_5090	Ca21chr1	+	1777624..1778676	yes	46	26	1	no	yes	no	no	no	no	no	no	no	no	no	no	no
orf19_5092	Ca21chr1	-	1778300..1779163	yes	327	33	0	no	yes	no	yes	no	no	no	no	no	no	no	no	no
orf19_5093	Ca21chr1	+	1779298..1780636	yes	203	77	0	no	yes	no	no	no	no	no	no	no	no	no	no	no
orf19_5094	Ca21chr1	-	1780621..1783056	yes	117	93	2	no	yes	no	no	no	no	no	no	no	no	no	no	no
orf19_5095	Ca21chr1	-	1785339..1789524	yes	85	144	0	no	yes	no	no	no	no	no	no	no	no	no	no	no
orf19_5097	Ca21chr1	-	1790436..1793606	no	0	0	0	no	yes	no	no	no	no	no	no	no	no	no	no	no
orf19_5098	Ca21chr1	+	1794200..1795192	yes	7	23	0	no	yes	no	no	no	no	no	no	no	no	no	no	no
orf19_5100	Ca21chr1	-	1795244..1800140	yes	49	27	0	no	yes	no	no	no	no	no	no	no	no	no	no	no
orf19_5101	Ca21chr1	+	1801459..1804128	yes	46	260	1	no	yes	no	no	no	no	no	no	no	no	no	no	no
orf19_5102	Ca21chr1	-	1804152..1806469	yes	27	26	0	no	yes	no	no	no	no	no	no	no	no	no	no	no
orf19_5103	Ca21chr1	-	1806493..1808085	yes	444	156	1	no	yes	no	no	no	no	no	no	no	no	no	no	no
orf19_5104	Ca21chr1	-	1808945..1809759	yes	78	68	0	yes	yes	no	no	no	no	no	no	yes	no	no	no	no
orf19_5105	Ca21chr1	-	1810022..1813979	yes	165	352	0	no	yes	no	no	no	no	no	no	no	no	no	no	no
orf19_5106	Ca21chr1	-	1816345..1819377	yes	49	38	0	no	yes	no	no	no	no	no	no	no	no	no	no	no
orf19_5107	Ca21chr1	+	1820210..1822421	yes	174	49	0	no	yes	no	no	no	no	no	no	no	no	no	no	no
orf19_5110	Ca21chr1	+	1823494..1825525	yes	91	357	1	no	yes	no	no	no	no	no	no	no	no	no	no	no
orf19_5112	Ca21chr1	+	1826589..1828782	yes	69	91	0	no	yes	no	no	no	no	no	no	no	no	no	no	no
orf19_5113	Ca21chr1	-	1829108..1830458	yes	180	124	0	no	yes	no	no	no	no	no	yes	no	no	no	no	no
orf19_5114	Ca21chr1	-	1831693..1832558	yes	276	116	0	no	yes	no	no	no	no	no	no	no	no	no	no	no
orf19_5114_1	Ca21chr1	-	1832740..1833220	yes	208	81	0	no	yes	no	no	no	no	no	no	no	no	no	no	no
orf19_5117	Ca21chr1	-	1834153..1835962	yes	201	148	0	no	yes	no	no	no	no	no	no	no	no	no	no	no
orf19_5118	Ca21chr1	+	1838949..1841307	yes	82	390	0	no	yes	no	no	no	no	no	no	no	no	no	no	no
orf19_382	Ca21chr1	+	1842580..1844057	yes	75	26	0	no	yes	no	no	no	no	no	yes	no	no	no	no	no
orf19_384	Ca21chr1	-	1844131..1845897	yes	85	5	0	no	yes	no	no	no	no	no	no	no	no	no	no	no
orf19_385	Ca21chr1	-	1846437..1849559	yes	60	63	0	no	yes	no	no	no	no	no	no	no	no	no	no	no
orf19_386	Ca21chr1	-	1850336..1851512	yes	134	107	0	no	yes	no	no	no	no	no	no	no	no	no	no	no
orf19_387	Ca21chr1	+	1851760..1854610	yes	78	112	0	no	yes	no	no	no	no	no	no	no	no	no	no	no
orf19_388	Ca21chr1	+	1854888..1855954	yes	70	34	0	no	yes	no	no	no	no	no	no	no	no	no	no	no
orf19_389	Ca21chr1	-	1855899..1856440	yes	68	93	0	no	yes	no	yes	no	no	no	no	no	no	no	no	no
orf19_390	Ca21chr1	-	1856790..1857760	yes	96	299	0	no	yes	no	no	no	no	no	no	no	no	no	no	no
orf19_391	Ca21chr1	-	1858191..1860957	yes	46	582	0	no	yes	no	no	no	no	no	no	no	no	no	no	no
orf19_392	Ca21chr1	+	1861214..1862101	yes	348	105	0	no	yes	no	no	no	no	no	no	no	no	no	no	no
orf19_393	Ca21chr1	-	1861766..1862457	yes	53	43	0	yes	yes	no	no	no	no	no	no	no	no	no	no	no
orf19_394	Ca21chr1	+	1862554..1864022	yes	28	55	0	no	yes	no	no	no	no	no	no	no	no	no	no	no
orf19_395	Ca21chr1	-	1864138..1865621	yes	88	73	0	no	yes	no	no	no	no	no	no	no	no	no	no	no
orf19_396	Ca21chr1	+	1866466..1867175	yes	30	44	1	no	yes	no	no	no	no	no	no	no	no	no	no	no
orf19_397	Ca21chr1	-	1867162..1867698	yes	62	31	0	no	yes	no	no	no	no	no	no	no	no	no	no	no
orf19_398	Ca21chr1	+	1867851..1868430	yes	19	87	1	no	yes	no	no	no	no	no	no	no	no	no	no	no
orf19_399	Ca21chr1	-	1868455..1870828	yes	63	172	0	no	yes	no	no	no	no	no	no	no	no	no	no	no
orf19_400	Ca21chr1	-	1871265..1872281	yes	199	80	0	no	yes	no	no	no	no	no	no	no	no	no	no	no
orf19_401	Ca21chr1	+	1872875..1874860	yes	236	85	0	no	yes	no	no	no	no	no	no	no	no	no	no	no
orf19_403	Ca21chr1	-	1874861..1875724	yes	21	78	0	no	yes	no	no	no	no	no	no	no	no	no	no	no
orf19_405	Ca21chr1	-	1877919..1879409	yes	106	134	0	no	yes	no	no	no	no	no	no	no	no	no	no	no
orf19_406	Ca21chr1	-	1880511..1882293	yes	135	157	0	no	yes	no	no	no	no	no	no	no	no	no	no	no
orf19_407	Ca21chr1	-	1882792..1885105	yes	65	50	1	no	yes	no	no	no	no	no	no	no	no	no	no	no
orf19_409	Ca21chr1	-	1885520..1886326	yes	83	82	0	no	yes	no	no	no	no	no	no	no	no	no	no	no
orf19_4720	Ca21chr1	+	1886853..1887562	yes	94	127	0	no	yes	no	no	no	no	no	no	no	no	no	no	no
orf19_4721	Ca21chr1	+	1887793..1889316	yes	141	45	0	no	yes	no	no	no	no	no	no	no	no	no	no	no
orf19_4722	Ca21chr1	+	1889400..1890514	yes	111	179	0	no	yes	no	no	no	no	no	no	no	no	no	no	no
orf19_4723	Ca21chr1	-	1890514..1891548	yes	75	23	0	yes	yes	no	no	no	no	no	no	no	no	no	no	no
orf19_4724	Ca21chr1	-	1891710..1892568	yes	79	9	0	no	yes	no	no	no	no	no	no	no	no	no	no	no
orf19_4725	Ca21chr1	+	1892819..1895226	yes	20	198	0	no	yes	no	no	no	no	no	no	no	no	no	no	no
orf19_4726	Ca21chr1	-	1895260..1896037	yes	102	100	0	no	yes	no	no	no	no	no	no	no	no	no	no	no
orf19_4727	Ca21chr1	+	1896224..1896804	yes	64	49	0	no	yes	no	no	no	no	no	no	no	no	no	no	no
orf19_4728	Ca21chr1	+	1896960..1901447	yes	82	263	0	no	yes	no	no	no	no	no	no	no	no	no	no	no
orf19_4730	Ca21chr1	+	1901511..1902382	yes	19	68	0	yes	yes	no	no	no	no	no	no	no	no	no	no	no
orf19_4731	Ca21chr1	+	1902720..1904278	yes	33	350	2	no	yes	no	no	no	no	no	yes	no	no	no	no	no
orf19_4732	Ca21chr1	-	1904327..1907282	yes	89	80	0	no	yes	no	no	no	no	no	no	no	no	no	no	no
orf19_4733	Ca21chr1	+	1907484..1908549	yes	65	92	0	no	yes	no	no	no	no	no	no	no	no	no	no	no
orf19_4734	Ca21chr1	+	1908906..1910012	yes	33	24	0	no	yes	no	no	no	no	no	no	no	no	no	no	no
orf19_4735	Ca21chr1	+	1910163..1911419	yes	123	81	0	no	yes	no	no	no	no	no	no	no	no	no	no	no
orf19_4736	Ca21chr1	+	1912069..1913972	yes	194	54	0	no	yes	no	no	no	no	no	no	no	no	no	no	no
orf19_4737	Ca21chr1	+	1914865..1916788	yes	95	71	0	no	yes	no	no	no	no	no	no	no	no	no	no	no
orf19_4738	Ca21chr1	+	1916998..1918851	yes	108	69	0	no	yes	no	no	no	no	no	no	no	no	no	no	no
orf19_4739	Ca21chr1	-	1918905..1921030	yes	65	54	0	no	yes	no	no	no	no	no	no	no	no	no	no	no
orf19_4740	Ca21chr1	-	1921116..1921850	yes	78	24	0	no	yes	no	no	no	no	no	no	no	no	no	no	no
orf19_4741	Ca21chr1	-	1922090..1922673	no	0	0	0	yes	yes	yes	no	no	no	no	no	no	no	no	no	no
SC5314_nTAR1_39	Ca21chr1	+	1921948..1922795	yes	0	0	0	no	no	yes	no	no	no	no	no	no	no	no	no	no
orf19_4742	Ca21chr1	+	1922820..1924007	yes	87	36	0	no	yes	no	no	no	no	no	no	no	no	no	no	no
orf19_4743	Ca21chr1	-	1924070..1926181	yes	23	22	0	no	yes	no	no	no	no	no	no	no	no	no	no	no
orf19_4744	Ca21chr1	-	1926389..1928836	yes	19	221	0	no	yes	no	no	no	no	no	no	no	no	no	no	no
orf19_4746	Ca21chr1	-	1929044..1930747	yes	55	20	0	no	yes	no	no	no	no	no	no	no	no	no	no	no
orf19_4747	Ca21chr1	+	1931288..1933071	yes	65	123	0	no	yes	no	no	no	no	no	no	no	no	no	no	no
orf19_4748	Ca21chr1	-	1933026..1933491	yes	31	39	0	no	yes	no	no	no	no	no	no	no	no	no	no	no
orf19_4749	Ca21chr1	+	1933869..1935642	yes	68	29	0	no	yes	no	no	no	no	no	no	no	no	no	no	no
orf19_4750	Ca21chr1	-	1936191..1938386	yes	61	32	1	no	yes	no	no	no	no	no	no	no	no	no	no	no
orf19_4751	Ca21chr1	+	1938552..1939513	yes	38	36	0	no	yes	no	no	no	no	no	no	no	no	no	no	no
orf19_4751_1	Ca21chr1	-	1939507..1939960	yes	146	83	0	no	yes	no	no	no	no	no	no	no	no	no	no	no
orf19_4752	Ca21chr1	-	1940260..1943247	yes	256	455	0	no	yes	no	no	no	no	no	no	no	no	no	no	no
orf19_4753	Ca21chr1	+	1948047..1951812	yes	113	212	0	no	yes	no	no	no	no	no	no	no	no	no	no	no
SC5314_nTAR1_40	Ca21chr1	+	1952459..1953318	yes	0	0	0	no	no	no	no	no	no	no	no	no	no	no	no	no
orf19_4754	Ca21chr1	-	1953278..1955102	yes	91	210	0	no	yes	no	no	no	no	no	no	no	no	no	no	no
SC5314_nTAR1_41	Ca21chr1	+	1955719..1956039	yes	0	0	0	no	no	no	no	no	no	no	no	no	no	no	no	no
orf19_4755	Ca21chr1	-	1956467..1959515	yes	87	151	0	no	yes	no	no	no	no	no	no	no	no	no	no	no
orf19_4756	Ca21chr1	+	1960412..1962120	yes	59	102	0	no	yes	no	yes	no	no	no	no	no	no	no	no	no
orf19_4757	Ca21chr1	+	1962527..1964489	yes	84	49	0	no	yes	no	no	no	no	no	no	no	no	no	no	no
orf19_4758	Ca21chr1	+	1964963..1965868	yes	30	135	0	no	yes	no	no	no	no	no	no	no	no	no	no	no
orf19_4759	Ca21chr1	-	1966167..1967341	yes	225	452	0	yes	yes	no	no	no	no	no	no	no	no	no	no	no
SC5314_nTAR1_42	Ca21chr1	+	1967588..1968980	yes	0	0	0	no	no	yes	no	no	no	no	no	no	no	no	no	no
orf19_4760	Ca21chr1	-	1967573..1969043	yes	20	83	0	no	yes	yes	yes	no	no	no	no	no	no	no	no	no
orf19_4761	Ca21chr1	+	1969642..1971927	yes	117	195	0	no	yes	no	no	no	no	no	yes	no	no	no	no	no
orf19_4763	Ca21chr1	-	1972005..1973086	yes	253	148	0	no	yes	no	no	no	no	no	no	no	no	no	no	no
orf19_4764	Ca21chr1	+	1973736..1977441	yes	74	59	0	no	yes	no	no	no	no	no	no	yes	no	no	no	no
orf19_4765	Ca21chr1	-	1977570..1978994	yes	664	101	0	no	yes	no	no	no	no	no	no	no	no	no	no	no
orf19_4766	Ca21chr1	-	1980999..1984549	yes	58	190	1	no	yes	no	no	no	no	no	no	no	no	no	no	no
SC5314_nTAR1_43	Ca21chr1	-	1984715..1985145	yes	0	0	0	no	no	no	no	no	no	no	no	no	no	no	no	no
orf19_4767	Ca21chr1	+	1985646..1986643	yes	138	119	0	no	yes	no	no	no	no	no	no	no	no	no	no	no
orf19_4768	Ca21chr1	+	1986686..1988501	yes	34	186	1	no	yes	no	no	no	no	no	no	yes	no	no	no	no
orf19_4769	Ca21chr1	+	1991285..1993266	yes	136	301	0	no	yes	no	no	no	no	no	no	no	no	no	no	no
orf19_4771	Ca21chr1	+	1996465..1998901	yes	43	273	0	no	yes	no	no	no	no	no	no	no	no	no	no	no
orf19_4772	Ca21chr1	-	1999481..2001293	yes	97	552	0	no	yes	no	no	no	no	no	no	no	no	no	no	no
orf19_4773	Ca21chr1	+	2004893..2005990	no	0	0	0	no	yes	no	no	no	no	no	no	no	no	no	no	no
orf19_4774	Ca21chr1	+	2006892..2008931	yes	455	445	1	no	yes	no	no	no	no	no	no	no	no	no	no	no
orf19_4775	Ca21chr1	+	2010283..2012739	yes	63	108	0	no	yes	no	no	no	no	no	no	no	no	no	no	no
orf19_4776	Ca21chr1	+	2014769..2017603	yes	36	168	1	no	yes	no	no	no	no	no	no	no	no	no	no	no
orf19_4777	Ca21chr1	-	2017593..2019588	yes	90	118	0	no	yes	no	no	no	no	no	no	no	no	no	no	no
orf19_4778	Ca21chr1	+	2019747..2022550	yes	167	567	4	no	yes	no	no	no	no	no	no	no	no	no	no	no
orf19_4779	Ca21chr1	-	2022495..2024535	yes	86	92	0	no	yes	no	no	no	no	no	no	no	no	no	no	no
orf19_4780	Ca21chr1	+	2025899..2027350	yes	25	53	0	no	yes	no	no	no	no	no	no	no	no	no	no	no
orf19_4781	Ca21chr1	-	2027350..2028428	yes	13	52	0	no	yes	no	no	no	no	no	no	no	no	no	no	no
orf19_4783	Ca21chr1	-	2028620..2030189	yes	33	112	1	no	yes	no	no	no	no	no	no	no	no	no	no	no
orf19_4784	Ca21chr1	+	2031094..2034777	yes	52	38	0	no	yes	no	no	no	no	no	no	no	no	no	no	no
orf19_4785	Ca21chr1	-	2034744..2035988	yes	82	35	0	no	yes	no	no	no	no	no	no	no	no	no	no	no
orf19_4786	Ca21chr1	+	2036854..2038619	yes	76	25	0	no	yes	no	no	no	no	no	no	no	no	no	no	no
orf19_4787	Ca21chr1	+	2038908..2041294	yes	107	87	0	no	yes	no	no	no	no	no	no	no	no	no	no	no
orf19_4788	Ca21chr1	-	2041266..2043939	yes	79	21	0	no	yes	no	no	no	no	no	no	no	no	no	no	no
orf19_4789	Ca21chr1	-	2044719..2045612	no	0	0	0	no	yes	no	no	no	no	no	no	no	no	no	no	no
orf19_4791	Ca21chr1	-	2045966..2049221	yes	62	263	0	no	yes	no	no	no	no	no	no	yes	no	no	no	no
orf19_4792	Ca21chr1	-	2050006..2051995	yes	132	184	0	no	yes	no	no	no	no	no	no	no	no	no	no	no
SC5314_nTAR1_44	Ca21chr1	+	2053299..2054058	yes	0	0	0	no	no	no	no	no	no	no	no	no	no	no	no	no
orf19_4793	Ca21chr1	+	2055015..2055818	yes	175	29	0	no	yes	no	no	no	no	no	no	no	no	no	no	no
orf19_4795	Ca21chr1	-	2056021..2059692	yes	93	78	0	no	yes	no	no	no	no	no	no	no	no	no	no	no
orf19_4796	Ca21chr1	+	2060840..2061575	yes	128	77	0	no	yes	no	no	no	no	no	no	no	no	no	no	no
orf19_4798	Ca21chr1	-	2061629..2064951	yes	157	289	1	no	yes	no	no	no	no	no	no	no	no	no	no	no
orf19_4799	Ca21chr1	+	2065897..2067823	yes	56	38	0	no	yes	no	no	no	no	no	no	no	no	no	no	no
orf19_4800	Ca21chr1	+	2067920..2070399	yes	66	56	1	no	yes	no	no	no	no	no	no	yes	no	no	no	no
orf19_4801	Ca21chr1	+	2070506..2072076	yes	142	31	1	no	yes	no	no	no	no	no	no	no	no	no	no	no
orf19_4802	Ca21chr1	-	2072030..2073484	yes	165	15	0	no	yes	no	no	no	no	no	no	no	no	no	no	no
orf19_4803	Ca21chr1	+	2074984..2075361	no	0	0	0	no	yes	no	no	no	no	no	no	no	no	no	no	no
orf19_4804	Ca21chr1	+	2075465..2076865	no	0	0	0	no	yes	no	no	no	no	no	no	no	no	no	no	no
orf19_4805	Ca21chr1	+	2077620..2080367	yes	52	95	0	no	yes	no	no	no	no	no	no	no	no	no	no	no
orf19_4807	Ca21chr1	+	2080866..2082086	yes	174	72	0	no	yes	no	no	no	no	no	no	no	no	no	no	no
orf19_4808	Ca21chr1	-	2082131..2087166	yes	41	66	0	no	yes	no	no	no	no	no	no	no	no	no	no	no
orf19_4809	Ca21chr1	+	2087392..2088796	yes	32	77	0	no	yes	no	no	no	no	no	no	no	no	no	no	no
orf19_4811	Ca21chr1	-	2088841..2089915	yes	29	59	1	no	yes	no	no	no	no	no	no	no	no	no	no	no
orf19_4812	Ca21chr1	+	2089993..2090474	yes	30	44	0	no	yes	no	no	no	no	no	no	no	no	no	no	no
orf19_4813	Ca21chr1	-	2090436..2092172	yes	61	83	0	no	yes	no	no	no	no	no	no	no	no	no	no	no
orf19_4814	Ca21chr1	+	2092733..2093068	no	0	0	0	no	yes	no	no	no	no	no	no	no	no	no	no	no
orf19_4815	Ca21chr1	+	2093241..2094728	yes	27	60	0	no	yes	no	no	no	no	no	no	no	no	no	no	no
orf19_4816	Ca21chr1	-	2094608..2096239	yes	153	129	0	no	yes	no	no	no	no	no	no	no	no	no	no	no
orf19_4817	Ca21chr1	+	2096617..2097738	yes	101	100	0	no	yes	no	no	no	no	no	no	no	no	no	no	no
orf19_4818	Ca21chr1	+	2102351..2104429	yes	141	354	0	no	yes	no	no	no	no	no	no	no	no	no	no	no
orf19_4819	Ca21chr1	+	2104356..2104712	no	0	0	0	no	yes	no	no	no	no	no	no	no	no	no	no	no
orf19_4820	Ca21chr1	+	2107021..2108712	yes	0	69	1	no	yes	no	no	no	no	no	no	no	yes	no	no	no
orf19_4821	Ca21chr1	-	2108814..2111130	yes	56	854	7	no	yes	no	no	no	no	no	no	yes	no	no	no	yes
orf19_4822	Ca21chr1	-	2111781..2113178	no	0	0	0	no	yes	no	no	no	no	no	no	no	no	no	no	no
orf19_4823	Ca21chr1	-	2114144..2116046	yes	82	429	6	no	yes	no	no	no	no	no	no	no	no	no	no	no
orf19_4824	Ca21chr1	+	2117542..2118871	yes	54	457	1	no	yes	no	no	no	no	no	yes	no	no	no	no	no
orf19_4825	Ca21chr1	-	2118840..2119385	yes	41	40	0	no	yes	no	no	no	no	no	no	no	no	no	no	no
orf19_4826	Ca21chr1	+	2120365..2121878	yes	123	77	0	yes	yes	no	no	no	no	no	no	no	no	no	no	no
orf19_4827	Ca21chr1	+	2122241..2123674	yes	85	62	0	no	yes	no	no	no	no	no	no	no	no	no	no	no
orf19_4828	Ca21chr1	+	2123939..2126082	yes	115	433	1	yes	yes	no	no	no	no	no	no	no	no	no	no	no
orf19_4829	Ca21chr1	+	2126319..2128779	yes	75	100	0	no	yes	no	no	no	no	no	no	no	no	no	no	no
orf19_4830	Ca21chr1	-	2128678..2129131	yes	61	60	0	no	yes	no	no	no	no	no	no	no	no	no	no	no
orf19_4831	Ca21chr1	+	2129744..2131432	yes	73	74	0	no	yes	no	no	no	no	no	no	no	no	no	no	no
orf19_4833	Ca21chr1	+	2132328..2134135	yes	92	60	0	no	yes	no	no	no	no	no	no	no	no	no	no	no
orf19_4834	Ca21chr1	+	2134295..2134999	no	0	0	0	no	yes	no	no	no	no	no	no	no	no	no	no	no
orf19_4835	Ca21chr1	-	2134944..2136645	yes	74	44	0	no	yes	no	no	no	no	no	no	no	no	no	no	no
orf19_4836	Ca21chr1	+	2136881..2138484	yes	103	166	0	no	yes	no	no	no	no	no	no	no	no	no	no	no
orf19_4837	Ca21chr1	+	2138535..2139411	yes	15	28	0	no	yes	no	no	no	no	no	no	no	no	no	no	no
orf19_4837_1	Ca21chr1	-	2139301..2139717	yes	116	82	1	no	yes	no	no	no	no	no	no	no	no	no	no	no
orf19_4839	Ca21chr1	+	2139792..2140797	yes	46	63	0	no	yes	no	no	no	no	no	no	no	no	no	no	no
orf19_4841	Ca21chr1	-	2140780..2141964	yes	48	57	0	no	yes	no	no	no	no	no	no	no	no	no	no	no
orf19_4842	Ca21chr1	+	2142331..2142727	yes	48	7	0	no	yes	no	no	no	no	no	no	no	no	no	no	yes
orf19_4843	Ca21chr1	-	2142734..2145218	yes	39	250	1	no	yes	no	no	no	no	no	no	no	no	no	no	no
orf19_4844	Ca21chr1	-	2145470..2146726	yes	61	50	0	no	yes	no	no	no	no	no	no	no	no	no	no	no
orf19_4845	Ca21chr1	-	2146982..2147706	yes	80	123	0	no	yes	no	no	no	no	no	no	no	no	no	no	no
orf19_4847	Ca21chr1	-	2148453..2148905	no	0	0	0	no	yes	yes	no	no	no	no	no	yes	no	no	no	no
orf19_4846	Ca21chr1	+	2148216..2149572	yes	75	40	0	no	yes	yes	no	no	no	no	no	no	no	no	no	no
orf19_4848	Ca21chr1	+	2149672..2154049	yes	20	155	0	no	yes	no	no	no	no	no	no	no	no	no	no	no
orf19_4849	Ca21chr1	-	2154065..2155276	yes	25	203	0	no	yes	no	no	no	no	no	no	no	no	no	no	no
orf19_4850	Ca21chr1	-	2155993..2158139	yes	97	199	0	no	yes	no	no	no	no	no	no	no	no	no	no	no
orf19_4851	Ca21chr1	-	2158611..2160011	yes	176	40	0	no	yes	no	no	no	no	no	no	no	no	no	no	no
orf19_4853	Ca21chr1	+	2161289..2163290	yes	59	203	0	no	yes	no	no	no	no	no	no	no	no	no	no	no
orf19_4855	Ca21chr1	-	2163530..2164048	yes	31	35	0	no	yes	no	no	no	no	no	no	no	no	no	no	no
SC5314_nTAR1_45	Ca21chr1	+	2164385..2165416	yes	0	0	0	no	no	no	no	no	no	no	no	no	no	no	no	no
orf19_4856	Ca21chr1	+	2166143..2167558	no	0	0	0	no	yes	no	no	no	no	no	no	no	no	no	no	no
orf19_4857	Ca21chr1	-	2167680..2168823	yes	21	304	0	no	yes	no	no	no	no	no	yes	no	no	no	no	no
orf19_4858	Ca21chr1	+	2169796..2172870	yes	156	33	0	no	yes	no	no	no	no	no	no	no	no	no	no	no
orf19_4861	Ca21chr1	+	2172899..2173884	yes	0	173	0	no	yes	no	no	no	no	no	no	yes	yes	no	no	yes
orf19_4861_1	Ca21chr1	+	2173946..2174230	no	0	0	0	no	yes	yes	no	no	no	no	no	no	no	no	no	no
orf19_4862	Ca21chr1	-	2173900..2174898	yes	312	90	0	no	yes	yes	no	no	no	no	no	no	no	no	no	no
orf19_4862_2	Ca21chr1	+	2174982..2175632	yes	134	92	0	yes	yes	no	no	no	no	no	no	no	no	no	no	no
orf19_4863	Ca21chr1	-	2175645..2178366	yes	18	193	1	no	yes	no	no	no	no	no	no	no	no	no	no	no
orf19_4864	Ca21chr1	-	2178705..2180006	yes	292	95	0	no	yes	no	no	no	no	no	no	no	no	no	no	no
orf19_4865	Ca21chr1	+	2181018..2183039	yes	105	60	0	no	yes	no	no	no	no	no	no	no	no	no	no	no
orf19_4866	Ca21chr1	-	2183187..2185997	yes	157	860	0	no	yes	no	no	no	no	no	no	no	no	no	no	no
orf19_4867	Ca21chr1	-	2189031..2192757	yes	129	61	0	no	yes	no	no	no	no	no	no	no	no	no	no	no
orf19_4869	Ca21chr1	+	2194881..2197045	yes	87	524	1	no	yes	no	no	no	no	no	no	no	no	no	no	no
orf19_4870	Ca21chr1	+	2197176..2198876	yes	61	50	0	no	yes	no	yes	no	no	no	no	no	no	no	no	no
orf19_4871	Ca21chr1	+	2199655..2201852	yes	198	257	0	no	yes	no	no	no	no	no	no	no	no	no	no	no
orf19_4872	Ca21chr1	+	2202256..2203107	no	0	0	0	no	yes	no	no	no	no	no	no	no	no	no	no	no
orf19_4873	Ca21chr1	-	2203589..2204101	no	0	0	0	no	yes	no	no	no	no	no	no	no	no	no	no	no
orf19_4874	Ca21chr1	-	2205528..2207667	yes	59	260	1	no	yes	no	no	no	no	no	no	no	no	no	no	no
orf19_4875	Ca21chr1	+	2208637..2209351	yes	192	34	0	no	yes	no	no	no	no	no	no	no	no	no	no	no
orf19_4878	Ca21chr1	-	2209364..2212101	yes	138	53	0	no	yes	no	no	no	no	no	no	no	no	no	no	no
orf19_4879_2	Ca21chr1	-	2212183..2212932	yes	207	59	0	yes	yes	no	no	no	no	no	no	no	no	no	no	no
orf19_4880	Ca21chr1	+	2214100..2216292	yes	24	0	0	no	yes	no	no	no	no	no	no	yes	no	no	yes	no
orf19_4882	Ca21chr1	-	2216351..2217398	yes	137	56	0	no	yes	no	no	no	no	no	no	no	no	no	no	no
SC5314_nTAR1_203	Ca21chr1	+	2217598..2217892	yes	0	0	0	no	no	no	no	no	no	no	no	no	no	no	no	no
orf19_4883	Ca21chr1	-	2217922..2220402	yes	49	200	0	no	yes	no	no	no	no	no	no	no	no	no	no	no
orf19_4884	Ca21chr1	+	2230471..2232931	yes	37	66	0	no	yes	no	no	no	no	no	no	yes	no	no	no	yes
orf19_4885	Ca21chr1	+	2236330..2237733	yes	430	50	0	no	yes	no	no	no	no	no	no	no	no	no	no	no
orf19_4886	Ca21chr1	+	2239176..2239892	no	0	0	0	no	yes	no	no	no	no	no	no	no	no	no	no	no
orf19_4887	Ca21chr1	-	2240214..2243401	yes	0	881	2	no	yes	no	yes	no	no	no	no	yes	yes	no	no	no
orf19_4888	Ca21chr1	+	2245381..2246389	yes	120	55	0	no	yes	no	no	no	no	no	no	yes	no	no	no	no
orf19_4889	Ca21chr1	-	2246422..2248755	yes	91	488	1	no	yes	no	no	no	no	no	no	no	no	no	no	no
orf19_4890	Ca21chr1	-	2249404..2252593	yes	139	120	0	no	yes	no	no	no	no	no	no	no	no	no	no	no
orf19_4892	Ca21chr1	-	2255546..2257070	yes	92	215	0	no	yes	no	no	no	no	no	no	no	no	no	no	no
orf19_4893	Ca21chr1	-	2259212..2263838	yes	179	122	0	no	yes	no	no	no	no	no	no	no	no	no	no	no
orf19_4894	Ca21chr1	-	2264058..2264911	yes	55	64	0	no	yes	no	no	no	no	no	no	no	no	no	no	yes
orf19_4895	Ca21chr1	-	2265118..2265965	yes	5	21	0	no	yes	no	no	no	no	no	no	no	no	no	no	no
orf19_4896	Ca21chr1	-	2266210..2267114	yes	131	51	0	no	yes	no	no	no	no	no	no	no	no	no	no	no
orf19_4897	Ca21chr1	-	2267353..2268519	yes	92	112	0	no	yes	no	no	no	no	no	no	no	no	no	no	no
orf19_4898	Ca21chr1	-	2268632..2269508	yes	36	151	0	no	yes	no	no	no	no	no	no	no	no	no	no	no
orf19_4899	Ca21chr1	+	2271513..2274471	yes	92	26	0	no	yes	no	no	no	no	no	yes	no	no	no	no	no
orf19_4900	Ca21chr1	+	2276287..2278961	yes	76	112	0	no	yes	no	no	no	no	no	no	no	no	no	no	no
SC5314_nTAR1_46	Ca21chr1	-	2278944..2279381	yes	0	0	0	no	no	no	no	no	no	no	no	no	no	no	no	no
orf19_4901	Ca21chr1	+	2279807..2281202	yes	56	305	4	no	yes	no	no	no	no	no	no	no	no	no	no	no
SC5314_nTAR1_47	Ca21chr1	+	2281357..2281909	yes	0	0	0	no	no	no	no	no	no	no	no	no	no	no	no	no
orf19_4903	Ca21chr1	+	2282059..2283454	yes	32	302	1	no	yes	no	no	no	no	no	no	no	no	no	no	no
orf19_4904	Ca21chr1	-	2283429..2284830	yes	15	46	0	no	yes	no	no	no	no	no	no	no	no	no	no	no
orf19_4905	Ca21chr1	+	2285565..2287194	yes	21	55	0	no	yes	no	no	no	no	no	no	no	no	no	no	no
orf19_4906	Ca21chr1	-	2287236..2290611	yes	35	1034	1	no	yes	no	no	no	no	no	no	yes	no	no	no	no
orf19_4907	Ca21chr1	-	2292864..2295047	yes	128	238	0	no	yes	no	no	no	no	no	no	no	no	no	no	no
orf19_4908	Ca21chr1	+	2295578..2295913	no	0	0	0	no	yes	no	no	no	no	no	no	no	no	no	no	no
orf19_4909	Ca21chr1	-	2296794..2299462	yes	144	326	0	no	yes	no	no	no	no	no	no	no	no	no	no	no
orf19_4909_1	Ca21chr1	-	2299836..2300769	yes	196	59	0	yes	yes	no	no	no	no	no	no	no	no	no	no	no
orf19_4910	Ca21chr1	-	2301213..2302272	yes	73	234	0	no	yes	no	no	no	no	no	no	no	no	no	no	no
orf19_4911	Ca21chr1	+	2304088..2305258	yes	84	124	2	no	yes	no	no	no	no	no	no	no	no	no	no	no
orf19_4912	Ca21chr1	-	2305243..2307269	yes	52	40	0	no	yes	no	no	no	no	no	no	no	no	no	no	no
orf19_984	Ca21chr1	+	2309139..2310647	no	0	0	0	no	yes	no	no	no	no	no	no	no	no	no	no	no
orf19_985	Ca21chr1	+	2311225..2314087	yes	292	57	0	no	yes	no	no	no	no	no	no	no	no	no	no	no
orf19_986	Ca21chr1	+	2315044..2316392	yes	24	203	0	no	yes	no	no	no	no	no	no	no	no	no	no	no
orf19_988	Ca21chr1	+	2316567..2318104	yes	152	153	0	no	yes	no	no	no	no	no	no	no	no	no	no	no
orf19_989	Ca21chr1	+	2318291..2319409	yes	62	46	0	no	yes	no	no	no	no	no	no	no	no	no	no	no
orf19_991	Ca21chr1	+	2319786..2321364	yes	11	41	0	no	yes	no	no	no	no	no	no	no	no	no	no	no
orf19_992	Ca21chr1	+	2321580..2323595	yes	87	57	0	no	yes	no	no	no	no	no	no	no	no	no	no	no
orf19_993	Ca21chr1	+	2323938..2324756	yes	160	134	1	no	yes	no	no	no	no	no	no	no	no	no	no	no
orf19_994	Ca21chr1	+	2325641..2326189	no	0	0	0	no	yes	yes	no	no	no	no	no	no	no	no	no	no
SC5314_nTAR1_48	Ca21chr1	-	2325593..2326206	yes	0	0	0	no	no	yes	no	no	no	no	no	no	no	no	no	no
SC5314_nTAR1_49	Ca21chr1	-	2326243..2326951	yes	0	0	0	no	no	no	no	no	no	no	no	no	no	no	no	no
orf19_996	Ca21chr1	+	2327352..2329406	yes	131	70	0	no	yes	no	no	no	no	no	no	yes	no	no	no	no
orf19_997	Ca21chr1	+	2330134..2330900	yes	46	121	0	no	yes	no	no	no	no	no	no	no	no	no	no	no
orf19_998	Ca21chr1	-	2330950..2332613	yes	40	61	1	no	yes	no	no	no	no	no	no	no	no	no	no	no
orf19_999	Ca21chr1	-	2332912..2336055	yes	30	273	1	no	yes	no	no	no	no	no	yes	no	no	no	no	no
orf19_1002	Ca21chr1	-	2336882..2339667	yes	806	87	0	no	yes	no	no	no	no	no	no	no	no	no	no	no
orf19_1005	Ca21chr1	-	2340578..2342386	no	0	0	0	no	yes	no	no	no	no	no	no	no	no	no	no	no
orf19_1830	Ca21chr1	-	2344157..2344814	yes	152	173	0	no	yes	no	no	no	no	no	no	no	no	no	no	no
SC5314_nTAR1_50	Ca21chr1	+	2346674..2347141	yes	0	0	0	no	no	no	no	no	no	no	no	no	no	no	no	no
orf19_1831	Ca21chr1	-	2348672..2349094	no	0	0	0	no	yes	no	no	no	no	no	no	no	no	no	no	no
orf19_1832	Ca21chr1	+	2349895..2351788	yes	52	48	0	no	yes	no	no	no	no	no	no	no	no	no	no	no
SC5314_nTAR1_51	Ca21chr1	-	2351808..2352297	yes	0	0	0	no	no	no	no	no	no	no	no	no	no	no	no	no
orf19_1833	Ca21chr1	+	2352439..2354124	yes	83	163	0	no	yes	no	no	no	no	no	no	no	no	no	no	no
orf19_1834	Ca21chr1	-	2354075..2357013	yes	130	76	0	no	yes	no	no	no	no	no	no	no	no	no	no	no
orf19_1835	Ca21chr1	-	2357280..2359426	yes	70	172	0	no	yes	no	no	no	no	no	no	no	no	no	no	no
orf19_1836	Ca21chr1	+	2361032..2362460	yes	28	45	0	no	yes	no	no	no	no	no	no	no	no	no	no	no
orf19_1837	Ca21chr1	+	2362597..2363460	yes	82	65	1	no	yes	no	no	no	no	no	no	no	no	no	no	no
SC5314_nTAR1_52	Ca21chr1	+	2363663..2364111	yes	0	0	0	no	no	no	no	no	no	no	no	no	no	no	no	no
orf19_1839	Ca21chr1	-	2364231..2369454	yes	117	109	0	no	yes	no	no	no	no	no	no	no	no	no	no	no
orf19_1840	Ca21chr1	-	2369631..2373644	yes	127	109	0	yes	yes	no	no	no	no	no	no	no	no	no	no	no
orf19_2352	Ca21chr1	+	2374008..2375038	yes	19	37	0	no	yes	no	no	no	no	no	no	no	no	no	no	no
orf19_2351	Ca21chr1	-	2375019..2376015	yes	45	46	0	no	yes	no	no	no	no	no	no	no	no	no	no	no
orf19_2350	Ca21chr1	-	2376163..2377940	yes	51	164	1	no	yes	no	no	no	no	no	no	no	no	no	no	no
orf19_2347	Ca21chr1	-	2378697..2380764	yes	127	147	0	no	yes	no	no	no	no	no	no	no	no	no	no	no
orf19_2346	Ca21chr1	+	2381522..2383451	yes	27	28	0	no	yes	no	no	no	no	no	no	yes	no	no	no	no
orf19_2344	Ca21chr1	-	2383487..2384798	yes	69	85	0	no	yes	no	no	no	no	no	no	no	no	no	no	no
orf19_2343_1	Ca21chr1	-	2386243..2386727	yes	135	57	0	yes	yes	no	yes	no	no	no	no	no	no	no	no	no
orf19_2343	Ca21chr1	+	2386803..2388397	yes	90	56	0	no	yes	no	no	no	no	no	no	no	no	no	no	no
orf19_2342	Ca21chr1	+	2388494..2389210	yes	22	41	0	no	yes	no	no	no	no	no	no	no	no	no	no	no
orf19_2341	Ca21chr1	-	2389229..2389849	yes	42	120	0	no	yes	no	no	no	no	no	no	no	no	no	no	no
orf19_2340	Ca21chr1	+	2390704..2393441	yes	195	62	0	no	yes	no	no	no	no	no	no	no	no	no	no	no
orf19_2337	Ca21chr1	-	2393524..2395277	yes	84	38	0	no	yes	no	no	no	no	no	no	no	no	no	no	no
orf19_2336	Ca21chr1	+	2396292..2396900	no	0	0	0	no	yes	no	no	no	no	no	no	no	no	no	no	no
orf19_2335	Ca21chr1	-	2396781..2398488	yes	102	115	1	no	yes	no	no	no	no	no	no	no	no	no	no	no
orf19_2334	Ca21chr1	+	2398562..2399702	yes	134	38	1	no	yes	no	no	no	no	no	no	no	no	no	no	no
orf19_2333	Ca21chr1	-	2399643..2401457	yes	81	243	1	no	yes	no	no	no	no	no	no	no	no	no	no	no
orf19_2332	Ca21chr1	+	2403598..2404392	no	0	0	0	no	yes	no	no	no	no	no	no	no	no	no	no	no
orf19_2331	Ca21chr1	-	2404413..2405931	yes	35	146	0	no	yes	no	no	no	no	no	no	no	no	no	no	no
orf19_2329_1	Ca21chr1	+	2406535..2407576	yes	192	57	0	yes	yes	no	no	no	no	no	no	no	no	no	no	no
orf19_2330	Ca21chr1	+	2407804..2409304	yes	152	53	0	no	yes	no	no	no	no	no	no	no	no	no	no	no
orf19_2328	Ca21chr1	-	2409097..2410085	yes	52	100	0	no	yes	no	no	no	no	no	no	no	no	no	no	no
orf19_2326	Ca21chr1	-	2410952..2412524	yes	33	82	1	no	yes	no	no	no	no	no	no	no	no	no	no	no
orf19_2325	Ca21chr1	+	2412638..2414262	yes	44	27	0	no	yes	no	no	no	no	no	no	no	no	no	no	no
orf19_2324	Ca21chr1	-	2414240..2415622	yes	43	23	0	no	yes	no	no	no	no	no	no	no	no	no	no	no
orf19_2322_3	Ca21chr1	-	2415763..2416684	yes	148	55	0	yes	yes	no	no	no	no	no	no	no	no	no	no	no
orf19_2320	Ca21chr1	-	2416846..2418362	yes	22	13	0	no	yes	no	no	no	no	no	no	no	no	no	no	no
orf19_2318_1	Ca21chr1	+	2418513..2419503	yes	198	27	0	yes	yes	no	no	no	no	no	no	no	no	no	no	no
orf19_2319	Ca21chr1	+	2419699..2421955	yes	187	51	0	no	yes	no	no	no	no	no	no	no	no	no	no	no
orf19_2317	Ca21chr1	+	2423366..2423899	no	0	0	0	no	yes	no	no	no	no	no	no	no	no	no	no	no
orf19_2315	Ca21chr1	-	2424041..2425818	yes	120	95	0	no	yes	no	no	no	no	no	no	no	no	no	no	no
orf19_2314	Ca21chr1	-	2426274..2426905	yes	218	6	0	no	yes	no	no	no	no	no	no	no	no	no	no	no
orf19_2313	Ca21chr1	-	2427138..2428474	yes	70	76	1	no	yes	no	no	no	no	no	no	no	no	no	no	no
orf19_2312	Ca21chr1	+	2430115..2432154	no	0	0	0	no	yes	yes	no	no	no	no	no	no	no	no	no	no
SC5314_nTAR1_53	Ca21chr1	-	2429407..2432194	yes	0	0	0	no	no	yes	no	no	no	no	no	no	no	no	no	no
orf19_2311	Ca21chr1	+	2432392..2433676	yes	102	63	0	yes	yes	no	no	no	no	no	no	no	no	no	no	no
orf19_2310_1	Ca21chr1	+	2433885..2434601	yes	280	245	0	yes	yes	no	no	no	no	no	no	no	no	no	no	no
orf19_2310	Ca21chr1	+	2434657..2435635	no	0	0	0	yes	yes	no	no	no	no	no	no	no	no	no	no	no
orf19_2309_2	Ca21chr1	-	2435752..2437174	yes	123	131	0	yes	yes	no	no	no	no	no	no	no	no	no	no	no
orf19_2309	Ca21chr1	+	2438101..2440365	yes	48	99	0	no	yes	no	no	no	no	no	no	no	no	no	no	no
orf19_2308	Ca21chr1	+	2441945..2443236	yes	119	87	1	no	yes	no	no	no	no	no	no	yes	no	no	no	no
orf19_2307	Ca21chr1	-	2443349..2445099	yes	76	43	0	no	yes	no	no	no	no	no	no	no	no	no	no	no
orf19_2306	Ca21chr1	+	2445532..2446185	yes	40	77	0	no	yes	no	no	no	no	no	no	no	no	no	no	no
orf19_2305	Ca21chr1	-	2446208..2446676	yes	33	61	1	no	yes	no	no	no	no	no	no	no	no	no	no	no
orf19_2304	Ca21chr1	-	2446866..2448036	yes	87	55	0	no	yes	no	no	no	no	no	no	no	no	no	no	no
orf19_2303	Ca21chr1	+	2448649..2449588	yes	173	65	0	no	yes	no	no	no	no	no	no	no	no	no	no	no
SC5314_nTAR1_54	Ca21chr1	-	2450646..2451126	yes	0	0	0	no	no	yes	no	no	no	no	no	no	no	no	no	no
orf19_2302	Ca21chr1	+	2449647..2451278	yes	88	74	0	no	yes	yes	no	no	no	no	no	no	no	no	no	no
orf19_2301	Ca21chr1	+	2451435..2452211	yes	0	81	0	no	yes	no	no	no	no	no	no	no	no	yes	no	no
orf19_2299	Ca21chr1	-	2452141..2452619	yes	100	73	0	no	yes	no	no	no	no	no	no	no	no	no	no	no
orf19_2298	Ca21chr1	+	2453015..2454423	yes	42	53	0	no	yes	no	no	no	no	no	no	no	no	no	no	no
orf19_2297	Ca21chr1	+	2454794..2455892	yes	106	222	0	no	yes	no	no	no	no	no	no	no	no	no	no	no
orf19_2296	Ca21chr1	+	2457053..2464882	yes	92	82	0	no	yes	no	no	no	no	no	yes	no	no	no	no	no
orf19_681	Ca21chr1	-	2465036..2467045	yes	91	14	0	no	yes	no	no	no	no	no	no	no	no	no	no	no
orf19_680	Ca21chr1	-	2468093..2469695	yes	134	59	0	no	yes	no	no	no	no	no	no	no	no	no	no	no
orf19_679	Ca21chr1	+	2469817..2470571	yes	149	42	1	no	yes	no	no	no	no	no	no	no	no	no	no	no
orf19_677	Ca21chr1	-	2470427..2471426	yes	131	47	0	no	yes	no	no	no	no	no	no	no	no	no	no	no
orf19_676	Ca21chr1	+	2472618..2473724	yes	105	105	0	no	yes	no	no	no	no	no	no	no	no	no	no	no
orf19_675_1	Ca21chr1	-	2473871..2474112	yes	84	20	0	no	yes	no	no	no	no	no	no	no	no	no	no	yes
orf19_675	Ca21chr1	+	2475534..2476353	yes	118	63	0	no	yes	no	no	no	no	no	no	no	no	no	no	no
orf19_674	Ca21chr1	+	2476584..2477993	yes	89	229	2	no	yes	no	no	no	no	no	no	no	no	no	no	no
orf19_673	Ca21chr1	+	2478106..2479407	yes	173	19	0	no	yes	no	no	no	no	no	no	no	no	no	no	yes
orf19_672	Ca21chr1	-	2478780..2480984	yes	459	0	0	no	yes	no	no	no	no	no	no	no	no	no	no	no
orf19_671	Ca21chr1	-	2481219..2483732	yes	282	222	0	no	yes	no	no	no	no	no	no	no	no	no	no	no
orf19_670_2	Ca21chr1	-	2485125..2485646	yes	150	59	0	yes	yes	no	no	no	no	no	no	no	no	no	no	no
orf19_670	Ca21chr1	-	2487085..2487534	yes	63	78	0	no	yes	no	no	no	no	no	no	no	no	no	no	no
orf19_669	Ca21chr1	+	2487712..2489846	yes	0	263	5	no	yes	no	no	no	no	no	no	yes	yes	no	no	no
orf19_668	Ca21chr1	-	2489844..2491435	yes	64	49	0	no	yes	no	no	no	no	no	no	no	no	no	no	no
orf19_667_1	Ca21chr1	+	2492076..2492960	yes	198	62	0	yes	yes	no	no	no	no	no	no	no	no	no	no	no
orf19_666	Ca21chr1	-	2492999..2495260	yes	21	60	1	no	yes	no	no	no	no	no	no	no	no	no	no	no
orf19_665	Ca21chr1	+	2495655..2496656	yes	97	101	0	no	yes	no	no	no	no	no	no	no	no	no	no	no
orf19_664	Ca21chr1	+	2497091..2497825	no	0	0	0	no	yes	no	no	no	no	no	no	no	no	no	no	no
orf19_663	Ca21chr1	-	2497841..2502194	yes	107	197	0	no	yes	no	no	no	no	no	no	no	no	no	no	no
orf19_8278	Ca21chr1	-	2503625..2503966	no	0	0	0	no	yes	no	no	no	no	no	no	no	no	no	no	no
orf19_661	Ca21chr1	+	2504136..2505369	yes	96	61	0	no	yes	no	no	no	no	no	no	no	no	no	no	no
orf19_660	Ca21chr1	+	2506104..2508203	yes	36	117	1	no	yes	no	no	no	no	no	no	no	no	no	no	no
orf19_658	Ca21chr1	-	2508228..2512012	yes	43	37	0	no	yes	no	no	no	no	no	no	no	no	no	no	no
SC5314_nTAR1_55	Ca21chr1	+	2512313..2513141	yes	0	0	0	no	no	no	no	no	no	no	no	no	no	no	no	no
orf19_657	Ca21chr1	-	2513523..2514831	yes	97	54	0	no	yes	no	no	no	no	no	no	yes	no	no	no	no
SC5314_nTAR1_56	Ca21chr1	-	2515788..2516125	yes	0	0	0	no	no	no	no	no	no	no	no	no	no	no	no	no
orf19_656	Ca21chr1	-	2517471..2518391	yes	116	19	0	no	yes	no	no	no	no	no	no	no	no	no	no	yes
orf19_655	Ca21chr1	+	2522195..2524175	yes	143	200	1	no	yes	no	no	no	no	no	no	no	no	no	no	no
orf19_1171	Ca21chr1	-	2524803..2527061	no	0	0	0	no	yes	no	no	no	no	no	no	no	no	no	no	no
orf19_1170	Ca21chr1	-	2528118..2529405	yes	420	61	1	no	yes	no	no	no	no	no	no	no	no	no	no	no
orf19_1169	Ca21chr1	-	2529618..2530626	yes	9	49	0	no	yes	no	no	no	no	no	no	no	no	no	no	no
orf19_1168	Ca21chr1	-	2531304..2531970	yes	57	22	0	no	yes	no	no	no	no	no	no	no	no	no	no	no
orf19_1167	Ca21chr1	-	2532395..2533780	yes	63	162	2	no	yes	no	no	no	no	no	no	no	no	no	no	no
orf19_1166	Ca21chr1	-	2534066..2538309	yes	143	108	0	yes	yes	no	no	no	no	no	no	no	no	no	no	no
orf19_1164	Ca21chr1	+	2538562..2539265	yes	106	37	0	no	yes	no	no	no	no	no	no	no	no	no	no	no
orf19_1163	Ca21chr1	-	2539243..2540436	yes	102	0	0	no	yes	no	no	no	no	no	no	no	no	no	no	no
orf19_1162_1	Ca21chr1	+	2540569..2541316	yes	105	29	0	yes	yes	no	no	no	no	no	no	no	no	no	no	no
orf19_1162	Ca21chr1	+	2541383..2541903	yes	89	54	0	no	yes	no	no	no	no	no	no	no	no	no	no	no
orf19_1161	Ca21chr1	+	2542149..2547505	yes	41	183	0	no	yes	no	no	no	no	no	no	no	no	no	no	no
orf19_1160	Ca21chr1	+	2547687..2548442	yes	21	87	0	no	yes	no	no	no	no	no	no	no	no	no	no	no
orf19_1159	Ca21chr1	-	2548474..2550037	yes	5	38	0	no	yes	no	no	no	no	no	no	no	no	no	no	no
orf19_1158	Ca21chr1	+	2550276..2551070	yes	0	27	0	no	yes	no	yes	no	no	no	no	no	yes	no	no	no
orf19_1156	Ca21chr1	-	2551129..2552283	no	0	0	0	no	yes	no	no	no	no	no	no	no	no	no	no	no
orf19_1155	Ca21chr1	-	2552685..2553635	yes	44	52	0	no	yes	no	no	no	no	no	no	no	no	no	no	no
SC5314_nTAR1_57	Ca21chr1	-	2553675..2554135	yes	0	0	0	no	no	no	no	no	no	no	no	no	no	no	no	no
orf19_1154	Ca21chr1	+	2554248..2554989	yes	199	69	0	no	yes	no	no	no	no	no	no	no	no	no	no	no
orf19_1153	Ca21chr1	+	2555833..2557677	yes	90	48	0	no	yes	no	no	no	no	no	no	no	no	no	no	no
orf19_1152	Ca21chr1	+	2558244..2559267	yes	75	151	0	no	yes	no	no	no	no	no	no	no	no	no	no	no
orf19_1150_1	Ca21chr1	-	2559172..2559488	yes	90	5	0	no	yes	no	no	no	no	no	no	no	no	no	no	yes
orf19_1150	Ca21chr1	+	2560993..2562545	yes	68	66	0	no	yes	no	no	no	no	no	no	no	no	no	no	no
orf19_1149	Ca21chr1	-	2562615..2563962	yes	100	168	0	no	yes	no	no	no	no	no	no	no	no	no	no	no
orf19_1148	Ca21chr1	-	2564787..2565578	no	0	0	0	no	yes	no	no	no	no	no	no	no	no	no	no	no
orf19_1146	Ca21chr1	+	2567612..2568611	yes	0	631	0	no	yes	no	no	no	no	no	no	no	no	yes	no	no
orf19_1144	Ca21chr1	+	2568587..2572341	yes	132	257	3	no	yes	no	no	no	no	no	no	no	no	no	no	no
orf19_1143	Ca21chr1	+	2572614..2573932	yes	108	26	0	no	yes	no	no	no	no	no	yes	no	no	no	no	no
orf19_1142	Ca21chr1	+	2574742..2576839	yes	96	82	1	no	yes	no	no	no	no	no	no	no	no	no	no	no
orf19_1140	Ca21chr1	-	2576837..2577722	yes	127	132	0	no	yes	no	no	no	no	no	no	no	no	no	no	no
orf19_1139	Ca21chr1	-	2578105..2581221	yes	57	135	0	no	yes	no	no	no	no	no	no	no	no	no	no	no
orf19_1137	Ca21chr1	+	2584152..2585038	yes	154	58	0	no	yes	no	no	no	no	no	no	no	no	no	no	no
orf19_1136	Ca21chr1	-	2584870..2585405	yes	78	20	0	no	yes	no	no	no	no	no	no	no	no	no	no	no
orf19_1135	Ca21chr1	+	2585598..2588149	yes	55	61	0	no	yes	no	no	no	no	no	no	yes	no	no	no	no
orf19_5282	Ca21chr1	+	2592319..2594873	yes	86	1026	0	yes	yes	no	no	no	no	no	no	no	no	no	no	no
orf19_5281	Ca21chr1	+	2595142..2599110	yes	69	237	0	no	yes	no	no	no	no	no	no	no	no	no	no	no
orf19_5280	Ca21chr1	+	2600186..2602000	yes	66	87	0	no	yes	no	no	no	no	no	no	no	no	no	no	no
orf19_5279	Ca21chr1	+	2602211..2602751	yes	52	66	0	no	yes	no	no	no	no	no	no	no	no	no	no	no
orf19_5278	Ca21chr1	+	2603149..2604266	yes	40	49	0	no	yes	no	no	no	no	no	no	no	no	no	no	no
orf19_5277	Ca21chr1	-	2604333..2605676	yes	68	52	0	no	yes	no	no	no	no	no	no	yes	no	no	no	yes
orf19_5276	Ca21chr1	+	2605832..2607126	yes	0	47	0	no	yes	no	no	no	no	no	no	no	yes	no	no	no
orf19_5275	Ca21chr1	+	2607364..2608861	yes	184	90	0	no	yes	no	no	no	no	no	no	no	no	no	no	no
orf19_5274	Ca21chr1	+	2610654..2613927	yes	27	181	0	no	yes	no	no	no	no	no	no	no	no	no	no	no
orf19_5271	Ca21chr1	-	2614127..2616083	yes	10	201	1	no	yes	no	no	no	no	no	no	no	no	no	no	no
orf19_5270	Ca21chr1	+	2617002..2618195	yes	99	72	0	no	yes	no	no	no	no	no	no	no	no	no	no	no
orf19_5269_1	Ca21chr1	-	2618206..2618797	yes	97	240	0	no	yes	no	no	no	no	no	no	no	no	no	no	no
orf19_5269	Ca21chr1	-	2618959..2620722	yes	216	156	0	no	yes	no	no	no	no	no	no	no	no	no	no	no
orf19_5268	Ca21chr1	+	2620859..2621933	yes	407	155	0	no	yes	no	no	no	no	no	no	no	no	no	no	no
orf19_5267	Ca21chr1	+	2623963..2624794	yes	235	111	0	no	yes	no	no	no	no	no	no	no	no	no	no	no
orf19_5266	Ca21chr1	-	2624805..2626184	no	0	0	0	no	yes	no	no	no	no	no	no	no	no	no	no	no
orf19_5265	Ca21chr1	-	2626413..2630173	yes	254	792	0	no	yes	no	no	no	no	no	no	no	no	no	no	no
orf19_5264	Ca21chr1	+	2632107..2632532	no	0	0	0	no	yes	no	no	no	no	no	no	no	no	no	no	no
orf19_5263	Ca21chr1	+	2632943..2634477	yes	67	76	0	no	yes	no	no	no	no	no	no	no	no	no	no	no
orf19_5262	Ca21chr1	+	2634590..2635021	no	0	0	0	no	yes	no	no	no	no	no	no	no	no	no	no	no
orf19_5260	Ca21chr1	+	2635344..2638383	yes	63	118	0	no	yes	no	no	no	no	no	no	no	no	no	no	no
orf19_5259	Ca21chr1	-	2638397..2639171	yes	26	29	1	no	yes	no	no	no	no	no	no	no	no	no	no	yes
orf19_5258	Ca21chr1	-	2639196..2641208	yes	98	34	0	no	yes	no	no	no	no	no	no	no	no	no	no	no
orf19_5257	Ca21chr1	+	2641909..2643601	yes	43	57	0	no	yes	no	no	no	no	no	no	no	no	no	no	no
orf19_5256	Ca21chr1	-	2643690..2645045	no	0	0	0	no	yes	no	no	no	no	no	no	no	no	no	no	no
orf19_5255	Ca21chr1	-	2645339..2647508	yes	135	31	0	no	yes	no	no	no	no	no	no	no	no	no	no	no
orf19_5254	Ca21chr1	-	2647673..2648334	yes	216	65	0	no	yes	no	no	no	no	no	no	no	no	no	no	no
orf19_5253	Ca21chr1	+	2648490..2650930	yes	32	210	1	no	yes	no	no	no	no	no	no	no	no	no	no	no
orf19_5251	Ca21chr1	-	2650930..2653465	yes	50	86	0	no	yes	no	no	no	no	no	no	no	no	no	no	no
orf19_5250	Ca21chr1	+	2653674..2654252	yes	53	37	0	no	yes	no	no	no	no	no	no	no	no	no	no	no
orf19_5249	Ca21chr1	-	2654276..2655058	yes	2	103	1	yes	yes	no	no	no	no	no	no	no	no	no	no	no
orf19_5248	Ca21chr1	+	2655483..2656291	yes	159	140	0	no	yes	no	no	no	no	no	no	no	no	no	no	no
orf19_5247	Ca21chr1	-	2656177..2657552	yes	29	66	0	no	yes	no	no	no	no	no	no	no	no	no	no	no
orf19_5246	Ca21chr1	-	2657650..2658950	yes	100	34	0	no	yes	no	no	no	no	no	no	no	no	no	no	no
orf19_5245	Ca21chr1	+	2659323..2661578	yes	67	20	0	no	yes	no	no	no	no	no	no	no	no	no	no	no
orf19_5244	Ca21chr1	+	2661765..2664790	yes	50	60	0	no	yes	no	no	no	no	no	no	no	no	no	no	no
orf19_5243	Ca21chr1	+	2664916..2666538	yes	10	50	0	no	yes	no	no	no	no	no	no	no	no	no	no	no
orf19_5242	Ca21chr1	+	2667009..2668502	yes	0	48	0	no	yes	yes	no	no	no	no	no	yes	no	yes	no	no
SC5314_nTAR1_58	Ca21chr1	-	2667631..2669054	yes	0	0	0	no	no	yes	no	no	no	no	no	no	no	no	no	no
orf19_5241	Ca21chr1	+	2669310..2672714	yes	37	362	1	no	yes	no	no	no	no	no	no	no	no	no	no	no
orf19_5239	Ca21chr1	-	2672797..2674334	yes	79	43	0	no	yes	no	no	no	no	no	no	no	no	no	no	no
orf19_5238	Ca21chr1	-	2674443..2676700	yes	123	317	0	no	yes	no	no	no	no	no	no	no	no	no	no	no
orf19_5237	Ca21chr1	+	2677301..2678228	yes	6	280	1	no	yes	no	no	no	no	no	no	no	no	no	no	no
orf19_5236	Ca21chr1	+	2678241..2679445	yes	59	136	0	yes	yes	no	no	no	no	no	no	no	no	no	no	no
orf19_5235	Ca21chr1	-	2679482..2680288	yes	57	51	0	no	yes	no	no	no	no	no	no	no	no	no	no	no
orf19_5234	Ca21chr1	-	2680568..2682990	yes	66	347	0	no	yes	no	no	no	no	no	no	no	no	no	no	no
orf19_5233	Ca21chr1	+	2683788..2684135	no	0	0	0	no	yes	no	no	no	no	no	no	no	no	no	no	no
orf19_5232	Ca21chr1	-	2685712..2686758	yes	105	63	0	no	yes	no	no	no	no	no	no	no	no	no	no	no
orf19_5231_2	Ca21chr1	-	2687190..2687700	yes	224	83	0	no	yes	no	no	no	no	no	no	no	no	no	no	no
orf19_5231	Ca21chr1	+	2687973..2689208	no	0	0	0	no	yes	no	no	no	no	no	no	no	no	no	no	no
orf19_5230	Ca21chr1	-	2689281..2690457	yes	93	73	0	no	yes	no	no	no	no	no	no	no	no	no	no	no
orf19_5229	Ca21chr1	+	2690856..2693916	yes	25	21	0	no	yes	no	no	no	no	no	no	no	no	no	no	no
orf19_5228	Ca21chr1	-	2693906..2694940	yes	107	304	0	no	yes	no	no	no	no	no	no	no	no	no	no	no
orf19_5227	Ca21chr1	+	2695357..2696526	yes	61	611	5	no	yes	no	no	no	no	no	no	no	no	no	no	no
orf19_5226	Ca21chr1	-	2696470..2697949	yes	128	77	0	no	yes	no	no	no	no	no	no	no	no	no	no	no
orf19_5225_2	Ca21chr1	-	2698210..2699229	yes	145	48	0	yes	yes	no	no	no	no	no	no	no	no	no	no	no
orf19_5225	Ca21chr1	-	2699675..2700301	yes	57	192	1	no	yes	no	no	no	no	no	no	no	no	no	no	no
orf19_5224	Ca21chr1	-	2700355..2703489	yes	4	296	1	no	yes	no	no	no	no	no	no	no	no	no	no	no
orf19_5223	Ca21chr1	-	2703387..2703785	no	0	0	0	no	yes	no	no	no	no	no	no	no	no	no	no	no
orf19_5221	Ca21chr1	+	2704476..2707686	yes	32	227	1	no	yes	no	no	no	no	no	no	no	no	no	no	no
orf19_5220	Ca21chr1	+	2707934..2708791	no	0	0	0	no	yes	no	no	no	no	no	no	no	no	no	no	no
orf19_5219	Ca21chr1	-	2708911..2717145	yes	232	71	0	no	yes	no	no	no	no	no	no	no	no	no	no	no
orf19_69_2	Ca21chr1	-	2718745..2719038	no	0	0	0	no	yes	yes	no	no	no	no	no	no	no	no	no	no
SC5314_nTAR1_59	Ca21chr1	+	2718503..2719136	yes	0	0	0	no	no	yes	no	no	no	no	no	no	no	no	no	no
orf19_69	Ca21chr1	+	2719683..2720868	yes	0	448	5	no	yes	no	no	no	no	no	no	no	no	no	no	no
orf19_68_2	Ca21chr1	+	2720951..2721946	yes	417	76	0	yes	yes	no	no	no	no	no	no	no	no	no	no	no
SC5314_nTAR1_60	Ca21chr1	-	2721801..2722134	yes	0	0	0	no	no	no	no	no	no	no	no	no	no	no	no	no
orf19_3767	Ca21chr1	+	2722219..2727563	yes	199	742	2	no	yes	no	yes	no	no	no	no	no	no	no	no	no
orf19_3765	Ca21chr1	+	2729510..2733777	yes	77	9	0	no	yes	no	no	no	no	no	no	no	no	no	no	no
orf19_3764	Ca21chr1	+	2734068..2736593	yes	44	202	1	no	yes	no	no	no	no	no	no	yes	no	no	no	no
orf19_3763	Ca21chr1	-	2736645..2738149	yes	28	97	2	no	yes	no	no	no	no	no	no	no	no	no	no	no
orf19_3762	Ca21chr1	+	2738312..2739011	yes	76	87	0	no	yes	no	no	no	no	no	no	no	no	no	no	no
orf19_3761	Ca21chr1	-	2738999..2741794	yes	35	22	0	no	yes	no	no	no	no	no	no	no	no	no	no	no
orf19_3760	Ca21chr1	-	2742044..2743158	no	0	0	0	yes	yes	no	no	no	no	no	no	no	no	no	no	no
orf19_3759	Ca21chr1	-	2743252..2744678	yes	46	40	0	no	yes	no	no	no	no	no	no	no	no	no	no	no
orf19_3758	Ca21chr1	+	2744908..2746491	yes	53	103	0	no	yes	no	no	no	no	no	no	no	no	no	no	no
orf19_3757	Ca21chr1	+	2746818..2747442	yes	168	112	0	no	yes	no	no	no	no	no	no	no	no	no	no	no
orf19_3756	Ca21chr1	-	2747725..2749533	yes	28	44	0	no	yes	no	yes	no	no	no	no	no	no	no	no	no
orf19_3755	Ca21chr1	+	2749724..2750643	yes	187	70	0	no	yes	no	no	no	no	no	no	no	no	no	no	no
orf19_6362	Ca21chr1	+	2752427..2757049	yes	68	154	0	no	yes	no	no	no	no	no	no	no	no	no	no	no
orf19_6360	Ca21chr1	-	2757136..2757848	yes	0	38	0	no	yes	no	no	no	no	no	no	no	yes	no	no	yes
orf19_6359	Ca21chr1	+	2758180..2758760	yes	114	65	0	no	yes	no	no	no	no	no	no	no	no	no	no	no
orf19_6358	Ca21chr1	-	2758643..2759520	yes	151	230	1	yes	yes	no	no	no	no	no	no	no	no	no	no	no
orf19_6357	Ca21chr1	+	2759700..2761878	yes	33	55	0	no	yes	no	no	no	no	no	no	yes	no	no	no	no
orf19_6356	Ca21chr1	-	2761825..2764654	yes	54	40	0	no	yes	no	no	no	no	no	no	yes	no	no	no	no
orf19_6355	Ca21chr1	+	2764743..2766431	yes	67	68	0	no	yes	no	no	no	no	no	no	no	no	no	no	no
orf19_6354	Ca21chr1	-	2766443..2767335	yes	7	235	2	no	yes	no	no	no	no	no	no	no	no	no	no	no
orf19_6353	Ca21chr1	+	2767574..2770031	yes	118	261	0	no	yes	no	no	no	no	no	no	no	no	no	no	no
orf19_6351	Ca21chr1	-	2770391..2772025	yes	107	124	0	no	yes	no	no	no	no	no	no	no	no	no	no	no
orf19_6350	Ca21chr1	-	2772445..2773181	yes	108	86	0	no	yes	no	no	no	no	no	no	no	no	no	no	yes
orf19_6349	Ca21chr1	+	2774409..2775966	yes	145	405	0	no	yes	no	no	no	no	no	no	no	no	no	no	no
orf19_6348	Ca21chr1	+	2776513..2779622	yes	53	231	0	no	yes	no	no	no	no	no	no	yes	no	no	no	no
orf19_6347	Ca21chr1	-	2779607..2781256	yes	41	46	1	no	yes	no	no	no	no	no	no	yes	no	no	no	no
orf19_6346	Ca21chr1	+	2781332..2782465	yes	122	46	0	no	yes	no	no	no	no	no	no	no	no	no	no	no
orf19_6345	Ca21chr1	+	2782508..2785457	yes	82	75	0	no	yes	no	no	no	no	no	no	no	no	no	no	no
orf19_6344	Ca21chr1	+	2785622..2786962	yes	76	92	0	no	yes	no	no	no	no	no	no	no	no	no	no	no
orf19_6343	Ca21chr1	-	2787017..2788272	yes	179	63	0	no	yes	no	no	no	no	no	no	no	no	no	no	no
orf19_6342	Ca21chr1	+	2789496..2790165	yes	108	76	0	no	yes	no	no	no	no	no	no	no	no	no	no	no
orf19_6341	Ca21chr1	+	2790251..2791275	yes	12	98	0	no	yes	no	no	no	no	no	no	no	no	no	no	no
orf19_6340	Ca21chr1	-	2791363..2792537	yes	3	223	0	yes	yes	no	no	no	no	no	no	no	no	no	no	no
orf19_4913	Ca21chr1	-	2792815..2796662	yes	23	195	1	no	yes	no	no	no	no	no	no	no	no	no	no	no
orf19_4914	Ca21chr1	+	2797817..2798318	yes	64	84	0	no	yes	no	no	no	no	no	no	no	no	no	no	no
orf19_4914_1	Ca21chr1	+	2799701..2800381	yes	220	227	0	no	yes	no	no	no	no	no	no	no	no	no	no	no
orf19_4916	Ca21chr1	-	2800852..2802568	yes	119	128	2	no	yes	no	no	no	no	no	yes	no	no	no	no	no
orf19_4917	Ca21chr1	-	2802439..2803387	yes	58	243	2	no	yes	no	no	no	no	no	yes	no	no	no	no	no
orf19_4918	Ca21chr1	-	2803778..2805337	no	0	0	0	no	yes	no	no	yes	no	no	no	no	no	no	no	no
orf19_4919	Ca21chr1	+	2805665..2806975	no	0	0	0	no	yes	no	no	yes	no	no	no	no	no	no	no	no
orf19_4921	Ca21chr1	+	2807727..2810227	yes	85	244	2	no	yes	no	no	no	no	no	yes	no	no	no	no	no
orf19_4921_1	Ca21chr1	+	2811815..2812356	yes	189	188	1	no	yes	no	no	no	no	no	no	no	no	no	no	no
orf19_4922	Ca21chr1	-	2812525..2813603	yes	33	36	0	yes	yes	no	yes	no	no	no	no	no	no	no	no	no
orf19_4923	Ca21chr1	-	2813732..2815390	yes	61	41	0	no	yes	no	no	no	no	no	no	no	no	no	no	yes
orf19_4923_1	Ca21chr1	-	2815456..2815686	yes	18	0	0	no	yes	no	yes	no	no	no	no	no	no	no	yes	yes
orf19_4924	Ca21chr1	+	2815847..2819902	yes	30	57	0	no	yes	no	yes	no	no	no	no	no	no	no	no	no
orf19_4927	Ca21chr1	-	2819914..2825431	yes	104	215	0	no	yes	no	no	no	no	no	no	no	no	no	no	no
SC5314_nTAR1_61	Ca21chr1	-	2826241..2826950	yes	0	0	0	no	no	no	no	no	no	no	no	no	no	no	no	no
orf19_4928	Ca21chr1	-	2827329..2829891	yes	13	294	0	no	yes	no	no	no	no	no	no	no	no	no	no	no
SC5314_nTAR1_62	Ca21chr1	+	2830785..2831673	yes	0	0	0	yes	no	no	no	no	no	no	no	no	no	no	no	no
orf19_4929	Ca21chr1	+	2831944..2835642	yes	29	145	2	no	yes	no	no	no	no	no	no	no	no	no	no	no
orf19_4930	Ca21chr1	-	2835622..2836386	yes	145	41	0	no	yes	no	no	no	no	no	no	no	no	no	no	no
orf19_4931	Ca21chr1	-	2836504..2838983	yes	40	94	0	no	yes	no	no	no	no	no	no	no	no	no	no	no
SC5314_nTAR1_209	Ca21chr1	-	2839159..2839583	yes	0	0	0	yes	no	no	no	no	no	no	no	no	no	no	no	no
orf19_4931_1	Ca21chr1	+	2839837..2840946	yes	254	106	0	yes	yes	no	no	no	no	no	no	no	no	no	no	no
orf19_4932	Ca21chr1	-	2841004..2843506	yes	149	68	0	no	yes	no	no	no	no	no	no	no	no	no	no	no
orf19_4933	Ca21chr1	-	2843643..2845106	yes	93	69	0	no	yes	no	no	no	no	no	no	no	no	no	no	no
orf19_4934	Ca21chr1	+	2848705..2849916	no	0	0	0	no	yes	no	no	no	no	no	no	no	no	no	no	no
orf19_4936	Ca21chr1	+	2853604..2853999	no	0	0	0	no	yes	no	no	no	no	no	no	no	no	no	no	no
orf19_4936_1	Ca21chr1	+	2855002..2855756	yes	442	97	0	no	yes	no	no	no	no	no	no	no	no	no	no	no
orf19_4937	Ca21chr1	-	2856267..2860412	yes	84	420	1	no	yes	no	no	no	no	no	no	no	no	no	no	no
orf19_4939	Ca21chr1	-	2861211..2866369	yes	139	115	0	no	yes	no	no	no	no	no	no	no	no	no	no	no
orf19_4940	Ca21chr1	-	2866660..2868522	yes	84	99	0	no	yes	no	no	no	no	no	no	no	no	no	no	no
orf19_4941	Ca21chr1	-	2868845..2869913	yes	175	84	0	no	yes	no	no	no	no	no	no	no	no	no	no	no
orf19_4942	Ca21chr1	+	2871337..2871705	no	0	0	0	no	yes	no	no	no	no	no	no	no	no	no	no	no
orf19_4943	Ca21chr1	+	2874191..2875728	yes	74	87	0	no	yes	no	no	no	no	no	no	no	no	no	no	no
orf19_4945	Ca21chr1	-	2875685..2879452	yes	42	81	0	no	yes	no	no	no	no	no	no	no	no	no	no	no
orf19_4946	Ca21chr1	+	2879636..2880462	yes	53	12	0	no	yes	no	no	no	no	no	no	yes	no	no	no	yes
orf19_4947	Ca21chr1	+	2880673..2881346	yes	105	59	0	no	yes	no	no	no	no	no	no	no	no	no	no	no
orf19_4948	Ca21chr1	-	2881322..2882735	yes	143	56	2	no	yes	no	no	no	no	no	no	no	no	no	no	no
orf19_4949	Ca21chr1	-	2883066..2883368	no	0	0	0	no	yes	no	no	no	no	no	no	no	no	no	no	no
orf19_4950	Ca21chr1	-	2883780..2886343	yes	42	80	0	no	yes	no	no	no	no	no	no	no	no	no	no	no
orf19_4951	Ca21chr1	+	2887646..2889517	yes	91	512	1	no	yes	no	no	no	no	no	no	no	no	no	no	no
orf19_4952	Ca21chr1	+	2891125..2893013	yes	380	570	0	no	yes	no	no	no	no	no	no	no	no	no	no	no
orf19_4952_1	Ca21chr1	+	2893367..2894099	yes	91	79	0	yes	yes	no	no	no	no	no	no	no	no	no	no	no
orf19_4953	Ca21chr1	+	2894285..2895311	yes	48	82	0	no	yes	no	no	no	no	no	no	yes	no	no	no	no
orf19_4954	Ca21chr1	-	2895441..2896316	yes	124	161	0	no	yes	no	no	no	no	no	no	no	no	no	no	no
orf19_4955	Ca21chr1	+	2896806..2898392	no	0	0	0	yes	yes	no	no	no	no	no	no	no	no	no	no	no
orf19_4956	Ca21chr1	-	2898428..2901584	yes	30	142	1	no	yes	no	no	no	no	no	no	no	no	no	no	no
orf19_4958	Ca21chr1	+	2902505..2904691	yes	95	223	1	no	yes	no	no	no	no	no	no	yes	no	no	no	no
orf19_4959	Ca21chr1	-	2904825..2906833	yes	174	113	0	no	yes	no	no	no	no	no	yes	no	no	no	no	no
orf19_4960	Ca21chr1	-	2907273..2908577	yes	139	131	1	no	yes	no	no	no	no	no	no	no	no	no	no	no
orf19_4961	Ca21chr1	+	2911536..2913622	yes	136	196	0	no	yes	no	no	no	no	no	no	no	no	no	no	no
orf19_4962	Ca21chr1	-	2913785..2914934	yes	0	22	0	no	yes	no	no	no	no	no	no	yes	yes	no	no	no
orf19_4963	Ca21chr1	+	2915065..2916339	yes	0	78	0	no	yes	no	no	no	no	no	no	no	yes	no	no	no
orf19_4964	Ca21chr1	+	2916548..2917456	yes	0	63	0	no	yes	no	no	no	no	no	no	no	yes	no	no	no
orf19_4965	Ca21chr1	+	2917671..2919805	yes	0	44	0	no	yes	no	no	no	no	no	no	yes	yes	no	no	no
orf19_4966	Ca21chr1	-	2920156..2922504	yes	31	122	0	no	yes	no	no	no	no	no	no	no	no	no	no	no
orf19_4967	Ca21chr1	+	2925485..2926131	yes	114	64	0	yes	yes	no	no	no	no	no	no	no	no	no	no	no
orf19_4969	Ca21chr1	-	2926089..2931088	yes	115	301	0	yes	yes	no	no	no	no	no	no	yes	no	no	no	no
orf19_4970	Ca21chr1	-	2932122..2934021	yes	68	104	0	no	yes	no	no	no	no	no	no	no	no	no	no	yes
orf19_4972	Ca21chr1	-	2935625..2937571	no	0	0	0	no	yes	no	no	no	no	no	no	no	no	no	no	no
orf19_4975	Ca21chr1	+	2944752..2947763	yes	210	42	0	no	yes	no	no	no	no	no	no	no	no	no	no	no
orf19_4976	Ca21chr1	+	2951250..2951606	no	0	0	0	no	yes	no	no	no	no	no	no	no	no	no	no	no
orf19_4979	Ca21chr1	+	2952155..2954256	yes	31	70	0	no	yes	yes	no	no	no	no	no	no	no	no	no	no
SC5314_nTAR1_63	Ca21chr1	-	2953458..2954813	yes	0	0	0	no	no	yes	no	no	no	no	no	no	no	no	no	no
orf19_4980	Ca21chr1	+	2955639..2957890	yes	158	123	0	no	yes	no	no	no	no	no	yes	no	no	no	no	no
orf19_4981	Ca21chr1	-	2958018..2960214	yes	0	82	1	no	yes	no	no	no	no	no	no	yes	yes	no	no	no
orf19_4982	Ca21chr1	-	2960989..2962815	yes	111	87	0	no	yes	no	no	no	no	no	no	no	no	no	no	no
SC5314_nTAR1_204	Ca21chr1	+	2962972..2963369	yes	0	0	0	no	no	no	no	no	no	no	no	no	no	no	no	no
orf19_4983	Ca21chr1	-	2963347..2964280	yes	48	70	0	no	yes	no	no	no	no	no	no	no	no	no	no	no
orf19_4984	Ca21chr1	+	2964435..2966333	yes	252	90	0	no	yes	no	no	no	no	no	no	no	no	no	no	no
orf19_4985	Ca21chr1	+	2966573..2968567	yes	123	117	0	no	yes	no	no	no	no	no	no	no	no	no	no	no
orf19_4987	Ca21chr1	-	2968536..2969969	yes	24	60	0	no	yes	no	no	no	no	no	no	no	no	no	no	no
orf19_4988	Ca21chr1	+	2970014..2971741	yes	103	107	1	no	yes	no	no	no	no	no	no	no	no	no	no	no
orf19_4991	Ca21chr1	+	2976321..2979821	yes	649	35	0	no	yes	no	no	no	no	no	no	yes	no	no	no	no
orf19_4993	Ca21chr1	+	2981454..2984062	yes	57	161	0	no	yes	no	no	no	no	no	no	no	no	no	no	no
orf19_4995	Ca21chr1	+	2985085..2986375	yes	22	36	0	no	yes	no	no	no	no	no	no	yes	no	no	no	no
orf19_4996	Ca21chr1	+	2986453..2987349	no	0	0	0	no	yes	no	no	no	no	no	no	no	no	no	no	no
orf19_4997	Ca21chr1	-	2987628..2990173	yes	167	141	0	no	yes	no	no	no	no	no	no	no	no	no	no	no
orf19_4998	Ca21chr1	+	2993078..2996426	yes	37	270	1	yes	yes	no	no	no	no	no	no	no	no	no	no	no
orf19_5000	Ca21chr1	+	2997130..2998923	yes	34	77	0	no	yes	no	no	no	no	no	no	no	no	no	no	no
SC5314_nTAR1_64	Ca21chr1	-	2999217..2999687	yes	0	0	0	no	no	no	no	no	no	no	no	no	no	no	no	no
orf19_5001	Ca21chr1	+	2999788..3001703	yes	39	101	0	no	yes	no	no	no	no	no	no	no	no	no	no	no
orf19_5003	Ca21chr1	-	3001663..3003165	yes	83	73	0	no	yes	no	no	no	no	no	no	no	no	no	no	no
orf19_5004	Ca21chr1	+	3003407..3006079	yes	47	79	0	no	yes	no	no	no	no	no	no	no	no	no	no	no
orf19_5005	Ca21chr1	+	3006323..3008424	yes	5	150	1	no	yes	no	no	no	no	no	no	no	no	no	no	no
orf19_5006	Ca21chr1	-	3008439..3009113	yes	52	89	0	no	yes	no	no	no	no	no	no	no	no	no	no	no
orf19_5006_1	Ca21chr1	-	3009416..3010258	yes	187	248	0	yes	yes	no	no	no	no	no	no	no	no	no	no	no
orf19_5007	Ca21chr1	+	3011372..3013507	yes	255	92	0	yes	yes	no	no	no	no	no	no	no	no	no	no	no
orf19_5008_1	Ca21chr1	-	3013464..3013907	yes	62	82	0	no	yes	no	no	no	no	no	no	no	no	no	no	no
orf19_5009	Ca21chr1	+	3014036..3016054	yes	53	49	0	no	yes	no	no	no	no	no	no	no	no	no	no	no
orf19_5010	Ca21chr1	-	3016095..3017120	yes	8	37	0	no	yes	no	no	no	no	no	no	no	no	no	no	no
orf19_5011	Ca21chr1	+	3017701..3020285	yes	93	215	1	no	yes	no	no	no	no	no	no	no	no	no	no	no
orf19_5012	Ca21chr1	-	3020283..3020879	no	0	0	0	no	yes	no	no	no	no	no	no	no	no	no	no	no
orf19_5013	Ca21chr1	+	3021013..3022821	yes	116	58	0	no	yes	no	no	no	no	no	no	no	no	no	no	no
orf19_5014	Ca21chr1	-	3022808..3023592	yes	21	56	0	no	yes	no	no	no	no	no	no	no	no	no	no	no
orf19_5015	Ca21chr1	+	3025824..3030919	yes	94	316	0	no	yes	no	no	no	no	no	no	no	no	no	no	no
orf19_5016	Ca21chr1	-	3030956..3031457	yes	85	51	0	no	yes	no	no	no	no	no	no	no	no	no	no	no
orf19_5017	Ca21chr1	-	3031584..3033818	yes	0	219	2	no	yes	no	no	no	no	no	no	no	yes	no	no	yes
orf19_5019	Ca21chr1	+	3035192..3037445	yes	100	69	0	no	yes	no	no	no	no	no	no	no	no	no	no	no
orf19_5020	Ca21chr1	-	3037497..3038759	yes	143	97	0	no	yes	no	no	no	no	no	no	yes	no	no	no	yes
orf19_5021	Ca21chr1	-	3038856..3040434	yes	249	76	0	no	yes	no	no	no	no	no	no	no	no	no	no	no
orf19_5022	Ca21chr1	+	3041052..3043617	yes	69	481	1	no	yes	no	yes	no	no	no	no	no	no	no	no	no
orf19_5023	Ca21chr1	-	3043640..3045169	no	0	0	0	no	yes	no	no	no	no	no	no	no	no	no	no	no
orf19_5024	Ca21chr1	-	3045907..3048296	yes	88	114	0	yes	yes	no	no	no	no	no	no	no	no	no	no	no
SC5314_nTAR1_65	Ca21chr1	+	3048540..3049829	yes	0	0	0	no	no	no	no	no	no	no	no	no	no	no	no	no
orf19_5025	Ca21chr1	+	3051556..3053320	yes	113	68	0	no	yes	no	no	no	no	no	no	no	no	no	no	no
orf19_5026	Ca21chr1	-	3053462..3057824	yes	57	772	0	no	yes	no	no	no	no	no	no	yes	no	no	no	no
orf19_5027	Ca21chr1	-	3061410..3063561	yes	132	310	0	no	yes	no	no	no	no	no	no	no	no	no	no	no
orf19_5029	Ca21chr1	-	3063857..3065979	yes	77	408	3	no	yes	no	no	no	no	no	no	no	no	no	no	no
orf19_5030	Ca21chr1	+	3066023..3067269	yes	131	36	0	no	yes	no	no	no	no	no	no	no	no	no	no	no
orf19_5031	Ca21chr1	+	3067574..3069904	yes	280	26	0	no	yes	no	no	no	no	no	no	no	no	no	no	no
orf19_5032	Ca21chr1	+	3074040..3075643	yes	300	185	0	no	yes	no	no	no	no	no	no	no	no	no	no	no
orf19_5033	Ca21chr1	-	3075692..3076443	yes	140	117	1	no	yes	no	no	no	no	no	no	no	no	no	no	no
orf19_5034	Ca21chr1	+	3076612..3078735	yes	65	61	0	no	yes	no	yes	no	no	no	no	no	no	no	no	no
orf19_5035	Ca21chr1	-	3078685..3080484	yes	23	118	0	no	yes	no	no	no	no	no	no	no	no	no	no	no
orf19_7205	Ca21chr1	-	3080938..3083629	yes	110	557	5	no	yes	no	no	no	no	no	no	no	no	no	no	no
orf19_7206	Ca21chr1	+	3083793..3084473	yes	36	36	0	no	yes	no	no	no	no	no	no	no	no	no	no	no
orf19_7207	Ca21chr1	-	3084395..3086915	yes	45	40	0	no	yes	no	no	no	no	no	no	no	no	no	no	no
orf19_7208	Ca21chr1	+	3087751..3088943	no	0	0	0	yes	yes	no	no	no	no	no	no	no	no	no	no	no
orf19_7209	Ca21chr1	+	3089336..3089743	no	0	0	0	no	yes	no	no	no	no	no	no	no	no	no	no	no
orf19_7210	Ca21chr1	+	3090021..3091204	yes	144	32	0	no	yes	no	no	no	no	no	no	no	no	no	no	no
orf19_7212	Ca21chr1	+	3091369..3093561	yes	38	82	0	no	yes	no	yes	no	no	no	no	no	no	no	no	no
orf19_7213	Ca21chr1	-	3093512..3096972	yes	13	76	1	no	yes	no	no	no	no	no	no	no	no	no	no	no
orf19_7214	Ca21chr1	+	3097123..3098924	yes	117	176	0	no	yes	no	no	no	no	no	no	no	no	no	no	no
orf19_7215	Ca21chr1	+	3099386..3104920	yes	52	26	0	no	yes	no	no	no	no	no	no	no	no	no	no	no
orf19_7215_3	Ca21chr1	+	3105032..3105573	yes	97	63	0	yes	yes	no	no	no	no	no	no	no	no	no	no	no
orf19_7216	Ca21chr1	+	3105787..3106663	yes	106	105	0	no	yes	no	no	no	no	no	no	no	no	no	no	no
orf19_7217	Ca21chr1	-	3106713..3107887	yes	66	17	0	no	yes	no	no	no	no	no	no	no	no	no	no	no
orf19_7218	Ca21chr1	-	3108246..3109125	yes	0	64	0	no	yes	no	no	no	no	no	no	no	yes	no	no	no
orf19_7219	Ca21chr1	+	3113570..3115305	yes	354	236	0	no	yes	no	no	no	no	no	yes	no	no	no	no	no
orf19_7221	Ca21chr1	-	3115488..3119058	yes	63	298	0	no	yes	no	no	no	no	no	no	no	no	no	no	no
SC5314_nTAR1_66	Ca21chr1	+	3119116..3119843	yes	0	0	0	no	no	no	no	no	no	no	no	no	no	no	no	no
orf19_7222	Ca21chr1	-	3119893..3120401	yes	68	75	0	no	yes	no	no	no	no	no	no	no	no	no	no	no
SC5314_nTAR1_67	Ca21chr1	-	3120587..3120893	yes	0	0	0	no	no	no	no	no	no	no	no	no	no	no	no	no
orf19_7223	Ca21chr1	+	3121085..3122934	yes	41	54	0	no	yes	no	no	no	no	no	no	no	no	no	no	no
orf19_7224	Ca21chr1	+	3123189..3125025	yes	94	66	0	no	yes	no	no	no	no	no	no	no	no	no	no	no
SC5314_nTAR1_68	Ca21chr1	-	3125567..3126963	yes	301	556	5	no	yes	yes	no	no	no	no	no	no	no	no	no	no
orf19_7225	Ca21chr1	+	3125436..3127068	yes	30	31	0	no	yes	yes	no	no	no	no	no	no	no	no	no	no
orf19_7227	Ca21chr1	-	3127014..3127491	yes	84	19	0	no	yes	no	no	no	no	no	no	no	no	no	no	no
orf19_7228	Ca21chr1	+	3127796..3128918	yes	117	13	0	no	yes	no	no	no	no	no	no	no	no	no	no	no
orf19_7229	Ca21chr1	-	3128795..3131566	yes	70	101	0	no	yes	no	no	no	no	no	no	no	no	no	no	no
SC5314_nTAR1_69	Ca21chr1	+	3132072..3132712	yes	0	0	0	no	no	no	no	no	no	no	no	no	no	no	no	no
orf19_7231	Ca21chr1	-	3132844..3134470	yes	277	201	0	no	yes	no	no	no	no	no	yes	no	no	no	no	no
orf19_7232	Ca21chr1	-	3135576..3138935	yes	36	54	0	no	yes	no	no	no	no	no	no	no	no	no	no	no
orf19_7234	Ca21chr1	+	3139163..3140953	yes	54	51	0	no	yes	no	no	no	no	no	no	no	no	no	no	no
orf19_7235	Ca21chr1	-	3140989..3143978	yes	86	225	1	no	yes	no	no	no	no	no	no	no	no	no	no	no
orf19_7236	Ca21chr1	-	3144202..3145177	yes	89	47	0	no	yes	no	no	no	no	no	no	no	no	no	no	no
orf19_7237	Ca21chr1	+	3145499..3146350	yes	37	11	0	no	yes	no	no	no	no	no	no	no	no	no	no	yes
orf19_7238	Ca21chr1	-	3146375..3147684	yes	413	36	0	no	yes	no	no	no	no	no	no	no	no	no	no	no
orf19_7239	Ca21chr1	-	3147859..3150418	yes	239	90	0	yes	yes	no	no	no	no	no	yes	no	no	no	no	no
orf19_7242	Ca21chr1	-	3151069..3154915	yes	59	17	0	no	yes	no	no	no	no	no	no	no	no	no	no	no
orf19_7243	Ca21chr1	+	3155066..3156287	yes	37	171	2	no	yes	no	no	no	no	no	no	no	no	no	no	no
orf19_7244	Ca21chr1	-	3156190..3156986	yes	64	37	0	no	yes	no	no	no	no	no	no	no	no	no	no	no
orf19_7245	Ca21chr1	+	3157209..3158589	yes	88	21	0	no	yes	no	no	no	no	no	no	no	no	no	no	no
orf19_7247	Ca21chr1	-	3158605..3160767	yes	67	110	0	no	yes	no	no	no	no	no	no	no	no	no	no	no
orf19_7250	Ca21chr1	+	3162257..3162878	yes	150	28	0	no	yes	no	no	no	no	no	no	no	no	no	no	no
orf19_7251	Ca21chr1	-	3162868..3164441	yes	51	47	0	no	yes	no	no	no	no	no	no	no	no	no	no	no
orf19_7252	Ca21chr1	+	3164929..3165252	no	0	0	0	no	yes	no	no	no	no	no	no	no	no	no	no	no
orf19_7254	Ca21chr1	-	3165578..3167483	yes	93	13	0	no	yes	no	no	no	no	no	no	no	no	no	no	no
orf19_7255	Ca21chr1	+	3167558..3167833	yes	34	20	0	no	yes	no	no	no	no	no	no	no	no	no	no	yes
orf19_7257	Ca21chr1	-	3167811..3169655	yes	0	9	0	no	yes	no	yes	no	no	no	no	no	no	no	no	no
orf19_7258	Ca21chr1	+	3169710..3171046	yes	38	327	2	no	yes	no	no	no	no	no	no	no	no	no	no	no
orf19_7260	Ca21chr1	-	3170962..3171796	yes	43	12	0	no	yes	no	no	no	no	no	no	no	no	no	no	no
orf19_7261	Ca21chr1	-	3171817..3173212	yes	29	17	0	no	yes	no	no	no	no	no	no	no	no	no	no	no
orf19_7263	Ca21chr1	-	3173230..3174625	yes	21	22	1	no	yes	no	no	no	no	no	no	no	no	no	no	no
orf19_7264	Ca21chr1	+	3174665..3175669	yes	36	30	0	no	yes	no	no	no	no	no	no	no	no	no	no	no
orf19_7265	Ca21chr1	+	3175687..3176428	yes	12	1	0	no	yes	no	no	no	no	no	no	no	no	no	no	no
orf19_7266	Ca21chr1	+	3176362..3176852	yes	34	142	1	no	yes	no	no	no	no	no	no	no	no	no	no	yes
orf19_7267	Ca21chr1	-	3176774..3177531	yes	11	138	2	no	yes	no	yes	no	no	no	no	no	no	no	no	no
orf19_7269	Ca21chr1	-	3177555..3178282	yes	43	22	0	no	yes	no	no	no	no	no	no	no	no	no	no	no
orf19_7270	Ca21chr1	+	3179701..3180943	yes	154	27	0	no	yes	no	no	no	no	no	yes	no	no	no	no	no
SC5314_nTAR1_70	Ca21chr1	-	3181153..3181676	yes	0	0	0	no	no	yes	no	no	no	no	no	no	no	no	no	no
orf19_7271	Ca21chr1	+	3180972..3181950	yes	321	337	2	no	yes	yes	no	no	no	no	no	no	no	no	no	no
orf19_7272	Ca21chr1	-	3182792..3183124	no	0	0	0	no	yes	no	no	yes	no	no	no	no	no	no	no	no
orf19_7274	Ca21chr1	-	3183339..3184316	no	0	0	0	no	yes	no	no	yes	no	no	no	no	no	no	no	no
orf19_7275	Ca21chr1	-	3184588..3185304	no	0	0	0	no	yes	no	no	yes	no	no	no	no	no	no	no	no
orf19_7277	Ca21chr1	-	3185382..3185909	no	0	0	0	no	yes	no	no	yes	no	no	no	no	no	no	no	no
orf19_7276_1	Ca21chr1	-	3186597..3186955	yes	73	85	0	no	yes	no	no	no	no	no	yes	no	no	no	no	no
orf19_7278	Ca21chr1	-	3187867..3188547	no	0	0	0	no	yes	no	no	yes	no	no	no	no	no	no	no	no
orf19_1925	Ca21chr2	+	4244..4875	yes	97	4	0	no	yes	no	no	no	no	no	yes	no	no	no	no	no
orf19_1923	Ca21chr2	+	5638..7359	yes	24	27	0	no	yes	no	no	no	no	no	no	no	no	no	no	no
orf19_1920	Ca21chr2	-	7510..8043	no	0	0	0	no	yes	no	no	no	no	no	no	no	no	no	no	no
orf19_1917	Ca21chr2	-	8109..9307	yes	35	18	0	no	yes	no	no	no	no	no	no	no	no	no	no	no
orf19_1915	Ca21chr2	-	9339..11063	yes	21	0	0	no	yes	no	no	no	no	no	no	yes	no	no	yes	no
orf19_1914	Ca21chr2	-	11066..12523	yes	34	80	1	no	yes	no	no	no	no	no	no	no	no	no	no	no
orf19_1913	Ca21chr2	+	12627..13253	yes	0	0	0	no	yes	no	no	no	no	no	no	no	no	yes	yes	no
orf19_1911	Ca21chr2	-	13215..14420	yes	46	5	0	no	yes	no	no	no	no	no	no	no	no	no	no	no
orf19_1910	Ca21chr2	+	14799..15446	yes	0	24	0	no	yes	no	no	no	no	no	no	no	no	yes	no	no
orf19_1907	Ca21chr2	-	15443..17635	yes	14	25	1	no	yes	no	no	no	no	no	no	no	no	no	no	no
SC5314_nTAR2_1	Ca21chr2	+	17715..18248	yes	0	0	0	no	no	no	no	no	no	no	no	no	no	no	no	no
orf19_1906	Ca21chr2	+	18818..19147	no	0	0	0	no	yes	no	no	no	no	no	no	no	no	no	no	no
orf19_2119	Ca21chr2	+	19205..21245	yes	40	222	0	no	yes	no	yes	no	no	no	no	no	no	no	no	no
orf19_2117	Ca21chr2	+	21521..22777	yes	10	20	0	no	yes	no	no	no	no	no	no	no	no	no	no	no
orf19_2116	Ca21chr2	-	22757..23438	yes	36	7	0	no	yes	no	no	no	no	no	no	no	no	no	no	no
orf19_2115	Ca21chr2	-	23460..24833	yes	52	17	0	no	yes	no	no	no	no	no	no	no	no	no	no	no
orf19_2114	Ca21chr2	-	24870..25840	yes	44	15	0	no	yes	no	no	no	no	no	no	no	no	no	no	no
orf19_2113	Ca21chr2	-	25987..27480	yes	51	54	0	no	yes	no	no	no	no	no	no	no	no	no	no	no
orf19_2112	Ca21chr2	+	27532..28405	yes	7	54	0	no	yes	no	no	no	no	no	no	no	no	no	no	no
orf19_2111_2	Ca21chr2	+	28536..28913	yes	111	30	0	no	yes	no	no	no	no	no	no	no	no	no	no	no
orf19_2111	Ca21chr2	-	28888..30083	yes	18	32	0	no	yes	no	no	no	no	no	no	no	no	no	no	no
SC5314_nTAR2_2	Ca21chr2	-	30871..31568	yes	0	0	0	no	no	yes	no	no	no	no	no	no	no	no	no	no
orf19_2110	Ca21chr2	+	30160..31902	yes	339	15	0	no	yes	yes	no	no	no	no	no	no	no	no	no	no
orf19_2108	Ca21chr2	-	31637..32626	yes	0	39	0	no	yes	no	no	no	no	no	no	no	no	yes	no	no
orf19_2107_1	Ca21chr2	+	33306..33691	yes	71	45	0	no	yes	no	no	no	no	no	no	no	no	no	no	no
orf19_2107	Ca21chr2	-	33593..34895	yes	89	39	0	yes	yes	no	no	no	no	no	no	no	no	no	no	no
orf19_2106	Ca21chr2	-	34917..35698	yes	62	12	0	no	yes	no	no	no	no	no	no	no	no	no	no	no
orf19_2105	Ca21chr2	-	35698..36425	yes	59	18	0	no	yes	no	no	no	no	no	no	no	no	no	no	no
orf19_2104	Ca21chr2	+	36524..37376	yes	196	27	0	no	yes	no	no	no	no	no	no	no	no	no	no	no
orf19_2103	Ca21chr2	+	37603..38049	no	0	0	0	no	yes	yes	no	no	no	no	no	no	no	no	no	no
orf19_2102	Ca21chr2	-	37188..38404	yes	89	246	0	no	yes	yes	no	no	no	no	no	no	no	no	no	no
orf19_2101	Ca21chr2	+	38509..39146	yes	19	19	0	no	yes	no	no	no	no	no	no	no	no	no	no	no
orf19_2099	Ca21chr2	-	39123..41971	yes	33	26	0	yes	yes	no	no	no	no	no	no	no	no	no	no	no
orf19_2098	Ca21chr2	-	42003..43613	yes	108	27	0	no	yes	no	no	no	no	no	no	no	no	no	no	no
orf19_2097	Ca21chr2	+	44247..47554	yes	12	41	0	no	yes	no	no	no	no	no	no	yes	no	no	no	no
orf19_2095	Ca21chr2	-	47556..49735	yes	31	49	0	no	yes	no	no	no	no	no	no	no	no	no	no	no
orf19_2094	Ca21chr2	+	50229..53309	yes	33	33	1	no	yes	no	no	no	no	no	no	no	no	no	no	no
orf19_2093	Ca21chr2	-	53340..55296	yes	23	59	0	no	yes	no	no	no	no	no	no	no	no	no	no	no
orf19_2092	Ca21chr2	-	55412..56739	yes	84	29	0	no	yes	no	no	no	no	no	no	no	no	no	no	no
orf19_2091	Ca21chr2	-	57005..57921	yes	74	111	0	no	yes	no	no	no	no	no	no	no	no	no	no	no
orf19_2090	Ca21chr2	-	59088..62979	yes	57	43	0	no	yes	no	no	no	no	no	no	no	no	no	no	no
orf19_2089	Ca21chr2	+	63189..64219	yes	42	68	0	yes	yes	no	no	no	no	no	no	no	no	no	no	no
orf19_2088	Ca21chr2	-	64190..65035	yes	19	41	0	no	yes	no	no	no	no	no	no	no	no	no	no	no
orf19_2087	Ca21chr2	+	65177..66304	yes	12	57	1	no	yes	no	no	no	no	no	no	no	no	no	no	no
orf19_2084	Ca21chr2	-	66288..68393	yes	56	256	0	no	yes	no	no	no	no	no	no	no	no	no	no	no
orf19_2082	Ca21chr2	+	69105..70412	no	0	0	0	no	yes	no	no	no	no	no	no	no	no	no	no	no
orf19_2081	Ca21chr2	+	70633..74525	yes	68	39	1	no	yes	no	no	no	no	no	no	no	no	no	no	no
orf19_2079	Ca21chr2	-	74509..75100	yes	69	178	1	no	yes	no	no	no	no	no	no	no	no	no	no	no
orf19_2078	Ca21chr2	+	75535..77750	yes	143	63	0	no	yes	no	no	no	no	no	no	no	no	no	no	no
orf19_2077	Ca21chr2	+	78052..80710	yes	78	76	0	no	yes	no	no	no	no	no	no	no	no	no	no	no
orf19_2076	Ca21chr2	+	80792..82379	yes	425	158	2	no	yes	no	no	no	no	no	no	no	no	no	no	no
orf19_2075	Ca21chr2	+	82750..84254	yes	62	87	0	no	yes	no	no	no	no	no	no	no	no	no	no	no
orf19_2074	Ca21chr2	+	84527..84835	no	0	0	0	no	yes	no	no	no	no	no	no	no	no	no	no	no
orf19_2073	Ca21chr2	+	84706..86719	yes	73	108	0	no	yes	no	no	no	no	no	no	no	no	no	no	no
orf19_2072	Ca21chr2	+	87881..89642	yes	0	52	0	no	yes	no	no	no	no	no	no	yes	yes	no	no	yes
orf19_2071	Ca21chr2	+	89866..90342	no	0	0	0	no	yes	no	no	no	no	no	no	no	no	no	no	no
orf19_2070	Ca21chr2	+	90611..92470	yes	39	41	0	yes	yes	no	no	no	no	no	no	no	no	no	no	no
orf19_2069	Ca21chr2	-	92538..94163	yes	21	60	0	no	yes	no	no	no	no	no	no	no	no	no	no	no
orf19_2068	Ca21chr2	+	95077..96764	yes	57	50	0	no	yes	no	no	no	no	no	no	no	no	no	no	no
orf19_2067	Ca21chr2	-	96774..97561	yes	41	33	0	no	yes	no	no	no	no	no	no	no	no	no	no	no
orf19_2066_1	Ca21chr2	-	97802..98474	yes	161	60	0	yes	yes	no	no	no	no	no	no	no	no	no	no	no
orf19_2066	Ca21chr2	-	98541..99619	yes	77	30	0	no	yes	no	no	no	no	no	no	no	no	no	no	no
orf19_2065	Ca21chr2	-	99609..100816	yes	85	94	1	no	yes	no	no	no	no	no	no	no	no	no	no	no
orf19_2064	Ca21chr2	+	103146..104957	yes	231	360	1	no	yes	no	yes	no	no	no	no	no	no	no	no	no
orf19_2063	Ca21chr2	+	104985..108534	yes	52	27	0	no	yes	no	no	no	no	no	no	no	no	no	no	no
orf19_2062	Ca21chr2	-	108613..109437	yes	65	61	0	no	yes	no	no	no	no	no	no	no	no	no	no	no
SC5314_nTAR2_203	Ca21chr2	-	109461..110127	yes	0	0	0	no	no	no	no	no	no	no	no	no	no	no	no	no
orf19_2061	Ca21chr2	-	110767..111087	no	0	0	0	no	yes	no	no	no	no	no	no	no	no	no	no	no
orf19_2060	Ca21chr2	-	111059..112057	yes	267	45	0	no	yes	no	no	no	no	no	no	no	no	no	no	no
SC5314_nTAR2_201	Ca21chr2	+	114710..115158	yes	0	0	0	no	no	no	no	no	no	no	no	no	no	no	no	no
orf19_2059	Ca21chr2	+	115216..116288	yes	112	49	0	no	yes	no	no	no	no	no	no	no	no	no	no	no
orf19_2057	Ca21chr2	+	116695..119647	yes	59	353	1	no	yes	no	no	no	no	no	no	no	no	no	no	no
orf19_2055	Ca21chr2	+	119781..121248	yes	74	44	0	no	yes	no	no	no	no	no	no	no	no	no	no	no
orf19_2054	Ca21chr2	-	121275..122933	yes	19	83	0	no	yes	no	no	no	no	no	no	no	no	no	no	no
orf19_2051	Ca21chr2	-	123687..126890	yes	30	72	0	yes	yes	no	no	no	no	no	no	no	no	no	no	no
orf19_2050	Ca21chr2	-	127111..128877	yes	22	122	0	no	yes	no	no	no	no	no	no	no	no	no	no	no
orf19_2049	Ca21chr2	+	129925..130957	yes	5	173	2	no	yes	no	no	no	no	no	no	yes	no	no	no	yes
orf19_2048	Ca21chr2	-	131002..131521	yes	121	33	0	no	yes	no	no	no	no	no	no	no	no	no	no	no
orf19_2047	Ca21chr2	+	132119..132985	yes	178	62	0	no	yes	no	no	no	no	no	no	no	no	no	no	no
orf19_2046	Ca21chr2	+	133086..134440	yes	61	112	1	no	yes	no	no	no	no	no	no	no	no	no	no	no
orf19_2045	Ca21chr2	-	134451..135800	yes	159	153	0	no	yes	no	no	no	no	no	no	no	no	no	no	no
orf19_2044	Ca21chr2	-	136101..137759	yes	91	110	1	no	yes	no	no	no	no	no	no	no	no	no	no	no
orf19_2043	Ca21chr2	-	137812..138799	yes	40	45	0	no	yes	no	no	no	no	no	no	no	no	no	no	no
orf19_2042	Ca21chr2	+	138876..140444	yes	41	28	0	no	yes	no	no	no	no	no	no	no	no	no	no	no
orf19_2041	Ca21chr2	-	140393..142527	yes	93	131	0	no	yes	no	no	no	no	no	no	no	no	no	no	no
orf19_2040	Ca21chr2	+	142665..144642	yes	86	122	0	no	yes	no	no	no	no	no	no	no	no	no	no	no
orf19_2039	Ca21chr2	+	144736..146135	yes	20	39	0	no	yes	no	no	no	no	no	no	no	no	no	no	no
orf19_2038	Ca21chr2	-	146153..147409	no	0	0	0	no	yes	no	no	no	no	no	no	no	no	no	no	no
orf19_2037	Ca21chr2	+	148457..149169	yes	173	81	0	no	yes	no	no	no	no	no	no	no	no	no	no	no
orf19_2036	Ca21chr2	+	149546..150895	yes	182	88	0	no	yes	no	no	no	no	no	no	no	no	no	no	no
orf19_2035	Ca21chr2	+	150855..151811	no	0	0	0	no	yes	no	no	no	no	no	no	no	no	no	no	no
orf19_2034	Ca21chr2	+	152021..152710	no	0	0	0	no	yes	no	no	no	no	no	no	no	no	no	no	no
orf19_2033	Ca21chr2	+	152920..153609	no	0	0	0	no	yes	no	no	no	no	no	no	no	no	no	no	no
orf19_2032	Ca21chr2	+	153805..154473	no	0	0	0	no	yes	yes	no	no	no	no	no	no	no	no	no	no
SC5314_nTAR2_3	Ca21chr2	-	153666..154509	yes	0	0	0	no	no	yes	no	no	no	no	no	no	no	no	no	no
orf19_2031	Ca21chr2	-	154383..155521	yes	144	252	2	yes	yes	no	no	no	no	no	no	no	no	no	no	no
orf19_2030	Ca21chr2	+	155732..156373	yes	76	92	0	no	yes	no	no	no	no	no	no	no	no	no	no	no
orf19_2029	Ca21chr2	-	156314..157482	yes	39	41	0	no	yes	no	no	no	no	no	no	no	no	no	no	no
orf19_2028	Ca21chr2	-	157695..158473	yes	178	43	0	no	yes	no	no	no	no	no	no	no	no	no	no	no
orf19_2026	Ca21chr2	-	158663..160978	yes	30	183	1	no	yes	no	no	no	no	no	no	no	no	no	no	no
orf19_2025	Ca21chr2	+	161361..161705	no	0	0	0	no	yes	no	no	no	no	no	no	no	no	no	no	no
SC5314_nTAR2_4	Ca21chr2	-	161914..162846	yes	0	0	0	no	no	no	no	no	no	no	no	no	no	no	no	no
orf19_2024	Ca21chr2	+	163042..163828	yes	352	75	1	no	yes	no	no	no	no	no	no	no	no	no	no	no
orf19_2023	Ca21chr2	+	164410..166297	yes	190	57	0	no	yes	no	no	no	no	no	yes	no	no	no	no	no
orf19_2021	Ca21chr2	+	167254..169104	yes	161	37	0	no	yes	no	no	no	no	no	yes	no	no	no	no	no
orf19_2020	Ca21chr2	+	170096..172069	yes	200	121	1	no	yes	no	no	no	no	no	yes	no	no	no	no	no
orf19_2019	Ca21chr2	+	172312..173081	yes	95	33	0	no	yes	no	no	no	no	no	no	no	no	no	no	no
orf19_2018_1	Ca21chr2	+	173112..173530	yes	3	43	0	yes	yes	no	no	no	no	no	no	no	no	no	no	no
orf19_2018_2	Ca21chr2	+	173688..173945	no	0	0	0	no	yes	yes	no	no	no	no	no	no	no	no	no	yes
orf19_2018	Ca21chr2	-	173652..174458	yes	300	57	1	no	yes	yes	no	no	no	no	no	no	no	no	no	no
orf19_2017	Ca21chr2	+	174546..175853	yes	73	53	0	no	yes	no	no	no	no	no	no	no	no	no	no	no
orf19_2016	Ca21chr2	-	176338..176985	yes	182	49	0	no	yes	no	no	no	no	no	no	no	no	no	no	no
orf19_2014	Ca21chr2	-	178248..179727	yes	68	35	0	no	yes	no	no	no	no	no	no	no	no	no	no	no
orf19_2013	Ca21chr2	+	180701..182952	yes	89	99	0	no	yes	no	no	no	no	no	no	no	no	no	no	no
orf19_2012	Ca21chr2	+	183274..185866	yes	68	128	0	yes	yes	no	no	no	no	no	no	yes	no	no	no	no
orf19_2010	Ca21chr2	-	185888..186283	no	0	0	0	no	yes	no	no	no	no	no	no	no	no	no	no	no
orf19_2009	Ca21chr2	+	186615..188117	yes	53	49	0	no	yes	no	no	no	no	no	no	no	no	no	no	no
orf19_2008	Ca21chr2	+	188269..189604	yes	0	85	1	no	yes	no	no	no	no	no	no	no	yes	no	no	no
orf19_2007	Ca21chr2	-	189612..192666	yes	74	44	0	no	yes	no	no	no	no	no	no	no	no	no	no	no
orf19_2006_1	Ca21chr2	+	193279..193695	yes	132	99	0	no	yes	no	no	no	no	no	no	no	no	no	no	no
orf19_2006	Ca21chr2	-	193718..194816	yes	10	66	0	no	yes	no	yes	no	no	no	no	no	no	no	no	no
orf19_2005	Ca21chr2	-	195224..198909	yes	156	494	0	no	yes	no	no	no	no	no	no	no	no	no	no	no
orf19_2003	Ca21chr2	-	201289..203179	yes	183	91	0	no	yes	no	no	no	no	no	no	yes	no	no	no	no
SC5314_nTAR2_5	Ca21chr2	-	203887..204635	yes	0	0	0	no	no	no	no	no	no	no	no	no	no	no	no	no
orf19_2002	Ca21chr2	+	204861..207940	yes	129	68	0	no	yes	no	no	no	no	no	no	no	no	no	no	no
orf19_2001	Ca21chr2	+	207998..208818	yes	20	45	0	no	yes	no	no	no	no	no	no	no	no	no	no	no
orf19_2000	Ca21chr2	-	208767..211369	yes	24	50	1	no	yes	no	no	no	no	no	no	yes	no	no	no	no
orf19_1999	Ca21chr2	+	211570..212159	yes	43	151	0	no	yes	no	yes	no	no	no	no	no	no	no	no	no
orf19_1998	Ca21chr2	+	212459..214653	yes	38	39	0	no	yes	yes	no	no	no	no	no	no	no	no	no	no
SC5314_nTAR2_6	Ca21chr2	-	212599..214660	yes	0	0	0	no	no	yes	no	no	no	no	no	no	no	no	no	no
orf19_1996	Ca21chr2	+	215457..216666	yes	38	110	0	no	yes	no	no	no	no	no	no	no	no	no	no	no
SC5314_nTAR2_7	Ca21chr2	+	217662..218394	yes	0	0	0	no	no	no	no	no	no	no	no	no	no	no	no	no
SC5314_nTAR2_8	Ca21chr2	+	219051..219384	yes	0	0	0	no	no	no	no	no	no	no	no	no	no	no	no	no
orf19_1995	Ca21chr2	-	219277..221607	yes	43	158	0	no	yes	no	no	no	no	no	no	no	no	no	no	no
SC5314_nTAR2_9	Ca21chr2	-	222656..223237	yes	0	0	0	no	no	no	no	no	no	no	no	no	no	no	no	no
orf19_1994	Ca21chr2	+	223515..225697	yes	47	90	0	no	yes	no	no	no	no	no	no	no	no	no	no	no
orf19_1993	Ca21chr2	+	225947..227470	yes	215	58	0	no	yes	no	yes	no	no	no	no	no	no	no	no	no
orf19_1992	Ca21chr2	-	227572..229212	yes	0	81	0	no	yes	no	no	no	no	no	no	yes	yes	no	no	no
SC5314_nTAR2_10	Ca21chr2	+	229727..230002	yes	0	0	0	no	no	no	no	no	no	no	no	no	no	no	no	no
orf19_1991v2	Ca21chr2	+	230426..232279	yes	41	1324	2	yes	yes	no	no	no	no	no	no	no	no	no	no	no
orf19_1991v1	Ca21chr2	+	230426..232279	yes	42	78	0	no	yes	no	no	no	no	no	no	no	no	no	no	no
orf19_1990	Ca21chr2	-	232391..234645	yes	159	203	0	no	yes	no	no	no	no	no	no	no	no	no	no	no
orf19_1989	Ca21chr2	-	234937..236449	yes	100	54	1	no	yes	no	no	no	no	no	no	no	no	no	no	no
orf19_1441	Ca21chr2	-	237216..239467	yes	31	364	0	no	yes	no	no	no	no	no	no	no	no	no	no	no
orf19_1442	Ca21chr2	+	241049..243370	yes	119	94	0	no	yes	no	no	no	no	no	no	no	no	no	no	no
orf19_1444	Ca21chr2	+	243920..245739	yes	148	103	0	no	yes	no	no	no	no	no	no	no	no	no	no	no
orf19_1445	Ca21chr2	-	245804..248624	yes	16	93	1	no	yes	no	no	no	no	no	no	yes	no	no	no	no
orf19_1446	Ca21chr2	-	248859..251503	yes	171	995	1	no	yes	no	no	no	no	no	no	no	no	no	no	no
orf19_1447	Ca21chr2	-	254320..256354	yes	260	158	0	no	yes	no	no	no	no	no	no	no	no	no	no	no
orf19_1448	Ca21chr2	+	256694..257367	yes	68	39	0	no	yes	no	no	no	no	no	no	no	no	no	no	no
orf19_1448_1v2	Ca21chr2	-	257324..257913	yes	117	68	0	yes	yes	no	no	no	no	no	no	no	no	no	no	no
orf19_1448_1v1	Ca21chr2	-	257324..257913	yes	117	68	0	yes	yes	no	no	no	no	no	no	no	no	no	no	no
orf19_1449	Ca21chr2	-	258078..258767	yes	0	0	0	no	yes	no	no	no	no	no	no	no	yes	no	yes	yes
orf19_1450	Ca21chr2	-	259049..260155	no	0	0	0	no	yes	no	no	no	no	no	no	no	no	no	no	no
orf19_1451	Ca21chr2	+	260742..265822	yes	41	42	0	no	yes	no	no	no	no	no	no	no	no	no	no	no
orf19_1453	Ca21chr2	+	265902..268971	yes	148	51	0	no	yes	no	no	no	no	no	no	no	no	no	no	no
orf19_1457	Ca21chr2	-	268981..270551	yes	4	43	0	no	yes	yes	yes	no	no	no	no	no	no	no	no	no
orf19_1456	Ca21chr2	+	270261..270695	no	0	0	0	no	yes	yes	no	no	no	no	no	no	no	no	no	no
orf19_1458	Ca21chr2	-	270656..271567	yes	41	25	1	no	yes	no	yes	no	no	no	no	no	no	no	no	no
orf19_1459	Ca21chr2	+	271723..272840	yes	8	27	0	no	yes	no	no	no	no	no	no	no	no	no	no	no
orf19_1460	Ca21chr2	-	272839..275051	yes	18	50	0	no	yes	no	no	no	no	no	no	no	no	no	no	no
orf19_1461	Ca21chr2	+	275501..276806	yes	71	65	0	no	yes	no	no	no	no	no	no	no	no	no	no	no
orf19_1462	Ca21chr2	+	277047..279531	yes	59	80	0	no	yes	no	no	no	no	no	no	no	no	no	no	no
orf19_1464	Ca21chr2	+	279897..282165	yes	76	354	3	no	yes	no	no	no	no	no	no	no	no	no	no	no
orf19_1465	Ca21chr2	+	282267..283034	yes	175	47	0	no	yes	no	no	no	no	no	no	no	no	no	no	yes
orf19_1466	Ca21chr2	+	283079..283953	yes	79	28	0	no	yes	no	yes	no	no	no	no	no	no	no	no	no
orf19_1467	Ca21chr2	+	284179..284899	yes	266	50	0	no	yes	no	no	no	no	no	no	no	no	no	no	no
orf19_1468	Ca21chr2	-	284880..286963	yes	160	364	0	no	yes	no	no	no	no	no	no	no	no	no	no	no
orf19_1470	Ca21chr2	-	287786..288654	yes	83	426	0	yes	yes	no	no	no	no	no	no	no	no	no	no	no
orf19_1471	Ca21chr2	+	289463..290583	yes	205	442	0	yes	yes	no	no	no	no	no	no	no	no	no	no	no
orf19_1473	Ca21chr2	+	291132..292226	no	0	0	0	no	yes	no	no	no	no	no	no	no	no	no	no	no
orf19_1474	Ca21chr2	+	292432..296344	yes	91	48	0	no	yes	no	no	no	no	no	no	no	no	no	no	no
orf19_1476	Ca21chr2	+	296573..298204	no	0	0	0	no	yes	no	no	no	no	no	no	no	no	no	no	no
orf19_1477	Ca21chr2	-	298077..298868	yes	130	83	0	no	yes	no	no	no	no	no	no	no	no	no	no	no
orf19_1478	Ca21chr2	-	299190..301529	yes	64	20	0	no	yes	no	no	no	no	no	no	no	no	no	no	no
orf19_1479	Ca21chr2	-	301734..304469	yes	146	247	0	no	yes	no	no	no	no	no	no	no	no	no	no	no
orf19_1480	Ca21chr2	+	305442..306087	yes	65	50	0	no	yes	no	no	no	no	no	no	no	no	no	no	no
orf19_1481	Ca21chr2	-	306305..308994	yes	103	70	1	no	yes	no	no	no	no	no	no	no	no	no	no	no
orf19_1482	Ca21chr2	+	309683..310160	yes	80	77	0	no	yes	no	no	no	no	no	no	no	no	no	no	no
orf19_1483	Ca21chr2	-	310154..310688	yes	65	74	0	no	yes	no	no	no	no	no	no	no	no	no	no	no
orf19_1484	Ca21chr2	+	310832..311708	yes	64	54	0	no	yes	no	no	no	no	no	no	no	no	no	no	no
orf19_1485	Ca21chr2	-	311659..312235	yes	166	69	0	no	yes	no	no	no	no	no	no	no	no	no	no	no
orf19_1486	Ca21chr2	-	314472..315498	yes	204	325	0	no	yes	no	no	no	no	no	no	no	no	no	no	no
orf19_1488	Ca21chr2	-	322110..323286	yes	499	18	0	no	yes	no	no	no	no	no	no	no	no	no	no	no
orf19_1490	Ca21chr2	+	326967..332489	yes	561	732	0	no	yes	no	no	no	no	no	yes	yes	no	no	no	no
orf19_1490_1	Ca21chr2	+	333010..333297	no	0	0	0	no	yes	no	no	yes	no	no	no	no	no	no	no	no
orf19_1491	Ca21chr2	-	334079..336060	yes	97	40	0	no	yes	no	no	no	no	no	no	no	no	no	no	no
orf19_1492	Ca21chr2	+	336175..338541	yes	0	399	6	no	yes	no	no	no	no	no	no	yes	yes	no	no	no
orf19_1493	Ca21chr2	-	338535..340604	yes	64	47	0	no	yes	no	no	no	no	no	no	no	no	no	no	no
orf19_1494	Ca21chr2	+	341135..342746	yes	68	105	0	yes	yes	no	no	no	no	no	no	no	no	no	no	no
orf19_1495	Ca21chr2	-	342772..343691	yes	62	60	0	no	yes	no	no	no	no	no	no	no	no	no	no	no
SC5314_nTAR2_11	Ca21chr2	+	343776..344360	yes	0	0	0	no	no	yes	no	no	no	no	no	no	no	no	no	no
orf19_1496	Ca21chr2	-	343990..345375	yes	4	26	2	no	yes	yes	no	no	no	no	no	no	no	no	no	no
orf19_1497	Ca21chr2	-	345494..347064	yes	0	458	0	no	yes	no	no	no	no	no	no	no	yes	no	no	no
SC5314_nTAR2_12	Ca21chr2	+	350103..350612	yes	0	0	0	no	no	no	no	no	no	no	no	no	no	no	no	no
orf19_1499	Ca21chr2	+	350723..354165	yes	0	8	0	no	yes	no	no	no	no	no	yes	no	yes	no	no	no
orf19_1500	Ca21chr2	-	354200..355934	yes	92	119	1	no	yes	no	no	no	no	no	no	no	no	no	no	no
orf19_1502	Ca21chr2	+	356076..357328	yes	430	55	1	no	yes	no	no	no	no	no	no	no	no	no	no	no
orf19_1504	Ca21chr2	-	357338..360088	yes	73	116	0	no	yes	no	no	no	no	no	no	no	no	no	no	no
orf19_1505	Ca21chr2	-	360819..362143	yes	81	206	0	no	yes	no	no	no	no	no	no	no	no	no	no	no
orf19_1506	Ca21chr2	-	364198..364623	no	0	0	0	no	yes	no	no	no	no	no	no	no	no	no	no	no
orf19_1507	Ca21chr2	-	365006..367193	yes	76	135	0	no	yes	no	no	no	no	no	no	no	no	no	no	no
orf19_1508	Ca21chr2	-	367250..367585	no	0	0	0	no	yes	yes	no	no	no	no	no	no	no	no	no	no
SC5314_nTAR2_13	Ca21chr2	+	367209..367774	yes	0	0	0	no	no	yes	no	no	no	no	no	no	no	no	no	no
orf19_1509	Ca21chr2	-	369853..372930	yes	35	271	0	no	yes	no	no	no	no	no	no	no	no	no	no	no
orf19_1510	Ca21chr2	-	374445..376708	yes	134	249	0	no	yes	no	no	no	no	no	no	no	no	no	no	no
orf19_1513	Ca21chr2	-	377902..385921	yes	64	81	0	no	yes	no	no	no	no	no	no	no	no	no	no	no
orf19_1514	Ca21chr2	+	386646..387939	yes	17	254	0	no	yes	no	no	no	no	no	no	no	no	no	no	no
orf19_1515	Ca21chr2	-	387937..389359	yes	199	57	0	no	yes	no	no	no	no	no	no	no	no	no	no	no
orf19_1516	Ca21chr2	+	389578..392102	yes	66	74	0	no	yes	no	no	no	no	no	no	no	no	no	no	no
orf19_1517	Ca21chr2	+	392539..393940	yes	45	128	1	yes	yes	no	no	no	no	no	no	no	no	no	no	no
orf19_1519	Ca21chr2	+	394176..397671	yes	29	164	0	no	yes	no	no	no	no	no	no	no	no	no	no	no
orf19_1522	Ca21chr2	-	397760..401404	yes	353	163	0	no	yes	no	no	no	no	no	no	no	no	no	no	no
orf19_1523	Ca21chr2	-	402466..404124	no	0	0	0	no	yes	no	no	no	no	no	no	no	no	no	no	no
orf19_1524	Ca21chr2	+	405578..407053	no	0	0	0	no	yes	no	no	no	no	no	no	no	no	no	no	no
SC5314_nTAR2_14	Ca21chr2	+	407374..407784	yes	0	0	0	no	no	no	no	no	no	no	no	no	no	no	no	no
orf19_1525	Ca21chr2	+	408151..409786	yes	380	59	0	no	yes	no	no	no	no	no	no	no	no	no	no	no
orf19_1526	Ca21chr2	+	409919..415405	yes	59	355	0	no	yes	no	no	no	no	no	yes	no	no	no	no	no
orf19_1527	Ca21chr2	-	415492..416106	yes	23	37	0	no	yes	no	no	no	no	no	no	no	no	no	no	no
orf19_1528	Ca21chr2	+	416455..417764	yes	138	116	0	no	yes	no	no	no	no	no	no	no	no	no	no	no
orf19_1529	Ca21chr2	-	417866..418894	no	0	0	0	no	yes	no	no	no	no	no	no	no	no	no	no	no
orf19_1530	Ca21chr2	-	418987..419508	no	0	0	0	no	yes	no	no	no	no	no	no	no	no	no	no	no
orf19_1531	Ca21chr2	-	419697..422256	yes	51	133	0	no	yes	no	no	no	no	no	no	no	no	no	no	no
orf19_1532	Ca21chr2	+	422832..424021	yes	24	95	0	no	yes	no	no	no	no	no	no	no	no	no	no	no
orf19_1533	Ca21chr2	+	424917..426608	yes	161	154	0	no	yes	no	no	no	no	no	no	no	no	no	no	no
orf19_1534	Ca21chr2	+	427188..429277	yes	98	216	0	no	yes	no	no	no	no	no	no	no	no	no	no	no
orf19_1535	Ca21chr2	-	429615..430580	yes	35	136	1	no	yes	no	no	no	no	no	no	no	no	no	no	no
orf19_1536	Ca21chr2	+	432336..434655	yes	24	859	0	no	yes	no	no	no	no	no	no	no	no	no	no	no
orf19_1538	Ca21chr2	-	434696..436179	yes	145	70	0	no	yes	no	no	no	no	no	no	yes	no	no	no	no
orf19_1539	Ca21chr2	-	437627..438826	no	0	0	0	no	yes	no	no	no	no	no	no	no	no	no	no	no
orf19_1541	Ca21chr2	-	443524..446421	no	0	0	0	no	yes	no	no	no	no	no	no	no	no	no	no	no
SC5314_nTAR2_15	Ca21chr2	+	447470..447734	yes	0	0	0	no	no	no	no	no	no	no	no	no	no	no	no	no
orf19_1542	Ca21chr2	-	448781..450662	yes	29	44	0	no	yes	no	no	no	no	no	no	no	no	no	no	no
orf19_1543	Ca21chr2	-	451343..453182	yes	147	391	0	no	yes	no	no	no	no	no	no	no	no	no	no	no
orf19_1544	Ca21chr2	+	455577..456452	yes	57	21	0	no	yes	no	no	no	no	no	no	no	no	no	no	no
orf19_1545	Ca21chr2	-	456453..457028	yes	51	57	0	no	yes	no	no	no	no	no	no	no	no	no	no	no
orf19_1546	Ca21chr2	+	457208..458194	yes	33	75	0	no	yes	no	no	no	no	no	no	no	no	no	no	no
orf19_1547	Ca21chr2	-	458156..459087	yes	26	0	0	no	yes	no	no	no	no	no	no	no	no	no	yes	no
orf19_1548	Ca21chr2	+	459115..459887	yes	17	24	0	no	yes	no	no	no	no	no	no	no	no	no	no	no
orf19_1549	Ca21chr2	+	460137..461172	yes	134	155	0	no	yes	no	no	no	no	no	no	no	no	no	no	no
orf19_1552	Ca21chr2	-	461174..461949	yes	170	30	0	no	yes	yes	no	no	no	no	no	no	no	no	no	no
orf19_1551	Ca21chr2	+	461669..462172	no	0	0	0	no	yes	yes	no	no	no	no	no	no	no	no	no	no
orf19_1553	Ca21chr2	-	462260..464009	yes	171	131	0	yes	yes	no	no	no	no	no	no	no	no	no	no	no
orf19_1555	Ca21chr2	-	464441..468407	yes	97	198	0	no	yes	no	no	no	no	no	no	no	no	no	no	no
orf19_1557	Ca21chr2	-	468553..469456	yes	19	42	0	no	yes	no	no	no	no	no	no	no	no	no	no	no
orf19_1559	Ca21chr2	-	469543..470804	yes	69	95	0	no	yes	no	no	no	no	no	no	no	no	no	no	no
orf19_1560	Ca21chr2	+	471195..472943	yes	83	49	0	no	yes	no	no	no	no	no	no	no	no	no	no	no
orf19_1562	Ca21chr2	+	474435..475259	yes	31	251	0	no	yes	no	no	no	no	no	no	no	no	no	no	no
orf19_1563	Ca21chr2	+	476554..478374	yes	80	100	0	no	yes	no	no	no	no	no	no	no	no	no	no	no
orf19_1564	Ca21chr2	+	478628..479648	yes	385	66	0	no	yes	no	no	no	no	no	no	no	no	no	no	no
orf19_1565	Ca21chr2	-	479293..481266	yes	50	82	1	no	yes	no	no	no	no	no	no	no	no	no	no	no
orf19_1566	Ca21chr2	+	481346..484289	yes	53	62	0	no	yes	no	no	no	no	no	no	no	no	no	no	no
orf19_1567	Ca21chr2	+	484499..487723	yes	59	61	1	no	yes	no	no	no	no	no	no	no	no	no	no	no
orf19_1569	Ca21chr2	-	487731..491583	yes	165	160	0	no	yes	no	no	no	no	no	no	no	no	no	no	no
orf19_1570	Ca21chr2	+	491790..494138	yes	86	76	0	no	yes	no	no	no	no	no	no	no	no	no	no	no
orf19_1571	Ca21chr2	-	494311..495161	no	0	0	0	yes	yes	no	no	no	no	no	no	no	no	no	no	no
orf19_1573	Ca21chr2	-	496550..500803	yes	104	97	0	no	yes	no	no	no	no	no	no	no	no	no	no	no
orf19_1574	Ca21chr2	+	501169..503071	yes	65	71	0	no	yes	no	no	no	no	no	no	no	no	no	no	no
orf19_1575	Ca21chr2	+	503231..504546	yes	183	170	2	no	yes	no	no	no	no	no	no	no	no	no	no	no
orf19_1576	Ca21chr2	+	504676..506943	yes	291	108	0	no	yes	no	no	no	no	no	no	no	no	no	no	no
orf19_1577	Ca21chr2	+	507756..509084	no	0	0	0	no	yes	no	no	no	no	no	no	no	no	no	no	no
orf19_1578	Ca21chr2	+	509403..514704	yes	84	49	0	no	yes	no	no	no	no	no	no	no	no	no	no	no
orf19_1580	Ca21chr2	-	514650..517088	yes	327	0	0	no	yes	no	no	no	no	no	no	yes	no	no	yes	no
orf19_1581	Ca21chr2	+	517722..518054	no	0	0	0	no	yes	no	no	no	no	no	no	no	no	no	no	no
orf19_1582	Ca21chr2	+	519117..520844	no	0	0	0	yes	yes	yes	no	no	no	no	no	no	no	no	no	no
SC5314_nTAR2_16	Ca21chr2	-	519831..520880	yes	0	0	0	no	no	yes	no	no	no	no	no	no	no	no	no	no
orf19_1584	Ca21chr2	+	521090..522797	yes	96	79	1	no	yes	no	no	no	no	no	no	no	no	no	no	yes
orf19_1585	Ca21chr2	+	523943..525340	yes	144	141	0	no	yes	no	no	no	no	no	no	no	no	no	no	no
orf19_1586	Ca21chr2	-	525597..526500	yes	6	10	0	no	yes	no	no	no	no	no	yes	no	no	no	no	no
orf19_1587	Ca21chr2	-	526830..528440	yes	60	39	0	no	yes	no	no	no	no	no	no	no	no	no	no	no
orf19_1588	Ca21chr2	+	529090..529881	yes	322	50	0	no	yes	no	no	no	no	no	no	no	no	no	no	no
orf19_1589	Ca21chr2	+	530045..531642	yes	231	53	0	no	yes	no	no	no	no	no	no	no	no	no	no	no
orf19_1589_1	Ca21chr2	-	531972..533506	yes	159	14	1	no	yes	no	no	no	no	no	yes	no	no	no	no	no
orf19_5842	Ca21chr2	-	534807..535689	yes	44	53	0	no	yes	no	no	no	no	no	yes	yes	no	no	no	no
orf19_5841	Ca21chr2	+	536240..537067	yes	38	31	0	no	yes	no	no	no	no	no	no	no	no	no	no	no
orf19_5840	Ca21chr2	-	536917..537447	yes	109	98	0	no	yes	no	yes	no	no	no	no	no	no	no	no	no
orf19_5839	Ca21chr2	+	537543..538709	yes	33	39	0	no	yes	no	no	no	no	no	no	no	no	no	no	no
orf19_5838	Ca21chr2	+	538977..539931	yes	17	32	0	no	yes	no	no	no	no	no	no	no	no	no	no	no
orf19_5837	Ca21chr2	-	539953..540891	yes	35	10	0	no	yes	no	no	no	no	no	no	no	no	no	no	no
orf19_5835	Ca21chr2	-	540968..541975	yes	95	70	0	no	yes	no	no	no	no	no	no	no	no	no	no	no
orf19_5834	Ca21chr2	+	542224..545417	yes	63	122	0	no	yes	no	no	no	no	no	no	no	no	no	no	no
orf19_5833	Ca21chr2	+	545668..546837	yes	41	37	0	no	yes	no	no	no	no	no	no	no	no	no	no	no
orf19_5832	Ca21chr2	-	546880..547752	yes	37	194	0	no	yes	no	no	no	no	no	no	no	no	no	no	no
orf19_5831	Ca21chr2	-	548198..549514	no	0	0	0	no	yes	no	no	no	no	no	no	no	no	no	no	no
orf19_5830	Ca21chr2	+	550274..553301	yes	106	123	0	no	yes	no	no	no	no	no	no	no	no	no	no	no
orf19_5828	Ca21chr2	+	553484..555679	yes	0	42	0	no	yes	no	no	no	no	no	no	no	no	no	no	no
orf19_5827	Ca21chr2	-	555577..556700	yes	138	41	0	no	yes	no	no	no	no	no	no	no	no	no	no	no
orf19_5826	Ca21chr2	-	557079..558713	no	0	0	0	no	yes	no	no	no	no	no	no	no	no	no	no	no
orf19_5825_1	Ca21chr2	+	560215..560708	yes	127	76	0	no	yes	no	no	no	no	no	no	no	no	no	no	no
orf19_5825	Ca21chr2	-	560781..561436	yes	48	158	0	no	yes	no	no	no	no	no	no	no	no	no	no	no
orf19_5824	Ca21chr2	-	561919..563144	yes	113	51	0	no	yes	no	no	no	no	no	no	no	no	no	no	no
orf19_5823	Ca21chr2	-	563384..564713	yes	217	78	0	no	yes	no	no	no	no	no	no	no	no	no	no	no
orf19_5821	Ca21chr2	-	564893..568555	yes	50	43	0	no	yes	no	no	no	no	no	no	yes	no	no	no	no
orf19_5820	Ca21chr2	+	570159..571793	no	0	0	0	no	yes	yes	no	no	no	no	no	no	no	no	no	no
SC5314_nTAR2_17	Ca21chr2	-	570543..572069	yes	0	0	0	no	no	yes	no	no	no	no	yes	no	no	no	no	no
orf19_5818	Ca21chr2	+	572893..574199	yes	164	114	0	no	yes	no	no	no	no	no	no	no	no	no	no	no
orf19_5817	Ca21chr2	+	574355..575236	yes	152	75	0	yes	yes	no	no	no	no	no	no	no	no	no	no	no
orf19_5816	Ca21chr2	-	575274..576587	yes	87	48	0	no	yes	no	no	no	no	no	yes	no	no	no	no	no
SC5314_nTAR2_18	Ca21chr2	-	576960..577482	yes	0	0	0	no	no	no	no	no	no	no	no	no	no	no	no	no
orf19_5815	Ca21chr2	+	577695..580205	yes	145	209	0	no	yes	no	no	no	no	no	no	no	no	no	no	no
orf19_5814	Ca21chr2	+	580456..581047	yes	54	187	2	no	yes	no	no	no	no	no	no	no	no	no	no	no
orf19_5813	Ca21chr2	+	583101..584214	yes	368	188	0	no	yes	no	no	no	no	no	no	no	no	no	no	no
orf19_5812	Ca21chr2	-	584150..585562	yes	112	35	1	no	yes	no	no	no	no	no	no	no	no	no	no	no
orf19_5811	Ca21chr2	+	586172..587961	yes	49	55	0	no	yes	no	no	no	no	no	yes	no	no	no	no	no
orf19_5809	Ca21chr2	+	588223..589663	yes	65	14	0	no	yes	no	no	no	no	no	yes	no	no	no	no	no
orf19_5808	Ca21chr2	-	589685..591139	yes	213	0	0	no	yes	no	yes	no	no	no	no	no	no	no	no	no
orf19_5806	Ca21chr2	-	591387..593032	yes	101	45	0	no	yes	no	no	no	no	no	no	no	no	no	no	no
orf19_5805	Ca21chr2	-	595214..597355	yes	180	207	1	no	yes	no	no	no	no	no	no	no	no	no	no	no
orf19_5804	Ca21chr2	-	597521..601565	yes	42	91	0	no	yes	no	no	no	no	no	no	no	no	no	no	no
orf19_5802	Ca21chr2	-	601966..603190	yes	132	52	0	no	yes	no	no	no	no	no	no	no	no	no	no	yes
orf19_5801	Ca21chr2	-	603283..604848	yes	260	64	0	no	yes	no	no	no	no	no	no	no	no	no	no	no
orf19_5799	Ca21chr2	-	606116..608979	yes	132	671	0	no	yes	no	no	no	no	no	no	no	no	no	no	no
orf19_5798	Ca21chr2	+	610717..613794	yes	250	41	0	no	yes	no	no	no	no	no	no	no	no	no	no	no
orf19_5797	Ca21chr2	+	614028..615033	yes	83	35	0	no	yes	no	no	no	no	no	yes	no	no	no	no	no
orf19_5796	Ca21chr2	+	615174..616704	yes	14	47	0	no	yes	no	yes	no	no	no	no	no	no	no	no	no
orf19_5793	Ca21chr2	+	616907..618228	yes	25	61	0	no	yes	no	no	no	no	no	no	no	no	no	no	no
orf19_5792	Ca21chr2	-	618257..619803	yes	35	15	0	no	yes	no	no	no	no	no	no	no	no	no	no	no
orf19_5791	Ca21chr2	+	620895..622169	yes	110	55	0	no	yes	no	no	no	no	no	no	no	no	no	no	no
orf19_5789	Ca21chr2	-	622102..622939	yes	116	53	0	no	yes	no	no	no	no	no	no	no	no	no	no	no
orf19_5788	Ca21chr2	+	623563..626407	yes	87	29	0	yes	yes	no	no	no	no	no	no	no	no	no	no	no
SC5314_nTAR2_19	Ca21chr2	+	627572..627905	yes	0	0	0	no	no	no	no	no	no	no	no	no	no	no	no	no
orf19_5785	Ca21chr2	+	628176..629230	yes	72	104	0	no	yes	no	no	no	no	no	no	no	no	no	no	no
orf19_5784	Ca21chr2	+	630636..632978	yes	58	155	0	no	yes	no	no	no	no	no	no	no	no	no	no	no
orf19_5783	Ca21chr2	+	633104..633936	yes	173	39	0	no	yes	no	no	no	no	no	no	no	no	no	no	no
orf19_5782	Ca21chr2	-	633929..636299	yes	92	23	0	no	yes	no	no	no	no	no	no	no	no	no	no	no
orf19_5780	Ca21chr2	-	636555..638697	yes	32	89	1	no	yes	no	no	no	no	no	no	no	no	no	no	no
orf19_5779	Ca21chr2	-	639297..642072	yes	143	68	0	no	yes	no	no	no	no	no	no	no	no	no	no	no
orf19_5777	Ca21chr2	+	643426..644272	yes	61	75	0	no	yes	no	no	no	no	no	no	no	no	no	no	no
orf19_5776	Ca21chr2	-	644277..654530	yes	85	308	0	no	yes	no	no	no	no	no	no	yes	no	no	no	no
orf19_910	Ca21chr2	+	655473..657009	yes	63	133	0	no	yes	no	no	no	no	no	no	no	no	no	no	no
orf19_909_1	Ca21chr2	+	657143..657758	yes	131	45	0	yes	yes	no	no	no	no	no	no	yes	no	no	no	no
orf19_909	Ca21chr2	-	658921..660248	yes	70	127	0	no	yes	no	no	no	no	no	no	no	no	no	no	no
SC5314_nTAR2_20	Ca21chr2	+	663067..663465	yes	0	0	0	no	no	no	no	no	no	no	no	no	no	no	no	no
orf19_908	Ca21chr2	-	663587..664712	yes	163	84	0	no	yes	no	no	no	no	no	no	no	no	no	no	no
orf19_906	Ca21chr2	-	665362..669696	yes	158	31	1	no	yes	no	no	no	no	no	no	no	no	no	no	no
orf19_905	Ca21chr2	+	672753..674190	yes	47	68	0	no	yes	no	no	no	no	no	no	no	no	no	no	no
orf19_904	Ca21chr2	+	674305..675264	yes	199	59	0	no	yes	no	no	no	no	no	no	no	no	no	no	no
orf19_903	Ca21chr2	+	675866..676735	yes	79	44	0	no	yes	no	no	no	no	no	no	no	no	no	no	no
orf19_900	Ca21chr2	+	676998..679378	yes	87	137	0	no	yes	no	no	no	no	no	no	no	no	no	no	no
orf19_899	Ca21chr2	+	679569..680526	yes	14	95	1	no	yes	no	no	no	no	no	no	no	no	no	no	no
orf19_898	Ca21chr2	+	680760..682164	yes	109	270	0	no	yes	no	no	no	no	no	no	no	no	no	no	no
orf19_897	Ca21chr2	-	682129..682950	yes	87	84	0	no	yes	no	no	no	no	no	no	no	no	no	no	no
orf19_896	Ca21chr2	+	683907..691436	yes	20	94	0	no	yes	no	no	no	no	no	no	no	no	no	no	no
orf19_895	Ca21chr2	-	691399..692966	yes	148	286	1	no	yes	no	no	no	no	no	no	no	no	no	no	no
orf19_894	Ca21chr2	+	693394..695457	yes	291	54	0	no	yes	no	yes	no	no	no	no	no	no	no	no	no
orf19_893	Ca21chr2	+	695838..697511	no	0	0	0	no	yes	no	no	no	no	no	no	no	no	no	no	no
orf19_891	Ca21chr2	+	698164..700748	yes	190	58	0	no	yes	no	no	no	no	no	no	no	no	no	no	no
orf19_889	Ca21chr2	+	700788..702618	yes	79	30	0	no	yes	no	yes	no	no	no	no	no	no	no	no	no
orf19_886	Ca21chr2	+	702734..707124	yes	101	96	0	no	yes	no	no	no	no	no	no	no	no	no	no	no
orf19_882	Ca21chr2	-	707148..709823	yes	32	205	0	no	yes	no	no	no	no	no	no	yes	no	no	no	no
orf19_881	Ca21chr2	-	709950..712189	yes	327	197	0	no	yes	no	no	no	no	no	no	no	no	no	no	no
orf19_880	Ca21chr2	+	712712..715853	yes	49	60	0	no	yes	no	no	no	no	no	no	yes	no	no	no	no
orf19_879	Ca21chr2	-	715811..718246	yes	65	43	0	no	yes	no	no	no	no	no	no	no	no	no	no	no
orf19_878	Ca21chr2	+	718319..719289	yes	16	58	0	no	yes	no	no	no	no	no	no	no	no	no	no	no
orf19_876	Ca21chr2	+	719579..720435	yes	43	73	0	no	yes	no	no	no	no	no	no	no	no	no	no	no
orf19_875	Ca21chr2	+	720745..721994	yes	12	26	0	no	yes	no	yes	no	no	no	no	no	no	no	no	no
orf19_874	Ca21chr2	-	722036..723252	yes	51	59	1	no	yes	no	no	no	no	no	no	no	no	no	no	no
orf19_873_1	Ca21chr2	-	723660..724545	yes	153	204	0	yes	yes	no	no	no	no	no	no	no	no	no	no	no
orf19_873	Ca21chr2	-	724957..725316	no	0	0	0	no	yes	no	no	no	no	no	no	no	no	no	no	no
orf19_872	Ca21chr2	-	725088..726643	yes	225	50	0	no	yes	no	no	no	no	no	no	no	no	no	no	no
orf19_871	Ca21chr2	+	728277..731577	yes	85	156	1	no	yes	no	no	no	no	no	no	no	no	no	no	no
orf19_868	Ca21chr2	-	740644..742768	yes	185	302	0	no	yes	no	no	no	no	no	no	no	no	no	no	no
SC5314_nTAR2_21	Ca21chr2	-	742995..743513	yes	0	0	0	no	no	no	no	no	no	no	no	no	no	no	no	no
orf19_867	Ca21chr2	+	747162..748916	yes	20	121	1	no	yes	no	no	no	no	no	no	no	no	no	no	no
orf19_866	Ca21chr2	+	749519..751848	yes	47	360	3	no	yes	no	no	no	no	no	no	no	no	no	no	no
orf19_864	Ca21chr2	-	751864..755063	yes	37	58	0	no	yes	no	no	no	no	no	no	no	no	no	no	no
orf19_863	Ca21chr2	-	755211..756491	yes	107	37	0	no	yes	no	no	no	no	no	no	no	no	no	no	no
orf19_862	Ca21chr2	-	756662..757593	yes	126	95	0	no	yes	no	no	no	no	no	no	no	no	no	no	yes
SC5314_nTAR2_202	Ca21chr2	+	757696..758037	yes	0	0	0	no	no	no	no	no	no	no	no	no	no	no	no	no
orf19_861	Ca21chr2	-	758017..759033	yes	186	300	0	no	yes	no	no	no	no	no	no	no	no	no	no	no
orf19_860	Ca21chr2	+	759462..761998	yes	370	82	1	no	yes	no	no	no	no	no	no	no	no	no	no	no
orf19_857	Ca21chr2	+	763159..765240	yes	81	342	2	no	yes	no	no	no	no	no	yes	no	no	no	no	no
orf19_856	Ca21chr2	+	766416..768345	yes	36	235	2	no	yes	no	no	no	no	no	yes	yes	no	no	no	no
orf19_855	Ca21chr2	+	768528..769277	no	0	0	0	no	yes	no	no	no	no	no	no	no	no	no	no	no
orf19_854	Ca21chr2	+	769614..771370	yes	269	183	0	no	yes	no	no	no	no	no	no	no	no	no	no	no
orf19_853	Ca21chr2	+	773182..774273	no	0	0	0	no	yes	no	no	no	no	no	no	no	no	no	no	no
orf19_852	Ca21chr2	+	775252..776683	yes	70	267	1	no	yes	no	no	no	no	no	no	no	no	no	no	no
orf19_851	Ca21chr2	-	776873..779482	yes	93	0	0	no	yes	no	no	no	no	no	no	yes	no	no	yes	no
orf19_850	Ca21chr2	+	782286..783740	yes	304	26	0	no	yes	no	no	no	no	no	no	no	no	no	no	no
orf19_849	Ca21chr2	+	785985..788531	no	0	0	0	no	yes	no	no	no	no	no	no	no	no	no	no	no
orf19_848	Ca21chr2	+	789616..789939	no	0	0	0	no	yes	no	no	no	no	no	no	no	no	no	no	no
orf19_847	Ca21chr2	+	791036..792275	yes	108	43	0	no	yes	no	no	no	no	no	no	no	no	no	no	no
orf19_846	Ca21chr2	-	792336..795366	yes	55	84	1	no	yes	no	no	no	no	no	no	no	no	no	no	no
orf19_844	Ca21chr2	-	795713..798385	yes	17	184	2	no	yes	no	no	no	no	no	no	no	no	no	no	no
orf19_843	Ca21chr2	-	798608..800938	yes	51	93	0	no	yes	no	no	no	no	no	no	no	no	no	no	no
orf19_842	Ca21chr2	-	801046..801679	yes	135	88	0	no	yes	no	yes	no	no	no	no	no	no	no	no	no
orf19_841	Ca21chr2	-	801961..804204	yes	59	94	0	no	yes	no	no	no	no	no	no	no	no	no	no	no
orf19_840	Ca21chr2	-	804420..805344	yes	82	30	0	yes	yes	no	no	no	no	no	no	no	no	no	no	no
orf19_838_1	Ca21chr2	-	805708..806880	yes	92	23	0	yes	yes	no	no	no	no	no	no	no	no	no	no	no
orf19_839	Ca21chr2	+	807088..809062	yes	31	3	0	no	yes	no	yes	no	no	no	no	no	no	no	no	no
orf19_837_1	Ca21chr2	-	809040..809768	yes	123	129	0	yes	yes	no	no	no	no	no	no	no	no	no	no	no
orf19_837	Ca21chr2	+	810854..811617	yes	72	242	0	no	yes	no	no	no	no	no	no	no	no	no	no	no
orf19_836_1	Ca21chr2	-	811637..812198	yes	58	51	0	yes	yes	no	no	no	no	no	no	no	no	no	no	no
orf19_836	Ca21chr2	+	812336..813492	yes	0	44	0	no	yes	no	no	no	no	no	no	no	yes	no	no	no
orf19_835	Ca21chr2	-	813490..816020	yes	59	111	0	no	yes	no	no	no	no	no	no	no	no	no	no	no
orf19_834	Ca21chr2	-	816274..819008	yes	66	140	0	no	yes	no	no	no	no	no	no	no	no	no	no	no
orf19_832	Ca21chr2	-	819302..822621	yes	67	205	0	no	yes	no	no	no	no	no	no	yes	no	no	no	no
orf19_831	Ca21chr2	-	822982..824709	yes	95	85	0	no	yes	no	yes	no	no	no	no	no	no	no	no	no
orf19_829	Ca21chr2	-	825332..827935	yes	195	45	0	no	yes	no	no	no	no	no	no	no	no	no	no	no
orf19_828	Ca21chr2	+	830475..831388	yes	75	41	0	no	yes	no	no	no	no	no	no	no	no	no	no	no
orf19_827_1	Ca21chr2	+	831648..832538	yes	130	36	0	yes	yes	no	no	no	no	no	no	no	no	no	no	no
orf19_827	Ca21chr2	+	832752..833655	yes	90	76	0	yes	yes	no	no	no	no	no	no	no	no	no	no	no
orf19_826	Ca21chr2	-	833844..836042	yes	246	96	0	no	yes	no	no	no	no	no	no	no	no	no	no	no
orf19_825	Ca21chr2	+	836068..837322	yes	18	139	0	no	yes	no	no	no	no	no	no	no	no	no	no	no
orf19_823	Ca21chr2	-	837333..838001	no	0	0	0	no	yes	no	no	no	no	no	no	no	no	no	no	no
orf19_822	Ca21chr2	-	837984..838835	yes	207	75	0	no	yes	no	no	no	no	no	no	no	no	no	no	no
orf19_820	Ca21chr2	-	839080..840322	yes	78	40	0	no	yes	yes	no	no	no	no	no	no	no	no	no	no
SC5314_nTAR2_22	Ca21chr2	+	839060..840366	yes	0	0	0	no	no	yes	no	no	no	no	no	no	no	no	no	no
orf19_819	Ca21chr2	-	840562..841205	yes	254	57	0	no	yes	no	no	no	no	no	no	no	no	no	no	no
orf19_816	Ca21chr2	-	841382..846764	yes	53	23	0	no	yes	no	no	no	no	no	no	yes	no	no	no	no
orf19_815	Ca21chr2	-	847471..853464	yes	188	61	0	no	yes	no	no	no	no	no	no	no	no	no	no	no
SC5314_nTAR2_204	Ca21chr2	-	854087..854593	yes	0	0	0	no	no	no	no	no	no	no	no	no	no	no	no	no
orf19_814	Ca21chr2	-	854663..857580	yes	124	151	1	no	yes	no	no	no	no	no	no	no	no	no	no	no
orf19_813	Ca21chr2	+	858642..860850	yes	80	50	0	no	yes	no	no	no	no	no	no	no	no	no	no	no
orf19_812	Ca21chr2	+	861107..862480	no	0	0	0	no	yes	no	no	no	no	no	no	no	no	no	no	no
orf19_811	Ca21chr2	+	862565..863874	yes	97	76	0	no	yes	no	no	no	no	no	no	no	no	no	no	no
SC5314_nTAR2_23	Ca21chr2	-	867037..867452	yes	0	0	0	no	no	yes	no	no	no	no	no	yes	no	no	yes	no
orf19_810	Ca21chr2	+	864311..868137	yes	22	0	0	yes	yes	yes	no	no	no	no	no	no	no	no	no	no
orf19_809	Ca21chr2	-	868124..869671	yes	109	74	0	no	yes	no	no	no	no	no	no	no	no	no	no	no
orf19_808	Ca21chr2	+	870340..872677	yes	98	407	0	no	yes	no	no	no	no	no	no	no	no	no	no	no
orf19_807	Ca21chr2	+	872974..874768	yes	28	78	0	no	yes	no	no	no	no	no	no	no	no	no	no	no
orf19_806	Ca21chr2	-	874752..875425	yes	220	85	0	no	yes	no	yes	no	no	no	no	no	no	no	no	no
orf19_805	Ca21chr2	+	875582..876649	yes	146	64	0	no	yes	no	no	no	no	no	no	no	no	no	no	no
orf19_804_1	Ca21chr2	-	876627..877055	yes	132	66	0	no	yes	no	no	no	no	no	no	no	no	no	no	no
orf19_804	Ca21chr2	-	877160..878356	yes	62	154	1	no	yes	no	no	no	no	no	no	no	no	no	no	no
orf19_802	Ca21chr2	-	878574..880116	yes	101	26	0	no	yes	no	no	no	no	no	no	no	no	no	no	no
orf19_801	Ca21chr2	+	880861..883643	yes	105	17	0	no	yes	no	no	no	no	no	yes	no	no	no	no	no
orf19_799	Ca21chr2	+	884534..885907	no	0	0	0	no	yes	yes	no	no	no	no	no	no	no	no	no	no
SC5314_nTAR2_24	Ca21chr2	-	884279..885953	yes	0	0	0	no	no	yes	no	no	no	no	no	no	no	no	no	no
orf19_798	Ca21chr2	-	886078..887248	yes	102	159	0	yes	yes	no	no	no	no	no	no	no	no	no	no	no
orf19_797	Ca21chr2	+	887838..889212	yes	136	57	0	no	yes	no	no	no	no	no	no	no	no	no	no	no
orf19_796	Ca21chr2	-	889118..890510	yes	92	287	0	no	yes	no	no	no	no	no	no	no	no	no	no	no
orf19_795	Ca21chr2	+	890763..892827	yes	9	58	1	no	yes	no	no	no	no	no	no	no	no	no	no	no
orf19_794	Ca21chr2	+	893104..895052	yes	72	50	1	no	yes	no	no	no	no	no	no	no	no	no	no	no
orf19_793	Ca21chr2	+	895132..896350	yes	152	47	0	no	yes	no	no	no	no	no	no	no	no	no	no	no
orf19_792	Ca21chr2	+	897779..900942	yes	168	117	0	yes	yes	no	no	no	no	no	no	no	no	no	no	no
orf19_791	Ca21chr2	+	899219..900942	yes	168	326	0	no	yes	no	no	no	no	no	no	no	no	no	no	no
orf19_1592	Ca21chr2	-	900895..901845	yes	142	50	0	no	yes	no	no	no	no	no	no	no	no	no	no	no
orf19_1591	Ca21chr2	+	902533..903984	yes	161	82	0	no	yes	no	no	no	no	no	no	no	no	no	no	no
orf19_1590	Ca21chr2	+	903998..905822	yes	0	43	0	no	yes	no	no	no	no	no	no	no	yes	no	no	no
orf19_4521	Ca21chr2	-	905824..907222	yes	137	251	0	no	yes	no	no	no	no	no	no	no	no	no	no	no
orf19_4520	Ca21chr2	-	907567..908561	yes	211	208	0	no	yes	no	no	no	no	no	no	no	no	no	no	no
orf19_4519	Ca21chr2	-	908634..910992	yes	134	62	0	no	yes	no	no	no	no	no	no	no	no	no	no	no
orf19_4518	Ca21chr2	+	911474..914534	yes	71	86	0	no	yes	no	no	no	no	no	no	no	no	no	no	no
orf19_4517	Ca21chr2	+	914756..916117	yes	57	72	0	no	yes	no	no	no	no	no	no	no	no	no	no	no
orf19_4516	Ca21chr2	-	916115..917756	yes	48	49	0	no	yes	no	no	no	no	no	no	no	no	no	no	no
orf19_4515	Ca21chr2	+	918164..919674	yes	146	621	6	no	yes	no	no	no	no	no	yes	no	no	no	no	no
orf19_4513	Ca21chr2	+	920211..922245	yes	159	685	2	no	yes	no	no	no	no	no	no	no	no	no	no	no
orf19_4511	Ca21chr2	+	922604..924763	yes	46	50	1	no	yes	no	no	no	no	no	yes	no	no	no	no	no
orf19_4510	Ca21chr2	+	925655..927688	no	0	0	0	no	yes	no	no	no	no	no	no	no	no	no	no	no
orf19_4509	Ca21chr2	+	928499..929140	yes	107	214	0	no	yes	no	no	no	no	no	no	no	no	no	no	no
orf19_4508	Ca21chr2	+	929050..929924	yes	197	30	0	no	yes	no	no	no	no	no	no	no	no	no	no	no
orf19_4507	Ca21chr2	+	929969..931001	yes	170	47	1	no	yes	no	no	no	no	no	no	no	no	no	no	no
orf19_4506	Ca21chr2	+	931974..933393	yes	70	96	0	no	yes	no	no	no	no	no	yes	no	no	no	no	no
orf19_4505	Ca21chr2	+	935624..936472	no	0	0	0	no	yes	yes	no	no	no	no	no	no	no	no	no	no
SC5314_nTAR2_25	Ca21chr2	-	935538..936486	yes	0	0	0	no	no	yes	no	no	no	no	no	no	no	no	no	no
orf19_4504	Ca21chr2	+	937527..938637	yes	21	40	0	no	yes	no	no	no	no	no	no	no	no	no	no	no
orf19_4503	Ca21chr2	+	938775..939597	yes	91	54	0	no	yes	no	no	no	no	no	no	no	no	no	no	no
orf19_4502	Ca21chr2	+	940548..946623	yes	99	229	0	no	yes	no	no	no	no	no	no	no	no	no	no	no
SC5314_nTAR2_26	Ca21chr2	-	947638..948268	yes	0	0	0	no	no	yes	no	no	no	no	no	no	no	no	no	no
orf19_4499	Ca21chr2	+	946838..948320	yes	90	193	0	no	yes	yes	no	no	no	no	no	no	no	no	no	no
orf19_4498	Ca21chr2	-	948440..949243	yes	35	61	0	no	yes	no	no	no	no	no	no	yes	no	no	no	no
orf19_4497	Ca21chr2	+	949302..950454	yes	330	103	0	no	yes	no	no	no	no	no	no	no	no	no	no	no
orf19_4496	Ca21chr2	-	950193..951545	yes	213	87	0	no	yes	no	no	no	no	no	no	no	no	no	no	no
orf19_4495	Ca21chr2	-	952335..954269	yes	212	250	0	no	yes	no	no	no	no	no	no	no	no	no	no	no
orf19_4494	Ca21chr2	+	955272..956675	yes	70	101	1	no	yes	no	yes	no	no	no	no	yes	no	no	no	no
orf19_4492	Ca21chr2	+	956909..958285	yes	66	30	0	no	yes	no	no	no	no	no	no	no	no	no	no	no
orf19_4491	Ca21chr2	+	958620..959806	yes	59	72	0	no	yes	no	no	no	no	no	no	no	no	no	no	no
orf19_4490_2	Ca21chr2	-	959757..960306	yes	207	55	0	no	yes	no	no	no	no	no	no	no	no	no	no	no
orf19_4490	Ca21chr2	-	961113..962027	yes	327	30	0	no	yes	no	no	no	no	no	no	no	no	no	no	no
SC5314_nTAR2_27	Ca21chr2	-	963439..964062	yes	0	0	0	no	no	no	no	no	no	no	no	no	no	no	no	no
SC5314_nTAR2_28	Ca21chr2	+	964308..964579	yes	0	0	0	no	no	no	no	no	no	no	no	no	no	no	no	no
orf19_4488	Ca21chr2	+	964907..968522	yes	105	595	2	no	yes	no	no	no	no	no	no	no	no	no	no	no
SC5314_nTAR2_29	Ca21chr2	-	968542..969237	yes	0	0	0	no	no	no	no	no	no	no	no	no	no	no	no	no
SC5314_nTAR2_30	Ca21chr2	+	969944..970333	yes	0	0	0	no	no	no	no	no	no	no	no	no	no	no	no	no
SC5314_nTAR2_31	Ca21chr2	+	970678..971023	yes	0	0	0	no	no	no	no	no	no	no	no	no	no	no	no	no
SC5314_nTAR2_32	Ca21chr2	+	971351..971751	yes	0	0	0	no	no	no	no	no	no	no	no	no	no	no	no	no
orf19_144	Ca21chr2	-	971754..974878	yes	50	6	0	no	yes	no	no	no	no	no	no	no	no	no	no	no
orf19_145	Ca21chr2	-	975194..976575	yes	172	400	0	no	yes	no	no	no	no	no	no	no	no	no	no	no
orf19_147	Ca21chr2	-	976696..979666	yes	207	334	0	no	yes	no	no	no	no	no	no	no	no	no	no	no
SC5314_nTAR2_33	Ca21chr2	-	979918..980286	yes	0	0	0	no	no	yes	no	no	no	no	no	no	no	no	no	no
orf19_149	Ca21chr2	+	980006..980443	no	0	0	0	no	yes	yes	no	no	no	no	no	no	no	no	no	no
SC5314_nTAR2_34	Ca21chr2	-	980369..980814	yes	0	0	0	no	no	no	no	no	no	no	no	no	no	no	no	no
orf19_150	Ca21chr2	+	981047..982034	yes	392	131	0	no	yes	no	no	no	no	no	no	no	no	no	no	no
orf19_151	Ca21chr2	-	982236..984654	yes	210	196	0	no	yes	no	no	no	no	no	no	no	no	no	no	no
orf19_154	Ca21chr2	-	984922..986137	yes	77	53	0	no	yes	no	no	no	no	no	no	yes	no	no	no	no
orf19_155	Ca21chr2	-	986350..987986	yes	137	465	1	no	yes	no	no	no	no	no	no	no	no	no	no	no
orf19_156	Ca21chr2	-	988372..990323	yes	350	120	1	no	yes	no	no	no	no	no	yes	no	no	no	no	no
SC5314_nTAR2_35	Ca21chr2	-	990403..990973	yes	8	230	0	no	yes	no	no	no	no	no	no	no	no	no	no	no
orf19_194	Ca21chr2	+	991608..993370	yes	49	106	0	no	yes	no	no	no	no	no	no	no	no	no	no	no
orf19_193	Ca21chr2	-	993353..994339	yes	40	110	1	no	yes	no	no	no	no	no	no	yes	no	no	no	no
orf19_192	Ca21chr2	+	995210..997387	yes	260	214	0	no	yes	yes	no	no	no	no	no	no	no	no	no	no
SC5314_nTAR2_36	Ca21chr2	-	995772..997388	yes	0	0	0	no	no	yes	no	no	no	no	no	no	no	no	no	no
orf19_191	Ca21chr2	+	997586..1000561	yes	37	263	0	no	yes	no	no	no	no	no	no	no	no	no	no	no
orf19_190	Ca21chr2	+	1000776..1001962	yes	140	72	0	no	yes	no	no	no	no	no	no	yes	no	no	no	no
orf19_188	Ca21chr2	+	1001948..1004462	yes	45	19	0	no	yes	no	no	no	no	no	yes	no	no	no	no	no
orf19_185	Ca21chr2	-	1004535..1005705	yes	3	61	0	no	yes	no	no	no	no	no	no	no	no	no	no	no
orf19_184	Ca21chr2	-	1005798..1007385	yes	102	64	0	no	yes	no	no	no	no	no	no	no	no	no	no	no
orf19_183	Ca21chr2	+	1007736..1008429	yes	0	25	0	no	yes	no	no	no	no	no	no	no	yes	no	no	yes
orf19_182	Ca21chr2	+	1008640..1010118	yes	24	39	0	no	yes	no	no	no	no	no	no	no	no	no	no	no
orf19_4128	Ca21chr2	+	1010758..1012124	yes	28	34	0	no	yes	no	no	no	no	no	no	no	no	no	no	no
orf19_4127	Ca21chr2	-	1012950..1014776	yes	211	209	0	yes	yes	no	no	no	no	no	no	no	no	no	no	no
orf19_4125	Ca21chr2	+	1015899..1017177	yes	29	11	0	no	yes	no	no	no	no	no	no	no	no	no	no	no
orf19_4123	Ca21chr2	-	1017120..1022131	yes	125	60	0	no	yes	no	no	no	no	no	no	no	no	no	no	no
SC5314_nTAR2_37	Ca21chr2	-	1022377..1022872	yes	0	0	0	no	no	no	no	no	no	no	no	no	no	no	no	no
orf19_3521	Ca21chr2	-	1023164..1024022	yes	0	64	0	no	yes	no	no	no	no	no	no	no	yes	no	no	no
SC5314_nTAR2_38	Ca21chr2	+	1025439..1025887	yes	0	0	0	no	no	no	no	no	no	no	no	no	no	no	no	no
orf19_3522	Ca21chr2	+	1026295..1026600	no	0	0	0	no	yes	no	no	no	no	no	no	no	no	no	no	no
orf19_3523	Ca21chr2	-	1027412..1029874	yes	38	187	1	no	yes	no	no	no	no	no	no	no	no	no	no	no
orf19_3526	Ca21chr2	-	1030102..1031985	yes	30	189	0	no	yes	no	no	no	no	no	no	yes	no	no	no	no
orf19_3527	Ca21chr2	-	1032714..1034094	yes	204	310	0	no	yes	no	no	no	no	no	no	no	no	no	no	no
orf19_3528	Ca21chr2	-	1034636..1035356	yes	237	55	0	no	yes	no	no	no	no	no	no	no	no	no	no	no
orf19_3529	Ca21chr2	+	1036498..1038636	yes	82	224	1	no	yes	no	no	no	no	no	no	no	no	no	no	no
orf19_3530	Ca21chr2	-	1038672..1039953	yes	72	220	0	no	yes	no	no	no	no	no	no	no	no	no	no	no
orf19_3531	Ca21chr2	+	1040111..1041050	yes	19	87	0	no	yes	no	no	no	no	no	no	no	no	no	no	no
orf19_3532	Ca21chr2	-	1041038..1041982	yes	49	44	0	no	yes	no	no	no	no	no	no	no	no	no	no	no
orf19_3533	Ca21chr2	+	1042983..1043492	yes	23	37	0	no	yes	no	no	no	no	no	no	no	no	no	no	no
orf19_3534	Ca21chr2	-	1043484..1044503	yes	99	197	0	yes	yes	no	no	no	no	no	no	no	no	no	no	no
orf19_3535	Ca21chr2	-	1044778..1045814	yes	61	109	0	no	yes	no	no	no	no	no	no	no	no	no	no	no
orf19_3536	Ca21chr2	-	1045910..1047446	yes	90	58	0	no	yes	no	no	no	no	no	no	no	no	no	no	no
orf19_3537	Ca21chr2	-	1047829..1048424	yes	100	97	1	no	yes	no	no	no	no	no	no	no	no	no	no	no
orf19_3538	Ca21chr2	+	1049271..1051520	no	0	0	0	no	yes	no	no	no	no	no	no	no	no	no	no	no
orf19_3539	Ca21chr2	-	1051684..1052851	yes	132	49	0	no	yes	no	no	no	no	no	no	no	no	no	no	no
orf19_3540	Ca21chr2	+	1052945..1055357	yes	3	61	0	no	yes	no	no	no	no	no	no	no	no	no	no	no
orf19_3541	Ca21chr2	-	1055395..1056845	yes	85	55	0	no	yes	no	no	no	no	no	no	no	no	no	no	no
[truncated: 4,683 more rows]

## Sheet: Table S2B
Supp. Table S2B: C. dubliniensis genes
involved in as transcription: >50% overlap with another gene
altered protein sequence: at least one amino acid substituted or N-terminus elongated or shortenend
(within) transposable element: retrotransposons, transposable elements or genes within such elements
pseudogene: non-functional gene
consisting only of repetitive sites: annotation based only on non-unique reads
contains also non-unique sites: annotation contains also non-unique reads
fused: obvious gaps due to low coverage manually fused
incomplete 3'-end: in silico predicted 3'end used due to lack of reads in this area
predicted 3'-end: in silico predicted 3'end used due to non-clearly separated ends
incomplete 5'-end: in silico predicted 5'end used due to lack of reads in this area
predicted orientation: in silico predicted orientation used due to lack of strand-specific FLX-reads
					Functional gene features									Features derived from genome-associated gene assembly
Gene	Chromosom	Orientation	Position	verified in this study	5' UTR lentgh [bp]	3' UTR lentgh [bp]	uORFs in 5' UTR	spliced	coding	involved in as transcription	altered protein sequence	(within) transposable element	pseudogene	consisting only of repetitive sites	contains also non-unique sites	fused	incomplete 3'-end	predicted 3'-end	incomplete 5'-end	predicted orientation
CD36_00010	CD36chr1	-	5827..9718	no	0	0	0	no	no	no	no	no	yes	no	no	no	no	no	no	no
CD36_00030	CD36chr1	+	12543..13448	no	0	0	0	no	yes	no	no	yes	no	no	no	no	no	no	no	no
CD36_00040	CD36chr1	+	13701..14638	no	0	0	0	yes	yes	no	no	yes	no	no	no	no	no	no	no	no
CD36_00050	CD36chr1	+	15930..16871	no	0	0	0	no	yes	no	no	yes	no	no	no	no	no	no	no	no
CD36_00060	CD36chr1	+	16899..20288	no	0	0	0	no	yes	no	no	yes	no	no	no	no	no	no	no	no
CD36_00070	CD36chr1	+	23885..25542	yes	43	61	0	no	yes	no	no	no	no	no	no	no	no	no	no	no
CD36_00080	CD36chr1	+	25572..26728	yes	0	2	0	yes	yes	no	no	no	no	no	no	no	no	yes	no	no
CD36_00090	CD36chr1	-	26704..27420	yes	17	7	0	no	yes	no	no	no	no	no	no	no	no	no	no	no
CD36_00100	CD36chr1	+	27503..28230	yes	270	2	0	no	yes	no	no	no	no	no	no	no	no	no	no	no
CD36_nTAR1_1	CD36chr1	+	27776..28620	yes	115	16	0	no	yes	no	no	no	no	no	no	no	no	no	no	no
CD36_00110	CD36chr1	-	28292..29158	yes	182	7	0	no	yes	no	yes	no	no	no	no	no	no	no	no	no
CD36_00120	CD36chr1	+	29219..31040	yes	180	19	0	no	yes	no	no	no	no	no	no	no	no	no	no	no
CD36_00130	CD36chr1	-	30857..31554	yes	0	29	1	no	yes	no	no	no	no	no	no	no	no	no	no	no
CD36_00140	CD36chr1	-	31456..33670	yes	75	25	0	no	yes	no	no	no	no	no	no	no	no	no	no	no
CD36_00150	CD36chr1	+	33896..37138	yes	17	181	0	no	yes	no	no	no	no	no	no	no	no	no	no	no
CD36_00160	CD36chr1	-	37126..39193	yes	57	79	0	no	yes	no	no	no	no	no	no	no	no	no	no	no
CD36_00170	CD36chr1	-	40433..41770	yes	52	14	0	no	yes	no	no	no	no	no	no	no	no	no	no	no
CD36_00180	CD36chr1	+	42059..43872	yes	28	46	0	no	yes	no	no	no	no	no	no	no	no	no	no	no
CD36_00190	CD36chr1	+	44126..44960	yes	200	32	0	no	yes	no	no	no	no	no	no	no	no	no	no	no
CD36_00200	CD36chr1	-	44961..45716	yes	72	36	0	no	yes	no	no	no	no	no	no	no	no	no	no	no
CD36_nTAR1_2	CD36chr1	-	46408..46903	yes	133	15	0	no	yes	no	no	no	no	no	no	no	no	no	no	no
CD36_00210	CD36chr1	-	46918..48167	yes	39	32	0	no	yes	no	no	no	no	no	no	no	no	no	no	no
CD36_00220	CD36chr1	+	49985..51811	yes	60	96	0	no	yes	no	no	no	no	no	no	no	no	no	no	no
CD36_00230	CD36chr1	-	51998..53727	no	0	0	0	no	no	no	no	no	yes	no	no	no	no	no	no	no
CD36_00240	CD36chr1	-	54110..56095	yes	627	72	1	no	yes	no	no	no	no	no	no	no	no	no	no	no
CD36_00250	CD36chr1	+	57021..58650	yes	43	30	0	no	yes	no	no	no	no	no	no	no	no	no	no	no
CD36_00260	CD36chr1	+	58724..59636	yes	40	39	0	no	yes	no	no	no	no	no	no	no	no	no	no	no
CD36_00270	CD36chr1	-	59503..60173	yes	90	32	0	no	yes	no	no	no	no	no	no	no	no	no	no	no
CD36_00280	CD36chr1	+	60298..61062	yes	6	33	0	no	yes	no	no	no	no	no	no	no	no	no	no	no
CD36_00290	CD36chr1	-	61118..62071	yes	2	76	0	no	yes	no	no	no	no	no	no	no	no	no	no	no
CD36_00300	CD36chr1	+	63458..64762	yes	32	64	0	no	yes	no	no	no	no	no	no	no	no	no	no	no
CD36_nTAR1_3	CD36chr1	+	64816..65414	yes	269	45	1	no	yes	yes	no	no	no	no	no	no	no	no	no	no
CD36_00310	CD36chr1	-	64830..67411	yes	310	31	0	no	yes	yes	no	no	no	no	no	no	no	no	no	no
CD36_nTAR1_4	CD36chr1	+	68082..69072	yes	0	0	0	no	no	no	no	no	no	no	no	no	no	no	no	no
CD36_00320	CD36chr1	+	69348..72799	yes	22	226	1	no	yes	no	no	no	no	no	yes	no	no	no	no	no
CD36_00330	CD36chr1	+	73380..74750	yes	129	93	0	no	yes	no	no	no	no	no	no	no	no	no	no	no
CD36_00340	CD36chr1	-	74924..76722	yes	86	84	0	no	yes	no	no	no	no	no	no	no	no	no	no	no
CD36_00350	CD36chr1	+	78072..79159	yes	45	71	0	no	yes	no	no	no	no	no	no	no	no	no	no	no
CD36_00360	CD36chr1	+	79430..81235	yes	56	73	0	no	yes	no	no	no	no	no	no	no	no	no	no	no
CD36_00370	CD36chr1	+	81300..82878	yes	39	37	0	yes	yes	no	no	no	no	no	no	no	no	no	no	no
CD36_00380	CD36chr1	-	82877..83609	yes	120	61	0	yes	yes	no	no	no	no	no	no	no	no	no	no	no
CD36_00390	CD36chr1	+	83801..84300	yes	112	67	0	no	yes	no	no	no	no	no	no	no	no	no	no	no
CD36_00400	CD36chr1	-	84254..85684	yes	66	39	0	no	yes	no	no	no	no	no	no	no	no	no	no	no
CD36_00410	CD36chr1	-	85732..88093	yes	90	16	0	no	yes	no	no	no	no	no	no	no	no	no	no	no
CD36_00420	CD36chr1	-	88158..88628	yes	90	21	0	no	yes	no	no	no	no	no	no	no	no	no	no	no
CD36_00430	CD36chr1	-	88757..89892	yes	107	0	0	no	yes	no	no	no	no	no	no	no	no	no	no	no
CD36_00440	CD36chr1	+	90247..91322	yes	50	96	1	no	yes	no	no	no	no	no	no	no	no	no	no	no
CD36_00450	CD36chr1	+	91382..92132	yes	35	47	0	no	yes	no	no	no	no	no	no	no	no	no	no	no
CD36_00460	CD36chr1	-	92233..94817	yes	104	39	0	no	yes	no	no	no	no	no	no	no	no	no	no	no
CD36_00470	CD36chr1	-	95243..97539	yes	70	55	0	no	yes	no	no	no	no	no	no	no	no	no	no	no
CD36_00480	CD36chr1	+	98135..100274	yes	208	21	0	no	yes	no	no	no	no	no	no	no	no	no	no	no
CD36_nTAR1_5	CD36chr1	-	98135..100274	yes	0	0	0	no	no	no	no	no	no	no	no	no	no	no	no	no
CD36_00490	CD36chr1	+	100309..101663	yes	116	66	0	no	yes	no	no	no	no	no	no	no	no	no	no	no
CD36_00500	CD36chr1	-	101446..104018	yes	124	67	0	no	yes	no	no	no	no	no	no	no	no	no	no	no
CD36_00510	CD36chr1	+	104160..105221	yes	57	75	0	no	yes	no	no	no	no	no	no	no	no	no	no	no
CD36_00520	CD36chr1	+	105396..106894	yes	112	106	0	no	yes	no	no	no	no	no	no	no	no	no	no	no
CD36_00530	CD36chr1	+	107062..111742	yes	13	66	0	no	yes	no	no	no	no	no	no	no	no	no	no	no
CD36_00540	CD36chr1	+	112020..113936	yes	74	70	0	no	yes	no	no	no	no	no	no	no	no	no	no	no
CD36_00550	CD36chr1	+	114153..115299	yes	173	32	0	no	yes	no	no	no	no	no	no	no	no	no	no	no
CD36_00560	CD36chr1	+	115463..117342	yes	98	36	1	no	yes	no	no	no	no	no	no	no	no	no	no	no
CD36_00570	CD36chr1	-	117281..121457	yes	152	122	0	no	yes	no	no	no	no	no	no	no	no	no	no	no
CD36_00580	CD36chr1	-	121777..122896	yes	106	327	0	no	yes	no	no	no	no	no	no	no	no	no	no	no
CD36_00590	CD36chr1	-	123051..124201	yes	27	110	0	no	yes	no	no	no	no	no	no	no	no	no	no	no
CD36_00600	CD36chr1	-	124433..126420	yes	144	101	0	no	yes	no	no	no	no	no	no	no	no	no	no	no
CD36_00610	CD36chr1	+	127612..129926	yes	56	135	1	no	yes	no	no	no	no	no	no	no	no	no	no	no
CD36_00620	CD36chr1	+	130158..133364	yes	75	45	0	no	yes	yes	no	no	no	no	no	no	no	no	no	no
CD36_nTAR1_6	CD36chr1	-	132833..133357	yes	0	0	0	no	no	yes	no	no	no	no	no	no	no	no	no	no
CD36_00630	CD36chr1	+	133488..134133	yes	161	119	0	no	yes	no	no	no	no	no	no	no	no	no	no	no
CD36_00640	CD36chr1	-	134318..136278	yes	133	66	0	yes	yes	no	no	no	no	no	no	no	no	no	no	no
CD36_00650	CD36chr1	-	137294..139228	yes	83	28	0	no	yes	no	no	no	no	no	no	no	no	no	no	no
CD36_00660	CD36chr1	-	139746..141739	yes	80	429	0	no	yes	no	no	no	no	no	no	no	no	no	no	no
CD36_00670	CD36chr1	-	142225..145023	yes	29	172	0	no	yes	no	no	no	no	no	no	no	no	no	no	no
CD36_00680	CD36chr1	-	145630..146860	yes	88	360	0	no	yes	no	no	no	no	no	no	yes	no	no	no	no
CD36_00690	CD36chr1	-	148246..151491	yes	45	792	0	no	yes	yes	no	no	no	no	no	yes	no	no	no	no
CD36_nTAR1_7	CD36chr1	+	148292..149430	yes	0	0	0	no	no	yes	no	no	no	no	no	no	no	no	no	no
CD36_00720	CD36chr1	-	158571..160565	no	0	0	0	no	yes	no	no	yes	no	no	no	no	no	no	no	no
CD36_00730	CD36chr1	-	160655..163426	no	0	0	0	no	yes	no	no	yes	no	no	no	no	no	no	no	no
CD36_nTAR1_8	CD36chr1	-	164098..164609	yes	0	0	0	no	no	no	no	no	no	no	no	no	no	no	no	no
CD36_nTAR1_9	CD36chr1	+	164933..165272	yes	0	0	0	no	no	no	no	no	no	no	no	no	no	no	no	no
CD36_00740	CD36chr1	+	165622..167079	yes	0	0	0	no	yes	no	no	no	no	no	no	yes	yes	no	yes	no
CD36_00750	CD36chr1	-	169955..170778	yes	6	164	0	no	yes	no	no	no	no	no	no	no	no	no	no	no
CD36_00760	CD36chr1	+	170973..171956	yes	83	157	0	no	yes	no	no	no	no	no	no	no	no	no	no	no
CD36_00770	CD36chr1	+	172193..173507	yes	168	31	0	no	yes	no	no	no	no	no	no	no	no	no	no	no
CD36_00780	CD36chr1	+	174691..176640	yes	126	21	0	no	yes	no	no	no	no	no	no	no	no	no	no	no
CD36_00790	CD36chr1	-	176822..178938	yes	73	226	0	no	yes	no	no	no	no	no	no	no	no	no	no	no
CD36_00800	CD36chr1	+	182598..183838	yes	87	434	3	no	yes	no	no	no	no	no	no	no	no	no	no	no
CD36_00810	CD36chr1	+	184312..185571	yes	75	183	0	no	yes	no	no	no	no	no	no	no	no	no	no	no
CD36_00820	CD36chr1	+	185889..188359	yes	80	255	0	no	yes	no	no	no	no	no	no	no	no	no	no	no
CD36_00830	CD36chr1	+	189990..191994	yes	26	374	1	no	yes	no	no	no	no	no	no	no	no	no	no	no
CD36_00840	CD36chr1	+	192130..194484	yes	134	70	0	no	yes	no	no	no	no	no	no	no	no	no	no	no
CD36_00850	CD36chr1	+	194518..195433	yes	257	41	0	no	yes	no	no	no	no	no	no	no	no	no	no	no
CD36_00860	CD36chr1	+	195563..196786	yes	96	112	0	yes	yes	no	no	no	no	no	no	no	no	no	no	no
CD36_00870	CD36chr1	+	197116..201176	yes	134	81	0	no	yes	no	no	no	no	no	no	no	no	no	no	no
CD36_00880	CD36chr1	-	201292..206229	yes	45	227	0	yes	yes	no	no	no	no	no	no	no	no	no	no	no
CD36_00890	CD36chr1	+	206472..207146	yes	151	77	1	yes	yes	no	no	no	no	no	no	no	no	no	no	no
CD36_00900	CD36chr1	-	207147..209619	yes	128	383	0	no	yes	no	no	no	no	no	no	no	no	no	no	no
CD36_00910	CD36chr1	-	210225..213797	yes	248	226	0	no	yes	no	no	no	no	no	no	no	no	no	no	no
CD36_00920	CD36chr1	+	213899..214600	yes	103	78	0	yes	yes	no	no	no	no	no	no	no	no	no	no	no
CD36_00930	CD36chr1	+	214635..215029	yes	73	52	0	no	yes	no	no	no	no	no	no	no	no	no	no	no
CD36_00940	CD36chr1	-	214996..218045	yes	47	69	0	no	yes	no	no	no	no	no	no	no	no	no	no	no
CD36_00950	CD36chr1	-	218185..219372	yes	71	25	0	no	yes	no	no	no	no	no	no	no	no	no	no	no
CD36_00960	CD36chr1	+	219565..220204	yes	84	85	0	no	yes	no	no	no	no	no	no	no	no	no	no	no
CD36_00970	CD36chr1	+	220880..222083	yes	109	75	0	no	yes	no	no	no	no	no	no	no	no	no	no	no
CD36_00980	CD36chr1	+	222118..222635	yes	24	50	0	no	yes	no	no	no	no	no	no	no	no	no	no	no
CD36_00990	CD36chr1	-	222493..223571	yes	115	25	0	no	yes	no	no	no	no	no	no	no	no	no	no	no
CD36_01000	CD36chr1	+	223926..224657	yes	218	58	0	no	yes	no	no	no	no	no	no	no	no	no	no	no
CD36_01010	CD36chr1	-	224699..226302	yes	74	105	1	no	yes	no	no	no	no	no	no	no	no	no	no	no
CD36_01020	CD36chr1	+	226458..228027	yes	0	61	1	no	yes	no	no	no	no	no	no	no	no	no	no	no
CD36_01030	CD36chr1	-	228015..228440	yes	75	42	0	no	yes	no	no	no	no	no	no	no	no	no	no	no
CD36_01040	CD36chr1	+	229286..236150	yes	58	39	0	no	yes	no	no	no	no	no	no	no	no	no	no	no
CD36_01050	CD36chr1	-	236157..237769	yes	63	26	0	no	yes	no	yes	no	no	no	no	no	no	no	no	no
CD36_01060	CD36chr1	+	239555..242023	yes	45	276	0	no	yes	no	no	no	no	no	no	no	no	no	no	no
CD36_01070	CD36chr1	-	242742..245489	yes	73	536	0	no	yes	no	no	no	no	no	no	no	no	no	no	no
CD36_nTAR1_203	CD36chr1	-	246252..246655	yes	0	0	0	no	no	no	no	no	no	no	no	no	no	no	no	no
CD36_nTAR1_10	CD36chr1	+	247417..248579	yes	0	0	0	no	no	no	no	no	no	no	no	no	no	no	no	no
CD36_01080	CD36chr1	-	248094..250205	yes	24	18	0	no	yes	no	no	no	no	no	no	no	no	no	no	no
CD36_01090	CD36chr1	-	250271..251273	yes	83	62	0	no	yes	no	no	no	no	no	no	no	no	no	no	no
CD36_01100	CD36chr1	-	251366..253747	yes	50	115	0	no	yes	no	no	no	no	no	no	no	no	no	no	no
CD36_nTAR1_11	CD36chr1	+	254408..256080	yes	0	0	0	no	no	yes	no	no	no	no	no	no	no	no	no	no
CD36_01110	CD36chr1	-	254415..256427	no	0	0	0	no	yes	yes	no	no	no	no	no	no	no	no	no	no
CD36_01120	CD36chr1	-	256447..257943	yes	71	34	0	no	yes	no	no	no	no	no	no	no	no	no	no	no
CD36_01130	CD36chr1	+	258042..260109	yes	44	92	0	no	yes	no	no	no	no	no	no	no	no	no	no	no
CD36_01135	CD36chr1	+	260388..261639	no	0	0	0	no	no	no	no	no	yes	no	no	no	no	no	no	no
CD36_01140	CD36chr1	-	261846..262746	yes	9	118	1	no	yes	no	no	no	no	no	no	no	no	no	no	no
CD36_01150	CD36chr1	+	263110..264851	yes	193	499	5	no	yes	no	no	no	no	no	no	no	no	no	no	no
CD36_01160	CD36chr1	+	265076..267079	yes	72	57	0	no	yes	yes	no	no	no	no	no	no	no	no	no	no
CD36_01170	CD36chr1	-	266498..267636	yes	579	107	0	no	yes	yes	no	no	no	no	no	no	no	no	no	no
CD36_01180	CD36chr1	+	267942..269584	yes	104	264	0	no	yes	no	no	no	no	no	no	no	no	no	no	no
CD36_01190	CD36chr1	-	269308..270060	yes	335	70	0	no	yes	no	no	no	no	no	no	no	no	no	no	no
CD36_01200	CD36chr1	-	270180..272786	yes	30	318	1	no	yes	no	no	no	no	no	no	no	no	no	no	no
CD36_01210	CD36chr1	+	272639..274018	yes	59	352	2	no	yes	yes	no	no	no	no	no	no	no	no	no	no
CD36_nTAR1_12	CD36chr1	-	273603..274001	yes	0	0	0	no	no	yes	no	no	no	no	no	no	no	no	no	no
CD36_01220	CD36chr1	+	274482..276363	yes	79	276	0	no	yes	no	no	no	no	no	no	no	no	no	no	no
CD36_01230	CD36chr1	-	276454..277006	yes	26	47	0	no	yes	no	no	no	no	no	no	no	no	no	no	no
CD36_01240	CD36chr1	-	277180..278242	yes	143	53	0	no	yes	no	no	no	no	no	no	no	no	no	no	no
CD36_01250	CD36chr1	-	278414..279819	yes	163	49	0	no	yes	no	no	no	no	no	no	no	no	no	no	no
CD36_01260	CD36chr1	-	280131..282727	yes	407	189	0	no	yes	no	no	no	no	no	no	no	no	no	no	no
CD36_nTAR1_13	CD36chr1	+	283965..284314	yes	0	0	0	no	no	no	no	no	no	no	no	no	no	no	no	no
CD36_01270	CD36chr1	-	284345..285135	yes	126	40	0	yes	yes	no	no	no	no	no	no	no	no	no	no	no
CD36_01280	CD36chr1	-	285370..287215	yes	46	141	1	no	yes	no	no	no	no	no	no	no	no	no	no	no
CD36_01290	CD36chr1	-	287418..289625	yes	73	329	1	no	yes	no	no	no	no	no	no	no	no	no	no	no
CD36_01300	CD36chr1	-	290497..292070	yes	28	70	0	no	yes	no	no	no	no	no	no	no	no	no	no	no
CD36_01310	CD36chr1	-	292876..294149	yes	41	192	0	no	yes	no	no	no	no	no	no	no	no	no	no	no
CD36_01320	CD36chr1	-	294790..295652	yes	141	323	2	no	yes	no	no	no	no	no	no	no	no	no	no	no
CD36_01330	CD36chr1	+	296884..298842	yes	203	55	0	no	yes	no	no	no	no	no	no	no	no	no	no	no
CD36_01340	CD36chr1	+	299109..302262	yes	131	44	0	no	yes	no	no	no	no	no	no	no	no	no	no	no
CD36_01350	CD36chr1	+	302449..304023	yes	205	74	0	no	yes	no	no	no	no	no	no	no	no	no	no	no
CD36_01360	CD36chr1	-	304070..305028	yes	84	125	0	no	yes	no	no	no	no	no	no	no	no	no	no	no
CD36_01370	CD36chr1	+	306228..306989	yes	86	73	0	no	yes	no	no	no	no	no	no	no	no	no	no	no
CD36_01380	CD36chr1	+	313842..316260	yes	220	42	0	no	yes	no	no	no	no	no	no	no	no	no	no	no
CD36_01390	CD36chr1	-	319246..320379	yes	389	40	0	no	yes	no	no	no	no	no	no	no	no	no	no	no
CD36_01400	CD36chr1	-	320880..322914	yes	82	21	0	no	yes	no	no	no	no	no	no	no	no	no	no	no
CD36_01410	CD36chr1	+	323401..325387	yes	138	37	0	no	yes	no	no	no	no	no	no	no	no	no	no	no
CD36_01420	CD36chr1	+	325443..327214	yes	142	70	0	no	yes	no	no	no	no	no	no	no	no	no	no	no
CD36_01430	CD36chr1	+	327411..331927	yes	92	51	1	no	yes	no	no	no	no	no	no	no	no	no	no	no
CD36_01440	CD36chr1	-	331956..332769	yes	24	268	0	no	yes	no	no	no	no	no	no	no	no	no	no	no
CD36_01450	CD36chr1	+	332942..333576	yes	59	45	0	no	yes	no	no	no	no	no	no	no	no	no	no	no
CD36_01460	CD36chr1	-	333587..337483	yes	122	70	0	no	yes	no	no	no	no	no	no	no	no	no	no	no
CD36_01470	CD36chr1	+	337655..338799	yes	216	47	0	no	yes	no	no	no	no	no	no	yes	no	no	no	no
CD36_01480	CD36chr1	-	338852..340105	yes	83	94	0	yes	yes	yes	no	no	no	no	no	no	no	no	no	no
CD36_nTAR1_201	CD36chr1	+	338962..339431	yes	0	0	0	no	no	yes	no	no	no	no	no	no	no	no	no	no
CD36_01490	CD36chr1	-	340419..341575	yes	110	42	0	no	yes	no	no	no	no	no	no	no	no	no	no	no
CD36_nTAR1_14	CD36chr1	-	341715..342650	yes	0	0	0	no	no	no	no	no	no	no	no	no	no	no	no	no
CD36_01500	CD36chr1	+	345332..346607	yes	403	189	0	no	yes	no	no	no	no	no	no	no	no	no	no	no
CD36_01510	CD36chr1	+	346814..348309	yes	95	35	0	yes	yes	no	no	no	no	no	yes	no	no	no	no	no
CD36_01520	CD36chr1	+	348703..350255	yes	37	106	0	no	yes	no	no	no	no	no	no	no	no	no	no	no
CD36_01530	CD36chr1	-	350708..355647	yes	71	78	0	no	yes	no	no	no	no	no	no	no	no	no	no	no
CD36_01540	CD36chr1	-	355805..356573	yes	183	67	0	no	yes	no	no	no	no	no	no	no	no	no	no	no
CD36_01550	CD36chr1	-	356722..358094	yes	278	123	0	no	yes	no	no	no	no	no	no	no	no	no	no	no
CD36_01560	CD36chr1	+	360307..363683	yes	161	51	0	no	yes	no	no	no	no	no	no	no	no	no	no	no
CD36_nTAR1_15	CD36chr1	+	364008..364715	yes	0	0	0	no	no	no	no	no	no	no	no	no	no	no	no	no
CD36_01570	CD36chr1	+	365640..368174	yes	281	250	0	no	yes	no	no	no	no	no	no	no	no	no	no	no
CD36_01580	CD36chr1	+	372693..375367	yes	68	195	0	no	yes	no	no	no	no	no	no	no	no	no	no	no
CD36_01590	CD36chr1	+	376244..378326	yes	59	122	0	no	yes	no	no	no	no	no	no	no	no	no	no	no
CD36_01600	CD36chr1	+	379048..381129	no	0	0	0	no	no	no	no	no	yes	no	no	no	no	no	no	no
CD36_01610	CD36chr1	+	381479..382737	yes	0	137	1	no	yes	no	no	no	no	no	no	no	yes	no	no	no
CD36_01620	CD36chr1	-	382736..385006	yes	71	319	0	no	yes	no	no	no	no	no	no	no	no	no	no	no
CD36_01630	CD36chr1	+	386948..390452	yes	151	127	0	yes	yes	no	no	no	no	no	no	no	no	no	no	no
CD36_01640	CD36chr1	+	390668..391480	yes	53	79	0	no	yes	no	no	no	no	no	no	no	no	no	no	no
CD36_01650	CD36chr1	-	391552..393081	no	0	0	0	no	no	no	no	no	yes	no	no	no	no	no	no	no
CD36_01660	CD36chr1	-	393280..394625	yes	64	88	1	no	yes	no	no	no	no	no	no	no	no	no	no	no
CD36_01670	CD36chr1	-	394807..395864	yes	255	230	0	no	yes	no	no	no	no	no	no	no	no	no	no	no
CD36_01680	CD36chr1	-	396292..397247	yes	97	304	0	no	yes	no	no	no	no	no	no	no	no	no	no	no
CD36_01690	CD36chr1	-	397599..398434	yes	19	94	0	no	yes	no	no	no	no	no	no	no	no	no	no	no
CD36_01700	CD36chr1	+	398556..399745	yes	217	61	0	no	yes	no	no	no	no	no	no	no	no	no	no	no
CD36_01710	CD36chr1	-	399463..401251	yes	193	105	0	no	yes	no	no	no	no	no	no	no	no	no	no	no
CD36_01720	CD36chr1	-	401282..403875	yes	191	60	0	no	yes	no	no	no	no	no	no	no	no	no	no	no
CD36_01730	CD36chr1	-	404007..405738	yes	122	80	0	no	yes	no	no	no	no	no	no	no	no	no	no	no
CD36_01740	CD36chr1	-	405955..407688	yes	162	60	0	no	yes	no	no	no	no	no	no	no	no	no	no	no
CD36_01750	CD36chr1	+	408149..409277	yes	62	2	0	no	yes	no	yes	no	no	no	no	no	no	no	no	no
CD36_01760	CD36chr1	+	410361..414296	yes	76	35	1	no	yes	no	no	no	no	no	no	no	no	no	no	no
CD36_01770	CD36chr1	+	415339..416824	yes	65	86	0	yes	yes	no	no	no	no	no	no	no	no	no	no	no
CD36_01790	CD36chr1	-	417056..417620	yes	0	52	0	no	yes	no	no	no	no	no	no	no	no	no	no	no
CD36_01800	CD36chr1	-	417877..418516	yes	48	46	0	no	yes	no	no	no	no	no	no	no	no	no	no	no
CD36_01810	CD36chr1	-	418682..419196	yes	81	20	0	no	yes	no	no	no	no	no	no	no	no	no	no	no
CD36_01830	CD36chr1	+	420721..421056	no	0	0	0	no	yes	no	no	no	no	no	no	no	no	no	no	no
CD36_01840	CD36chr1	+	421605..423469	yes	139	88	0	no	yes	no	no	no	no	no	yes	no	no	no	no	no
CD36_01850	CD36chr1	+	426379..427602	yes	119	76	0	no	yes	no	no	no	no	no	no	no	no	no	no	yes
CD36_01860	CD36chr1	+	428004..428976	yes	43	78	0	no	yes	no	no	no	no	no	no	no	no	no	no	no
CD36_01870	CD36chr1	-	429096..431437	yes	101	54	1	yes	yes	no	no	no	no	no	no	no	no	no	no	no
CD36_01880	CD36chr1	+	431511..432245	yes	51	57	0	no	yes	no	no	no	no	no	no	no	no	no	no	no
CD36_01890	CD36chr1	-	432160..432736	yes	31	0	0	no	yes	no	no	no	no	no	no	no	no	no	no	no
CD36_01900	CD36chr1	-	432946..435678	yes	129	132	1	no	yes	no	no	no	no	no	no	no	no	no	no	no
CD36_01910	CD36chr1	-	436146..439160	yes	175	251	1	no	yes	no	no	no	no	no	no	no	no	no	no	no
CD36_01920	CD36chr1	+	440820..441906	yes	261	194	0	yes	yes	no	no	no	no	no	no	no	no	no	no	no
CD36_01930	CD36chr1	+	442768..444021	yes	145	119	0	no	yes	no	no	no	no	no	no	no	no	no	no	yes
CD36_01940	CD36chr1	+	444348..445720	yes	139	97	1	no	yes	no	no	no	no	no	no	no	no	no	no	no
CD36_01950	CD36chr1	-	445419..447117	yes	164	44	1	no	yes	no	no	no	no	no	no	no	no	no	no	no
CD36_01960	CD36chr1	+	447277..449045	yes	108	50	0	no	yes	no	no	no	no	no	no	no	no	no	no	no
CD36_01970	CD36chr1	-	449383..451155	yes	110	25	0	no	yes	no	no	no	no	no	yes	no	no	no	no	no
CD36_01980	CD36chr1	-	457979..460033	yes	160	74	0	no	yes	no	no	no	no	no	no	yes	no	no	no	no
CD36_nTAR1_16	CD36chr1	+	460407..461349	yes	0	0	0	no	no	no	no	no	no	no	no	no	no	no	no	no
CD36_nTAR1_17	CD36chr1	+	462869..464050	yes	0	0	0	no	no	no	no	no	no	no	no	no	no	no	no	no
CD36_01990	CD36chr1	-	464738..466777	yes	309	180	1	no	yes	no	no	no	no	no	no	no	no	no	no	no
CD36_02000	CD36chr1	+	467719..470064	yes	34	284	1	no	yes	no	no	no	no	no	no	no	no	no	no	no
CD36_02010	CD36chr1	+	470195..471067	yes	324	33	0	no	yes	no	no	no	no	no	no	no	no	no	no	no
CD36_02020	CD36chr1	-	470702..471728	yes	0	67	0	no	yes	no	no	no	no	no	no	no	no	no	no	no
CD36_02030	CD36chr1	+	472357..473866	yes	118	231	0	no	yes	no	no	no	no	no	no	no	no	no	no	no
CD36_02040	CD36chr1	+	474114..475087	yes	0	35	0	no	yes	no	no	no	no	no	no	no	no	no	no	no
CD36_02050	CD36chr1	-	475077..476023	yes	0	125	0	no	yes	no	no	no	no	no	no	no	no	no	no	no
CD36_02060	CD36chr1	+	476590..478498	yes	0	238	0	no	yes	no	no	no	no	no	no	no	no	no	no	no
CD36_02070	CD36chr1	-	478247..479598	yes	280	94	1	no	yes	no	yes	no	no	no	no	no	no	no	no	no
CD36_02080	CD36chr1	+	481042..483350	yes	180	131	0	no	yes	no	yes	no	no	no	no	no	no	no	no	no
CD36_02090	CD36chr1	+	484472..487379	yes	223	60	0	no	yes	no	no	no	no	no	no	no	no	no	no	no
CD36_nTAR1_18	CD36chr1	-	487510..488016	yes	0	0	0	no	no	no	no	no	no	no	no	no	no	no	no	no
CD36_02100	CD36chr1	+	489281..490841	yes	119	731	1	no	yes	no	no	no	no	no	no	no	no	no	no	no
CD36_02110	CD36chr1	-	490845..492148	yes	88	109	0	no	yes	no	no	no	no	no	no	no	no	no	no	no
CD36_02120	CD36chr1	-	492252..493218	yes	25	63	0	no	yes	no	no	no	no	no	no	no	no	no	no	no
CD36_nTAR1_19	CD36chr1	+	492252..493277	yes	0	0	0	no	no	no	no	no	no	no	no	no	no	no	no	no
CD36_02130	CD36chr1	-	493486..496941	yes	82	353	0	no	yes	no	no	no	no	no	no	yes	no	no	no	no
CD36_02140	CD36chr1	-	497305..498513	yes	97	41	0	no	yes	no	no	no	no	no	no	no	no	no	no	no
CD36_02150	CD36chr1	+	498595..499275	yes	173	109	0	no	yes	no	no	no	no	no	no	no	no	no	no	no
CD36_02160	CD36chr1	-	499324..499840	yes	29	113	0	no	yes	no	no	no	no	no	no	no	no	no	no	no
CD36_02170	CD36chr1	-	499953..501882	yes	103	156	0	no	yes	no	no	no	no	no	no	no	no	no	no	no
CD36_02180	CD36chr1	-	502398..503514	yes	203	51	0	yes	yes	no	no	no	no	no	no	no	no	no	no	no
CD36_02190	CD36chr1	+	504727..505641	yes	58	53	0	no	yes	no	no	no	no	no	no	no	no	no	no	no
CD36_02200	CD36chr1	-	505753..507726	no	0	0	0	no	yes	no	no	no	no	no	no	no	no	no	no	no
CD36_02210	CD36chr1	-	507923..511943	yes	114	142	0	no	yes	no	no	no	no	no	no	no	no	no	no	no
CD36_02220	CD36chr1	-	513926..514804	yes	297	21	0	no	yes	no	no	no	no	no	no	no	no	no	no	no
CD36_02230	CD36chr1	+	515008..517660	yes	0	70	1	no	yes	no	no	no	no	no	no	yes	yes	no	no	no
CD36_02240	CD36chr1	-	517784..519344	yes	104	116	0	no	yes	no	no	no	no	no	no	no	no	no	no	no
CD36_02250	CD36chr1	-	520100..521509	yes	88	260	0	no	yes	no	no	no	no	no	no	yes	no	no	yes	no
CD36_02260	CD36chr1	+	521423..521776	no	0	0	0	no	yes	no	no	no	no	no	no	no	no	no	no	no
CD36_02270	CD36chr1	-	521985..529137	yes	89	1370	0	yes	yes	no	no	no	no	no	no	no	no	no	no	no
CD36_02290	CD36chr1	-	531668..534017	yes	69	255	0	yes	yes	no	no	no	no	no	no	no	no	no	no	no
CD36_02300	CD36chr1	-	534401..535567	yes	43	116	0	no	yes	no	no	no	no	no	no	no	no	no	no	no
CD36_02310	CD36chr1	-	536166..536915	yes	179	37	0	no	yes	no	no	no	no	no	no	no	no	no	no	no
CD36_02320	CD36chr1	+	537198..538345	yes	50	435	0	yes	yes	no	no	no	no	no	no	no	no	no	no	no
CD36_02330	CD36chr1	+	538827..539710	yes	268	115	0	no	yes	no	no	no	no	no	no	no	no	no	no	no
CD36_02340	CD36chr1	+	540336..541276	yes	112	70	0	no	yes	no	no	no	no	no	no	no	no	no	no	no
CD36_02350	CD36chr1	-	541207..543353	yes	105	29	0	no	yes	no	no	no	no	no	no	no	no	no	no	no
CD36_02360	CD36chr1	+	543485..544337	yes	79	147	0	no	yes	no	no	no	no	no	no	no	no	no	no	yes
CD36_02370	CD36chr1	+	544533..545386	yes	42	86	0	no	yes	no	no	no	no	no	no	no	no	no	no	no
CD36_02380	CD36chr1	+	546663..548724	yes	207	130	0	no	yes	no	no	no	no	no	no	no	no	no	no	no
CD36_02390	CD36chr1	-	548860..550935	yes	143	172	0	no	yes	no	no	no	no	no	no	no	no	no	no	no
CD36_02400	CD36chr1	-	553758..555452	no	0	0	0	no	yes	no	no	no	no	no	no	no	no	no	no	no
CD36_02405	CD36chr1	+	556411..556919	no	0	0	0	no	no	no	no	no	yes	no	no	no	no	no	no	no
CD36_02410	CD36chr1	-	556969..558135	yes	179	109	0	no	yes	no	no	no	no	no	no	no	no	no	no	no
CD36_02420	CD36chr1	+	559492..560332	yes	70	21	0	no	yes	no	no	no	no	no	no	no	no	no	no	no
CD36_02430	CD36chr1	+	560409..564895	yes	13	40	0	no	yes	no	no	no	no	no	no	no	no	no	no	no
CD36_02440	CD36chr1	-	564921..566117	yes	57	60	0	no	yes	no	no	no	no	no	no	no	no	no	no	no
CD36_02450	CD36chr1	-	566369..567933	yes	50	78	0	no	yes	no	no	no	no	no	no	no	no	no	no	no
CD36_02460	CD36chr1	-	568129..568965	yes	232	89	0	no	yes	no	no	no	no	no	no	no	no	no	no	no
CD36_02470	CD36chr1	+	569227..569977	yes	116	32	0	no	yes	no	no	no	no	no	no	no	no	no	no	no
CD36_02480	CD36chr1	-	570002..571018	yes	59	139	0	no	yes	no	no	no	no	no	no	no	no	no	no	no
CD36_nTAR1_20	CD36chr1	+	575846..576956	yes	0	0	0	no	no	yes	no	no	no	no	no	no	no	no	no	no
CD36_02490	CD36chr1	-	575983..578409	no	0	0	0	no	yes	yes	no	no	no	no	no	no	no	no	no	no
CD36_02500	CD36chr1	-	579055..582045	yes	198	261	5	no	yes	no	no	no	no	no	no	no	no	no	no	no
CD36_nTAR1_21	CD36chr1	-	584347..584770	yes	172	78	0	no	yes	no	no	no	no	no	no	no	no	no	no	no
CD36_02510	CD36chr1	+	585864..587488	yes	68	66	0	no	yes	no	no	no	no	no	no	no	no	no	no	no
CD36_02520	CD36chr1	+	587652..589486	yes	629	24	0	no	yes	no	no	no	no	no	no	no	no	no	no	no
CD36_02530	CD36chr1	+	594668..595807	yes	119	145	0	no	yes	no	no	no	no	no	no	yes	no	no	no	no
CD36_02540	CD36chr1	-	595784..597042	yes	281	57	0	no	yes	no	no	no	no	no	no	no	no	no	no	no
CD36_02550	CD36chr1	-	597176..599710	yes	108	42	0	no	yes	no	no	no	no	no	no	yes	no	no	no	no
CD36_02560	CD36chr1	+	600305..601561	yes	146	58	0	no	yes	no	no	no	no	no	no	no	no	no	no	no
CD36_02570	CD36chr1	+	601639..602173	yes	42	196	0	yes	yes	no	no	no	no	no	no	no	no	no	no	no
CD36_02580	CD36chr1	+	602366..603297	yes	85	37	0	no	yes	no	no	no	no	no	no	no	no	no	no	no
CD36_02590	CD36chr1	+	603421..604627	yes	92	62	0	no	yes	no	no	no	no	no	no	no	no	no	no	no
CD36_02600	CD36chr1	+	604879..605593	yes	62	71	0	no	yes	no	no	no	no	no	no	no	no	no	no	no
CD36_02610	CD36chr1	+	606253..608980	yes	94	93	0	no	yes	no	no	no	no	no	no	no	no	no	no	no
CD36_02620	CD36chr1	+	609220..613672	yes	149	89	0	no	yes	no	no	no	no	no	no	no	no	no	no	no
CD36_02630	CD36chr1	+	613942..615990	yes	117	168	2	no	yes	no	no	no	no	no	no	no	no	no	no	no
CD36_02640	CD36chr1	+	618144..620372	yes	150	393	0	no	yes	no	no	no	no	no	no	no	no	no	no	no
CD36_02650	CD36chr1	+	620947..623307	yes	122	187	1	no	yes	no	no	no	no	no	no	no	no	no	no	no
CD36_02660	CD36chr1	-	623410..624294	yes	200	82	0	no	yes	no	no	no	no	no	no	no	no	no	no	no
CD36_02670	CD36chr1	+	625036..626104	yes	17	182	1	no	yes	no	no	no	no	no	no	no	no	no	no	no
CD36_02680	CD36chr1	-	626185..627272	yes	93	233	0	no	yes	no	no	no	no	no	no	no	no	no	no	no
CD36_02690	CD36chr1	-	627605..628144	yes	110	55	0	no	yes	no	no	no	no	no	no	no	no	no	no	no
CD36_02700	CD36chr1	-	628236..630536	yes	106	38	0	no	yes	no	no	no	no	no	no	no	no	no	no	no
CD36_02710	CD36chr1	-	630608..632228	yes	123	67	0	no	yes	no	no	no	no	no	no	no	no	no	no	no
CD36_02720	CD36chr1	+	632393..633596	yes	37	54	0	no	yes	no	no	no	no	no	no	no	no	no	no	no
CD36_02730	CD36chr1	-	633565..635018	yes	44	42	0	no	yes	no	no	no	no	no	no	no	no	no	no	no
CD36_02740	CD36chr1	-	635114..635764	yes	100	44	0	no	yes	no	no	no	no	no	no	no	no	no	no	no
CD36_02750	CD36chr1	+	635936..636484	yes	137	31	0	no	yes	no	no	no	no	no	no	no	no	no	no	no
CD36_02760	CD36chr1	-	636428..638319	yes	13	91	0	no	yes	no	no	no	no	no	no	no	no	no	no	no
CD36_02770	CD36chr1	+	638842..640183	yes	44	32	0	no	yes	no	no	no	no	no	no	no	no	no	no	no
CD36_02780	CD36chr1	+	640439..641856	yes	281	108	1	no	yes	no	no	no	no	no	no	no	no	no	no	no
CD36_02790	CD36chr1	-	642594..644043	yes	74	59	0	no	yes	no	no	no	no	no	no	no	no	no	no	no
CD36_nTAR1_22	CD36chr1	+	645098..645837	yes	0	0	0	no	no	no	no	no	no	no	no	no	no	no	no	no
CD36_02800	CD36chr1	+	648258..650335	yes	93	224	0	no	yes	no	no	no	no	no	no	no	no	no	no	no
CD36_02810	CD36chr1	+	650559..651119	yes	161	79	0	no	yes	no	no	no	no	no	no	no	no	no	no	no
CD36_02820	CD36chr1	-	651210..652165	yes	253	94	0	no	yes	no	no	no	no	no	no	no	no	no	no	no
CD36_02830	CD36chr1	+	652503..653503	yes	204	37	0	yes	yes	no	no	no	no	no	no	no	no	no	no	no
CD36_02840	CD36chr1	+	654105..654992	yes	41	91	1	no	yes	yes	no	no	no	no	no	no	no	no	no	no
CD36_nTAR1_23	CD36chr1	-	654148..655252	yes	0	0	0	no	no	yes	no	no	no	no	no	no	no	no	no	no
CD36_02850	CD36chr1	+	655370..658789	yes	83	193	0	no	yes	no	no	no	no	no	no	no	no	no	no	no
CD36_02860	CD36chr1	-	658743..659462	yes	40	62	0	no	yes	no	no	no	no	no	no	no	no	no	no	no
CD36_02870	CD36chr1	-	659523..662087	yes	47	97	1	no	yes	no	no	no	no	no	no	no	no	no	no	no
CD36_02880	CD36chr1	-	662141..663050	yes	155	74	0	yes	yes	no	no	no	no	no	no	no	no	no	no	no
CD36_02890	CD36chr1	+	663497..664477	yes	149	61	0	no	yes	no	no	no	no	no	no	no	no	no	no	no
CD36_02900	CD36chr1	+	665334..670092	yes	231	81	1	yes	yes	no	no	no	no	no	no	no	no	no	no	no
CD36_02910	CD36chr1	+	670337..671617	yes	295	76	0	yes	yes	no	no	no	no	no	no	no	no	no	no	no
CD36_nTAR1_24	CD36chr1	-	671612..672060	yes	0	0	0	no	no	no	no	no	no	no	no	no	no	no	no	no
CD36_02920	CD36chr1	+	672186..673716	yes	229	60	0	no	yes	no	no	no	no	no	no	no	no	no	no	no
CD36_02930	CD36chr1	-	673731..675772	yes	67	220	0	no	yes	no	no	no	no	no	no	no	no	no	no	no
CD36_02940	CD36chr1	+	675889..676915	yes	305	248	1	no	yes	no	no	no	no	no	no	no	no	no	no	no
CD36_02950	CD36chr1	-	676862..677716	yes	84	33	0	yes	yes	no	no	no	no	no	no	no	no	no	no	no
CD36_02960	CD36chr1	-	677930..679139	yes	145	93	0	no	yes	no	no	no	no	no	no	no	no	no	no	no
CD36_02970	CD36chr1	-	679215..681352	yes	51	80	1	no	yes	no	no	no	no	no	no	no	no	no	no	no
CD36_nTAR1_25	CD36chr1	+	681791..682157	yes	0	0	0	no	no	no	no	no	no	no	no	no	no	no	no	no
CD36_02980	CD36chr1	+	682186..683199	yes	79	23	1	no	yes	no	yes	no	no	no	no	no	no	no	no	no
CD36_02990	CD36chr1	-	683342..685811	yes	200	83	0	yes	yes	no	no	no	no	no	no	no	no	no	no	no
CD36_03000	CD36chr1	-	690151..693685	yes	148	141	0	no	yes	no	no	no	no	no	no	no	no	no	no	no
CD36_03010	CD36chr1	-	693915..695494	yes	128	79	0	yes	yes	no	no	no	no	no	no	no	no	no	no	no
CD36_03020	CD36chr1	-	695985..698207	yes	525	900	0	yes	yes	no	no	no	no	no	no	no	no	no	no	no
CD36_03030	CD36chr1	-	698661..700529	yes	125	49	0	no	yes	no	no	no	no	no	no	no	no	no	no	no
CD36_03040	CD36chr1	+	701090..701640	yes	52	73	0	no	yes	no	no	no	no	no	no	no	no	no	no	no
CD36_03050	CD36chr1	-	701622..702893	yes	0	48	0	no	yes	no	no	no	no	no	no	no	no	no	no	no
CD36_03060	CD36chr1	+	703008..705111	yes	35	35	1	no	yes	no	no	no	no	no	no	no	no	no	no	no
CD36_03070	CD36chr1	+	705190..706513	yes	66	45	1	yes	yes	no	no	no	no	no	no	no	no	no	no	no
CD36_03080	CD36chr1	+	706648..707685	yes	42	63	0	no	yes	no	no	no	no	no	no	no	no	no	no	no
CD36_03090	CD36chr1	+	707858..709917	yes	118	58	1	no	yes	no	no	no	no	no	no	no	no	no	no	no
CD36_03100	CD36chr1	-	709890..711420	yes	31	96	1	no	yes	no	no	no	no	no	no	no	no	no	no	no
CD36_03110	CD36chr1	+	711558..712938	yes	35	59	0	no	yes	no	no	no	no	no	no	no	no	no	no	no
CD36_03120	CD36chr1	-	712955..714694	yes	129	102	0	no	yes	no	no	no	no	no	no	no	no	no	no	no
CD36_03130	CD36chr1	-	714982..717076	yes	411	94	0	no	yes	no	no	no	no	no	no	no	no	no	no	no
CD36_03140	CD36chr1	-	717138..718237	yes	142	76	0	no	yes	no	no	no	no	no	no	no	no	no	no	no
CD36_03150	CD36chr1	-	718438..720706	yes	349	51	0	no	yes	no	no	no	no	no	no	no	no	no	no	no
CD36_nTAR1_26	CD36chr1	+	721626..722438	yes	0	0	0	no	no	no	no	no	no	no	no	no	no	no	no	no
CD36_03160	CD36chr1	+	722587..727445	yes	164	474	0	no	yes	no	no	no	no	no	no	no	no	no	no	no
CD36_03170	CD36chr1	+	727593..729879	yes	200	203	0	no	yes	no	no	no	no	no	no	no	no	no	no	no
CD36_03180	CD36chr1	+	730643..733543	yes	170	64	0	no	yes	no	no	no	no	no	no	no	no	no	no	no
CD36_03190	CD36chr1	+	734099..735536	yes	69	91	0	no	yes	no	no	no	no	no	no	no	no	no	no	no
CD36_nTAR1_27	CD36chr1	-	735644..736344	yes	0	0	0	no	no	no	no	no	no	no	no	no	no	no	no	no
CD36_03200	CD36chr1	+	736492..738735	yes	76	218	1	no	yes	no	no	no	no	no	no	no	no	no	no	no
CD36_03210	CD36chr1	+	738850..739852	yes	157	21	0	no	yes	no	no	no	no	no	no	no	no	no	no	no
CD36_03220	CD36chr1	+	740708..741889	yes	67	59	0	no	yes	no	no	no	no	no	no	no	no	no	no	no
CD36_03230	CD36chr1	-	742193..743718	yes	50	39	0	no	yes	no	no	no	no	no	no	no	no	no	no	no
CD36_03240	CD36chr1	-	744009..747975	yes	252	85	0	no	yes	no	yes	no	no	no	no	no	no	no	no	no
CD36_03250	CD36chr1	-	748203..751430	yes	70	203	0	no	yes	no	no	no	no	no	no	no	no	no	no	no
CD36_03260	CD36chr1	-	751928..753571	yes	197	28	0	no	yes	no	no	no	no	no	no	no	no	no	no	yes
CD36_03270	CD36chr1	-	753741..757128	yes	163	342	3	no	yes	no	no	no	no	no	no	no	no	no	no	no
CD36_03280	CD36chr1	+	757796..758931	yes	131	123	0	no	yes	no	no	no	no	no	no	no	no	no	no	no
CD36_03290	CD36chr1	+	759297..760093	yes	106	67	0	no	yes	no	no	no	no	no	no	no	no	no	no	no
CD36_03300	CD36chr1	-	760140..760884	yes	146	53	0	no	yes	no	no	no	no	no	no	no	no	no	no	no
CD36_nTAR1_28	CD36chr1	+	761099..761584	yes	0	0	0	no	no	no	no	no	no	no	no	no	no	no	no	no
CD36_03310	CD36chr1	+	761637..763237	yes	87	68	0	no	yes	no	no	no	no	no	no	no	no	no	no	no
CD36_03320	CD36chr1	+	763288..765102	yes	0	38	0	yes	yes	no	no	no	no	no	no	no	no	no	no	no
CD36_03330	CD36chr1	-	765071..765710	yes	96	40	0	no	yes	no	no	no	no	no	no	no	no	no	no	no
CD36_03340	CD36chr1	-	765780..767540	yes	281	37	0	no	yes	no	no	no	no	no	no	no	no	no	no	no
CD36_03350	CD36chr1	-	767787..769178	yes	144	213	0	no	yes	no	no	no	no	no	no	no	no	no	no	no
CD36_03360	CD36chr1	+	770806..771763	yes	81	49	0	no	yes	no	no	no	no	no	no	no	no	no	no	no
CD36_03370	CD36chr1	-	771669..772389	yes	123	7	0	no	yes	no	yes	no	no	no	no	no	no	no	no	no
CD36_03380	CD36chr1	-	772598..773833	yes	51	460	0	yes	yes	no	no	no	no	no	no	no	no	no	no	no
CD36_03390	CD36chr1	+	774028..777582	yes	0	21	0	no	yes	no	no	no	no	no	no	no	no	no	no	no
CD36_03400	CD36chr1	-	777519..778392	yes	103	51	0	no	yes	no	yes	no	no	no	no	no	no	no	no	no
CD36_03410	CD36chr1	-	778570..779124	yes	7	41	0	no	yes	no	no	no	no	no	no	no	no	no	no	no
CD36_03420	CD36chr1	-	779444..780945	yes	368	48	0	no	yes	no	no	no	no	no	no	no	no	no	no	no
CD36_03430	CD36chr1	+	782594..786241	yes	128	34	0	no	yes	no	no	no	no	no	no	no	no	no	no	no
CD36_03440	CD36chr1	+	786485..787833	yes	62	15	0	no	yes	no	no	no	no	no	no	no	no	no	no	no
CD36_03450	CD36chr1	-	788210..792308	yes	99	175	1	no	yes	no	no	no	no	no	no	no	no	no	no	no
CD36_03460	CD36chr1	-	794972..797088	yes	237	101	0	no	yes	no	no	no	no	no	yes	no	no	no	no	no
CD36_03470	CD36chr1	-	797954..800348	yes	94	453	0	no	yes	no	yes	no	no	no	no	no	no	no	no	no
CD36_03480	CD36chr1	+	802006..805367	yes	95	423	1	no	yes	no	no	no	no	no	no	no	no	no	no	no
CD36_03490	CD36chr1	+	805697..806444	yes	109	84	0	no	yes	no	no	no	no	no	no	no	no	no	no	no
CD36_03500	CD36chr1	-	806374..808247	yes	53	51	0	no	yes	no	no	no	no	no	no	no	no	no	no	no
CD36_03510	CD36chr1	+	809325..811335	yes	7	189	0	yes	yes	no	no	no	no	no	no	no	no	no	no	no
CD36_03520	CD36chr1	-	811368..814965	yes	171	229	0	no	yes	no	no	no	no	no	no	no	no	no	no	no
CD36_nTAR1_29	CD36chr1	+	815379..815968	yes	0	0	0	no	no	no	no	no	no	no	no	no	no	no	no	no
CD36_03530	CD36chr1	-	816664..818064	yes	82	56	0	no	yes	no	no	no	no	no	no	no	no	no	no	no
CD36_03540	CD36chr1	+	818208..819335	yes	45	108	0	no	yes	no	no	no	no	no	no	no	no	no	no	no
CD36_03550	CD36chr1	-	819406..820619	yes	7	70	0	no	yes	no	no	no	no	no	no	no	no	no	no	no
CD36_03560	CD36chr1	+	822357..823745	yes	141	126	0	no	yes	no	no	no	no	no	no	no	no	no	no	no
CD36_03570	CD36chr1	-	823748..824801	yes	18	67	0	no	yes	no	no	no	no	no	no	no	no	no	no	no
CD36_03580	CD36chr1	+	824899..825653	yes	386	96	0	no	yes	no	no	no	no	no	no	no	no	no	no	no
CD36_03590	CD36chr1	-	825642..830824	yes	56	120	0	no	yes	no	no	no	no	no	no	no	no	no	no	no
CD36_03600	CD36chr1	-	833163..835289	yes	248	124	0	no	yes	no	no	no	no	no	yes	no	no	no	no	no
CD36_03610	CD36chr1	-	842340..844319	no	0	0	0	no	yes	no	no	yes	no	no	no	no	no	no	no	no
CD36_03620	CD36chr1	+	847391..848394	no	0	0	0	no	no	no	no	no	yes	no	no	no	no	no	no	no
CD36_03630	CD36chr1	+	849062..849838	yes	51	162	1	no	yes	no	no	no	no	no	no	no	no	no	no	no
CD36_03640	CD36chr1	-	849948..852294	yes	3	259	1	no	yes	no	no	no	no	no	no	no	no	no	no	no
CD36_03650	CD36chr1	-	852756..854362	yes	92	78	1	no	yes	no	yes	no	no	no	no	no	no	no	no	no
CD36_03660	CD36chr1	+	854467..856168	yes	154	45	0	no	yes	no	no	no	no	no	no	no	no	no	no	no
CD36_03670	CD36chr1	+	856227..856925	yes	90	96	0	no	yes	no	no	no	no	no	no	no	no	no	no	no
CD36_03680	CD36chr1	-	857077..857936	yes	38	75	0	no	yes	no	no	no	no	no	no	yes	no	no	no	no
CD36_03690	CD36chr1	-	858102..861388	yes	103	643	0	no	yes	no	no	no	no	no	no	no	no	no	no	no
CD36_03700	CD36chr1	+	862007..862982	yes	289	108	1	no	yes	no	no	no	no	no	no	no	no	no	no	no
CD36_03710	CD36chr1	+	863104..864265	yes	49	195	0	no	yes	no	no	no	no	no	no	yes	no	no	no	no
CD36_03720	CD36chr1	-	864352..866004	yes	32	175	1	no	yes	no	no	no	no	no	no	no	no	no	no	no
CD36_03730	CD36chr1	-	866780..867070	no	0	0	0	no	yes	no	no	yes	no	no	no	no	no	no	no	no
CD36_03740	CD36chr1	-	867738..868346	no	0	0	0	no	yes	no	no	yes	no	no	no	no	no	no	no	no
CD36_03760	CD36chr1	-	870299..871333	yes	0	0	0	no	yes	no	no	no	no	no	no	no	no	no	no	no
CD36_03770	CD36chr1	-	872088..873369	yes	147	100	2	no	yes	no	no	no	no	no	yes	no	no	no	no	no
CD36_03780	CD36chr1	-	874153..875322	yes	77	58	0	no	yes	no	no	no	no	no	yes	no	no	no	no	no
CD36_03790	CD36chr1	+	876008..878150	yes	48	43	0	no	yes	no	no	no	no	no	no	no	no	no	no	no
CD36_03800	CD36chr1	-	878119..880376	yes	65	60	0	no	yes	no	no	no	no	no	no	no	no	no	no	no
CD36_03810	CD36chr1	-	881110..881604	no	0	0	0	no	yes	no	no	no	no	no	no	no	no	no	no	no
CD36_03820	CD36chr1	+	883285..885368	yes	228	77	0	no	yes	no	no	no	no	no	yes	no	no	no	no	no
CD36_03830	CD36chr1	-	885164..886561	yes	98	53	0	yes	yes	no	no	no	no	no	no	no	no	no	no	no
CD36_03840	CD36chr1	+	886681..887444	yes	11	66	0	no	yes	no	no	no	no	no	no	no	no	no	no	no
CD36_03850	CD36chr1	-	887199..888695	yes	252	54	0	no	yes	no	yes	no	no	no	no	no	no	no	no	no
CD36_03860	CD36chr1	-	888916..890086	yes	215	107	0	no	yes	no	no	no	no	no	no	no	no	no	no	no
CD36_03870	CD36chr1	+	891650..892577	yes	33	19	0	no	yes	no	no	no	no	no	no	no	no	no	no	no
CD36_03880	CD36chr1	-	892343..893379	yes	233	30	0	no	yes	no	no	no	no	no	no	no	no	no	no	no
CD36_03890	CD36chr1	+	893496..896240	yes	190	80	0	no	yes	no	no	no	no	no	no	yes	no	no	no	no
CD36_03900	CD36chr1	+	896627..897661	no	0	0	0	no	yes	no	no	no	no	no	no	no	no	no	no	no
CD36_03910	CD36chr1	-	897675..898388	yes	78	63	0	no	yes	no	no	no	no	no	no	no	no	no	no	no
CD36_03920	CD36chr1	-	898433..899621	yes	188	152	0	no	yes	no	no	no	no	no	no	no	no	no	no	no
CD36_03930	CD36chr1	-	899687..900299	yes	162	55	0	no	yes	no	no	no	no	no	yes	no	no	no	no	no
CD36_03940	CD36chr1	+	900933..901545	yes	129	91	0	no	yes	no	no	no	no	no	yes	no	no	no	no	no
CD36_03950	CD36chr1	-	901652..902934	yes	30	62	0	no	yes	no	no	no	no	no	no	no	no	no	no	no
CD36_03960	CD36chr1	-	903048..904567	yes	612	110	0	no	yes	no	no	no	no	no	no	no	no	no	no	no
CD36_03970	CD36chr1	-	905406..907145	yes	93	242	0	yes	yes	no	no	no	no	no	no	no	no	no	no	no
CD36_03980	CD36chr1	-	907814..908522	yes	61	84	1	no	yes	no	no	no	no	no	no	no	no	no	no	no
CD36_03990	CD36chr1	+	908684..909903	yes	153	126	0	yes	yes	no	no	no	no	no	no	no	no	no	no	no
CD36_04000	CD36chr1	-	909991..910473	yes	89	76	0	no	yes	no	no	no	no	no	yes	no	no	no	no	no
CD36_04005	CD36chr1	-	910532..911037	no	0	0	0	no	no	no	no	no	yes	no	no	no	no	no	no	no
CD36_04010	CD36chr1	+	911219..911868	yes	130	109	0	no	yes	no	no	no	no	no	yes	no	no	no	no	no
CD36_04020	CD36chr1	-	912086..913330	no	0	0	0	no	yes	no	no	no	no	no	no	no	no	no	no	no
CD36_04030	CD36chr1	-	913453..915004	yes	274	24	0	no	yes	no	yes	no	no	no	no	no	no	no	no	no
CD36_04040	CD36chr1	-	915172..918708	yes	81	160	0	yes	yes	no	yes	no	no	no	no	no	no	no	no	no
CD36_04050	CD36chr1	-	919777..921828	yes	89	19	0	no	yes	no	no	no	no	no	yes	no	no	no	no	no
CD36_04060	CD36chr1	-	922379..923366	yes	0	220	0	no	yes	no	no	no	no	no	no	no	yes	no	no	no
CD36_04070	CD36chr1	+	924414..925571	yes	287	85	0	no	yes	no	no	no	no	no	no	no	no	no	no	no
CD36_04080	CD36chr1	+	927166..929091	yes	187	104	0	no	yes	no	no	no	no	no	no	no	no	no	no	no
CD36_04090	CD36chr1	-	929225..930627	yes	42	263	1	no	yes	no	no	no	no	no	no	no	no	no	no	no
CD36_04100	CD36chr1	-	930809..933366	yes	29	165	0	no	yes	no	no	no	no	no	no	no	no	no	no	no
CD36_04110	CD36chr1	-	934248..934839	yes	289	51	0	no	yes	no	no	no	no	no	no	no	no	no	no	no
CD36_04120	CD36chr1	-	935077..935899	yes	187	45	0	no	yes	no	no	no	no	no	no	no	no	no	no	no
CD36_04130	CD36chr1	+	936126..937839	yes	488	281	0	no	yes	no	no	no	no	no	no	no	no	no	no	no
CD36_04140	CD36chr1	-	937755..940106	yes	89	40	0	no	yes	no	no	no	no	no	no	no	no	no	no	no
CD36_04150	CD36chr1	-	940300..943368	yes	87	117	0	no	yes	no	no	no	no	no	no	no	no	no	no	no
CD36_04160	CD36chr1	-	943618..944373	yes	181	41	0	no	yes	no	no	no	no	no	no	no	no	no	no	no
CD36_04170	CD36chr1	-	944457..945410	yes	58	56	0	no	yes	no	no	no	no	no	no	no	no	no	no	no
CD36_04180	CD36chr1	-	945566..946532	yes	126	12	0	yes	yes	no	no	no	no	no	no	no	no	no	no	no
CD36_04190	CD36chr1	-	946649..947629	yes	73	75	0	yes	yes	no	no	no	no	no	no	no	no	no	no	no
CD36_04200	CD36chr1	-	947975..948868	yes	45	39	0	no	yes	no	no	no	no	no	no	no	no	no	no	no
CD36_04210	CD36chr1	-	949116..950006	yes	297	66	1	no	yes	no	yes	no	no	no	no	no	no	no	no	no
CD36_04220	CD36chr1	-	950932..955487	yes	110	240	0	no	yes	no	no	no	no	no	no	no	no	no	no	no
CD36_04230	CD36chr1	+	956154..957495	yes	126	67	0	no	yes	no	no	no	no	no	no	no	no	no	no	no
CD36_04240	CD36chr1	+	958379..960343	yes	216	96	0	no	yes	no	no	no	no	no	no	no	no	no	no	no
CD36_04250	CD36chr1	+	960498..962066	yes	38	82	1	no	yes	no	no	no	no	no	no	no	no	no	no	no
CD36_04260	CD36chr1	-	962075..963304	yes	81	98	0	yes	yes	no	no	no	no	no	no	no	no	no	no	no
CD36_04270	CD36chr1	-	963352..965162	yes	157	94	2	no	yes	no	no	no	no	no	no	no	no	no	no	no
CD36_04280	CD36chr1	-	965353..968358	yes	76	86	1	no	yes	no	no	no	no	no	no	no	no	no	no	no
CD36_04290	CD36chr1	+	968394..969083	yes	262	125	0	no	yes	no	no	no	no	no	no	no	no	no	no	no
CD36_04300	CD36chr1	+	969190..971218	yes	111	169	0	no	yes	no	no	no	no	no	no	no	no	no	no	no
CD36_04310	CD36chr1	-	971211..972779	yes	111	63	1	no	yes	no	no	no	no	no	no	no	no	no	no	no
CD36_04320	CD36chr1	+	973171..974328	no	0	0	0	no	yes	no	no	yes	no	no	no	no	no	no	no	no
CD36_04330	CD36chr1	-	974763..975666	yes	27	46	0	no	yes	no	no	no	no	no	no	no	no	no	no	no
CD36_nTAR1_30	CD36chr1	+	976012..976667	yes	0	0	0	no	no	yes	no	no	no	no	no	no	no	no	no	no
CD36_04340	CD36chr1	-	976381..976692	no	0	0	0	no	yes	yes	no	no	no	no	no	no	no	no	no	no
CD36_nTAR1_31	CD36chr1	+	977303..978423	yes	0	0	0	no	no	no	no	no	no	no	no	no	no	no	no	no
CD36_04350	CD36chr1	-	978492..979707	yes	123	70	0	no	yes	no	no	no	no	no	no	no	no	no	no	no
CD36_04360	CD36chr1	+	980305..982633	yes	124	72	0	yes	yes	no	no	no	no	no	no	no	no	no	no	no
CD36_04370	CD36chr1	+	983218..985105	yes	85	78	0	no	yes	no	no	no	no	no	no	no	no	no	no	no
CD36_04380	CD36chr1	-	985096..988704	yes	44	73	0	no	yes	no	no	no	no	no	no	no	no	no	no	no
CD36_04390	CD36chr1	+	989561..991749	yes	107	120	0	no	yes	no	no	no	no	no	no	no	no	no	no	no
CD36_04400	CD36chr1	+	992852..995029	no	0	0	0	no	yes	no	no	no	no	no	no	no	no	no	no	no
CD36_04410	CD36chr1	+	995920..1001526	yes	24	141	1	no	yes	no	no	no	no	no	no	no	no	no	no	no
CD36_04420	CD36chr1	+	1001722..1003074	yes	21	87	0	no	yes	no	no	no	no	no	no	no	no	no	no	no
CD36_04430	CD36chr1	+	1004350..1005681	yes	312	93	0	no	yes	no	no	no	no	no	yes	no	no	no	no	no
CD36_04440	CD36chr1	-	1005904..1007832	no	0	0	0	no	yes	no	no	no	no	no	no	no	no	no	no	no
CD36_04450	CD36chr1	-	1008153..1011037	yes	32	138	1	no	yes	no	no	no	no	no	no	no	no	no	no	no
CD36_nTAR1_202	CD36chr1	+	1011209..1011542	yes	0	0	0	no	no	yes	no	no	no	no	no	no	no	no	no	no
CD36_04460	CD36chr1	-	1011211..1012193	yes	353	39	0	no	yes	yes	no	no	no	no	no	no	no	no	no	no
CD36_nTAR1_32	CD36chr1	+	1012819..1013425	yes	100	285	2	no	yes	no	no	no	no	no	no	no	no	no	no	no
CD36_04470	CD36chr1	-	1013347..1014804	yes	120	54	0	no	yes	no	no	no	no	no	yes	no	no	no	no	no
CD36_nTAR1_33	CD36chr1	+	1015893..1017377	yes	0	0	0	no	no	no	no	no	no	no	no	no	no	no	no	no
CD36_04480	CD36chr1	-	1017443..1018571	yes	47	14	0	no	yes	no	yes	no	no	no	no	no	no	no	no	yes
CD36_04500	CD36chr1	+	1020046..1021392	yes	47	130	0	no	yes	no	no	no	no	no	no	yes	no	no	no	no
CD36_04510v1	CD36chr1	-	1021336..1024517	yes	119	96	0	no	yes	no	no	no	no	no	no	no	no	no	no	no
CD36_04510v2	CD36chr1	-	1021336..1024517	yes	119	96	0	yes	yes	no	no	no	no	no	no	no	no	no	no	no
CD36_04520	CD36chr1	-	1024994..1027010	yes	603	253	0	no	yes	no	no	no	no	no	no	no	no	no	no	no
CD36_04530	CD36chr1	-	1028035..1031028	yes	251	103	0	no	yes	no	no	no	no	no	no	no	no	no	no	no
CD36_04540	CD36chr1	+	1031088..1031912	yes	26	124	0	no	yes	no	no	no	no	no	no	no	no	no	no	no
CD36_04550	CD36chr1	-	1032019..1034130	no	0	0	0	no	yes	no	no	no	no	no	no	no	no	no	no	no
CD36_04560	CD36chr1	+	1035485..1037759	yes	79	63	0	no	yes	no	no	no	no	no	no	no	no	no	no	no
CD36_04570	CD36chr1	-	1037794..1038159	yes	68	52	0	no	yes	no	yes	no	no	no	no	no	no	no	no	no
CD36_04580	CD36chr1	+	1038357..1041305	yes	85	56	0	no	yes	no	no	no	no	no	no	no	no	no	no	no
CD36_04590	CD36chr1	-	1041202..1042424	yes	211	73	0	no	yes	no	no	no	no	no	no	no	no	no	no	no
CD36_04600	CD36chr1	+	1042799..1045513	yes	59	103	0	no	yes	no	no	no	no	no	no	no	no	no	no	no
CD36_04610	CD36chr1	+	1046639..1048586	yes	51	205	0	no	yes	no	no	no	no	no	no	no	no	no	no	no
CD36_04620	CD36chr1	-	1048655..1049317	yes	251	70	0	no	yes	no	no	no	no	no	no	no	no	no	no	no
CD36_04630	CD36chr1	+	1049502..1050996	yes	245	59	0	no	yes	no	no	no	no	no	no	no	no	no	no	no
CD36_04640	CD36chr1	+	1051284..1053871	yes	137	183	1	no	yes	no	no	no	no	no	no	no	no	no	no	no
CD36_04650	CD36chr1	-	1053825..1054945	yes	48	116	1	no	yes	no	no	no	no	no	no	no	no	no	no	no
CD36_04660	CD36chr1	-	1055097..1055871	yes	20	44	0	no	yes	no	no	no	no	no	no	no	no	no	no	yes
CD36_04670	CD36chr1	-	1056574..1057747	yes	148	78	0	no	yes	no	no	no	no	no	yes	no	no	no	no	no
CD36_nTAR1_34	CD36chr1	-	1058499..1059028	yes	0	0	0	no	no	no	no	no	no	no	no	no	no	no	no	no
CD36_04680	CD36chr1	-	1061582..1065976	yes	205	152	1	no	yes	no	no	no	no	no	no	no	no	no	no	no
CD36_04690	CD36chr1	-	1066943..1068995	yes	52	57	0	no	yes	no	no	no	no	no	no	no	no	no	no	no
CD36_04700	CD36chr1	+	1069694..1073953	yes	209	76	0	no	yes	no	no	no	no	no	no	no	no	no	no	no
CD36_04710	CD36chr1	-	1074371..1076283	yes	73	343	2	no	yes	no	no	no	no	no	no	no	no	no	no	no
CD36_04720	CD36chr1	-	1076536..1077812	yes	93	65	0	no	yes	no	no	no	no	no	no	no	no	no	no	no
CD36_04730	CD36chr1	+	1080054..1082388	yes	100	273	0	no	yes	no	no	no	no	no	no	no	no	no	no	no
CD36_04740	CD36chr1	-	1082417..1083520	yes	62	67	0	no	yes	no	no	no	no	no	no	no	no	no	no	no
CD36_04750	CD36chr1	-	1083873..1085793	yes	95	83	0	no	yes	no	no	no	no	no	no	no	no	no	no	no
CD36_04760	CD36chr1	-	1086073..1086824	yes	17	39	0	yes	yes	no	no	no	no	no	no	no	no	no	no	no
CD36_04770	CD36chr1	-	1086954..1089403	yes	44	75	0	no	yes	no	no	no	no	no	no	no	no	no	no	no
CD36_04780	CD36chr1	+	1089488..1090806	yes	62	93	0	no	yes	no	yes	no	no	no	no	no	no	no	no	no
CD36_04790	CD36chr1	-	1090774..1093696	yes	66	199	1	no	yes	no	no	no	no	no	no	no	no	no	no	no
CD36_nTAR1_35	CD36chr1	-	1093911..1095121	yes	0	0	0	no	no	no	no	no	no	no	no	no	no	no	no	no
CD36_04800	CD36chr1	-	1095414..1096712	no	0	0	0	no	yes	no	no	yes	no	no	no	no	no	no	no	no
CD36_04810	CD36chr1	-	1097647..1098906	no	0	0	0	no	yes	no	no	yes	no	no	no	no	no	no	no	no
CD36_04820	CD36chr1	-	1099232..1100794	no	0	0	0	no	no	no	no	yes	yes	no	no	no	no	no	no	no
CD36_nTAR1_36	CD36chr1	-	1101745..1103832	yes	0	0	0	no	no	yes	no	no	no	no	no	no	no	no	no	no
CD36_04840	CD36chr1	+	1101874..1103595	no	0	0	0	no	yes	yes	no	no	no	no	no	no	no	no	no	no
CD36_04850	CD36chr1	+	1103948..1105284	yes	142	70	0	no	yes	no	no	no	no	no	no	no	no	no	no	no
CD36_04860	CD36chr1	+	1105318..1106172	yes	41	28	0	no	yes	no	no	no	no	no	no	no	no	no	no	no
CD36_04870	CD36chr1	-	1106122..1107520	yes	164	122	0	no	yes	no	no	no	no	no	no	no	no	no	no	no
CD36_04880	CD36chr1	+	1108081..1109713	yes	241	111	1	no	yes	no	no	no	no	no	no	no	no	no	no	no
CD36_04885	CD36chr1	+	1109854..1110115	no	0	0	0	no	no	no	no	no	yes	no	no	no	no	no	no	no
CD36_nTAR1_37	CD36chr1	-	1117140..1118177	yes	0	0	0	no	no	no	no	no	no	no	no	no	no	no	no	no
CD36_04890	CD36chr1	+	1120330..1121947	yes	178	102	0	no	yes	no	no	no	no	no	no	no	no	no	no	no
CD36_nTAR1_38	CD36chr1	-	1121871..1122923	yes	0	0	0	no	no	no	no	no	no	no	no	no	no	no	no	no
CD36_nTAR1_39	CD36chr1	+	1129097..1129997	yes	0	0	0	no	no	no	no	no	no	no	no	no	no	no	no	no
CD36_04900	CD36chr1	-	1130310..1131837	yes	218	110	0	no	yes	no	no	no	no	no	no	no	no	no	no	no
CD36_nTAR1_40	CD36chr1	+	1132160..1132662	yes	0	0	0	no	no	no	no	no	no	no	no	no	no	no	no	no
CD36_04910	CD36chr1	-	1132475..1133851	yes	61	62	0	no	yes	no	no	no	no	no	no	no	no	no	no	no
CD36_04920	CD36chr1	-	1134704..1135520	yes	254	174	0	yes	yes	no	no	no	no	no	no	no	no	no	no	no
CD36_04930	CD36chr1	-	1135835..1136516	yes	273	59	0	yes	yes	no	no	no	no	no	no	no	no	no	no	no
CD36_04940	CD36chr1	-	1137028..1138085	yes	101	39	0	no	yes	no	no	no	no	no	no	no	no	no	no	no
CD36_04950	CD36chr1	-	1139068..1140345	yes	46	74	0	no	yes	no	no	no	no	no	no	no	no	no	no	no
CD36_04960	CD36chr1	-	1140385..1140986	yes	91	73	0	no	yes	no	no	no	no	no	no	no	no	no	no	no
CD36_04970	CD36chr1	+	1141102..1141796	yes	38	69	0	no	yes	no	no	no	no	no	no	no	no	no	no	no
CD36_04980	CD36chr1	-	1141859..1143321	yes	41	87	0	no	yes	no	no	no	no	no	no	no	no	no	no	no
CD36_05000	CD36chr1	-	1143449..1145509	yes	79	65	0	no	yes	no	no	no	no	no	no	no	no	no	no	no
CD36_nTAR1_41	CD36chr1	+	1145540..1146016	yes	0	0	0	no	no	no	no	no	no	no	no	no	no	no	no	no
CD36_05010	CD36chr1	-	1145842..1146798	yes	162	75	0	no	yes	no	no	no	no	no	no	no	no	no	no	no
CD36_05020	CD36chr1	+	1146951..1148806	yes	47	60	0	no	yes	no	no	no	no	no	no	no	no	no	no	no
CD36_05030	CD36chr1	+	1148949..1151069	yes	64	98	0	no	yes	no	no	no	no	no	no	no	no	no	no	no
CD36_05040	CD36chr1	-	1151069..1153360	yes	126	57	0	no	yes	no	no	no	no	no	no	no	no	no	no	no
CD36_05050	CD36chr1	-	1154082..1155915	yes	11	80	0	no	yes	no	no	no	no	no	no	no	no	no	no	no
CD36_05060	CD36chr1	-	1156031..1157481	yes	64	10	0	no	yes	no	no	no	no	no	no	no	no	no	no	no
CD36_05070	CD36chr1	-	1157725..1160303	yes	25	226	0	no	yes	no	no	no	no	no	no	no	no	no	no	no
CD36_05080	CD36chr1	+	1160928..1161614	yes	0	27	0	no	yes	no	no	no	no	no	no	no	no	no	no	yes
CD36_05090	CD36chr1	-	1161485..1163545	yes	163	77	0	no	yes	no	no	no	no	no	no	no	no	no	no	no
CD36_05100	CD36chr1	-	1163681..1165974	yes	30	77	1	no	yes	no	no	no	no	no	no	no	no	no	no	no
CD36_05110	CD36chr1	-	1165986..1171016	yes	171	186	0	no	yes	no	no	no	no	no	no	no	no	no	no	no
CD36_05120	CD36chr1	-	1171118..1173332	yes	109	42	0	no	yes	no	no	no	no	no	no	no	no	no	no	no
CD36_05130	CD36chr1	-	1173479..1174118	yes	24	22	0	no	yes	no	no	no	no	no	no	no	no	no	no	no
CD36_05140	CD36chr1	-	1174193..1174877	yes	95	35	0	no	yes	no	no	no	no	no	no	no	no	no	no	no
CD36_05150	CD36chr1	+	1174984..1175692	yes	81	70	1	no	yes	no	no	no	no	no	no	no	no	no	no	no
CD36_05160	CD36chr1	+	1175755..1178280	yes	85	236	0	no	yes	no	no	no	no	no	no	no	no	no	no	no
CD36_05170	CD36chr1	-	1178539..1180507	yes	179	68	0	no	yes	no	no	no	no	no	no	no	no	no	no	no
CD36_05180	CD36chr1	+	1181362..1185827	yes	63	122	0	no	yes	no	no	no	no	no	no	no	no	no	no	no
CD36_05190	CD36chr1	+	1186427..1187743	yes	82	185	0	no	yes	no	no	no	no	no	no	no	no	no	no	no
CD36_05200	CD36chr1	-	1187801..1188910	no	0	0	0	no	yes	no	no	no	no	no	no	no	no	no	no	no
CD36_05210	CD36chr1	-	1189071..1190032	yes	129	86	0	no	yes	no	no	no	no	no	no	no	no	no	no	no
CD36_05220	CD36chr1	+	1190163..1192532	yes	62	43	0	no	yes	no	no	no	no	no	no	no	no	no	no	no
CD36_05230	CD36chr1	-	1192595..1193371	yes	468	60	0	no	yes	no	no	no	no	no	no	no	no	no	no	no
CD36_05240	CD36chr1	+	1195948..1198524	yes	82	431	0	no	yes	no	no	no	no	no	no	yes	no	no	no	no
CD36_05250	CD36chr1	-	1198586..1200410	yes	147	70	0	yes	yes	no	no	no	no	no	no	no	no	no	no	no
CD36_05260	CD36chr1	-	1200869..1202128	yes	83	160	0	no	yes	no	no	no	no	no	no	no	no	no	no	no
CD36_05270	CD36chr1	+	1204271..1205021	yes	47	124	0	yes	yes	no	no	no	no	no	no	no	no	no	no	no
CD36_05280	CD36chr1	+	1206385..1211519	yes	296	123	0	no	yes	no	no	no	no	no	no	no	no	no	no	no
CD36_05290	CD36chr1	+	1211547..1213097	yes	65	31	0	no	yes	no	yes	no	no	no	no	no	no	no	no	no
CD36_nTAR1_42	CD36chr1	+	1213081..1214583	yes	0	0	0	no	no	yes	no	no	no	no	no	no	no	no	no	no
CD36_05300	CD36chr1	-	1213101..1214354	no	0	0	0	no	yes	yes	no	no	no	no	no	no	no	no	no	no
CD36_05310	CD36chr1	-	1214743..1218276	yes	88	116	1	no	yes	no	no	no	no	no	no	no	no	no	no	no
CD36_05320	CD36chr1	-	1218406..1219737	yes	61	71	0	no	yes	no	no	no	no	no	no	no	no	no	no	no
CD36_nTAR1_43	CD36chr1	+	1218406..1218928	yes	0	0	0	no	no	no	no	no	no	no	no	no	no	no	no	no
CD36_05330	CD36chr1	+	1219802..1220646	yes	44	3	0	no	yes	no	yes	no	no	no	no	no	no	no	no	no
CD36_05340	CD36chr1	-	1220623..1225062	yes	28	131	0	no	yes	no	no	no	no	no	no	no	no	no	no	no
CD36_05350	CD36chr1	+	1225417..1226795	yes	56	69	0	no	yes	no	no	no	no	no	no	no	no	no	no	no
CD36_05360	CD36chr1	-	1226740..1227346	yes	94	87	0	no	yes	no	no	no	no	no	no	no	no	no	no	no
CD36_05370	CD36chr1	-	1227536..1228279	no	0	0	0	no	yes	no	no	no	no	no	no	no	no	no	no	no
CD36_05380	CD36chr1	+	1228541..1229610	yes	298	293	0	yes	yes	no	no	no	no	no	no	no	no	no	no	no
CD36_05390	CD36chr1	-	1229641..1231442	yes	109	19	0	no	yes	no	no	no	no	no	no	no	no	no	no	yes
CD36_05400	CD36chr1	+	1232358..1234120	yes	177	30	0	yes	yes	no	no	no	no	no	no	no	no	no	no	no
CD36_nTAR1_44	CD36chr1	+	1232358..1232926	yes	0	0	0	no	no	no	no	no	no	no	no	no	no	no	no	no
CD36_05410	CD36chr1	-	1234124..1235409	yes	88	55	1	no	yes	no	no	no	no	no	no	no	no	no	no	no
CD36_05420	CD36chr1	-	1235500..1240631	yes	51	74	1	no	yes	no	no	no	no	no	no	no	no	no	no	no
CD36_05430	CD36chr1	-	1241016..1241828	yes	331	86	0	no	yes	no	no	no	no	no	no	no	no	no	no	no
CD36_05440	CD36chr1	-	1243359..1245155	yes	37	125	0	no	yes	no	no	no	no	no	no	no	no	no	no	no
CD36_05450	CD36chr1	+	1245724..1247827	yes	93	112	0	no	yes	no	no	no	no	no	no	no	no	no	no	no
CD36_nTAR1_45	CD36chr1	+	1247931..1248288	yes	85	66	0	no	yes	no	no	no	no	no	no	no	no	no	no	no
CD36_05460	CD36chr1	-	1248319..1249086	yes	5	70	0	no	yes	no	no	no	no	no	no	no	no	no	no	no
CD36_05470	CD36chr1	+	1249138..1249695	yes	35	46	0	no	yes	no	no	no	no	no	no	no	no	no	no	no
CD36_05480	CD36chr1	-	1249664..1250705	yes	31	15	0	no	yes	no	no	no	no	no	no	no	no	no	no	no
CD36_05490	CD36chr1	+	1251228..1252157	no	0	0	0	no	no	no	no	no	yes	no	no	no	no	no	no	no
CD36_05500	CD36chr1	+	1252588..1253856	yes	92	31	0	no	yes	no	no	no	no	no	no	no	no	no	no	no
CD36_05510	CD36chr1	+	1254041..1255409	yes	91	33	0	no	yes	no	no	no	no	no	no	no	no	no	no	no
CD36_05520	CD36chr1	+	1255534..1256657	yes	45	77	1	no	yes	no	no	no	no	no	no	no	no	no	no	yes
CD36_05530	CD36chr1	+	1257015..1258231	yes	34	202	2	no	yes	no	no	no	no	no	no	no	no	no	no	no
CD36_05540	CD36chr1	+	1258680..1260058	yes	77	312	1	no	yes	no	no	no	no	no	no	no	no	no	no	no
CD36_05550	CD36chr1	+	1260943..1262369	yes	305	75	0	no	yes	no	no	no	no	no	no	no	no	no	no	no
CD36_05560	CD36chr1	+	1263670..1267217	yes	180	431	1	no	yes	no	no	no	no	no	no	no	no	no	no	no
CD36_nTAR1_46	CD36chr1	-	1267282..1267872	yes	0	0	0	no	no	no	no	no	no	no	no	no	no	no	no	no
CD36_05570	CD36chr1	+	1268294..1270571	yes	261	475	2	no	yes	no	no	no	no	no	no	no	no	no	no	no
CD36_nTAR1_47	CD36chr1	+	1271412..1272159	yes	0	0	0	no	no	no	no	no	no	no	no	no	no	no	no	no
CD36_05580	CD36chr1	+	1273208..1275495	yes	29	123	0	no	yes	no	no	no	no	no	no	no	no	no	no	no
CD36_05590	CD36chr1	-	1275538..1279326	yes	39	276	0	no	yes	no	no	no	no	no	no	no	no	no	no	no
CD36_05600	CD36chr1	+	1281414..1284816	yes	83	248	0	no	yes	no	no	no	no	no	no	no	no	no	no	no
CD36_05610	CD36chr1	-	1285072..1286781	yes	156	321	1	no	yes	no	no	no	no	no	no	no	no	no	no	no
CD36_05620	CD36chr1	+	1288247..1290082	yes	61	383	0	no	yes	no	no	no	no	no	no	no	no	no	no	no
CD36_05630	CD36chr1	+	1291771..1292262	no	0	0	0	no	no	no	no	no	yes	no	no	no	no	no	no	no
CD36_05640	CD36chr1	+	1293801..1295405	no	0	0	0	no	yes	no	no	no	no	no	no	no	no	no	no	no
CD36_05650	CD36chr1	+	1295739..1297978	yes	12	113	1	no	yes	no	no	no	no	no	no	no	no	no	no	no
CD36_05660	CD36chr1	-	1298024..1299218	yes	30	100	0	no	yes	no	no	no	no	no	no	no	no	no	no	no
CD36_05670	CD36chr1	+	1300366..1302203	yes	161	21	0	no	yes	no	no	no	no	no	no	no	no	no	no	yes
CD36_05680	CD36chr1	+	1302414..1303642	yes	225	71	0	no	yes	no	no	no	no	no	no	no	no	no	no	no
CD36_05690	CD36chr1	+	1303731..1306211	yes	56	349	0	no	yes	no	no	no	no	no	no	no	no	no	no	no
CD36_05700	CD36chr1	-	1306215..1307043	yes	7	102	0	no	yes	no	no	no	no	no	no	no	no	no	no	no
CD36_05710	CD36chr1	+	1307109..1309717	yes	0	80	0	no	yes	no	no	no	no	no	no	yes	yes	no	no	no
CD36_05720	CD36chr1	-	1309737..1310233	yes	84	80	0	yes	yes	no	no	no	no	no	no	no	no	no	no	no
CD36_05730	CD36chr1	-	1310508..1311247	yes	245	63	0	no	yes	no	no	no	no	no	no	no	no	no	no	no
CD36_05740	CD36chr1	+	1311367..1311968	yes	0	50	0	no	yes	no	yes	no	no	no	no	no	no	no	no	no
CD36_05750	CD36chr1	-	1311974..1313181	yes	86	84	0	no	yes	no	no	no	no	no	no	no	no	no	no	no
CD36_05760	CD36chr1	-	1313430..1316409	yes	82	204	1	no	yes	no	yes	no	no	no	no	no	no	no	no	no
CD36_05770	CD36chr1	-	1317343..1319625	yes	87	69	0	no	yes	no	no	no	no	no	no	no	no	no	no	no
CD36_05780	CD36chr1	-	1319861..1321855	yes	208	44	0	no	yes	no	no	no	no	no	no	no	no	no	no	no
CD36_05790	CD36chr1	-	1321964..1322679	yes	10	88	0	no	yes	no	no	no	no	no	no	no	no	no	no	no
CD36_05800	CD36chr1	-	1322743..1325401	yes	513	1048	0	no	yes	no	no	no	no	no	no	no	no	no	no	no
CD36_05805	CD36chr1	-	1325092..1325434	no	0	0	0	no	no	no	no	no	yes	no	no	no	no	no	no	no
CD36_05810	CD36chr1	+	1327639..1330200	yes	111	372	1	no	yes	no	no	no	no	no	no	no	no	no	no	no
CD36_05820	CD36chr1	+	1330520..1332161	yes	531	70	0	no	yes	no	no	no	no	no	no	yes	no	no	no	no
CD36_05830	CD36chr1	-	1331874..1333244	no	0	0	0	no	yes	no	no	no	no	no	no	no	no	no	no	no
CD36_05840	CD36chr1	-	1333860..1336306	yes	283	295	0	no	yes	no	no	no	no	no	no	no	no	no	no	no
CD36_05850	CD36chr1	-	1339095..1339670	no	0	0	0	no	yes	no	no	yes	no	no	no	no	no	no	no	no
CD36_05860	CD36chr1	+	1339986..1340920	no	0	0	0	no	no	no	no	no	yes	no	no	no	no	no	no	no
CD36_05870	CD36chr1	+	1341421..1344345	yes	27	153	0	no	yes	no	no	no	no	no	no	no	no	no	no	no
CD36_05880	CD36chr1	-	1345378..1352648	yes	31	4525	0	no	yes	no	no	no	no	no	no	yes	no	no	no	no
CD36_05910	CD36chr1	+	1370338..1373188	yes	49	186	0	no	yes	no	no	no	no	no	no	yes	no	no	no	no
CD36_05920	CD36chr1	+	1378456..1381919	yes	0	47	0	no	yes	no	no	no	no	no	no	yes	yes	no	no	no
CD36_05930	CD36chr1	+	1384023..1387144	yes	0	539	1	no	yes	no	no	no	no	no	no	yes	yes	no	no	no
CD36_05940	CD36chr1	+	1387647..1389408	yes	0	52	1	no	yes	no	no	no	no	no	no	no	yes	no	no	no
CD36_05950	CD36chr1	-	1390533..1391060	no	0	0	0	no	yes	no	no	no	no	no	no	no	no	no	no	no
CD36_05960	CD36chr1	-	1393001..1393696	yes	318	36	0	no	yes	no	no	no	no	no	no	no	no	no	no	no
CD36_05970	CD36chr1	+	1393840..1394741	yes	107	42	0	no	yes	no	no	no	no	no	no	no	no	no	no	no
CD36_05980	CD36chr1	-	1394709..1397081	yes	144	51	0	no	yes	no	no	no	no	no	no	no	no	no	no	no
CD36_05990	CD36chr1	+	1397956..1400503	yes	16	180	0	no	yes	no	no	no	no	no	no	yes	no	no	no	no
CD36_06000	CD36chr1	-	1400571..1402858	yes	13	160	0	no	yes	no	no	no	no	no	no	no	no	no	no	no
CD36_06020	CD36chr1	-	1404245..1405603	no	0	0	0	no	yes	no	no	no	no	no	no	no	no	no	no	no
CD36_06030	CD36chr1	-	1406063..1409053	yes	287	85	1	no	yes	no	no	no	no	no	no	no	no	no	no	no
CD36_06040	CD36chr1	-	1409198..1410253	yes	186	60	0	yes	yes	no	yes	no	no	no	no	no	no	no	no	no
CD36_06050	CD36chr1	-	1410484..1410959	yes	59	24	0	no	yes	no	no	no	no	no	no	no	no	no	no	no
CD36_06060	CD36chr1	+	1411260..1411951	yes	284	48	0	yes	yes	no	no	no	no	no	no	no	no	no	no	no
CD36_06070	CD36chr1	-	1412013..1412748	yes	57	72	0	yes	yes	no	no	no	no	no	no	no	no	no	no	no
CD36_06080	CD36chr1	+	1413836..1414608	yes	29	24	0	no	yes	no	no	no	no	no	no	no	no	no	no	no
CD36_06090	CD36chr1	-	1414565..1416072	yes	33	77	1	no	yes	no	no	no	no	no	no	no	no	no	no	no
CD36_06100	CD36chr1	-	1416149..1423194	yes	126	116	1	no	yes	no	no	no	no	no	no	no	no	no	no	no
CD36_06110	CD36chr1	-	1423383..1427585	yes	167	106	0	no	yes	no	no	no	no	no	no	no	no	no	no	no
CD36_06120	CD36chr1	-	1428128..1429209	yes	3	38	0	no	yes	no	no	no	no	no	no	no	no	no	no	no
CD36_06130	CD36chr1	+	1430807..1437610	yes	90	333	0	no	yes	no	no	no	no	no	no	no	no	no	no	no
CD36_06140	CD36chr1	+	1437800..1439083	yes	120	15	0	no	yes	no	no	no	no	no	no	no	no	no	no	no
CD36_06150	CD36chr1	+	1439215..1440955	yes	388	39	0	no	yes	no	yes	no	no	no	no	no	no	no	no	no
CD36_06160	CD36chr1	+	1441400..1442879	yes	59	383	0	no	yes	no	no	no	no	no	no	no	no	no	no	no
CD36_06170	CD36chr1	+	1443471..1444151	yes	206	37	0	no	yes	no	no	no	no	no	no	no	no	no	no	no
CD36_06180	CD36chr1	-	1444230..1445561	yes	76	47	0	no	yes	no	yes	no	no	no	no	no	no	no	no	no
CD36_06190	CD36chr1	+	1446092..1447374	yes	133	118	0	no	yes	no	no	no	no	no	no	no	no	no	no	no
CD36_06200	CD36chr1	-	1447506..1449932	no	0	0	0	no	yes	yes	no	no	no	no	no	no	no	no	no	no
CD36_nTAR1_48	CD36chr1	+	1447678..1451487	yes	0	0	0	no	no	yes	no	no	no	no	no	no	no	no	no	no
CD36_06210	CD36chr1	-	1451655..1452362	no	0	0	0	no	yes	no	no	no	no	no	no	no	no	no	no	no
CD36_06220	CD36chr1	+	1452827..1455518	yes	15	67	0	no	yes	no	no	no	no	no	no	no	no	no	no	no
CD36_nTAR1_49	CD36chr1	-	1455549..1455922	yes	156	74	0	no	yes	no	no	no	no	no	no	no	no	no	no	no
CD36_06230	CD36chr1	+	1456044..1456710	yes	21	79	0	no	yes	no	no	no	no	no	no	no	no	no	no	no
CD36_06240	CD36chr1	+	1457067..1458986	yes	94	125	1	no	yes	no	no	no	no	no	no	no	no	no	no	no
CD36_06250	CD36chr1	+	1459397..1461952	yes	19	224	1	no	yes	no	no	no	no	no	no	no	no	no	no	no
CD36_06260	CD36chr1	+	1462124..1465343	yes	96	28	0	no	yes	no	no	no	no	no	no	yes	no	no	no	no
CD36_06270	CD36chr1	+	1465741..1469421	yes	118	500	0	no	yes	no	no	no	no	no	no	no	no	no	no	no
CD36_06280	CD36chr1	+	1469547..1470722	yes	58	86	0	no	yes	no	no	no	no	no	no	no	no	no	no	no
CD36_06290	CD36chr1	-	1470656..1471918	yes	53	7	0	no	yes	no	no	no	no	no	no	no	no	no	no	no
CD36_06300	CD36chr1	+	1474048..1475383	yes	336	289	0	no	yes	no	no	no	no	no	no	no	no	no	no	no
CD36_06310	CD36chr1	-	1475452..1476258	yes	141	36	0	no	yes	no	no	no	no	no	no	no	no	no	no	no
CD36_06320	CD36chr1	+	1476394..1476861	yes	17	61	0	no	yes	no	no	no	no	no	no	no	no	no	no	no
CD36_06330	CD36chr1	-	1476979..1478564	yes	35	45	0	no	yes	no	no	no	no	no	no	no	no	no	no	no
CD36_06340	CD36chr1	+	1478669..1480167	yes	36	47	0	no	yes	no	no	no	no	no	no	no	no	no	no	no
CD36_06350	CD36chr1	+	1481040..1483862	yes	108	243	0	no	yes	no	no	no	no	no	no	no	no	no	no	no
CD36_06360	CD36chr1	-	1483878..1484493	yes	95	89	0	no	yes	no	no	no	no	no	no	no	no	no	no	no
CD36_06370	CD36chr1	+	1484648..1485915	yes	46	46	1	no	yes	no	no	no	no	no	no	no	no	no	no	no
CD36_06380	CD36chr1	+	1487291..1489109	yes	207	154	0	no	yes	no	no	no	no	no	no	no	no	no	no	no
CD36_06390	CD36chr1	+	1489456..1490776	yes	136	171	1	no	yes	no	no	no	no	no	no	no	no	no	no	no
CD36_nTAR1_50	CD36chr1	+	1490980..1492191	yes	0	0	0	no	no	yes	no	no	no	no	no	no	no	no	no	no
CD36_06400	CD36chr1	-	1491303..1491785	yes	71	118	0	no	yes	yes	no	no	no	no	no	no	no	no	no	no
CD36_06410	CD36chr1	+	1492827..1495545	yes	115	576	2	no	yes	no	no	no	no	no	no	no	no	no	no	no
CD36_06420	CD36chr1	+	1496834..1498303	no	0	0	0	no	yes	no	no	no	no	no	no	no	no	no	no	no
CD36_nTAR1_51	CD36chr1	-	1498405..1498832	yes	133	91	0	no	yes	no	no	no	no	no	no	no	no	no	no	no
CD36_06430	CD36chr1	-	1499092..1502332	yes	195	0	0	yes	yes	no	no	no	no	no	no	yes	no	no	yes	no
CD36_06440	CD36chr1	-	1502479..1503446	yes	72	87	0	yes	yes	no	no	no	no	no	no	no	no	no	no	no
CD36_06450	CD36chr1	-	1503668..1504385	yes	78	2	0	yes	yes	no	no	no	no	no	no	no	no	no	no	no
CD36_06460	CD36chr1	-	1504583..1507395	yes	19	97	2	no	yes	no	no	no	no	no	no	no	no	no	no	no
CD36_06470	CD36chr1	-	1507598..1509045	yes	45	14	0	no	yes	no	yes	no	no	no	no	no	no	no	no	no
CD36_06480	CD36chr1	+	1509627..1513793	yes	190	188	0	no	yes	no	no	no	no	no	no	no	no	no	no	no
CD36_06490	CD36chr1	-	1513869..1517343	yes	70	168	2	no	yes	no	no	no	no	no	no	no	no	no	no	no
CD36_06510	CD36chr1	+	1518722..1519786	yes	96	66	0	no	yes	no	no	no	no	no	no	no	no	no	no	no
CD36_06520	CD36chr1	-	1519800..1521634	yes	66	113	1	no	yes	no	no	no	no	no	no	no	no	no	no	no
CD36_06530	CD36chr1	-	1521751..1523184	no	0	0	0	no	yes	yes	no	no	no	no	no	no	no	no	no	no
CD36_nTAR1_52	CD36chr1	+	1521769..1523368	yes	453	640	5	no	yes	yes	no	no	no	no	no	no	no	no	no	no
CD36_06540	CD36chr1	+	1524729..1527312	yes	125	35	0	no	yes	no	no	no	no	no	no	no	no	no	no	no
CD36_06550	CD36chr1	+	1527420..1528459	yes	47	69	0	no	yes	no	no	no	no	no	no	no	no	no	no	no
CD36_06560	CD36chr1	-	1528477..1531518	yes	52	98	0	no	yes	no	no	no	no	no	no	no	no	no	no	no
CD36_06570	CD36chr1	-	1531825..1533255	yes	394	29	0	no	yes	no	no	no	no	no	no	no	no	no	no	no
CD36_06580	CD36chr1	-	1536261..1537283	yes	63	0	0	no	yes	no	no	no	no	no	no	no	no	no	yes	yes
CD36_06590	CD36chr1	-	1538819..1541527	yes	115	458	0	yes	yes	no	no	no	no	no	no	no	no	no	no	no
CD36_06600	CD36chr1	-	1541727..1542594	yes	243	85	0	yes	yes	no	no	no	no	no	no	no	no	no	no	no
CD36_nTAR1_53	CD36chr1	-	1543351..1543873	yes	0	0	0	no	no	no	no	no	no	no	no	no	no	no	no	no
CD36_06610	CD36chr1	-	1543974..1546092	yes	137	350	0	no	yes	no	no	no	no	no	no	no	no	no	no	no
CD36_nTAR1_54	CD36chr1	+	1546565..1547098	yes	0	0	0	no	no	no	no	no	no	no	no	no	no	no	no	no
CD36_06620	CD36chr1	+	1547291..1548121	yes	129	135	0	no	yes	no	no	no	no	no	no	no	no	no	no	no
CD36_06630	CD36chr1	-	1548125..1550584	yes	82	152	1	no	yes	no	no	no	no	no	no	no	no	no	no	no
CD36_06640	CD36chr1	-	1550687..1551870	yes	105	143	0	no	yes	no	no	no	no	no	no	no	no	no	no	no
CD36_06650	CD36chr1	+	1552062..1555974	yes	116	83	1	no	yes	no	no	no	no	no	no	no	no	no	no	no
CD36_06660	CD36chr1	+	1560287..1562423	yes	112	201	0	no	yes	no	no	no	no	no	no	no	no	no	no	no
CD36_06670	CD36chr1	-	1562465..1564487	yes	65	188	1	no	yes	no	no	no	no	no	no	no	no	no	no	no
CD36_06680	CD36chr1	-	1564873..1568260	yes	198	64	0	no	yes	no	no	no	no	no	no	no	no	no	no	no
CD36_06690	CD36chr1	+	1568294..1568764	yes	119	100	0	no	yes	no	yes	no	no	no	no	no	no	no	no	no
CD36_nTAR1_55	CD36chr1	-	1568719..1569139	yes	105	109	1	no	yes	no	no	no	no	no	no	no	no	no	no	no
CD36_nTAR1_56	CD36chr1	+	1569610..1570394	yes	0	0	0	no	no	no	no	no	no	no	no	no	no	no	no	no
CD36_06700	CD36chr1	-	1570307..1572177	yes	39	134	0	no	yes	no	no	no	no	no	no	no	no	no	no	no
CD36_06710	CD36chr1	-	1572277..1572675	no	0	0	0	no	yes	no	no	no	no	no	no	no	no	no	no	no
CD36_06720	CD36chr1	+	1574230..1575101	yes	68	57	0	no	yes	no	no	no	no	no	no	no	no	no	no	no
CD36_06730	CD36chr1	+	1575655..1578384	yes	66	162	0	no	yes	no	no	no	no	no	no	no	no	no	no	no
CD36_06740	CD36chr1	+	1579008..1580053	yes	99	47	0	no	yes	no	no	no	no	no	no	no	no	no	no	no
CD36_06750	CD36chr1	-	1580012..1581848	yes	73	27	0	no	yes	no	yes	no	no	no	no	no	no	no	no	no
CD36_06760	CD36chr1	+	1583266..1585045	yes	82	60	0	no	yes	no	no	no	no	no	no	no	no	no	no	no
CD36_06770	CD36chr1	+	1585251..1586358	yes	104	77	0	no	yes	no	no	no	no	no	no	no	no	no	no	no
CD36_06780	CD36chr1	+	1586897..1587649	yes	34	167	0	no	yes	no	no	no	no	no	no	no	no	no	no	no
CD36_06790	CD36chr1	-	1587608..1589508	yes	158	60	0	no	yes	no	no	no	no	no	no	no	no	no	no	no
CD36_06800	CD36chr1	-	1589593..1591479	yes	35	49	0	no	yes	no	no	no	no	no	no	no	no	no	no	no
CD36_06810	CD36chr1	+	1591583..1594189	yes	27	48	0	no	yes	no	no	no	no	no	no	no	no	no	no	no
CD36_nTAR1_57	CD36chr1	-	1594167..1594701	yes	51	274	1	no	yes	no	no	no	no	no	no	no	no	no	no	no
CD36_nTAR1_58	CD36chr1	-	1603441..1604621	yes	0	0	0	no	no	no	no	no	no	no	no	no	no	no	no	no
CD36_06830	CD36chr1	+	1610600..1613479	yes	39	1290	1	no	yes	no	no	no	no	no	no	no	no	no	no	no
CD36_06840	CD36chr1	+	1614086..1617282	yes	4	69	1	yes	yes	no	no	no	no	no	no	no	no	no	no	no
CD36_06850	CD36chr1	-	1617313..1617929	yes	44	57	0	no	yes	no	no	no	no	no	no	no	no	no	no	no
CD36_06870	CD36chr1	+	1618840..1622987	yes	92	144	0	no	yes	no	no	no	no	no	no	no	no	no	no	no
CD36_06880	CD36chr1	-	1623274..1625774	yes	142	340	0	no	yes	no	no	no	no	no	no	no	no	no	no	no
CD36_06890	CD36chr1	-	1628130..1631838	yes	38	815	1	no	yes	no	no	no	no	no	no	no	no	no	no	no
CD36_nTAR1_59	CD36chr1	+	1632158..1632879	yes	0	0	0	no	no	no	no	no	no	no	no	no	no	no	no	no
CD36_06900	CD36chr1	+	1633261..1635173	yes	72	155	0	no	yes	no	no	no	no	no	no	no	no	no	no	no
CD36_06910	CD36chr1	-	1635219..1637126	yes	10	446	0	no	yes	no	no	no	no	no	no	no	no	no	no	no
CD36_06920	CD36chr1	-	1637347..1638118	yes	173	104	0	no	yes	no	no	no	no	no	no	no	no	no	no	no
CD36_06930	CD36chr1	-	1638303..1640027	yes	137	196	0	no	yes	no	no	no	no	no	no	no	no	no	no	no
CD36_06940	CD36chr1	+	1642138..1643109	no	0	0	0	no	yes	no	no	no	no	no	no	no	no	no	no	no
CD36_06950	CD36chr1	+	1644080..1647413	yes	72	22	0	no	yes	no	no	no	no	no	no	no	no	no	no	no
CD36_06960	CD36chr1	-	1648752..1650071	yes	79	89	0	no	yes	no	no	no	no	no	no	no	no	no	no	no
CD36_06970	CD36chr1	-	1650125..1652222	yes	70	63	1	no	yes	no	no	no	no	no	no	no	no	no	no	no
CD36_06975	CD36chr1	-	1652408..1652930	no	0	0	0	no	no	no	no	no	yes	no	no	no	no	no	no	no
CD36_06980	CD36chr1	-	1653105..1655190	yes	64	39	0	no	yes	no	no	no	no	no	no	no	no	no	no	no
CD36_06990	CD36chr1	-	1655420..1656542	yes	109	33	0	no	yes	no	no	no	no	no	no	no	no	no	no	no
CD36_07000	CD36chr1	+	1656809..1657707	yes	29	66	0	no	yes	no	yes	no	no	no	no	no	no	no	no	no
CD36_07010	CD36chr1	-	1657761..1661424	yes	47	749	0	no	yes	yes	no	no	no	no	no	no	no	no	no	no
CD36_nTAR1_60	CD36chr1	+	1660941..1661246	yes	0	0	0	no	no	yes	no	no	no	no	no	no	no	no	no	no
CD36_07020	CD36chr1	-	1663192..1666270	yes	118	144	0	no	yes	no	no	no	no	no	no	no	no	no	no	no
CD36_07030	CD36chr1	+	1666622..1667859	yes	88	55	0	no	yes	yes	no	no	no	no	no	no	no	no	no	no
CD36_nTAR1_61	CD36chr1	-	1667249..1667855	yes	0	0	0	no	no	yes	no	no	no	no	no	no	no	no	no	no
CD36_07040	CD36chr1	+	1667977..1669194	yes	219	54	0	no	yes	no	no	no	no	no	no	no	no	no	no	no
CD36_07050	CD36chr1	-	1668944..1670415	yes	51	203	2	no	yes	no	no	no	no	no	no	no	no	no	no	no
CD36_07060	CD36chr1	-	1670613..1672009	yes	89	81	0	no	yes	no	no	no	no	no	no	no	no	no	no	no
CD36_07070	CD36chr1	-	1672984..1676476	yes	200	146	1	no	yes	no	no	no	no	no	no	no	no	no	no	no
CD36_07080	CD36chr1	+	1676691..1677446	yes	108	123	0	no	yes	no	no	no	no	no	no	no	no	no	no	no
CD36_07090	CD36chr1	-	1677448..1678442	yes	28	28	0	no	yes	no	no	no	no	no	no	no	no	no	no	no
CD36_07100	CD36chr1	-	1678683..1679936	no	0	0	0	no	yes	no	no	no	no	no	no	no	no	no	no	no
CD36_07110	CD36chr1	+	1680858..1681641	yes	141	121	0	no	yes	no	no	no	no	no	no	no	no	no	no	no
CD36_07120	CD36chr1	-	1682236..1685143	yes	183	70	0	no	yes	no	no	no	no	no	no	yes	no	no	no	no
CD36_07130	CD36chr1	+	1688264..1694048	yes	54	46	0	no	yes	no	no	no	no	no	no	yes	no	no	no	no
CD36_07140	CD36chr1	+	1694529..1695765	yes	571	24	0	no	yes	no	no	no	no	no	no	yes	no	no	no	yes
CD36_07150	CD36chr1	+	1696080..1697642	yes	260	172	0	no	yes	no	no	no	no	no	no	no	no	no	no	no
CD36_07160	CD36chr1	-	1698010..1701457	yes	85	216	0	no	yes	no	no	no	no	no	no	no	no	no	no	no
CD36_07170	CD36chr1	+	1701703..1702020	no	0	0	0	no	yes	no	no	yes	no	no	no	no	no	no	no	no
CD36_07190	CD36chr1	+	1702493..1702804	no	0	0	0	no	yes	no	no	yes	no	no	no	no	no	no	no	no
CD36_07200	CD36chr1	+	1703549..1703908	no	0	0	0	no	yes	no	no	yes	no	no	no	no	no	no	no	no
CD36_07210	CD36chr1	+	1704252..1704593	no	0	0	0	no	yes	no	no	yes	no	no	no	no	no	no	no	no
CD36_07220	CD36chr1	-	1706351..1707718	yes	161	64	0	no	yes	no	no	no	no	no	no	no	no	no	no	no
CD36_07230	CD36chr1	-	1709590..1711631	yes	124	313	0	no	yes	no	no	no	no	no	no	no	no	no	no	no
CD36_07240	CD36chr1	-	1717129..1717672	no	0	0	0	no	no	no	no	no	yes	no	no	no	no	no	no	no
CD36_07280	CD36chr1	+	1725881..1727430	no	0	0	0	no	no	no	no	no	yes	no	no	no	no	no	no	no
CD36_07300	CD36chr1	+	1731100..1734122	yes	49	49	0	no	yes	no	no	no	no	no	no	no	no	no	no	no
CD36_07310	CD36chr1	-	1733875..1735069	yes	230	53	0	no	yes	no	no	no	no	no	no	no	no	no	no	no
CD36_07320	CD36chr1	+	1735195..1737337	yes	3	55	0	no	yes	no	no	no	no	no	no	no	no	no	no	no
CD36_07330	CD36chr1	-	1737353..1739694	yes	33	59	0	no	yes	no	no	no	no	no	no	no	no	no	no	no
CD36_07340	CD36chr1	+	1739834..1741164	yes	92	78	1	no	yes	no	no	no	no	no	no	no	no	no	no	no
CD36_07350	CD36chr1	-	1741145..1742017	yes	0	93	2	no	yes	no	no	no	no	no	no	no	no	no	no	no
CD36_07360	CD36chr1	+	1742151..1743136	yes	34	49	0	no	yes	no	no	no	no	no	no	no	no	no	no	no
CD36_07370	CD36chr1	-	1743151..1744602	yes	0	36	0	no	yes	no	no	no	no	no	no	no	no	no	no	no
CD36_07380	CD36chr1	+	1744694..1745986	yes	5	109	1	no	yes	no	no	no	no	no	no	no	no	no	no	no
CD36_07390	CD36chr1	-	1746078..1748180	yes	109	182	0	no	yes	no	no	no	no	no	no	no	no	no	no	no
CD36_07400	CD36chr1	-	1748927..1751584	yes	242	145	0	no	yes	no	no	no	no	no	no	no	no	no	no	no
CD36_07410	CD36chr1	-	1751868..1752170	no	0	0	0	no	yes	no	no	no	no	no	no	no	no	no	no	no
CD36_07420	CD36chr1	-	1752835..1755461	yes	115	103	0	no	yes	no	no	no	no	no	no	no	no	no	no	no
CD36_07430	CD36chr1	+	1757188..1757906	yes	115	28	0	no	yes	no	no	no	no	no	no	no	no	no	no	no
CD36_07440	CD36chr1	-	1757918..1759478	yes	225	112	0	no	yes	no	no	no	no	no	no	no	no	no	no	no
CD36_07450	CD36chr1	+	1760025..1760465	yes	203	46	0	no	yes	no	no	no	no	no	no	no	no	no	no	no
CD36_07460	CD36chr1	-	1760504..1762080	yes	67	145	0	no	yes	no	no	no	no	no	no	no	no	no	no	no
CD36_07470	CD36chr1	-	1764048..1764935	yes	45	63	0	no	yes	no	no	no	no	no	no	no	no	no	no	no
CD36_07480	CD36chr1	+	1765094..1765805	yes	0	40	0	no	yes	no	no	no	no	no	no	no	yes	no	no	no
CD36_07490	CD36chr1	-	1765829..1770327	yes	186	644	1	no	yes	no	no	no	no	no	no	yes	no	no	no	no
CD36_07500	CD36chr1	-	1771270..1772586	yes	275	286	1	no	yes	no	no	no	no	no	no	no	no	no	no	no
CD36_nTAR1_62	CD36chr1	+	1772718..1773333	yes	0	0	0	no	no	no	no	no	no	no	no	no	no	no	no	no
CD36_nTAR1_63	CD36chr1	-	1774774..1775727	yes	0	0	0	no	no	no	no	no	no	no	no	no	no	no	no	no
CD36_07510	CD36chr1	-	1776262..1777755	yes	69	78	0	no	yes	no	no	no	no	no	no	no	no	no	no	no
CD36_nTAR1_64	CD36chr1	+	1778139..1778729	yes	0	0	0	no	no	no	no	no	no	no	no	no	no	no	no	no
CD36_nTAR1_65	CD36chr1	-	1779118..1779588	yes	0	0	0	no	no	no	no	no	no	no	no	no	no	no	no	no
CD36_07520	CD36chr1	+	1782006..1784428	yes	28	91	0	no	yes	no	no	no	no	no	no	no	no	no	no	no
CD36_07530	CD36chr1	+	1785036..1785855	yes	50	50	0	no	yes	no	no	no	no	no	no	no	no	no	no	no
CD36_07540	CD36chr1	+	1786091..1788327	yes	316	40	0	no	yes	no	no	no	no	no	no	no	no	no	no	no
CD36_07550	CD36chr1	+	1788444..1789006	yes	89	93	0	no	yes	no	no	no	no	no	no	no	no	no	no	no
CD36_nTAR1_66	CD36chr1	+	1789437..1790110	yes	173	270	1	no	yes	no	no	no	no	no	no	no	no	no	no	no
CD36_07560	CD36chr1	+	1790348..1791080	yes	167	65	0	no	yes	no	no	no	no	no	no	no	no	no	no	no
CD36_07570	CD36chr1	+	1791427..1791966	yes	58	74	0	no	yes	no	no	no	no	no	no	no	no	no	no	no
CD36_nTAR1_67	CD36chr1	-	1792014..1792386	yes	0	0	0	no	no	no	no	no	no	no	no	no	no	no	no	no
CD36_07580	CD36chr1	+	1792985..1797457	no	0	0	0	no	no	no	no	no	yes	no	no	no	no	no	no	no
CD36_07590	CD36chr1	-	1797725..1798403	yes	231	61	0	no	yes	no	no	no	no	no	no	no	no	no	no	no
CD36_07600	CD36chr1	-	1798625..1801802	yes	81	55	0	no	yes	no	no	no	no	no	no	no	no	no	no	no
CD36_07620	CD36chr1	+	1802210..1803592	yes	173	103	0	no	yes	no	no	no	no	no	no	no	no	no	no	no
CD36_07640	CD36chr1	+	1803655..1807359	yes	118	311	0	no	yes	no	no	no	no	no	no	no	no	no	no	no
CD36_07650	CD36chr1	+	1807591..1809904	yes	183	55	0	no	yes	no	no	no	no	no	no	no	no	no	no	no
CD36_07660	CD36chr1	-	1809718..1812382	yes	13	48	1	no	yes	no	yes	no	no	no	no	no	no	no	no	no
CD36_07670	CD36chr1	+	1812477..1813510	yes	0	50	1	no	yes	no	no	no	no	no	no	no	no	no	no	no
CD36_07680	CD36chr1	-	1813177..1814070	yes	330	60	0	no	yes	no	yes	no	no	no	no	no	no	no	no	no
CD36_07690	CD36chr1	+	1814172..1815480	yes	187	63	0	no	yes	no	no	no	no	no	no	no	no	no	no	no
CD36_07700	CD36chr1	-	1815429..1817900	yes	214	41	1	no	yes	no	no	no	no	no	no	no	no	no	no	no
CD36_07710	CD36chr1	-	1820124..1824284	yes	137	70	0	no	yes	no	no	no	no	no	no	no	no	no	no	no
CD36_07720	CD36chr1	-	1825262..1828588	yes	44	118	0	no	yes	no	no	no	no	no	no	no	no	no	no	no
CD36_07730	CD36chr1	+	1829070..1830071	yes	0	39	0	no	yes	no	no	no	no	no	no	no	no	no	no	no
CD36_07740	CD36chr1	-	1830072..1835007	yes	72	43	0	no	yes	no	no	no	no	no	no	no	no	no	no	no
CD36_07750	CD36chr1	+	1836278..1838978	yes	67	279	1	no	yes	no	no	no	no	no	no	no	no	no	no	no
CD36_07760	CD36chr1	-	1838968..1841321	yes	42	44	0	no	yes	no	no	no	no	no	no	no	no	no	no	no
CD36_07770	CD36chr1	-	1841380..1842822	yes	406	44	1	no	yes	no	no	no	no	no	no	no	no	no	no	no
CD36_07780	CD36chr1	-	1843570..1844346	yes	51	62	0	yes	yes	no	no	no	no	no	no	no	no	no	no	no
CD36_07790	CD36chr1	-	1844560..1848584	yes	242	336	0	no	yes	no	no	no	no	no	no	no	no	no	no	no
CD36_07800	CD36chr1	+	1853470..1854403	no	0	0	0	no	no	no	no	no	yes	no	no	no	no	no	no	no
CD36_07810	CD36chr1	-	1856671..1859628	yes	0	0	0	no	yes	no	no	no	no	no	no	no	no	no	no	no
CD36_07820	CD36chr1	+	1860490..1862742	yes	183	78	0	no	yes	no	no	no	no	no	no	no	no	no	no	no
CD36_07830	CD36chr1	+	1863770..1865824	yes	112	350	1	no	yes	no	no	no	no	no	no	no	no	no	no	no
CD36_07840	CD36chr1	+	1866908..1869123	yes	34	148	0	no	yes	no	no	no	no	no	no	no	no	no	no	no
CD36_07850	CD36chr1	-	1869405..1870763	yes	213	99	0	no	yes	no	no	no	no	no	yes	no	no	no	no	no
CD36_nTAR1_68	CD36chr1	-	1870953..1871619	yes	0	0	0	no	no	no	no	no	no	no	no	no	no	no	no	no
CD36_07860	CD36chr1	-	1872000..1872819	yes	229	117	0	no	yes	no	no	no	no	no	no	no	no	no	no	no
CD36_nTAR1_69	CD36chr1	-	1873010..1873500	yes	209	90	0	no	yes	no	no	no	no	no	no	no	no	no	no	no
CD36_07870	CD36chr1	-	1874411..1876211	yes	177	163	0	no	yes	no	no	no	no	no	no	no	no	no	no	no
CD36_07880	CD36chr1	+	1879004..1881322	yes	80	385	0	no	yes	no	no	no	no	no	no	no	no	no	no	no
CD36_07890	CD36chr1	+	1882528..1884053	yes	76	73	0	no	yes	no	no	no	no	no	yes	no	no	no	no	no
CD36_07900	CD36chr1	-	1884143..1885916	yes	67	27	0	no	yes	no	no	no	no	no	no	no	no	no	no	no
CD36_07910	CD36chr1	-	1886323..1889528	yes	77	129	0	no	yes	no	no	no	no	no	no	no	no	no	no	no
CD36_07920	CD36chr1	-	1890222..1891398	yes	176	65	0	no	yes	no	no	no	no	no	no	no	no	no	no	no
CD36_07930	CD36chr1	+	1891652..1894511	yes	54	145	0	no	yes	no	no	no	no	no	no	no	no	no	no	no
CD36_07940	CD36chr1	+	1894738..1895810	yes	52	58	0	no	yes	no	no	no	no	no	no	no	no	no	no	no
CD36_07950	CD36chr1	-	1895697..1896359	yes	157	125	0	no	yes	no	no	no	no	no	no	no	no	no	no	no
CD36_07960	CD36chr1	-	1896736..1897667	yes	60	296	0	no	yes	no	no	no	no	no	no	no	no	no	no	no
CD36_07970	CD36chr1	-	1898135..1900898	yes	34	597	0	no	yes	no	yes	no	no	no	no	no	no	no	no	no
CD36_07980	CD36chr1	+	1901249..1901724	yes	0	41	0	no	yes	no	no	no	no	no	no	no	no	no	no	no
CD36_07990	CD36chr1	-	1901715..1902411	yes	70	30	0	yes	yes	no	no	no	no	no	no	no	no	no	no	no
CD36_08000	CD36chr1	+	1902509..1903994	yes	36	64	0	no	yes	no	no	no	no	no	no	no	no	no	no	no
CD36_08010	CD36chr1	-	1904130..1905566	yes	67	47	0	no	yes	no	no	no	no	no	no	no	no	no	no	no
CD36_08020	CD36chr1	+	1906030..1907190	yes	79	446	4	no	yes	no	no	no	no	no	no	no	no	no	no	no
CD36_08030	CD36chr1	-	1907200..1907702	yes	16	43	0	no	yes	no	no	no	no	no	no	no	no	no	no	no
CD36_08040	CD36chr1	+	1907911..1908527	yes	112	58	0	no	yes	no	no	no	no	no	no	no	no	no	no	no
CD36_08050	CD36chr1	-	1908460..1910773	yes	65	122	0	no	yes	no	no	no	no	no	no	no	no	no	no	no
CD36_08060	CD36chr1	-	1911294..1912238	yes	149	55	0	no	yes	no	no	no	no	no	no	no	no	no	no	no
CD36_08070	CD36chr1	+	1912894..1914767	yes	112	97	1	no	yes	no	no	no	no	no	no	no	no	no	no	no
CD36_08080	CD36chr1	-	1914967..1915761	yes	11	19	0	no	yes	no	no	no	no	no	no	no	no	no	no	no
CD36_08090	CD36chr1	-	1917989..1919643	yes	151	253	1	no	yes	no	no	no	no	no	no	no	no	no	no	no
CD36_08100	CD36chr1	-	1920773..1922467	yes	25	179	0	no	yes	no	no	no	no	no	no	no	no	no	no	no
CD36_08110	CD36chr1	-	1922924..1925215	yes	61	20	0	no	yes	no	no	no	no	no	no	no	no	no	no	no
CD36_08120	CD36chr1	-	1925379..1926172	yes	98	54	0	no	yes	no	no	no	no	no	no	no	no	no	no	no
CD36_08130	CD36chr1	+	1926733..1927445	yes	133	91	0	no	yes	no	no	no	no	no	no	no	no	no	no	no
CD36_08140	CD36chr1	+	1927941..1929410	yes	102	42	1	no	yes	no	no	no	no	no	no	no	no	no	no	no
CD36_08150	CD36chr1	+	1929538..1930633	yes	64	207	0	no	yes	no	no	no	no	no	no	no	no	no	no	no
CD36_08160	CD36chr1	-	1930609..1931662	yes	104	22	0	yes	yes	no	no	no	no	no	no	no	no	no	no	no
CD36_08170	CD36chr1	-	1931872..1932726	yes	45	36	1	no	yes	no	no	no	no	no	no	no	no	no	no	no
CD36_08180	CD36chr1	+	1932976..1935373	yes	51	142	0	no	yes	no	no	no	no	no	no	no	no	no	no	no
CD36_08190	CD36chr1	-	1935379..1936170	yes	107	109	0	no	yes	no	no	no	no	no	no	no	no	no	no	no
CD36_08200	CD36chr1	+	1936347..1937032	yes	175	43	0	no	yes	no	no	no	no	no	no	no	no	no	no	no
CD36_08210	CD36chr1	+	1937091..1941551	yes	65	250	0	no	yes	no	no	no	no	no	no	no	no	no	no	no
CD36_08220	CD36chr1	+	1941641..1942558	yes	54	62	0	yes	yes	no	no	no	no	no	no	no	no	no	no	no
CD36_08230	CD36chr1	+	1942615..1943919	yes	37	92	1	no	yes	no	no	no	no	no	no	no	no	no	no	no
CD36_08240	CD36chr1	-	1944060..1946941	yes	35	54	0	no	yes	no	no	no	no	no	no	no	no	no	no	no
CD36_08250	CD36chr1	+	1947267..1948331	yes	140	16	0	no	yes	no	no	no	no	no	no	no	no	no	no	no
CD36_08260	CD36chr1	+	1948599..1949738	yes	27	0	0	no	yes	no	no	no	no	no	no	no	no	no	yes	no
CD36_08270	CD36chr1	+	1949850..1951018	yes	0	116	0	no	yes	no	no	no	no	no	no	no	no	no	no	no
CD36_nTAR1_70	CD36chr1	-	1951100..1951594	yes	0	0	0	no	no	no	no	no	no	no	no	no	no	no	no	no
CD36_08280	CD36chr1	+	1951638..1953696	yes	248	155	0	no	yes	no	no	no	no	no	no	no	no	no	no	no
CD36_08290	CD36chr1	+	1954572..1956451	yes	38	84	0	no	yes	no	no	no	no	no	no	no	no	no	no	no
CD36_08300	CD36chr1	+	1956716..1958546	yes	73	87	1	no	yes	no	no	no	no	no	no	no	no	no	no	no
CD36_08310	CD36chr1	-	1958589..1960709	yes	63	57	0	no	yes	no	no	no	no	no	no	no	no	no	no	no
CD36_nTAR1_71	CD36chr1	+	1960826..1961610	yes	0	0	0	no	no	yes	no	no	no	no	no	no	no	no	no	no
CD36_08320	CD36chr1	-	1960843..1961693	yes	48	170	1	no	yes	yes	no	no	no	no	no	no	no	no	no	no
CD36_08330	CD36chr1	-	1961996..1962574	no	0	0	0	yes	yes	no	no	no	no	no	no	no	no	no	no	no
CD36_08340	CD36chr1	+	1962745..1963923	yes	78	0	0	no	yes	no	no	no	no	no	no	no	no	no	no	no
CD36_08350	CD36chr1	-	1963934..1966060	yes	38	19	0	no	yes	no	no	no	no	no	no	no	no	no	no	no
CD36_08360	CD36chr1	-	1966210..1968734	yes	83	234	0	no	yes	no	no	no	no	no	no	no	no	no	no	no
CD36_08370	CD36chr1	-	1968915..1970684	yes	72	63	0	no	yes	no	no	no	no	no	no	no	no	no	no	no
CD36_08380	CD36chr1	+	1971226..1973011	yes	69	121	0	no	yes	no	no	no	no	no	no	no	no	no	no	no
CD36_08390	CD36chr1	-	1972982..1973472	yes	26	69	0	no	yes	no	no	no	no	no	no	no	no	no	no	no
CD36_08400	CD36chr1	+	1973702..1975536	yes	72	116	0	no	yes	no	no	no	no	no	no	no	no	no	no	no
CD36_08410	CD36chr1	-	1975864..1977994	yes	22	0	0	no	yes	no	no	no	no	no	no	no	no	no	no	no
CD36_08420	CD36chr1	+	1978162..1979199	yes	108	39	0	no	yes	no	no	no	no	no	no	no	no	no	no	no
CD36_nTAR1_72	CD36chr1	-	1979219..1979706	yes	74	168	0	no	yes	no	no	no	no	no	no	no	no	no	no	no
CD36_08440	CD36chr1	-	1979972..1983089	yes	375	445	0	no	yes	no	no	no	no	no	no	no	no	no	no	no
CD36_nTAR1_73	CD36chr1	-	1983218..1983589	yes	0	0	0	no	no	no	no	no	no	no	no	no	no	no	no	no
CD36_08450	CD36chr1	+	1987941..1991625	yes	89	110	0	no	yes	no	no	no	no	no	no	no	no	no	no	no
CD36_nTAR1_74	CD36chr1	+	1992206..1993220	yes	0	0	0	no	no	no	no	no	no	no	no	no	no	no	no	no
CD36_08460	CD36chr1	-	1993277..1995043	yes	82	182	0	no	yes	no	no	no	no	no	no	no	no	no	no	no
CD36_nTAR1_75	CD36chr1	+	1995299..1995544	yes	0	0	0	no	no	no	no	no	no	no	no	no	no	no	no	no
CD36_08480	CD36chr1	-	1996488..1999579	yes	75	155	0	no	yes	no	no	no	no	no	no	no	no	no	no	no
CD36_08490	CD36chr1	+	2000370..2002047	yes	34	156	0	no	yes	no	no	no	no	no	no	no	no	no	no	no
CD36_08500	CD36chr1	+	2002443..2004265	yes	48	20	0	no	yes	no	no	no	no	no	no	no	no	no	no	no
CD36_08510	CD36chr1	+	2004596..2005599	yes	39	221	0	no	yes	no	no	no	no	no	no	yes	no	no	no	no
CD36_08520	CD36chr1	-	2005909..2006676	yes	195	75	0	no	yes	no	no	no	no	no	no	no	no	no	no	no
CD36_08530	CD36chr1	-	2007374..2008669	yes	32	64	0	no	yes	no	no	no	no	no	no	no	no	no	no	no
CD36_08540	CD36chr1	+	2009434..2011407	yes	111	27	0	no	yes	no	no	no	no	no	no	no	no	no	no	no
CD36_08550	CD36chr1	-	2011476..2012388	yes	95	182	0	no	yes	no	no	no	no	no	no	no	no	no	no	no
CD36_08560	CD36chr1	+	2012945..2016493	yes	0	48	0	no	yes	no	no	no	no	no	no	no	yes	no	no	no
CD36_08570	CD36chr1	-	2016800..2018009	yes	479	98	0	no	yes	no	no	no	no	no	no	no	no	no	no	no
CD36_08580	CD36chr1	-	2020042..2023407	yes	61	80	1	no	yes	no	no	no	no	no	no	no	no	no	no	no
CD36_nTAR1_76	CD36chr1	-	2023714..2024063	yes	0	0	0	no	no	no	no	no	no	no	no	no	no	no	no	no
CD36_nTAR1_77	CD36chr1	-	2024336..2025022	yes	0	0	0	no	no	no	no	no	no	no	no	no	no	no	no	no
CD36_nTAR1_78	CD36chr1	-	2026786..2027714	yes	0	0	0	no	no	no	no	no	no	no	no	no	no	no	no	no
CD36_08590	CD36chr1	+	2028299..2030082	yes	167	0	0	no	yes	no	no	no	no	no	no	yes	no	no	yes	no
CD36_08600	CD36chr1	+	2033944..2036542	yes	25	315	0	no	yes	no	no	no	no	no	no	no	no	no	no	no
CD36_08610	CD36chr1	-	2037123..2039104	yes	77	708	0	no	yes	no	no	no	no	no	no	no	no	no	no	no
CD36_08620	CD36chr1	-	2042216..2043403	no	0	0	0	no	yes	no	no	yes	no	no	no	no	no	no	no	no
CD36_08630	CD36chr1	+	2044645..2045745	no	0	0	0	no	yes	no	no	no	no	no	no	no	no	no	no	no
CD36_08640	CD36chr1	+	2046830..2048597	yes	416	182	0	no	yes	no	no	no	no	no	no	yes	no	no	no	no
CD36_08650	CD36chr1	+	2049515..2052445	yes	47	601	0	no	yes	no	no	no	no	no	no	no	no	no	no	no
CD36_08660	CD36chr1	+	2054180..2057193	yes	21	350	0	no	yes	no	no	no	no	no	no	no	no	no	no	no
CD36_08670	CD36chr1	-	2057273..2059301	yes	45	187	0	no	yes	no	no	no	no	no	no	no	no	no	no	no
CD36_08680	CD36chr1	+	2059811..2062290	yes	162	191	1	no	yes	no	no	no	no	no	no	no	no	no	no	no
CD36_08690	CD36chr1	-	2062325..2064301	yes	7	107	0	no	yes	no	no	no	no	no	no	no	no	no	no	no
CD36_nTAR1_79	CD36chr1	+	2064787..2065059	yes	0	0	0	no	no	yes	no	no	no	no	no	no	no	no	no	no
CD36_nTAR1_80	CD36chr1	-	2064913..2065444	yes	0	0	0	no	no	yes	no	no	no	no	no	no	no	no	no	no
CD36_08700	CD36chr1	+	2065498..2066999	yes	79	49	0	no	yes	no	no	no	no	no	no	no	no	no	no	no
CD36_08710	CD36chr1	-	2066947..2068034	yes	14	60	0	no	yes	no	no	no	no	no	no	no	no	no	no	no
CD36_08720	CD36chr1	-	2068199..2069686	yes	44	19	0	no	yes	no	no	no	no	no	no	no	no	no	no	no
CD36_08730	CD36chr1	+	2070556..2074346	yes	20	177	2	no	yes	no	no	no	no	no	no	no	no	no	no	no
CD36_08740	CD36chr1	-	2074393..2075569	yes	26	20	0	no	yes	no	yes	no	no	no	no	no	no	no	no	no
CD36_08745	CD36chr1	+	2076485..2077406	no	0	0	0	no	no	no	no	no	yes	no	no	no	no	no	no	no
CD36_08750	CD36chr1	+	2077720..2080299	yes	219	126	2	no	yes	no	no	no	no	no	no	no	no	no	no	no
CD36_08760	CD36chr1	-	2080491..2083225	yes	97	64	0	no	yes	no	no	no	no	no	no	no	no	no	no	no
CD36_08770	CD36chr1	-	2083946..2084845	yes	0	6	0	no	yes	no	no	no	no	no	no	no	yes	no	no	yes
CD36_08780	CD36chr1	-	2085266..2088463	yes	13	254	0	no	yes	no	no	no	no	no	no	yes	no	no	no	no
CD36_nTAR1_81	CD36chr1	+	2088642..2089397	yes	0	0	0	no	no	no	no	no	no	no	no	no	no	no	no	no
CD36_08790	CD36chr1	-	2089485..2091389	yes	91	128	0	no	yes	no	no	no	no	no	no	no	no	no	no	no
CD36_08800	CD36chr1	+	2094448..2095349	yes	276	47	0	no	yes	no	no	no	no	no	no	no	no	no	no	no
CD36_08810	CD36chr1	-	2095480..2099070	yes	0	96	0	no	yes	no	no	no	no	no	no	no	no	no	no	no
CD36_08820	CD36chr1	+	2100179..2100894	yes	132	56	0	no	yes	no	no	no	no	no	no	no	no	no	no	no
CD36_08830	CD36chr1	-	2100966..2104119	yes	135	142	0	no	yes	no	no	no	no	no	no	no	no	no	no	no
CD36_08840	CD36chr1	+	2105136..2107020	yes	0	43	0	no	yes	no	no	no	no	no	no	no	no	no	no	no
CD36_08850	CD36chr1	+	2107177..2109721	yes	137	56	1	no	yes	no	no	no	no	no	no	no	no	no	no	no
CD36_08860	CD36chr1	+	2109737..2111263	yes	83	31	1	no	yes	no	no	no	no	no	no	no	no	no	no	no
CD36_08870	CD36chr1	-	2111298..2112714	yes	100	42	0	no	yes	no	no	no	no	no	no	no	no	no	no	no
CD36_08875	CD36chr1	+	2114256..2114587	no	0	0	0	no	no	no	no	no	yes	no	no	no	no	no	no	no
CD36_08880	CD36chr1	+	2114726..2116126	no	0	0	0	no	yes	no	no	no	no	no	no	no	no	no	no	no
CD36_08890	CD36chr1	+	2116974..2119664	yes	52	38	0	no	yes	no	no	no	no	no	no	no	no	no	no	no
CD36_08900	CD36chr1	+	2120195..2121399	yes	139	91	0	no	yes	no	no	no	no	no	no	no	no	no	no	no
CD36_08910	CD36chr1	-	2121446..2126516	yes	70	72	0	no	yes	no	no	no	no	no	no	no	no	no	no	no
CD36_08920	CD36chr1	+	2126648..2128125	yes	54	128	2	no	yes	no	no	no	no	no	no	no	no	no	no	no
CD36_08930	CD36chr1	-	2128149..2129233	yes	51	47	0	no	yes	no	no	no	no	no	no	no	no	no	no	no
CD36_08940	CD36chr1	+	2129323..2129820	yes	33	57	0	no	yes	no	no	no	no	no	no	no	no	no	no	no
CD36_08950	CD36chr1	-	2129680..2131529	yes	159	98	0	no	yes	no	no	no	no	no	no	no	no	no	no	no
CD36_08960	CD36chr1	+	2132054..2132389	no	0	0	0	no	yes	no	no	no	no	no	no	no	no	no	no	no
CD36_08970	CD36chr1	+	2132534..2133985	yes	0	48	0	no	yes	no	no	no	no	no	no	no	no	no	no	no
CD36_08980	CD36chr1	-	2133887..2135483	yes	154	93	0	no	yes	no	no	no	no	no	no	no	no	no	no	no
CD36_08990	CD36chr1	+	2135879..2137145	yes	202	144	1	no	yes	no	no	no	no	no	no	no	no	no	no	no
CD36_09000	CD36chr1	+	2141971..2143966	yes	73	360	0	no	yes	no	no	no	no	no	no	no	no	no	no	no
CD36_nTAR1_82	CD36chr1	-	2144744..2145486	yes	0	0	0	no	no	no	no	no	no	no	no	no	no	no	no	no
CD36_09010	CD36chr1	+	2146392..2148088	yes	19	55	1	no	yes	no	no	no	no	no	no	no	no	no	no	no
CD36_nTAR1_83	CD36chr1	+	2148252..2150768	yes	0	0	0	no	no	yes	no	no	no	no	no	no	no	no	no	no
CD36_09020	CD36chr1	-	2148263..2149669	no	0	0	0	no	yes	yes	no	no	no	no	no	no	no	no	no	no
CD36_09030	CD36chr1	-	2151171..2152568	no	0	0	0	no	yes	no	no	no	no	no	no	no	no	no	no	no
CD36_09040	CD36chr1	-	2153672..2155564	yes	97	404	6	no	yes	no	no	no	no	no	no	no	no	no	no	no
CD36_09050	CD36chr1	+	2156974..2158289	yes	29	468	1	no	yes	no	no	no	no	no	yes	no	no	no	no	no
CD36_09060	CD36chr1	-	2158294..2158852	yes	39	55	1	no	yes	no	no	no	no	no	no	no	no	no	no	no
CD36_09070	CD36chr1	+	2159804..2161289	yes	95	79	0	yes	yes	no	no	no	no	no	no	no	no	no	no	no
CD36_09080	CD36chr1	+	2161638..2163108	yes	87	97	0	no	yes	no	no	no	no	no	no	no	no	no	no	no
CD36_09090	CD36chr1	+	2163374..2165497	yes	126	391	1	yes	yes	no	no	no	no	no	no	no	no	no	no	no
CD36_09100	CD36chr1	+	2165725..2168154	yes	59	73	0	no	yes	no	no	no	no	no	no	no	no	no	no	no
CD36_09110	CD36chr1	-	2168070..2168555	yes	60	93	0	no	yes	no	no	no	no	no	no	no	no	no	no	no
CD36_09120	CD36chr1	+	2169136..2170839	yes	84	78	0	no	yes	no	no	no	no	no	no	no	no	no	no	no
CD36_09130	CD36chr1	+	2171651..2173511	yes	98	107	0	no	yes	no	no	no	no	no	no	no	no	no	no	no
CD36_09140	CD36chr1	+	2173567..2174346	no	0	0	0	no	yes	no	no	no	no	no	no	no	no	no	no	no
CD36_09150	CD36chr1	-	2174298..2176003	yes	61	61	0	no	yes	no	no	no	no	no	no	no	no	no	no	no
CD36_09160	CD36chr1	+	2176317..2177866	yes	121	94	0	no	yes	no	no	no	no	no	no	no	no	no	no	no
CD36_09170	CD36chr1	+	2177914..2179030	yes	250	33	0	no	yes	no	no	no	no	no	no	no	no	no	no	no
CD36_09180	CD36chr1	+	2179190..2180225	yes	88	42	0	no	yes	no	no	no	no	no	no	no	no	no	no	no
CD36_09190	CD36chr1	-	2180219..2181356	yes	3	55	0	no	yes	no	no	no	no	no	no	no	no	no	no	no
CD36_09200	CD36chr1	+	2181776..2182193	yes	19	57	0	no	yes	no	no	no	no	no	no	no	no	no	no	no
CD36_09210	CD36chr1	-	2182189..2184675	yes	76	215	0	no	yes	no	no	no	no	no	no	no	no	no	no	no
CD36_09220	CD36chr1	-	2185031..2186252	yes	0	79	0	no	yes	no	no	no	no	no	no	no	no	no	no	no
CD36_09230	CD36chr1	-	2186489..2187209	yes	107	92	0	no	yes	no	no	no	no	no	no	no	no	no	no	no
CD36_09240	CD36chr1	+	2187732..2189143	yes	133	37	0	no	yes	no	no	no	no	no	no	no	no	no	no	no
CD36_09250	CD36chr1	+	2189181..2193545	yes	25	140	0	no	yes	no	no	no	no	no	no	no	no	no	no	no
CD36_09260	CD36chr1	-	2193584..2194821	yes	29	207	0	no	yes	no	no	no	no	no	no	no	no	no	no	no
CD36_09270	CD36chr1	-	2195346..2197521	yes	113	215	0	no	yes	no	no	no	no	no	no	no	no	no	no	no
CD36_09280	CD36chr1	-	2198056..2199376	yes	96	40	0	no	yes	no	no	no	no	no	no	no	no	no	no	no
CD36_09290	CD36chr1	+	2200648..2202678	yes	101	214	0	no	yes	no	no	no	no	no	no	no	no	no	no	no
CD36_09300	CD36chr1	-	2202851..2203427	yes	76	48	1	no	yes	no	no	no	no	no	no	no	no	no	no	no
CD36_09310	CD36chr1	+	2205576..2206985	no	0	0	0	no	yes	no	no	no	no	no	no	no	no	no	no	no
CD36_09320	CD36chr1	-	2207068..2208370	yes	78	406	1	no	yes	no	no	no	no	no	yes	no	no	no	no	no
CD36_09330	CD36chr1	+	2209199..2212278	yes	154	34	0	no	yes	no	no	no	no	no	no	no	no	no	no	no
CD36_09340	CD36chr1	+	2212362..2213271	yes	13	90	0	no	yes	no	no	no	no	no	no	no	no	no	no	no
CD36_09350	CD36chr1	-	2213295..2214313	yes	81	62	0	no	yes	no	no	no	no	no	no	no	no	no	no	no
CD36_09360	CD36chr1	+	2214433..2215060	yes	122	74	0	yes	yes	no	no	no	no	no	no	no	no	no	no	no
CD36_09370	CD36chr1	-	2215010..2217788	yes	79	237	2	no	yes	no	no	no	no	no	no	no	no	no	no	no
CD36_nTAR1_84	CD36chr1	+	2217858..2218597	yes	0	0	0	no	no	no	no	no	no	no	no	no	no	no	no	no
CD36_09380	CD36chr1	-	2218580..2219668	yes	85	89	0	no	yes	no	no	no	no	no	no	no	no	no	no	no
CD36_09390	CD36chr1	+	2220651..2222606	yes	28	65	0	no	yes	no	no	no	no	no	no	no	no	no	no	no
CD36_09400	CD36chr1	-	2222949..2225562	yes	104	737	0	no	yes	no	no	no	no	no	no	no	no	no	no	no
CD36_09410	CD36chr1	-	2228608..2232339	yes	130	65	0	no	yes	no	no	no	no	no	no	no	no	no	no	no
CD36_09420	CD36chr1	+	2234842..2236824	yes	158	253	1	no	yes	no	no	no	no	no	no	no	no	no	no	no
CD36_09430	CD36chr1	+	2236908..2238647	yes	96	27	0	no	yes	no	no	no	no	no	no	no	no	no	no	no
CD36_09440	CD36chr1	+	2239774..2241741	yes	201	39	0	no	yes	no	no	no	no	no	no	no	no	no	no	no
CD36_09450	CD36chr1	+	2242307..2243170	no	0	0	0	no	yes	no	no	no	no	no	no	no	no	no	no	no
CD36_09460	CD36chr1	-	2243511..2244348	yes	138	172	0	no	yes	no	no	no	no	no	no	no	no	no	no	no
CD36_09470	CD36chr1	-	2245777..2247865	yes	16	228	1	no	yes	no	no	no	no	no	no	no	no	no	no	no
CD36_09480	CD36chr1	+	2248889..2249452	yes	42	51	0	no	yes	no	no	no	no	no	no	no	no	no	no	no
CD36_09490	CD36chr1	-	2249688..2252443	yes	139	73	0	no	yes	no	no	no	no	no	no	no	no	no	no	no
CD36_09500	CD36chr1	-	2252646..2253265	yes	61	67	0	yes	yes	no	no	no	no	no	no	no	no	no	no	no
CD36_09510	CD36chr1	+	2254284..2256570	yes	17	41	0	no	yes	no	no	no	no	no	no	yes	no	no	no	no
CD36_09520	CD36chr1	-	2256580..2257616	yes	106	61	0	no	yes	no	no	no	no	no	no	no	no	no	no	no
CD36_nTAR1_85	CD36chr1	+	2257844..2258189	yes	0	0	0	no	no	no	no	no	no	no	no	no	no	no	no	no
CD36_09530	CD36chr1	-	2258191..2260810	yes	97	222	0	no	yes	no	no	no	no	no	no	no	no	no	no	no
CD36_09540	CD36chr1	+	2273734..2276574	no	0	0	0	no	yes	no	no	no	no	no	no	no	no	no	no	no
CD36_09550	CD36chr1	+	2280959..2282414	yes	489	43	0	no	yes	no	no	no	no	no	no	no	no	no	no	no
CD36_09560	CD36chr1	+	2283834..2284610	no	0	0	0	no	yes	no	no	no	no	no	no	no	no	no	no	no
CD36_09570	CD36chr1	-	2284924..2287620	yes	50	325	1	no	yes	no	no	no	no	no	no	no	no	no	no	no
CD36_09580	CD36chr1	+	2290077..2291070	yes	152	59	0	no	yes	no	no	no	no	no	no	no	no	no	no	no
CD36_09590	CD36chr1	-	2291055..2293351	yes	73	466	1	no	yes	no	no	no	no	no	no	no	no	no	no	no
CD36_09600	CD36chr1	-	2293943..2297097	yes	110	96	0	no	yes	no	no	no	no	no	no	no	no	no	no	no
CD36_nTAR1_86	CD36chr1	+	2299098..2300343	yes	0	0	0	no	no	no	no	no	no	no	no	no	no	no	no	no
CD36_09610	CD36chr1	-	2300351..2301646	yes	35	31	0	no	yes	no	no	no	no	no	no	no	no	no	no	no
CD36_09630	CD36chr1	-	2304206..2308709	yes	134	62	0	no	yes	no	no	no	no	no	no	no	no	no	no	no
CD36_09640	CD36chr1	-	2308946..2309862	yes	81	101	0	no	yes	no	no	no	no	no	no	no	no	no	no	no
CD36_09650	CD36chr1	-	2310001..2310934	yes	58	39	1	no	yes	no	no	no	no	no	no	no	no	no	no	no
CD36_09660	CD36chr1	-	2311148..2312141	yes	242	44	0	no	yes	no	no	no	no	no	no	no	no	no	no	no
CD36_09670	CD36chr1	-	2312355..2313457	yes	95	45	0	no	yes	no	no	no	no	no	no	no	no	no	no	no
CD36_09680	CD36chr1	-	2313668..2314710	yes	40	313	1	no	yes	no	no	no	no	no	no	no	no	no	no	no
CD36_nTAR1_87	CD36chr1	+	2314652..2315257	yes	0	0	0	no	no	no	no	no	no	no	no	no	no	no	no	no
CD36_09690	CD36chr1	+	2316604..2319557	yes	96	17	0	no	yes	no	no	no	no	no	yes	no	no	no	no	no
CD36_09700	CD36chr1	+	2320990..2323648	yes	32	92	0	no	yes	no	no	no	no	no	no	no	no	no	no	no
CD36_nTAR1_88	CD36chr1	-	2323685..2323982	yes	0	0	0	no	no	no	no	no	no	no	no	no	no	no	no	no
CD36_09710	CD36chr1	+	2324338..2325703	yes	79	276	2	no	yes	no	no	no	no	no	no	no	no	no	no	no
CD36_nTAR1_89	CD36chr1	+	2325778..2326373	yes	0	0	0	no	no	no	no	no	no	no	no	no	no	no	no	no
CD36_09720	CD36chr1	+	2326687..2327761	yes	17	26	0	no	yes	no	no	no	no	no	no	no	no	no	no	no
CD36_09730	CD36chr1	-	2327726..2329374	yes	37	178	2	no	yes	no	yes	no	no	no	no	no	no	no	no	no
CD36_09740	CD36chr1	+	2329683..2331345	yes	22	84	0	no	yes	no	no	no	no	no	no	no	no	no	no	no
CD36_09750	CD36chr1	-	2331357..2334536	yes	51	966	0	no	yes	no	no	no	no	no	yes	no	no	no	no	no
CD36_09760	CD36chr1	-	2336354..2338718	yes	365	197	0	no	yes	no	no	no	no	no	no	no	no	no	no	no
CD36_nTAR1_90	CD36chr1	-	2339107..2339718	yes	0	0	0	no	no	yes	no	no	no	no	no	no	no	no	no	no
CD36_09765	CD36chr1	+	2339316..2339532	no	0	0	0	no	no	yes	no	no	yes	no	no	no	no	no	no	no
CD36_09770	CD36chr1	-	2340501..2343123	yes	71	353	0	no	yes	yes	no	no	no	no	no	no	no	no	no	no
CD36_nTAR1_91	CD36chr1	+	2340538..2341561	yes	0	0	0	no	no	yes	no	no	no	no	no	no	no	no	no	no
CD36_09780	CD36chr1	-	2343476..2344458	yes	183	121	0	yes	yes	no	yes	no	no	no	no	no	no	no	no	no
CD36_09790	CD36chr1	-	2344760..2345848	yes	131	196	0	no	yes	no	no	no	no	no	no	no	no	no	no	no
CD36_09800	CD36chr1	+	2347687..2348832	yes	56	43	0	no	yes	no	yes	no	no	no	no	no	no	no	no	yes
CD36_09810	CD36chr1	-	2348778..2350877	yes	120	42	0	no	yes	no	no	no	no	no	no	no	no	no	no	no
CD36_09820	CD36chr1	+	2352694..2354202	no	0	0	0	no	yes	no	no	no	no	no	no	no	no	no	no	no
CD36_09830	CD36chr1	+	2354741..2357615	yes	348	70	0	no	yes	no	no	no	no	no	no	no	no	no	no	no
CD36_09840	CD36chr1	+	2358560..2359907	yes	40	186	0	no	yes	no	no	no	no	no	no	no	no	no	no	no
CD36_09850	CD36chr1	+	2360066..2361496	yes	74	124	0	no	yes	no	no	no	no	no	no	no	no	no	no	no
CD36_09860	CD36chr1	+	2361741..2362870	yes	58	61	0	no	yes	no	no	no	no	no	no	no	no	no	no	no
CD36_09870	CD36chr1	+	2363248..2364846	yes	48	48	0	no	yes	no	no	no	no	no	no	no	no	no	no	no
CD36_09880	CD36chr1	+	2365037..2367069	yes	95	66	0	no	yes	no	no	no	no	no	no	no	no	no	no	no
CD36_09890	CD36chr1	+	2367490..2368248	yes	169	65	0	no	yes	no	no	no	no	no	no	no	no	no	no	no
CD36_09900	CD36chr1	+	2368881..2369627	yes	34	113	0	no	yes	no	no	no	no	no	no	no	no	no	no	no
CD36_09910	CD36chr1	-	2369650..2371339	yes	35	86	0	no	yes	no	no	no	no	no	no	no	no	no	no	no
CD36_09920	CD36chr1	-	2371487..2374542	yes	146	63	0	no	yes	no	no	no	no	no	yes	no	no	no	no	no
CD36_nTAR1_92	CD36chr1	-	2377173..2378006	yes	0	0	0	no	no	no	no	no	no	no	no	no	no	no	no	no
CD36_nTAR1_93	CD36chr1	+	2380038..2380367	yes	0	0	0	no	no	no	no	no	no	no	no	no	no	no	no	no
CD36_09930	CD36chr1	-	2382121..2383338	no	0	0	0	no	yes	no	no	yes	no	no	no	no	no	no	no	no
CD36_09940	CD36chr1	+	2386765..2388826	yes	170	116	1	no	yes	no	no	no	no	no	no	no	no	no	no	no
CD36_nTAR1_94	CD36chr1	-	2388850..2389289	yes	0	0	0	no	no	no	no	no	no	no	no	no	no	no	no	no
CD36_09950	CD36chr1	+	2389468..2391100	yes	76	126	0	no	yes	no	no	no	no	no	no	no	no	no	no	no
CD36_09960	CD36chr1	-	2391059..2393867	yes	52	57	0	no	yes	no	no	no	no	no	no	no	no	no	no	no
CD36_09970	CD36chr1	-	2394131..2396174	yes	100	135	0	no	yes	no	no	no	no	no	no	no	no	no	no	no
CD36_09980	CD36chr1	+	2397731..2399179	yes	120	60	1	no	yes	no	no	no	no	no	no	yes	no	no	no	no
CD36_09990	CD36chr1	+	2399249..2400179	yes	193	36	0	no	yes	no	no	no	no	no	no	no	no	no	no	no
CD36_10000	CD36chr1	-	2400448..2405648	yes	116	114	0	no	yes	no	no	no	no	no	no	no	no	no	no	no
CD36_10010	CD36chr1	-	2405804..2409832	yes	164	89	0	yes	yes	no	no	no	no	no	no	no	no	no	no	no
CD36_10020	CD36chr1	+	2410233..2411295	yes	52	27	1	no	yes	no	no	no	no	no	no	no	no	no	no	no
CD36_10030	CD36chr1	-	2411263..2412293	yes	26	99	1	no	yes	no	no	no	no	no	no	no	no	no	no	no
CD36_10040	CD36chr1	-	2412389..2414015	yes	22	48	0	no	yes	no	no	no	no	no	no	no	no	no	no	yes
CD36_10050	CD36chr1	-	2414879..2416941	yes	120	149	0	no	yes	no	no	no	no	no	no	no	no	no	no	no
CD36_10060	CD36chr1	+	2417682..2419715	yes	123	36	0	no	yes	no	no	no	no	no	no	no	no	no	no	no
CD36_10070	CD36chr1	-	2419623..2421137	yes	111	111	0	no	yes	no	no	no	no	no	yes	no	no	no	no	no
CD36_10080	CD36chr1	-	2422584..2423017	yes	137	0	0	yes	yes	no	no	no	no	no	no	no	no	no	no	no
CD36_10090	CD36chr1	+	2423162..2424753	yes	84	59	0	no	yes	no	no	no	no	no	no	no	no	no	no	no
CD36_10100	CD36chr1	+	2424842..2425594	yes	58	41	0	no	yes	no	no	no	no	no	no	no	no	no	no	no
CD36_10110	CD36chr1	-	2425504..2426207	yes	112	133	0	no	yes	no	no	no	no	no	no	no	no	no	no	no
CD36_10120	CD36chr1	+	2427012..2429789	yes	203	94	0	no	yes	no	no	no	no	no	no	no	no	no	no	no
CD36_10130	CD36chr1	-	2429711..2431638	yes	270	26	0	no	yes	no	no	no	no	no	no	no	no	no	no	no
CD36_nTAR1_95	CD36chr1	-	2432318..2433259	yes	0	0	0	no	no	yes	no	no	no	no	no	no	no	no	no	no
CD36_10140	CD36chr1	+	2432653..2433261	no	0	0	0	no	yes	yes	no	no	no	no	no	no	no	no	no	no
CD36_10150	CD36chr1	-	2433152..2434774	yes	92	46	0	no	yes	no	no	no	no	no	no	no	no	no	no	no
CD36_10160	CD36chr1	+	2434867..2435967	yes	84	6	0	no	yes	no	yes	no	no	no	no	no	no	no	no	no
CD36_10170	CD36chr1	-	2435985..2437710	yes	41	185	1	no	yes	no	no	no	no	no	no	no	no	no	no	no
CD36_10180	CD36chr1	+	2439915..2440691	no	0	0	0	no	yes	no	no	no	no	no	no	no	no	no	no	no
CD36_10190	CD36chr1	-	2440754..2442419	yes	0	328	0	no	yes	no	no	no	no	no	no	yes	yes	no	no	no
CD36_10200	CD36chr1	+	2442785..2443821	yes	194	81	0	yes	yes	no	no	no	no	no	no	no	no	no	no	no
CD36_10210	CD36chr1	+	2444018..2445462	yes	73	76	0	no	yes	no	no	no	no	no	no	no	no	no	no	no
CD36_10220	CD36chr1	-	2445222..2446336	yes	164	114	0	no	yes	no	no	no	no	no	no	no	no	no	no	no
CD36_10230	CD36chr1	-	2447130..2448777	yes	71	74	1	no	yes	no	no	no	no	no	no	no	no	no	no	no
CD36_10240	CD36chr1	+	2448903..2450500	yes	8	36	0	no	yes	no	no	no	no	no	no	no	no	no	no	no
CD36_10250	CD36chr1	-	2450530..2451896	yes	25	22	0	no	yes	no	no	no	no	no	no	no	no	no	no	no
CD36_10260	CD36chr1	-	2452088..2452922	yes	98	0	0	yes	yes	no	no	no	no	no	no	no	no	no	no	no
CD36_10270	CD36chr1	-	2453106..2454645	yes	40	21	0	no	yes	no	no	no	no	no	no	no	no	no	no	no
CD36_10280	CD36chr1	+	2454797..2455924	yes	320	27	0	yes	yes	no	no	no	no	no	no	no	no	no	no	no
CD36_10290	CD36chr1	+	2456044..2458336	yes	224	20	0	no	yes	no	no	no	no	no	no	no	no	no	no	no
CD36_10300	CD36chr1	+	2459644..2460177	no	0	0	0	no	yes	no	no	no	no	no	no	no	no	no	no	no
CD36_10310	CD36chr1	-	2460379..2462163	yes	81	135	0	no	yes	no	no	no	no	no	no	no	no	no	no	no
CD36_10320	CD36chr1	-	2462419..2463168	yes	313	29	0	no	yes	no	no	no	no	no	no	no	no	no	no	no
CD36_10330	CD36chr1	-	2463372..2464767	yes	80	125	2	no	yes	no	no	no	no	no	no	no	no	no	no	no
CD36_nTAR1_96	CD36chr1	-	2465384..2468476	yes	0	0	0	no	no	yes	no	no	no	no	no	no	no	no	no	no
CD36_10340	CD36chr1	+	2466347..2468377	no	0	0	0	no	yes	yes	no	no	no	no	no	no	no	no	no	no
CD36_10350	CD36chr1	+	2468629..2469921	yes	112	392	3	no	yes	no	no	no	no	no	yes	no	no	no	no	no
CD36_nTAR1_97	CD36chr1	+	2470115..2470735	yes	157	272	0	yes	yes	no	no	no	no	no	no	no	no	no	no	no
CD36_10360	CD36chr1	+	2470840..2471985	yes	91	83	0	yes	yes	no	no	no	no	no	no	no	no	no	no	no
CD36_10370	CD36chr1	-	2472021..2473408	yes	118	99	0	yes	yes	no	yes	no	no	no	no	no	no	no	no	no
CD36_10380	CD36chr1	+	2474318..2476701	yes	79	196	3	no	yes	no	no	no	no	no	no	no	no	no	no	no
CD36_10390	CD36chr1	+	2478173..2479434	yes	59	117	1	no	yes	no	no	no	no	no	no	no	no	no	no	no
CD36_10400	CD36chr1	-	2479665..2481395	yes	38	67	0	no	yes	no	no	no	no	no	no	no	no	no	no	no
CD36_10410	CD36chr1	+	2481792..2482411	yes	24	59	0	no	yes	no	no	no	no	no	no	no	no	no	no	no
CD36_10420	CD36chr1	-	2482490..2482938	yes	4	70	0	no	yes	no	no	no	no	no	no	no	no	no	no	no
CD36_10430	CD36chr1	-	2483152..2484293	yes	52	61	0	no	yes	no	no	no	no	no	no	no	no	no	no	no
CD36_10440	CD36chr1	+	2484916..2485730	yes	88	49	0	no	yes	no	no	no	no	no	no	no	no	no	no	no
CD36_10450	CD36chr1	+	2485867..2487490	yes	73	81	0	no	yes	no	no	no	no	no	no	no	no	no	no	no
CD36_10460	CD36chr1	+	2487650..2488441	yes	0	93	0	no	yes	no	no	no	no	no	no	no	no	no	no	no
CD36_10470	CD36chr1	-	2488386..2488830	yes	83	56	0	no	yes	no	no	no	no	no	no	no	no	no	no	no
CD36_10480	CD36chr1	+	2489188..2490646	yes	41	104	0	no	yes	no	no	no	no	no	no	no	no	no	no	no
CD36_10490	CD36chr1	+	2491137..2492528	yes	487	152	0	no	yes	no	no	no	no	no	no	no	no	no	no	no
CD36_10510	CD36chr1	+	2493086..2500735	yes	108	297	0	no	yes	no	no	no	no	no	yes	no	no	no	no	no
CD36_10520	CD36chr1	-	2500818..2503079	yes	79	284	0	no	yes	no	no	no	no	no	no	no	no	no	no	no
CD36_10530	CD36chr1	-	2503926..2505533	yes	133	62	1	no	yes	no	no	no	no	no	no	no	no	no	no	no
CD36_10540	CD36chr1	+	2505646..2506344	yes	93	42	0	no	yes	no	no	no	no	no	no	no	no	no	no	no
CD36_10550	CD36chr1	-	2506354..2507319	yes	34	110	0	no	yes	no	no	no	no	no	no	no	no	no	no	no
CD36_10560	CD36chr1	+	2508502..2509614	yes	98	124	1	no	yes	no	no	no	no	no	no	no	no	no	no	no
CD36_10570	CD36chr1	+	2511300..2512308	yes	240	121	0	no	yes	no	no	no	no	no	no	no	no	no	no	no
CD36_10580	CD36chr1	+	2512578..2513843	yes	134	22	1	no	yes	no	yes	no	no	no	no	no	no	no	no	no
CD36_10590	CD36chr1	+	2513854..2515066	yes	15	82	1	no	yes	no	no	no	no	no	no	no	no	no	no	no
CD36_10600	CD36chr1	-	2514702..2516801	yes	361	32	0	no	yes	no	no	no	no	no	no	no	no	no	no	no
CD36_10610	CD36chr1	-	2516980..2519612	yes	336	275	0	no	yes	no	no	no	no	no	no	no	no	no	no	no
CD36_10620	CD36chr1	-	2520950..2521479	yes	159	74	0	yes	yes	no	no	no	no	no	no	no	no	no	no	no
CD36_nTAR1_98	CD36chr1	+	2522119..2522701	yes	0	0	0	no	no	no	no	no	no	no	no	no	no	no	no	no
CD36_10630	CD36chr1	-	2522836..2523263	yes	64	58	0	no	yes	no	no	no	no	no	no	no	no	no	no	no
CD36_10640	CD36chr1	+	2523444..2525666	yes	78	270	4	no	yes	no	no	no	no	no	no	no	no	no	no	no
CD36_10650	CD36chr1	-	2525600..2527165	yes	72	15	0	no	yes	no	no	no	no	no	no	no	no	no	no	no
CD36_nTAR1_99	CD36chr1	+	2527843..2528718	yes	219	28	0	yes	yes	no	no	no	no	no	no	no	no	no	no	no
CD36_10660	CD36chr1	-	2528696..2530974	yes	58	28	1	no	yes	no	no	no	no	no	no	no	no	no	no	no
CD36_10670	CD36chr1	+	2531391..2532436	yes	133	106	0	no	yes	no	no	no	no	no	no	no	no	no	no	no
CD36_10680	CD36chr1	+	2532873..2533610	no	0	0	0	no	yes	no	no	no	no	no	no	no	no	no	no	no
CD36_10690	CD36chr1	-	2533705..2538042	yes	56	241	0	no	yes	no	no	no	no	no	no	no	no	no	no	no
CD36_10700	CD36chr1	-	2539216..2539837	yes	140	101	0	no	yes	no	no	no	no	no	no	no	no	no	no	no
CD36_10710	CD36chr1	+	2539897..2541192	yes	109	74	0	no	yes	no	no	no	no	no	no	no	no	no	no	no
CD36_10720	CD36chr1	+	2541936..2544086	yes	87	111	1	no	yes	no	no	no	no	no	no	no	no	no	no	no
CD36_10730	CD36chr1	-	2544049..2547837	yes	70	53	0	no	yes	no	no	no	no	no	no	no	no	no	no	no
CD36_10740	CD36chr1	+	2548912..2550310	yes	167	74	0	no	yes	no	no	no	no	no	yes	no	no	no	no	no
CD36_10750	CD36chr1	-	2550348..2551144	yes	2	9	0	no	yes	no	no	no	no	no	yes	no	no	no	no	no
CD36_10760	CD36chr1	-	2551478..2553261	yes	28	49	0	no	yes	no	no	no	no	no	yes	no	no	no	no	no
CD36_10770	CD36chr1	+	2556935..2558856	yes	113	144	0	no	yes	no	no	no	no	no	no	no	no	no	no	no
CD36_10780	CD36chr1	-	2559453..2561720	no	0	0	0	no	yes	no	no	no	no	no	no	no	no	no	no	no
CD36_10790	CD36chr1	-	2562715..2563980	yes	401	58	0	no	yes	no	no	no	no	no	no	no	no	no	no	no
CD36_10800	CD36chr1	-	2564107..2565204	yes	98	55	0	no	yes	no	no	no	no	no	no	no	no	no	no	no
CD36_10810	CD36chr1	-	2565820..2566538	yes	110	33	0	no	yes	no	no	no	no	no	no	no	no	no	no	no
CD36_10820	CD36chr1	-	2566903..2568283	yes	116	104	1	no	yes	no	no	no	no	no	no	no	no	no	no	no
CD36_10830	CD36chr1	-	2568529..2572912	yes	219	128	0	yes	yes	no	no	no	no	no	no	no	no	no	no	no
CD36_10840	CD36chr1	+	2573123..2573873	yes	103	57	0	no	yes	no	no	no	no	no	no	no	no	no	no	no
CD36_10850	CD36chr1	-	2573873..2575085	yes	77	44	0	no	yes	no	no	no	no	no	no	no	no	no	no	no
CD36_10860	CD36chr1	+	2575149..2575957	yes	124	72	0	yes	yes	no	no	no	no	no	no	no	no	no	no	no
CD36_10870	CD36chr1	+	2576004..2576598	yes	132	85	0	no	yes	no	no	no	no	no	no	no	no	no	no	no
CD36_10880	CD36chr1	+	2576778..2582176	yes	61	205	0	no	yes	no	no	no	no	no	no	no	no	no	no	no
CD36_10890	CD36chr1	+	2582369..2583103	yes	0	87	0	no	yes	no	no	no	no	no	no	no	no	no	no	no
CD36_10900	CD36chr1	-	2583098..2584709	yes	53	38	0	no	yes	no	no	no	no	no	no	no	no	no	no	no
CD36_10910	CD36chr1	+	2584956..2585824	yes	59	42	1	no	yes	no	yes	no	no	no	no	no	no	no	no	no
CD36_10920	CD36chr1	-	2585778..2587009	yes	46	49	1	no	yes	no	no	no	no	no	no	no	no	no	no	no
CD36_10930	CD36chr1	-	2587203..2588294	yes	200	37	0	no	yes	no	no	no	no	no	no	no	no	no	no	no
CD36_10940	CD36chr1	+	2588886..2589704	yes	257	85	0	no	yes	no	no	no	no	no	no	no	no	no	no	no
CD36_10950	CD36chr1	+	2590548..2592368	yes	32	82	0	no	yes	no	no	no	no	no	yes	no	no	no	no	no
CD36_10960	CD36chr1	+	2592685..2593550	yes	41	39	0	no	yes	no	no	no	no	no	yes	no	no	no	no	no
CD36_10970	CD36chr1	-	2593716..2594186	no	0	0	0	no	no	no	no	no	yes	no	no	no	no	no	no	no
CD36_10980	CD36chr1	+	2594755..2595897	yes	123	222	0	no	yes	no	no	no	no	no	no	no	no	no	no	no
CD36_10990	CD36chr1	-	2595831..2596087	yes	15	20	0	no	yes	no	no	no	no	no	no	no	no	no	no	yes
CD36_11000	CD36chr1	+	2597588..2598999	yes	74	72	0	no	yes	no	no	no	no	no	no	no	no	no	no	no
CD36_11010	CD36chr1	-	2599105..2600373	yes	49	140	1	no	yes	no	no	no	no	no	no	no	no	no	no	no
CD36_11020	CD36chr1	-	2601175..2601948	no	0	0	0	no	yes	no	no	no	no	no	no	no	no	no	no	no
CD36_11030	CD36chr1	+	2604028..2608824	yes	134	709	2	no	yes	no	no	no	no	no	no	no	no	no	no	no
CD36_11040	CD36chr1	+	2609575..2611840	yes	154	180	1	no	yes	no	no	no	no	no	no	no	no	no	no	no
CD36_11050	CD36chr1	-	2611869..2612708	yes	56	157	0	no	yes	no	no	no	no	no	no	no	no	no	no	no
CD36_11060	CD36chr1	-	2613184..2616163	yes	43	39	0	no	yes	no	no	no	no	no	no	no	no	no	no	no
CD36_11070	CD36chr1	+	2619051..2619871	yes	105	41	0	no	yes	no	no	no	no	no	no	no	no	no	no	no
CD36_11080	CD36chr1	-	2619817..2620332	yes	6	72	0	no	yes	no	no	no	no	no	no	no	no	no	no	no
CD36_11090	CD36chr1	+	2620414..2623061	yes	112	97	0	no	yes	no	no	no	no	no	no	no	no	no	no	no
CD36_11100	CD36chr1	+	2627020..2629696	yes	73	1131	0	yes	yes	no	no	no	no	no	no	no	no	no	no	no
CD36_nTAR1_100	CD36chr1	+	2627020..2627840	yes	0	0	0	no	no	no	no	no	no	no	no	no	no	no	no	no
CD36_11110	CD36chr1	+	2630186..2634042	yes	79	79	0	no	yes	no	no	no	no	no	no	no	no	no	no	no
CD36_11120	CD36chr1	+	2635303..2637236	yes	145	127	0	no	yes	no	no	no	no	no	no	no	no	no	no	no
CD36_11130	CD36chr1	+	2637442..2638067	yes	118	85	0	no	yes	no	no	no	no	no	no	no	no	no	no	no
CD36_11140	CD36chr1	+	2638488..2639732	yes	78	78	0	no	yes	no	no	no	no	no	no	no	no	no	no	no
CD36_11150	CD36chr1	-	2639792..2641246	yes	0	36	0	no	yes	no	no	no	no	no	no	no	no	no	no	no
CD36_11160	CD36chr1	+	2642502..2643938	yes	69	45	0	no	yes	no	no	no	no	no	no	no	no	no	no	no
CD36_11170	CD36chr1	+	2644223..2645914	yes	54	144	0	no	yes	no	no	no	no	no	no	no	no	no	no	no
CD36_11180	CD36chr1	+	2648534..2651941	yes	106	134	0	no	yes	no	no	no	no	no	no	no	no	no	no	no
CD36_11190	CD36chr1	-	2652039..2654099	yes	56	154	0	no	yes	no	no	no	no	no	no	yes	no	no	no	no
CD36_11200	CD36chr1	+	2655194..2656287	yes	0	53	0	no	yes	no	no	no	no	no	no	no	yes	no	no	no
CD36_nTAR1_101	CD36chr1	-	2656653..2657235	yes	23	305	1	no	yes	no	no	no	no	no	no	no	no	no	no	no
CD36_11210	CD36chr1	-	2657398..2659225	yes	210	10	0	no	yes	no	no	no	no	no	no	no	no	no	no	no
CD36_11220	CD36chr1	+	2659578..2660612	yes	346	230	0	no	yes	yes	no	no	no	no	no	no	no	no	no	no
CD36_nTAR1_102	CD36chr1	-	2659759..2660137	yes	0	0	0	no	no	yes	no	no	no	no	no	no	no	no	no	no
CD36_nTAR1_103	CD36chr1	-	2660839..2661376	yes	0	0	0	no	no	no	no	no	no	no	no	no	no	no	no	no
CD36_11230	CD36chr1	+	2663066..2663797	yes	72	186	0	no	yes	no	no	no	no	no	no	no	no	no	no	no
CD36_11240	CD36chr1	-	2664087..2665574	no	0	0	0	no	yes	no	no	no	no	no	no	no	no	no	no	no
CD36_11250	CD36chr1	-	2665837..2668959	yes	265	146	0	no	yes	no	no	no	no	no	no	no	no	no	no	no
CD36_11255	CD36chr1	+	2671636..2672092	no	0	0	0	no	no	no	no	no	yes	no	no	no	no	no	no	no
CD36_11260	CD36chr1	+	2672482..2674108	yes	94	141	0	no	yes	no	no	no	no	no	no	no	no	no	no	no
CD36_11270	CD36chr1	+	2674106..2674696	no	0	0	0	no	yes	no	no	no	no	no	no	no	no	no	no	no
CD36_11280	CD36chr1	+	2675069..2678177	yes	82	159	0	no	yes	no	no	no	no	no	no	no	no	no	no	no
CD36_11290	CD36chr1	-	2678269..2679069	yes	0	78	0	no	yes	no	no	no	no	no	no	no	yes	no	no	yes
CD36_11300	CD36chr1	-	2679110..2681042	yes	27	25	0	no	yes	no	no	no	no	no	no	no	no	no	no	no
CD36_11310	CD36chr1	+	2681742..2683468	yes	72	62	0	no	yes	no	no	no	no	no	no	no	no	no	no	no
CD36_11320	CD36chr1	-	2683543..2684898	no	0	0	0	no	yes	no	no	no	no	no	no	no	no	no	no	no
CD36_11330	CD36chr1	-	2685185..2687394	yes	136	70	1	no	yes	no	no	no	no	no	no	no	no	no	no	no
CD36_11340	CD36chr1	-	2687519..2688117	yes	135	92	0	no	yes	no	no	no	no	no	no	no	no	no	no	no
CD36_11350	CD36chr1	+	2688302..2690713	yes	0	204	0	no	yes	no	no	no	no	no	no	no	no	yes	no	no
CD36_11360	CD36chr1	-	2690695..2693316	yes	129	96	1	no	yes	no	no	no	no	no	no	no	no	no	no	no
CD36_11370	CD36chr1	+	2693457..2694068	yes	74	49	0	no	yes	no	no	no	no	no	no	no	no	no	no	no
CD36_11380	CD36chr1	-	2694033..2694959	yes	81	157	1	yes	yes	no	no	no	no	no	no	no	no	no	no	no
CD36_11390	CD36chr1	+	2695346..2696096	yes	89	155	0	no	yes	no	no	no	no	no	no	no	no	no	no	no
CD36_11400	CD36chr1	-	2696024..2697425	yes	58	45	0	no	yes	no	no	no	no	no	no	no	no	no	no	no
CD36_11410	CD36chr1	-	2697850..2699049	no	0	0	0	no	yes	no	no	yes	no	no	no	no	no	no	no	no
CD36_11420	CD36chr1	+	2699455..2701705	yes	42	34	0	no	yes	no	no	no	no	no	no	no	no	no	no	no
CD36_11430	CD36chr1	+	2701870..2704986	yes	144	66	0	no	yes	no	no	no	no	no	no	no	no	no	no	no
CD36_11440	CD36chr1	+	2704994..2706740	yes	120	70	0	no	yes	no	no	no	no	no	no	no	no	no	no	no
CD36_11450	CD36chr1	+	2707078..2708556	yes	39	15	0	no	yes	no	no	no	no	no	no	no	no	no	no	no
CD36_11470	CD36chr1	+	2709218..2712524	yes	6	352	1	no	yes	no	no	no	no	no	no	no	no	no	no	no
CD36_11480	CD36chr1	-	2712531..2714037	yes	111	46	0	no	yes	no	no	no	no	no	no	no	no	no	no	no
CD36_11490	CD36chr1	-	2714157..2716486	yes	75	437	1	no	yes	no	no	no	no	no	no	no	no	no	no	no
CD36_11500	CD36chr1	+	2717031..2718104	yes	67	365	4	no	yes	no	no	no	no	no	no	no	no	no	no	no
CD36_11510	CD36chr1	+	2718080..2719310	yes	105	550	2	no	yes	no	yes	no	no	no	no	no	no	no	no	no
CD36_11520	CD36chr1	-	2719306..2720089	yes	34	51	0	no	yes	no	no	no	no	no	no	no	no	no	no	no
CD36_11530	CD36chr1	-	2720424..2722488	yes	0	64	0	no	yes	no	no	no	no	no	no	no	no	no	no	no
CD36_11535	CD36chr1	+	2723473..2723767	no	0	0	0	no	no	no	no	no	yes	no	no	no	no	no	no	no
CD36_11540	CD36chr1	-	2724897..2725977	yes	116	83	0	no	yes	no	no	no	no	no	no	no	no	no	no	no
CD36_nTAR1_104	CD36chr1	-	2726386..2726904	yes	203	112	0	no	yes	no	no	no	no	no	no	no	no	no	no	no
CD36_11550	CD36chr1	+	2727169..2728386	no	0	0	0	no	yes	no	no	no	no	no	no	no	no	no	no	no
CD36_11560	CD36chr1	-	2728610..2729746	yes	73	56	0	no	yes	no	no	no	no	no	no	no	no	no	no	no
CD36_11570	CD36chr1	+	2730097..2733170	yes	33	44	0	no	yes	no	no	no	no	no	no	no	no	no	no	no
CD36_11580	CD36chr1	-	2733192..2734204	yes	99	290	0	no	yes	no	yes	no	no	no	no	no	no	no	no	no
CD36_nTAR1_105	CD36chr1	+	2734682..2735177	yes	0	0	0	no	no	no	no	no	no	no	no	no	no	no	no	no
CD36_11590	CD36chr1	+	2735166..2735813	yes	0	159	0	no	yes	no	no	no	no	no	no	no	no	no	no	no
CD36_11600	CD36chr1	-	2735756..2737273	yes	181	62	0	no	yes	no	no	no	no	no	no	no	no	no	no	no
CD36_11610	CD36chr1	-	2737571..2738675	yes	160	115	0	yes	yes	no	no	no	no	no	no	no	no	no	no	no
CD36_11620	CD36chr1	-	2739012..2742845	yes	52	353	1	no	yes	no	no	no	no	no	no	no	no	no	no	no
CD36_11630	CD36chr1	+	2743806..2747049	yes	48	226	1	no	yes	no	no	no	no	no	no	no	no	no	no	no
CD36_11640	CD36chr1	+	2747228..2748223	yes	116	49	1	no	yes	no	no	no	no	no	no	no	no	no	no	no
CD36_11650	CD36chr1	-	2748216..2756787	yes	248	392	0	no	yes	no	no	no	no	no	no	no	no	no	no	no
CD36_11660	CD36chr1	+	2759239..2760185	yes	51	167	1	no	yes	no	no	no	no	no	no	no	no	no	no	no
CD36_11670	CD36chr1	+	2760264..2761254	yes	433	42	0	yes	yes	no	no	no	no	no	no	no	no	no	no	no
CD36_11680	CD36chr1	+	2761545..2766669	yes	112	297	0	no	yes	no	no	no	no	no	no	no	no	no	no	no
CD36_11690	CD36chr1	+	2768018..2772551	yes	139	246	0	no	yes	no	no	no	no	no	no	no	no	no	no	no
CD36_11700	CD36chr1	+	2772751..2775170	yes	77	174	0	no	yes	no	no	no	no	no	no	no	no	no	no	no
CD36_11710	CD36chr1	-	2775194..2776634	yes	35	68	2	no	yes	no	no	no	no	no	no	no	no	no	no	no
CD36_11720	CD36chr1	+	2776810..2777484	yes	81	66	0	no	yes	no	no	no	no	no	no	no	no	no	no	no
CD36_11730	CD36chr1	-	2777448..2780301	yes	39	82	0	no	yes	no	no	no	no	no	no	no	no	no	no	no
CD36_11740	CD36chr1	-	2780466..2781580	no	0	0	0	yes	yes	no	no	no	no	no	no	no	no	no	no	no
CD36_11750	CD36chr1	-	2781697..2783143	yes	46	51	0	no	yes	no	no	no	no	no	no	no	no	no	no	no
CD36_11760	CD36chr1	+	2783243..2784922	yes	114	144	1	no	yes	no	no	no	no	no	no	no	no	no	no	no
CD36_11770	CD36chr1	+	2785126..2785716	yes	173	73	0	no	yes	no	no	no	no	no	no	no	no	no	no	no
CD36_11780	CD36chr1	-	2785818..2787697	yes	132	56	0	no	yes	no	no	no	no	no	no	no	no	no	no	no
CD36_11790	CD36chr1	+	2787858..2788822	yes	215	87	0	no	yes	no	no	no	no	no	no	no	no	no	no	no
CD36_11800	CD36chr1	+	2790536..2795151	yes	105	155	0	no	yes	no	no	no	no	no	no	no	no	no	no	no
CD36_11810	CD36chr1	-	2795199..2795852	yes	6	45	0	no	yes	no	no	no	no	no	no	no	no	no	no	yes
CD36_11820	CD36chr1	+	2796158..2796667	yes	6	102	0	no	yes	no	no	no	no	no	no	no	no	no	no	no
CD36_11830	CD36chr1	-	2796693..2797411	yes	104	128	0	yes	yes	no	no	no	no	no	no	no	no	no	no	no
CD36_11840	CD36chr1	+	2797586..2799800	yes	82	54	0	no	yes	no	no	no	no	no	no	no	no	no	no	no
CD36_11850	CD36chr1	-	2799723..2802495	yes	14	23	0	no	yes	no	no	no	no	no	no	yes	no	no	no	no
CD36_11860	CD36chr1	+	2802610..2804293	yes	54	46	0	no	yes	no	no	no	no	no	no	no	no	no	no	no
CD36_11870	CD36chr1	-	2804283..2804976	yes	24	31	0	no	yes	no	no	no	no	no	no	no	no	no	no	no
CD36_11880	CD36chr1	-	2805403..2807319	yes	400	137	0	no	yes	no	no	no	no	no	no	no	no	no	no	no
CD36_nTAR1_106	CD36chr1	+	2807536..2808076	yes	0	0	0	no	no	yes	no	no	no	no	no	no	no	no	no	no
CD36_11890	CD36chr1	-	2807735..2808393	yes	95	21	0	no	yes	yes	no	no	no	no	no	no	no	no	no	no
CD36_11900	CD36chr1	+	2811037..2811570	no	0	0	0	no	yes	no	no	no	no	no	no	no	no	no	no	no
CD36_11910	CD36chr1	+	2812433..2813763	yes	141	200	0	no	yes	no	no	no	no	no	no	no	no	no	no	no
CD36_11920	CD36chr1	+	2814417..2817394	yes	1	259	0	no	yes	no	no	no	no	no	no	no	no	no	no	no
CD36_11930	CD36chr1	-	2817408..2819005	yes	31	49	1	no	yes	no	no	no	no	no	no	no	no	no	no	no
CD36_11940	CD36chr1	+	2819062..2820169	yes	119	44	0	no	yes	no	yes	no	no	no	no	no	no	no	no	no
CD36_11950	CD36chr1	+	2820226..2823139	yes	124	45	0	no	yes	no	no	no	no	no	no	no	no	no	no	no
CD36_11960	CD36chr1	+	2823235..2824596	yes	127	104	0	no	yes	no	no	no	no	no	no	no	no	no	no	no
CD36_11970	CD36chr1	-	2824592..2825976	yes	167	210	0	no	yes	no	no	no	no	no	no	no	no	no	no	no
CD36_11980	CD36chr1	+	2826929..2827629	yes	129	74	0	no	yes	no	no	no	no	no	no	no	no	no	no	no
CD36_11990	CD36chr1	+	2827617..2828689	yes	52	106	0	no	yes	no	no	no	no	no	no	no	no	no	no	no
CD36_12000	CD36chr1	-	2828630..2829832	yes	100	216	0	yes	yes	no	no	no	no	no	no	no	no	no	no	no
CD36_12010	CD36chr1	-	2830544..2834336	yes	43	111	0	no	yes	no	no	no	no	no	no	no	no	no	no	no
CD36_12020	CD36chr1	+	2835635..2836132	yes	94	41	0	no	yes	no	no	no	no	no	no	no	no	no	no	yes
CD36_nTAR1_107	CD36chr1	+	2838603..2839280	yes	368	70	0	no	yes	no	no	no	no	no	yes	no	no	no	no	no
CD36_12030	CD36chr1	-	2839284..2841770	yes	189	147	2	no	yes	no	no	no	no	no	no	no	no	no	no	no
CD36_nTAR1_108	CD36chr1	+	2844305..2844733	yes	184	80	0	no	yes	no	no	no	no	no	no	no	no	no	no	no
CD36_nTAR1_109	CD36chr1	+	2844743..2845550	yes	0	0	0	no	no	yes	no	no	no	no	no	no	no	no	no	no
CD36_12040	CD36chr1	-	2844766..2845971	yes	169	28	0	yes	yes	yes	no	no	no	no	no	no	no	no	no	no
CD36_12050	CD36chr1	-	2846084..2848079	yes	81	376	2	no	yes	no	no	no	no	no	no	no	no	no	no	no
CD36_12060	CD36chr1	+	2848195..2852306	yes	45	95	0	no	yes	no	no	no	no	no	no	no	no	no	no	no
CD36_12070	CD36chr1	-	2852315..2857723	yes	68	133	0	no	yes	no	no	no	no	no	no	no	no	no	no	no
CD36_12080	CD36chr1	-	2859717..2862234	yes	36	298	0	no	yes	no	no	no	no	no	no	no	no	no	no	no
CD36_nTAR1_110	CD36chr1	+	2863122..2864046	yes	0	0	0	no	no	no	no	no	no	no	no	no	no	no	no	no
CD36_12090	CD36chr1	+	2864326..2868063	yes	74	136	2	no	yes	no	no	no	no	no	no	no	no	no	no	no
CD36_12100	CD36chr1	-	2868073..2868733	yes	51	31	0	no	yes	no	no	no	no	no	no	no	no	no	no	no
CD36_12110	CD36chr1	-	2868835..2871345	yes	75	93	0	no	yes	no	no	no	no	no	no	no	no	no	no	no
CD36_nTAR1_111	CD36chr1	-	2871429..2871948	yes	0	0	0	yes	no	no	no	no	no	no	no	no	no	no	no	no
CD36_12120	CD36chr1	+	2872208..2873322	yes	257	107	0	yes	yes	no	no	no	no	no	no	no	no	no	no	no
CD36_12130	CD36chr1	-	2873362..2875855	yes	155	53	0	no	yes	no	no	no	no	no	no	no	no	no	no	no
CD36_12140	CD36chr1	-	2875967..2877447	yes	120	59	0	no	yes	no	no	no	no	no	no	no	no	no	no	no
CD36_12150	CD36chr1	+	2880965..2882858	yes	480	142	0	no	yes	no	no	no	no	no	no	no	no	no	no	no
CD36_nTAR1_112	CD36chr1	-	2884182..2884568	yes	0	0	0	no	no	no	no	no	no	no	no	no	no	no	no	no
CD36_12155	CD36chr1	+	2886100..2886415	no	0	0	0	no	no	no	no	no	yes	no	no	no	no	no	no	no
CD36_nTAR1_113	CD36chr1	+	2887356..2888185	yes	559	55	0	no	yes	no	no	no	no	no	no	no	no	no	no	no
CD36_12160	CD36chr1	-	2888569..2892642	yes	73	359	0	no	yes	no	no	no	no	no	no	no	no	no	no	no
CD36_nTAR1_114	CD36chr1	+	2894668..2894994	yes	0	0	0	no	no	no	no	no	no	no	no	no	no	no	no	no
CD36_12170	CD36chr1	-	2896027..2897557	yes	255	229	0	no	yes	no	no	no	no	no	no	no	no	no	no	no
CD36_12180	CD36chr1	-	2897706..2902838	yes	92	97	0	no	yes	no	no	no	no	no	no	no	no	no	no	no
CD36_12190	CD36chr1	-	2903015..2903914	no	0	0	0	no	no	no	no	no	yes	no	no	no	no	no	no	no
CD36_12200	CD36chr1	-	2904163..2905972	yes	21	109	0	no	yes	no	no	no	no	no	no	no	no	no	no	no
CD36_12210	CD36chr1	-	2906282..2907367	yes	172	89	0	no	yes	no	no	no	no	no	no	no	no	no	no	no
CD36_12220	CD36chr1	+	2910750..2912312	yes	80	112	0	no	yes	no	no	no	no	no	no	no	no	no	no	no
CD36_12230	CD36chr1	-	2912292..2916050	yes	32	58	0	no	yes	no	no	no	no	no	no	no	no	no	no	no
CD36_12240	CD36chr1	+	2916280..2917041	no	0	0	0	no	yes	no	no	no	no	no	no	no	no	no	no	no
CD36_12250	CD36chr1	+	2917276..2917934	yes	98	48	0	no	yes	no	no	no	no	no	no	no	no	no	no	no
CD36_12260	CD36chr1	-	2917951..2919262	yes	79	0	0	no	yes	no	no	no	no	no	no	no	no	no	no	no
CD36_12270	CD36chr1	-	2920311..2922828	yes	7	99	0	no	yes	no	no	no	no	no	no	no	no	no	no	no
CD36_12280	CD36chr1	+	2923790..2925630	yes	0	560	1	no	yes	no	no	no	no	no	no	yes	no	no	no	no
CD36_12290	CD36chr1	+	2927308..2929162	yes	393	526	0	no	yes	no	no	no	no	no	no	no	no	no	no	no
CD36_12300	CD36chr1	+	2929427..2930060	yes	47	63	0	yes	yes	no	no	no	no	no	no	no	no	no	no	no
CD36_12310	CD36chr1	+	2930297..2931398	yes	65	119	0	no	yes	no	no	no	no	no	no	no	no	no	no	no
CD36_12320	CD36chr1	-	2931532..2932337	yes	65	150	0	no	yes	no	no	no	no	no	no	no	no	no	no	no
CD36_12330	CD36chr1	+	2932997..2934388	no	0	0	0	no	yes	no	no	no	no	no	no	no	no	no	no	no
CD36_12340	CD36chr1	-	2934218..2937535	yes	227	133	1	no	yes	no	no	no	no	no	no	no	no	no	no	no
CD36_12350	CD36chr1	+	2938209..2940403	yes	109	337	1	no	yes	no	no	no	no	no	no	no	no	no	no	no
CD36_12360	CD36chr1	-	2940506..2942455	yes	160	125	1	no	yes	no	no	no	no	no	no	no	no	no	no	no
CD36_12370	CD36chr1	-	2942730..2943933	yes	103	102	1	no	yes	no	no	no	no	no	no	no	no	no	no	no
CD36_12380	CD36chr1	+	2946331..2948251	yes	85	177	0	no	yes	no	no	no	no	no	no	no	no	no	no	no
CD36_12390	CD36chr1	-	2948451..2949470	no	0	0	0	no	yes	no	no	no	no	no	no	no	no	no	no	no
CD36_12400	CD36chr1	+	2949619..2950896	yes	49	80	0	no	yes	yes	no	no	no	no	no	no	no	no	no	no
CD36_nTAR1_115	CD36chr1	-	2950464..2951047	yes	0	0	0	no	no	yes	no	no	no	no	no	no	no	no	no	no
CD36_12410	CD36chr1	+	2951108..2952075	yes	95	57	0	no	yes	no	no	no	no	no	no	no	no	no	no	no
CD36_12420	CD36chr1	+	2952152..2954353	yes	82	62	1	no	yes	no	no	no	no	no	no	yes	no	no	no	no
CD36_12430	CD36chr1	-	2954440..2956927	yes	187	105	0	no	yes	no	no	no	no	no	no	no	no	no	no	no
CD36_nTAR1_116	CD36chr1	+	2959341..2959902	yes	0	0	0	no	no	no	no	no	no	no	no	no	no	no	no	no
CD36_12440	CD36chr1	+	2960006..2960651	yes	107	86	0	yes	yes	no	no	no	no	no	no	no	no	no	no	no
CD36_12450	CD36chr1	-	2960616..2965678	yes	105	494	2	no	yes	no	no	no	no	no	no	yes	no	no	no	no
CD36_12460	CD36chr1	-	2966903..2969064	yes	10	229	0	no	yes	no	no	no	no	no	no	yes	no	no	no	no
CD36_12470	CD36chr1	-	2970969..2972963	no	0	0	0	no	yes	no	no	no	no	no	no	no	no	no	no	no
CD36_12480	CD36chr1	+	2985773..2988985	yes	244	890	0	no	yes	no	no	no	no	no	no	yes	no	no	no	no
CD36_12490	CD36chr1	+	2990422..2992704	yes	171	132	0	no	yes	no	no	no	no	no	yes	no	no	no	no	no
CD36_12500	CD36chr1	-	2992767..2995099	yes	12	98	1	no	yes	no	no	no	no	no	no	yes	no	no	no	no
CD36_12510	CD36chr1	-	2995962..2997807	yes	67	66	0	no	yes	no	no	no	no	no	no	no	no	no	no	no
CD36_nTAR1_117	CD36chr1	+	2998663..2999003	yes	0	0	0	no	no	no	no	no	no	no	no	no	no	no	no	no
CD36_12520	CD36chr1	-	2999041..3000075	yes	113	94	0	no	yes	no	no	no	no	no	no	no	no	no	no	no
CD36_12530	CD36chr1	+	3000234..3002095	yes	33	53	0	no	yes	no	no	no	no	no	no	yes	no	no	no	no
CD36_12540	CD36chr1	-	3002206..3003632	yes	49	28	0	no	yes	no	no	no	no	no	no	no	no	no	no	no
CD36_12550	CD36chr1	+	3003787..3005468	yes	38	51	0	no	yes	no	no	no	no	no	no	no	no	no	no	no
CD36_12560	CD36chr1	+	3010522..3014065	yes	565	30	0	no	yes	no	no	no	no	no	no	yes	no	no	no	no
CD36_12570	CD36chr1	+	3015892..3018658	yes	198	178	0	no	yes	no	no	no	no	no	no	no	no	no	no	no
CD36_12580	CD36chr1	+	3019469..3021718	no	0	0	0	no	yes	no	no	no	no	no	no	no	no	no	no	no
CD36_12590	CD36chr1	-	3021994..3024561	yes	123	264	0	no	yes	no	no	no	no	no	no	no	no	no	no	no
CD36_nTAR1_118	CD36chr1	+	3024583..3025185	yes	0	0	0	no	no	no	no	no	no	no	no	no	no	no	no	no
CD36_12600	CD36chr1	+	3027340..3030419	yes	77	227	1	yes	yes	no	no	no	no	no	no	no	no	no	no	no
CD36_12610	CD36chr1	+	3030911..3032875	yes	70	212	1	no	yes	no	no	no	no	no	no	no	no	no	no	no
CD36_12620	CD36chr1	+	3033675..3035561	yes	71	103	0	no	yes	no	no	no	no	no	no	no	no	no	no	no
CD36_12630	CD36chr1	-	3035567..3036883	yes	0	63	0	no	yes	no	no	no	no	no	no	no	no	no	no	no
CD36_12640	CD36chr1	+	3037049..3039729	yes	66	95	0	no	yes	no	no	no	no	no	no	no	no	no	no	no
CD36_12650	CD36chr1	+	3039952..3041976	yes	14	94	1	no	yes	no	no	no	no	no	no	no	no	no	no	no
CD36_12660	CD36chr1	-	3041983..3042665	yes	49	100	0	no	yes	no	no	no	no	no	no	no	no	no	no	no
CD36_12670	CD36chr1	-	3042941..3043773	yes	192	228	0	yes	yes	no	no	no	no	no	no	no	no	no	no	no
CD36_12680	CD36chr1	+	3043788..3044147	no	0	0	0	no	yes	no	no	no	no	no	no	no	no	no	no	no
CD36_12690	CD36chr1	+	3044969..3047050	yes	249	70	0	yes	yes	no	no	no	no	no	no	no	no	no	no	no
CD36_12700	CD36chr1	-	3046938..3047396	yes	80	76	0	no	yes	no	no	no	no	no	no	no	no	no	no	no
CD36_12710	CD36chr1	+	3047521..3049474	yes	26	38	0	no	yes	no	no	no	no	no	no	no	no	no	no	no
CD36_12720	CD36chr1	-	3049479..3050571	yes	30	70	1	no	yes	no	no	no	no	no	no	no	no	no	no	no
CD36_12730	CD36chr1	+	3051219..3053633	yes	49	125	1	no	yes	no	no	no	no	no	no	no	no	no	no	no
CD36_12740	CD36chr1	-	3053620..3054218	yes	32	75	0	no	yes	no	no	no	no	no	no	yes	no	no	no	no
CD36_12750	CD36chr1	+	3054380..3056073	yes	25	43	0	no	yes	no	no	no	no	no	no	no	no	no	no	no
CD36_12760	CD36chr1	-	3055995..3056886	yes	150	34	0	no	yes	no	no	no	no	no	no	no	no	no	no	no
CD36_12770	CD36chr1	+	3059194..3064258	yes	114	265	0	no	yes	no	no	no	no	no	no	no	no	no	no	no
CD36_12780	CD36chr1	-	3064298..3064788	yes	61	73	0	no	yes	no	no	no	no	no	no	no	no	no	no	no
CD36_12790	CD36chr1	-	3064870..3067065	yes	47	130	1	no	yes	no	no	no	no	no	yes	no	no	no	no	no
CD36_12800	CD36chr1	+	3068515..3070827	yes	69	123	0	no	yes	no	no	no	no	no	no	no	no	no	no	no
CD36_12810	CD36chr1	-	3070841..3072209	yes	206	149	0	no	yes	no	no	no	no	no	no	no	no	no	no	no
CD36_12820	CD36chr1	-	3072472..3073883	yes	61	97	0	no	yes	no	no	no	no	no	no	no	no	no	no	no
CD36_12830	CD36chr1	+	3074536..3077052	yes	62	460	0	no	yes	no	no	no	no	no	no	no	no	no	no	no
CD36_12840	CD36chr1	-	3077071..3078806	yes	5	201	1	no	yes	no	no	no	no	no	no	no	no	no	no	yes
CD36_12850	CD36chr1	-	3079285..3081703	yes	155	85	0	yes	yes	no	yes	no	no	no	no	no	no	no	no	no
CD36_12860	CD36chr1	+	3084823..3086599	yes	74	116	0	no	yes	no	no	no	no	no	no	no	no	no	no	no
CD36_12870	CD36chr1	-	3086647..3090936	yes	82	710	0	no	yes	no	no	no	no	no	no	yes	no	no	no	no
CD36_12880	CD36chr1	-	3094520..3096640	yes	105	306	0	no	yes	no	no	no	no	no	no	no	no	no	no	no
CD36_12890	CD36chr1	-	3096892..3098672	yes	83	54	0	no	yes	no	no	no	no	no	no	no	no	no	no	no
CD36_12900	CD36chr1	+	3099048..3100259	yes	102	60	0	no	yes	no	no	no	no	no	no	no	no	no	no	no
CD36_12910	CD36chr1	+	3100575..3102844	yes	206	60	0	no	yes	no	no	no	no	no	no	no	no	no	no	no
CD36_12920	CD36chr1	+	3106931..3108402	yes	138	218	0	no	yes	no	no	no	no	no	no	no	no	no	no	no
CD36_12930	CD36chr1	-	3108640..3109341	yes	153	54	1	no	yes	no	no	no	no	no	no	no	no	no	no	no
CD36_12940	CD36chr1	+	3109544..3111670	yes	56	58	0	no	yes	no	no	no	no	no	no	no	no	no	no	no
CD36_12950	CD36chr1	-	3111648..3113381	yes	0	102	0	no	yes	no	no	no	no	no	no	no	no	no	no	no
CD36_12960	CD36chr1	-	3113786..3116524	yes	166	554	6	no	yes	no	no	no	no	no	yes	no	no	no	no	no
CD36_12970	CD36chr1	+	3116669..3117389	yes	48	64	0	no	yes	no	no	no	no	no	no	no	no	no	no	no
CD36_12980	CD36chr1	-	3117320..3119813	yes	24	34	0	no	yes	no	no	no	no	no	no	no	no	no	no	no
CD36_12990	CD36chr1	+	3120502..3121704	no	0	0	0	yes	yes	no	no	no	no	no	no	no	no	no	no	no
CD36_13000	CD36chr1	+	3121892..3122576	yes	67	210	3	no	yes	no	no	no	no	no	no	no	no	no	no	no
CD36_13010	CD36chr1	+	3122776..3123880	yes	56	41	1	no	yes	no	no	no	no	no	no	no	no	no	no	no
CD36_13020	CD36chr1	+	3124168..3126323	yes	25	58	0	no	yes	no	no	no	no	no	no	no	no	no	no	no
CD36_13030	CD36chr1	-	3126288..3129709	yes	12	38	1	no	yes	no	no	no	no	no	no	no	no	no	no	no
CD36_13040	CD36chr1	+	3129965..3131655	yes	65	117	0	no	yes	no	no	no	no	no	no	no	no	no	no	no
CD36_13050	CD36chr1	+	3131932..3137526	yes	75	63	0	no	yes	no	no	no	no	no	no	no	no	no	no	no
CD36_13060	CD36chr1	+	3137640..3138181	yes	89	71	0	yes	yes	no	no	no	no	no	no	no	no	no	no	no
CD36_13070	CD36chr1	+	3138370..3139199	yes	56	108	0	no	yes	no	no	no	no	no	no	no	no	no	no	no
CD36_13080	CD36chr1	-	3139353..3140509	yes	48	17	0	no	yes	no	no	no	no	no	no	no	no	no	no	no
CD36_13090	CD36chr1	-	3140842..3141768	yes	50	61	0	no	yes	no	no	no	no	no	no	no	no	no	no	no
CD36_13100	CD36chr1	+	3146158..3147945	yes	390	252	0	no	yes	no	no	no	no	no	yes	no	no	no	no	no
CD36_13110	CD36chr1	-	3148096..3151634	yes	55	298	0	no	yes	no	no	no	no	no	no	no	no	no	no	no
CD36_13120	CD36chr1	-	3152173..3152914	yes	310	66	0	no	yes	no	no	no	no	no	no	no	no	no	no	no
CD36_nTAR1_119	CD36chr1	-	3153061..3153436	yes	0	0	0	no	no	no	no	no	no	no	no	no	no	no	no	no
CD36_13130	CD36chr1	+	3153619..3155454	yes	48	45	0	no	yes	no	no	no	no	no	no	no	no	no	no	no
CD36_13140	CD36chr1	+	3155621..3157647	yes	255	95	1	no	yes	no	no	no	no	no	no	no	no	no	no	no
CD36_nTAR1_120	CD36chr1	-	3157781..3159369	yes	0	0	0	no	no	yes	no	no	no	no	no	no	no	no	no	no
CD36_13150	CD36chr1	+	3157897..3159456	no	0	0	0	no	yes	yes	no	no	no	no	no	no	no	no	no	no
CD36_13160	CD36chr1	-	3159434..3159961	yes	64	89	0	no	yes	no	no	no	no	no	no	no	no	no	no	no
CD36_13170	CD36chr1	+	3160194..3161285	yes	52	47	0	no	yes	no	no	no	no	no	no	no	no	no	no	no
CD36_13180	CD36chr1	-	3161300..3164009	yes	12	100	0	no	yes	no	no	no	no	no	no	no	no	no	no	no
CD36_13190	CD36chr1	-	3165372..3166969	yes	264	185	0	no	yes	no	no	no	no	no	yes	no	no	no	no	no
CD36_13200	CD36chr1	-	3167840..3171465	yes	261	59	0	no	yes	no	no	no	no	no	no	no	no	no	no	no
CD36_13210	CD36chr1	+	3171694..3173483	yes	36	59	0	no	yes	no	no	no	no	no	no	no	no	no	no	no
CD36_13220	CD36chr1	-	3173510..3176481	yes	100	217	0	no	yes	no	no	no	no	no	no	no	no	no	no	no
CD36_13230	CD36chr1	-	3176738..3177704	yes	73	54	0	no	yes	no	no	no	no	no	no	no	no	no	no	no
CD36_13240	CD36chr1	+	3177848..3178862	yes	47	161	1	no	yes	no	no	no	no	no	no	no	no	no	no	no
CD36_13250	CD36chr1	-	3179078..3180235	yes	261	21	0	no	yes	no	no	no	no	no	no	no	no	no	no	no
CD36_13260	CD36chr1	-	3180546..3183046	yes	181	91	0	yes	yes	no	no	no	no	no	no	no	no	no	no	no
CD36_13270	CD36chr1	-	3183607..3187515	yes	135	51	0	no	yes	no	no	no	no	no	no	no	no	no	no	no
CD36_13280	CD36chr1	+	3187832..3188894	yes	27	22	0	no	yes	no	no	no	no	no	no	no	no	no	no	no
CD36_13290	CD36chr1	-	3188802..3189596	yes	69	30	0	no	yes	no	no	no	no	no	no	no	no	no	no	no
CD36_13300	CD36chr1	+	3189878..3191190	yes	38	0	0	no	yes	no	no	no	no	no	no	no	no	no	no	no
CD36_13310	CD36chr1	-	3191153..3193345	yes	130	62	0	no	yes	no	no	no	no	no	no	no	no	no	no	no
CD36_13320	CD36chr1	+	3194659..3195170	yes	27	56	0	no	yes	no	no	no	no	no	no	no	no	no	no	no
CD36_13330	CD36chr1	-	3195243..3196924	yes	68	24	0	no	yes	no	no	no	no	no	yes	no	no	no	no	no
CD36_13335	CD36chr1	+	3197471..3197566	no	0	0	0	no	no	no	no	no	yes	no	no	yes	no	no	no	no
CD36_13340	CD36chr1	-	3198073..3199926	yes	25	17	0	no	yes	no	no	no	no	no	no	no	no	no	no	no
CD36_13350	CD36chr1	+	3200000..3200269	yes	40	8	0	no	yes	no	no	no	no	no	no	no	no	no	no	yes
CD36_13360	CD36chr1	-	3200227..3202045	yes	24	7	0	no	yes	no	no	no	no	no	no	no	no	no	no	no
CD36_13370	CD36chr1	+	3202451..3203417	yes	0	10	0	no	yes	no	no	no	no	no	no	no	no	no	no	no
CD36_13380	CD36chr1	-	3203386..3204193	yes	28	0	0	no	yes	no	no	no	no	no	no	no	no	no	no	no
CD36_13390	CD36chr1	-	3204227..3205646	yes	23	47	0	no	yes	no	no	no	no	no	no	no	no	no	no	no
CD36_13400	CD36chr1	+	3207025..3207519	no	0	0	0	no	yes	no	no	yes	no	no	no	no	no	no	no	no
CD36_13410	CD36chr1	-	3207818..3208435	no	0	0	0	no	yes	no	no	yes	no	no	no	no	no	no	no	no
CD36_13420	CD36chr1	-	3208461..3209000	no	0	0	0	no	yes	no	no	yes	no	no	no	no	no	no	no	no
CD36_13430	CD36chr1	+	3209654..3211208	no	0	0	0	no	no	no	no	no	yes	no	no	no	no	no	no	no
CD36_15020	CD36chr2	-	2854..3645	no	0	0	0	no	no	no	no	no	yes	no	no	no	no	no	no	no
CD36_15030	CD36chr2	+	4592..7865	no	0	0	0	yes	yes	no	no	yes	no	no	no	no	no	no	no	no
CD36_15040	CD36chr2	-	10377..10970	no	0	0	0	no	yes	no	no	no	no	no	no	no	no	no	no	no
CD36_15050	CD36chr2	-	10978..12208	yes	58	18	0	no	yes	no	no	no	no	no	no	no	no	no	no	no
CD36_15060	CD36chr2	-	12237..13914	yes	49	12	0	no	yes	no	no	no	no	no	no	no	no	no	no	no
CD36_15070	CD36chr2	-	13970..15350	yes	0	70	2	no	yes	no	no	no	no	no	no	no	yes	no	no	yes
CD36_15080	CD36chr2	+	15455..16080	yes	0	2	0	no	yes	no	no	no	no	no	no	no	no	yes	no	no
CD36_15090	CD36chr2	-	16040..17240	yes	45	4	0	no	yes	no	no	no	no	no	no	no	no	no	no	no
CD36_15100	CD36chr2	+	17451..18337	yes	49	202	2	no	yes	no	no	no	no	no	no	no	no	no	no	no
CD36_15110	CD36chr2	-	18288..20509	yes	10	67	1	no	yes	no	no	no	no	no	no	no	no	no	no	no
CD36_15120	CD36chr2	+	22077..24182	yes	43	269	0	no	yes	no	yes	no	no	no	no	no	no	no	no	no
CD36_15130	CD36chr2	+	24584..25831	yes	5	25	0	no	yes	no	no	no	no	no	no	no	no	no	no	no
CD36_15140	CD36chr2	-	25827..26549	yes	53	22	0	no	yes	no	no	no	no	no	no	no	no	no	no	no
CD36_15150	CD36chr2	-	26579..27937	yes	40	23	0	no	yes	no	no	no	no	no	no	no	no	no	no	no
CD36_15160	CD36chr2	-	27973..28929	yes	37	8	0	no	yes	no	no	no	no	no	no	no	no	no	no	no
CD36_15170	CD36chr2	-	29111..30597	yes	40	49	0	no	yes	no	no	no	no	no	no	no	no	no	no	no
CD36_15180	CD36chr2	+	30681..31600	yes	45	74	0	no	yes	no	no	no	no	no	no	no	no	no	no	no
CD36_15190	CD36chr2	+	31679..32082	yes	128	39	0	no	yes	no	no	no	no	no	no	no	no	no	no	no
CD36_15200	CD36chr2	-	32028..33235	yes	34	22	0	no	yes	no	no	no	no	no	no	no	no	no	no	no
CD36_15210	CD36chr2	+	33325..35033	yes	286	34	0	no	yes	no	no	no	no	no	no	no	no	no	no	no
CD36_15220	CD36chr2	-	34819..35901	yes	0	129	0	no	yes	no	no	no	no	no	no	no	no	yes	no	no
CD36_15230	CD36chr2	+	36541..36884	yes	23	51	0	no	yes	no	no	no	no	no	no	no	no	no	no	no
CD36_15240	CD36chr2	-	36932..38136	yes	4	27	0	yes	yes	no	no	no	no	no	no	no	no	no	no	no
CD36_15250	CD36chr2	-	38200..38949	yes	47	7	0	no	yes	no	no	no	no	no	no	no	no	no	no	no
CD36_15260	CD36chr2	-	38961..39665	yes	52	17	0	no	yes	no	no	no	no	no	no	no	no	no	no	no
CD36_15270	CD36chr2	+	39771..40504	yes	48	47	0	no	yes	no	no	no	no	no	no	no	no	no	no	no
CD36_15280	CD36chr2	-	40492..41676	yes	44	256	0	no	yes	no	no	no	no	no	no	no	no	no	no	no
CD36_15290	CD36chr2	+	41793..42425	yes	0	33	0	no	yes	no	no	no	no	no	no	no	no	no	no	no
CD36_15300	CD36chr2	-	42454..45296	yes	0	36	1	yes	yes	no	no	no	no	no	no	no	no	no	no	no
CD36_15310	CD36chr2	-	45349..46960	yes	101	35	0	no	yes	no	no	no	no	no	no	no	no	no	no	no
CD36_15320	CD36chr2	+	47605..50969	yes	23	75	0	no	yes	no	no	no	no	no	no	no	no	no	no	no
CD36_15330	CD36chr2	-	50967..53161	yes	39	62	0	no	yes	no	no	no	no	no	no	no	no	no	no	no
CD36_15340	CD36chr2	+	53567..56723	yes	103	45	1	no	yes	no	no	no	no	no	no	no	no	no	no	no
CD36_15350	CD36chr2	-	56640..58635	yes	79	45	0	no	yes	no	no	no	no	no	no	no	no	no	no	no
CD36_15360	CD36chr2	-	58662..60069	yes	162	31	0	no	yes	no	yes	no	no	no	no	no	no	no	no	no
CD36_15370	CD36chr2	-	60386..61440	yes	43	280	2	no	yes	no	no	no	no	no	no	no	no	no	no	no
CD36_nTAR2_1	CD36chr2	+	61951..62426	yes	0	0	0	no	no	no	no	no	no	no	no	no	no	no	no	no
CD36_15380	CD36chr2	-	62428..66251	yes	53	57	0	no	yes	no	no	no	no	no	no	no	no	no	no	no
CD36_15390	CD36chr2	+	66424..67481	yes	39	105	0	yes	yes	no	no	no	no	no	no	no	no	no	no	no
CD36_15400	CD36chr2	-	67401..68278	yes	67	64	0	no	yes	no	no	no	no	no	no	no	no	no	no	no
CD36_15410	CD36chr2	+	68386..69543	yes	32	70	1	no	yes	no	no	no	no	no	no	no	no	no	no	no
CD36_15420	CD36chr2	-	69540..71491	yes	14	138	0	no	yes	no	no	no	no	no	no	no	no	no	no	no
CD36_15430	CD36chr2	+	72305..73633	no	0	0	0	no	yes	no	no	no	no	no	no	no	no	no	no	no
CD36_15440	CD36chr2	+	73837..77684	yes	2	60	1	no	yes	no	no	no	no	no	no	no	no	no	no	no
CD36_15450	CD36chr2	-	77631..78651	yes	181	495	3	no	yes	no	no	no	no	no	no	no	no	no	no	no
CD36_15460	CD36chr2	+	78488..80948	yes	140	314	4	no	yes	no	no	no	no	no	no	no	no	no	no	no
CD36_15470	CD36chr2	+	81258..83929	yes	87	47	0	no	yes	no	no	no	no	no	no	no	no	no	no	no
CD36_15480	CD36chr2	+	90154..91740	yes	520	62	1	no	yes	no	no	no	no	no	no	no	no	no	no	no
CD36_15490	CD36chr2	+	92045..93499	yes	10	89	0	no	yes	no	no	no	no	no	no	no	no	no	no	no
CD36_15500	CD36chr2	+	93887..96127	yes	117	279	2	no	yes	no	no	no	no	no	no	no	no	no	no	no
CD36_15510	CD36chr2	+	97229..98938	no	0	0	0	no	yes	no	no	no	no	no	no	no	no	no	no	no
CD36_15520	CD36chr2	+	99155..99664	no	0	0	0	no	yes	no	no	no	no	no	no	no	no	no	no	no
CD36_15530	CD36chr2	+	99940..101839	yes	68	41	0	yes	yes	no	yes	no	no	no	no	no	no	no	no	no
CD36_15540	CD36chr2	-	101859..103617	yes	64	144	1	no	yes	no	no	no	no	no	no	no	no	no	no	no
CD36_15550	CD36chr2	+	104373..106028	yes	0	57	0	no	yes	no	no	no	no	no	no	no	no	no	no	no
CD36_15560	CD36chr2	-	105911..106849	yes	192	33	1	no	yes	no	no	no	no	no	no	no	no	no	no	no
CD36_15565	CD36chr2	-	107099..107798	yes	180	60	0	yes	yes	no	no	no	no	no	no	no	no	no	no	no
CD36_15570	CD36chr2	-	107875..108966	yes	83	49	0	no	yes	no	no	no	no	no	no	no	no	no	no	no
CD36_15580	CD36chr2	-	108968..110100	yes	38	66	0	no	yes	no	no	no	no	no	no	no	no	no	no	no
CD36_15590	CD36chr2	+	112515..114142	yes	77	321	2	no	yes	no	yes	no	no	no	no	no	no	no	no	yes
CD36_15600	CD36chr2	+	114466..118000	yes	101	47	2	no	yes	no	yes	no	no	no	no	no	no	no	no	no
CD36_15610	CD36chr2	-	118063..118956	yes	36	156	2	no	yes	no	no	no	no	no	no	no	no	no	no	no
CD36_nTAR2_2	CD36chr2	-	118978..119738	yes	0	0	0	no	no	no	no	no	no	no	no	no	no	no	no	no
CD36_15620	CD36chr2	-	120317..121253	yes	186	64	0	no	yes	no	no	no	no	no	no	no	no	no	no	no
CD36_nTAR2_3	CD36chr2	+	123659..124577	yes	0	0	0	no	no	no	no	no	no	no	no	no	no	no	no	no
CD36_15630	CD36chr2	+	124616..125684	yes	130	27	0	no	yes	no	no	no	no	no	no	no	no	no	no	no
CD36_15640	CD36chr2	+	126139..129138	yes	164	10	0	no	yes	no	no	no	no	no	no	no	no	no	no	no
CD36_15650	CD36chr2	+	129206..130630	yes	66	42	0	no	yes	no	no	no	no	no	no	no	no	no	no	no
CD36_15660	CD36chr2	-	130634..132316	yes	39	84	0	no	yes	no	no	no	no	no	no	no	no	no	no	no
CD36_15670	CD36chr2	-	133069..136369	yes	95	101	0	yes	yes	no	no	no	no	no	no	yes	no	no	no	no
CD36_15680	CD36chr2	-	136557..138348	yes	34	135	0	no	yes	no	no	no	no	no	no	no	no	no	no	no
CD36_15690	CD36chr2	+	139447..140304	no	0	0	0	no	yes	no	no	no	no	no	no	no	no	no	no	no
CD36_15700	CD36chr2	-	140407..140934	yes	99	63	0	no	yes	no	no	no	no	no	no	no	no	no	no	no
CD36_15710	CD36chr2	+	141482..142429	yes	246	75	0	no	yes	no	no	no	no	no	no	no	no	no	no	no
CD36_15720	CD36chr2	+	142574..143817	yes	62	0	0	no	yes	no	no	no	no	no	no	no	no	no	no	no
CD36_15730	CD36chr2	-	143816..145207	yes	168	186	0	no	yes	no	no	no	no	no	no	no	no	no	no	no
CD36_15740	CD36chr2	-	145518..147113	yes	85	53	1	no	yes	no	no	no	no	no	no	no	no	no	no	no
CD36_15750	CD36chr2	-	147165..148252	yes	105	80	0	no	yes	no	no	no	no	no	no	no	no	no	no	no
CD36_15760	CD36chr2	+	148307..149856	yes	18	32	0	no	yes	no	yes	no	no	no	no	no	no	no	no	no
CD36_15770	CD36chr2	-	149874..151924	yes	49	106	0	no	yes	no	no	no	no	no	no	no	no	no	no	no
CD36_15780	CD36chr2	+	152097..154035	yes	73	96	1	no	yes	no	no	no	no	no	no	no	no	no	no	no
CD36_15790	CD36chr2	+	154144..155572	yes	55	33	0	no	yes	no	no	no	no	no	no	no	no	no	no	no
CD36_15800	CD36chr2	-	155563..156819	no	0	0	0	no	yes	no	no	no	no	no	no	no	no	no	no	no
CD36_15810	CD36chr2	+	157470..158251	yes	254	81	0	no	yes	no	no	no	no	no	no	no	no	no	no	no
CD36_15820	CD36chr2	+	158562..159749	yes	66	42	0	no	yes	no	no	no	no	no	no	no	no	no	no	no
CD36_15830	CD36chr2	+	159760..160821	yes	17	88	0	no	yes	no	no	no	no	no	no	no	no	no	no	no
CD36_15840	CD36chr2	+	160999..161742	no	0	0	0	no	yes	no	no	no	no	no	no	no	no	no	no	no
CD36_15850	CD36chr2	+	161930..162613	no	0	0	0	no	yes	no	no	no	no	no	no	no	no	no	no	no
CD36_nTAR2_4	CD36chr2	-	162670..163542	yes	0	0	0	no	no	yes	no	no	no	no	no	no	no	no	no	no
CD36_15860	CD36chr2	+	162808..163473	no	0	0	0	no	yes	yes	no	no	no	no	no	no	no	no	no	no
CD36_15870	CD36chr2	-	163501..164549	yes	28	295	2	yes	yes	no	no	no	no	no	no	no	no	no	no	no
CD36_15880	CD36chr2	+	164706..165348	yes	71	86	0	no	yes	no	no	no	no	no	no	no	no	no	no	no
CD36_15890	CD36chr2	-	165305..166463	yes	25	45	0	no	yes	no	no	no	no	no	no	no	no	no	no	no
CD36_15900	CD36chr2	-	166595..167436	yes	235	49	1	no	yes	no	no	no	no	no	no	no	no	no	no	no
CD36_15910	CD36chr2	-	167610..169905	yes	55	138	0	no	yes	no	no	no	no	no	no	no	no	no	no	no
CD36_15915	CD36chr2	+	172480..172774	no	0	0	0	no	no	no	no	no	yes	no	no	no	no	no	no	no
CD36_15920	CD36chr2	+	173710..175580	yes	171	59	0	no	yes	no	no	no	no	no	yes	no	no	no	no	no
CD36_15930	CD36chr2	+	176546..178500	yes	250	64	0	no	yes	no	no	no	no	no	yes	no	no	no	no	no
CD36_15940	CD36chr2	+	179493..181350	yes	145	51	0	no	yes	no	no	no	no	no	yes	no	no	no	no	no
CD36_15950	CD36chr2	+	181630..182404	yes	106	27	0	no	yes	no	no	no	no	no	no	no	no	no	no	no
CD36_15960	CD36chr2	+	182414..182897	yes	69	43	1	yes	yes	no	no	no	no	no	no	no	no	no	no	no
CD36_15970	CD36chr2	-	182939..183780	yes	318	74	2	no	yes	no	no	no	no	no	no	no	no	no	no	no
CD36_15980	CD36chr2	+	183858..185136	yes	61	36	0	no	yes	no	no	no	no	no	no	no	no	no	no	no
CD36_15990	CD36chr2	-	185663..186271	yes	157	35	0	no	yes	no	no	no	no	no	no	no	no	no	no	no
CD36_16000	CD36chr2	-	186384..187893	yes	74	59	0	no	yes	no	no	no	no	no	no	no	no	no	no	no
CD36_16010	CD36chr2	+	188830..191038	yes	69	82	0	no	yes	no	no	no	no	no	no	no	no	no	no	no
CD36_16020	CD36chr2	+	191237..193735	yes	0	99	0	yes	yes	no	no	no	no	no	no	no	no	no	no	no
CD36_16030	CD36chr2	-	193733..194370	yes	73	169	2	no	yes	no	no	no	no	no	no	no	no	no	no	yes
CD36_16040	CD36chr2	+	194567..196059	yes	55	46	0	no	yes	no	no	no	no	no	no	no	no	no	no	no
CD36_16050	CD36chr2	+	196224..197580	yes	7	75	1	no	yes	no	no	no	no	no	no	no	no	no	no	no
CD36_16060	CD36chr2	-	197675..200693	yes	6	79	0	no	yes	no	no	no	no	no	no	no	no	no	no	no
CD36_nTAR2_5	CD36chr2	+	201301..201754	yes	145	123	0	no	yes	no	no	no	no	no	no	no	no	no	no	no
CD36_16070	CD36chr2	-	201729..202898	yes	40	71	0	no	yes	no	no	no	no	no	no	no	no	no	no	no
CD36_16080	CD36chr2	-	203281..206821	yes	164	416	0	no	yes	no	no	no	no	no	no	no	no	no	no	no
CD36_nTAR2_6	CD36chr2	-	206915..207777	yes	0	0	0	no	no	no	no	no	no	no	no	no	no	no	no	no
CD36_nTAR2_7	CD36chr2	+	208715..210950	yes	0	0	0	no	no	yes	no	no	no	no	no	no	no	no	no	no
CD36_16090	CD36chr2	-	208965..210941	yes	183	70	0	yes	yes	yes	yes	no	no	no	no	no	no	no	no	no
CD36_nTAR2_203	CD36chr2	-	211775..212325	yes	0	0	0	no	no	no	no	no	no	no	no	no	no	no	no	no
CD36_16100	CD36chr2	+	212512..215517	yes	27	66	0	no	yes	no	no	no	no	no	no	no	no	no	no	no
CD36_16110	CD36chr2	+	215621..216513	yes	151	25	0	no	yes	no	no	no	no	no	no	no	no	no	no	no
CD36_16120	CD36chr2	-	216355..218875	yes	0	49	1	no	yes	no	no	no	no	no	no	no	no	yes	no	no
CD36_16130	CD36chr2	+	218968..219574	yes	45	142	1	no	yes	no	no	no	no	no	no	no	no	no	no	no
CD36_16140	CD36chr2	+	219856..222115	yes	69	58	0	no	yes	yes	no	no	no	no	no	no	no	no	no	no
CD36_nTAR2_8	CD36chr2	-	220484..222169	yes	0	0	0	no	no	yes	no	no	no	no	no	no	no	no	no	no
CD36_16150	CD36chr2	+	222928..224084	yes	19	76	0	no	yes	no	no	no	no	no	no	no	no	no	no	no
CD36_16160	CD36chr2	-	224628..226941	yes	8	185	0	no	yes	no	no	no	no	no	no	no	no	no	no	no
CD36_16170	CD36chr2	+	228380..230740	yes	170	187	0	no	yes	no	no	no	no	no	no	yes	no	no	no	no
CD36_16180	CD36chr2	+	230924..232265	yes	108	49	0	no	yes	no	no	no	no	no	no	no	no	no	no	no
CD36_16190	CD36chr2	-	232302..234036	yes	118	126	0	no	yes	no	no	no	no	no	no	no	no	no	no	no
CD36_16200	CD36chr2	+	235077..236837	yes	20	58	0	no	yes	no	no	no	no	no	no	no	no	no	no	no
CD36_16210	CD36chr2	-	236920..239025	yes	137	151	0	no	yes	no	no	no	no	no	no	no	no	no	no	no
CD36_16220	CD36chr2	-	239229..240826	yes	118	121	1	no	yes	no	no	no	no	no	no	no	no	no	no	no
CD36_16230	CD36chr2	-	241249..243466	yes	73	351	0	no	yes	no	no	no	no	no	no	no	no	no	no	no
CD36_16240	CD36chr2	+	244842..246988	yes	63	29	0	no	yes	no	no	no	no	no	no	no	no	no	no	no
CD36_16250	CD36chr2	+	247493..249220	yes	109	83	0	no	yes	no	no	no	no	no	no	yes	no	no	no	no
CD36_16260	CD36chr2	-	249369..252205	yes	40	88	2	no	yes	no	no	no	no	no	no	no	no	no	no	no
CD36_16270	CD36chr2	-	252411..255072	yes	151	1050	1	no	yes	yes	no	no	no	no	no	no	no	no	no	no
CD36_nTAR2_9	CD36chr2	+	254641..255125	yes	0	0	0	no	no	yes	no	no	no	no	no	no	no	no	no	no
CD36_16280	CD36chr2	+	256009..256461	no	0	0	0	no	yes	no	no	no	no	no	no	no	no	no	no	no
CD36_16290	CD36chr2	-	257641..259740	yes	333	165	0	no	yes	no	no	no	no	no	no	yes	no	no	no	no
CD36_16300	CD36chr2	+	260035..260761	yes	121	39	0	no	yes	no	no	no	no	no	no	no	no	no	no	no
CD36_16295	CD36chr2	-	260656..261205	yes	109	67	0	yes	yes	no	no	no	no	no	no	no	no	no	no	no
CD36_16310	CD36chr2	-	261683..262535	yes	78	85	1	no	yes	no	no	no	no	no	no	no	no	no	no	no
CD36_16320	CD36chr2	-	262769..263875	no	0	0	0	no	yes	no	no	no	no	no	no	no	no	no	no	no
CD36_16330	CD36chr2	+	264411..269539	yes	47	111	0	no	yes	no	no	no	no	no	no	no	no	no	no	no
CD36_16340	CD36chr2	+	269593..272593	yes	107	65	0	no	yes	no	no	no	no	no	no	no	no	no	no	no
CD36_16350	CD36chr2	-	272546..274226	yes	95	80	0	no	yes	no	no	no	no	no	no	no	no	no	no	no
CD36_16360	CD36chr2	-	274341..275224	yes	0	41	1	no	yes	no	no	no	no	no	no	no	yes	no	no	yes
CD36_16370	CD36chr2	+	275349..276466	yes	3	35	0	no	yes	yes	no	no	no	no	no	no	no	no	no	no
CD36_nTAR2_10	CD36chr2	-	275643..276367	yes	0	0	0	no	no	yes	no	no	no	no	no	no	no	no	no	no
CD36_16380	CD36chr2	-	276461..278712	yes	35	72	0	no	yes	no	no	no	no	no	no	no	no	no	no	no
CD36_16390	CD36chr2	+	279204..280461	yes	39	49	0	no	yes	no	no	no	no	no	no	no	no	no	no	no
CD36_16400	CD36chr2	+	280703..283173	yes	57	74	0	no	yes	no	no	no	no	no	no	no	no	no	no	no
CD36_16410	CD36chr2	+	283492..285795	yes	92	376	2	no	yes	no	no	no	no	no	no	no	no	no	no	no
CD36_16420	CD36chr2	+	285910..286508	yes	45	14	0	no	yes	no	no	no	no	no	no	no	no	no	no	no
CD36_16430	CD36chr2	+	286635..287599	yes	141	50	1	no	yes	no	no	no	no	no	no	no	no	no	no	no
CD36_16440	CD36chr2	+	287744..288341	yes	116	77	0	no	yes	no	no	no	no	no	no	no	no	no	no	no
CD36_16450	CD36chr2	-	288521..290510	yes	91	336	0	no	yes	no	no	no	no	no	no	no	no	no	no	no
CD36_16470	CD36chr2	-	291246..292141	yes	88	448	0	yes	yes	no	no	no	no	no	no	no	no	no	no	no
CD36_16480	CD36chr2	+	292912..294054	yes	224	445	0	yes	yes	no	no	no	no	no	no	no	no	no	no	no
CD36_16490	CD36chr2	+	294520..295729	yes	57	58	0	no	yes	no	no	no	no	no	no	no	no	no	no	no
CD36_16500	CD36chr2	+	295846..299806	yes	129	58	0	no	yes	no	no	no	no	no	no	no	no	no	no	no
CD36_16510	CD36chr2	+	300016..301656	no	0	0	0	no	yes	no	no	no	no	no	no	no	no	no	no	no
CD36_16520	CD36chr2	-	301529..302320	yes	133	80	0	no	yes	no	no	no	no	no	no	no	no	no	no	no
CD36_16530	CD36chr2	-	302670..305015	yes	52	26	0	no	yes	no	no	no	no	no	no	no	no	no	no	no
CD36_16540	CD36chr2	-	305320..307904	yes	114	170	0	no	yes	no	no	no	no	no	no	no	no	no	no	no
CD36_16550	CD36chr2	+	308918..309557	yes	44	65	0	no	yes	no	no	no	no	no	no	no	no	no	no	no
CD36_16560	CD36chr2	-	309873..312499	yes	40	19	1	no	yes	no	no	no	no	no	no	no	no	no	no	no
CD36_16570	CD36chr2	+	313230..313813	yes	159	95	0	no	yes	no	no	no	no	no	no	no	no	no	no	no
CD36_16580	CD36chr2	-	313825..314291	yes	0	68	1	no	yes	no	no	no	no	no	no	no	no	no	no	no
CD36_16590	CD36chr2	+	314404..315276	no	0	0	0	no	yes	no	no	no	no	no	no	no	no	no	no	no
CD36_16600	CD36chr2	-	315262..316053	yes	343	104	0	no	yes	no	no	no	no	no	no	no	no	no	no	no
CD36_16610	CD36chr2	-	318823..319984	yes	264	334	0	no	yes	no	no	no	no	no	no	no	no	no	no	no
CD36_16630	CD36chr2	-	326509..328531	yes	1252	42	1	no	yes	yes	no	no	no	no	no	no	no	no	no	no
CD36_nTAR2_11	CD36chr2	+	327191..327654	yes	0	0	0	no	no	yes	no	no	no	no	no	no	no	no	no	no
CD36_16640	CD36chr2	+	332421..338089	yes	903	695	0	no	yes	no	no	no	no	no	yes	no	no	no	no	no
CD36_16650	CD36chr2	-	338235..340222	yes	74	0	0	no	yes	no	no	no	no	no	no	yes	no	no	no	no
CD36_16660	CD36chr2	+	340306..342531	yes	0	39	0	no	yes	no	no	no	no	no	no	no	no	yes	no	no
CD36_16670	CD36chr2	-	342530..344540	yes	46	21	0	no	yes	no	no	no	no	no	no	no	no	no	no	no
CD36_16680	CD36chr2	+	345094..346741	yes	39	115	0	yes	yes	no	no	no	no	no	no	no	no	no	no	no
CD36_16690	CD36chr2	-	346854..347829	yes	85	75	0	no	yes	no	no	no	no	no	no	no	no	no	no	no
CD36_16700	CD36chr2	-	348101..350831	yes	0	37	0	no	yes	no	no	no	no	no	no	yes	no	no	no	no
CD36_nTAR2_12	CD36chr2	+	351031..351413	yes	0	0	0	no	no	no	no	no	no	no	no	no	no	no	no	no
CD36_16710	CD36chr2	+	354509..357955	yes	17	58	0	no	yes	no	no	no	no	no	no	yes	no	no	no	no
CD36_16720	CD36chr2	-	357974..359605	yes	109	143	1	no	yes	no	no	no	no	no	no	no	no	no	no	no
CD36_16730	CD36chr2	+	359748..361053	yes	513	64	1	no	yes	no	no	no	no	no	no	yes	no	no	no	no
CD36_16740	CD36chr2	-	361204..363823	yes	14	119	0	no	yes	no	no	no	no	no	no	no	no	no	no	no
CD36_16750	CD36chr2	-	364592..365776	yes	0	123	0	no	yes	no	no	no	no	no	no	no	no	yes	no	no
CD36_16760	CD36chr2	-	368851..371445	yes	26	451	0	no	yes	no	no	no	no	no	no	yes	no	no	no	no
CD36_16770	CD36chr2	-	373759..376804	yes	35	263	0	no	yes	no	no	no	no	no	no	no	no	no	no	no
CD36_16780	CD36chr2	-	378207..380632	yes	171	470	0	no	yes	no	no	no	no	no	no	no	no	no	no	no
CD36_16790	CD36chr2	-	381399..389659	yes	292	103	0	no	yes	no	no	no	no	no	no	no	no	no	no	no
CD36_16800	CD36chr2	+	390326..391689	yes	55	286	0	no	yes	no	no	no	no	no	no	no	no	no	no	no
CD36_16810	CD36chr2	-	391766..393153	yes	82	139	0	no	yes	no	no	no	no	no	no	no	no	no	no	no
CD36_16820	CD36chr2	+	393275..395823	yes	98	84	1	no	yes	no	no	no	no	no	no	no	no	no	no	no
CD36_16830	CD36chr2	+	396211..397537	yes	19	77	0	yes	yes	no	yes	no	no	no	no	no	no	no	no	no
CD36_16840	CD36chr2	+	397822..401334	yes	11	181	0	no	yes	no	no	no	no	no	no	no	no	no	no	no
CD36_16850	CD36chr2	-	401415..405113	yes	55	179	0	no	yes	no	no	no	no	no	no	no	no	no	no	no
CD36_nTAR2_13	CD36chr2	+	405362..406006	yes	0	0	0	no	no	no	no	no	no	no	no	no	no	no	no	no
CD36_16860	CD36chr2	-	406057..408002	yes	99	188	1	no	yes	no	no	no	no	no	no	no	no	no	no	no
CD36_16870	CD36chr2	+	409136..410718	yes	36	44	1	no	yes	no	no	no	no	no	no	no	no	no	no	no
CD36_nTAR2_201	CD36chr2	+	410992..411416	yes	0	0	0	no	no	no	no	no	no	no	no	no	no	no	no	no
CD36_16880	CD36chr2	+	411732..413339	yes	363	54	0	no	yes	no	no	no	no	no	no	no	no	no	no	no
CD36_16890	CD36chr2	+	413835..418911	yes	82	3	0	no	yes	no	no	no	no	no	no	no	no	no	no	no
CD36_16900	CD36chr2	-	419010..419892	yes	20	299	1	no	yes	no	no	no	no	no	no	no	no	no	no	no
CD36_16910	CD36chr2	+	419981..421308	yes	148	124	0	no	yes	no	no	no	no	no	no	no	no	no	no	no
CD36_16920	CD36chr2	-	421404..423098	no	0	0	0	no	yes	no	no	no	no	no	no	no	no	no	no	no
CD36_16930	CD36chr2	-	423432..425947	yes	2	93	0	no	yes	no	no	no	no	no	no	yes	no	no	no	no
CD36_16940	CD36chr2	+	426682..427927	yes	43	105	0	no	yes	no	no	no	no	no	no	no	no	no	no	no
CD36_16950	CD36chr2	+	428878..430416	yes	24	90	0	no	yes	yes	no	no	no	no	no	no	no	no	no	no
CD36_nTAR2_14	CD36chr2	-	429849..430729	yes	0	0	0	no	no	yes	no	no	no	no	no	no	no	no	no	no
CD36_16960	CD36chr2	+	431058..433402	yes	181	229	0	no	yes	no	no	no	no	no	no	no	no	no	no	no
CD36_16970	CD36chr2	-	433568..434883	yes	266	246	1	no	yes	no	no	no	no	no	no	no	no	no	no	no
CD36_16990	CD36chr2	+	436536..438890	yes	154	668	0	no	yes	no	no	no	no	no	no	yes	no	no	no	no
CD36_17000	CD36chr2	-	438888..440233	yes	59	24	0	no	yes	no	no	no	no	no	no	yes	no	no	no	no
CD36_17010	CD36chr2	-	441768..443239	yes	0	203	0	no	yes	no	no	no	no	no	no	no	no	no	no	no
CD36_17020	CD36chr2	-	445841..449910	yes	884	201	0	no	yes	no	no	no	no	no	no	yes	no	no	no	no
CD36_17030	CD36chr2	-	451852..454019	yes	318	38	0	no	yes	no	no	no	no	no	no	no	no	no	no	no
CD36_17040	CD36chr2	-	454578..456171	yes	91	132	0	no	yes	no	no	no	no	no	no	no	no	no	no	no
CD36_17050	CD36chr2	+	458314..460798	yes	204	259	2	no	yes	yes	no	no	no	no	no	no	no	no	no	no
CD36_nTAR2_15	CD36chr2	-	459200..460309	yes	0	0	0	no	no	yes	no	no	no	no	no	no	no	no	no	no
CD36_17060	CD36chr2	-	460870..466153	yes	79	57	0	no	yes	no	no	no	no	no	no	no	no	no	no	no
CD36_17070	CD36chr2	-	467037..468296	no	0	0	0	no	yes	no	no	no	no	no	no	no	no	no	no	no
CD36_17080	CD36chr2	-	469417..471330	yes	17	79	0	no	yes	no	no	no	no	no	no	no	no	no	no	no
CD36_17090	CD36chr2	-	471537..472844	yes	115	230	2	no	yes	no	no	no	no	no	no	no	no	no	no	no
CD36_17100	CD36chr2	-	473018..474866	yes	51	46	0	no	yes	no	no	no	no	no	no	no	no	no	no	no
CD36_17110	CD36chr2	+	475216..479402	yes	48	95	0	no	yes	no	no	no	no	no	no	no	no	no	no	no
CD36_17120	CD36chr2	+	480590..481440	no	0	0	0	yes	yes	no	no	no	no	no	no	no	no	no	no	no
CD36_17130	CD36chr2	-	481657..483955	yes	39	73	0	no	yes	no	no	no	no	no	no	no	no	no	no	no
CD36_17140	CD36chr2	+	484216..488019	yes	159	135	0	no	yes	no	no	no	no	no	no	no	no	no	no	no
CD36_17150	CD36chr2	-	488064..491300	yes	61	65	0	no	yes	no	no	no	no	no	no	no	no	no	no	no
CD36_nTAR2_16	CD36chr2	+	491414..491827	yes	0	0	0	no	no	yes	no	no	no	no	no	no	no	no	no	no
CD36_17160	CD36chr2	-	491453..494422	yes	116	25	0	no	yes	yes	no	no	no	no	no	no	no	no	no	no
CD36_17170	CD36chr2	+	494520..496437	yes	10	66	0	no	yes	no	no	no	no	no	no	no	no	no	no	no
CD36_17180	CD36chr2	-	496368..497130	yes	129	64	0	no	yes	no	no	no	no	no	no	no	no	no	no	no
CD36_17190	CD36chr2	-	497385..499158	yes	60	73	0	no	yes	no	no	no	no	no	no	no	no	no	no	no
CD36_17200	CD36chr2	-	500490..501320	yes	35	262	0	no	yes	no	no	no	no	no	no	no	no	no	no	no
CD36_17210	CD36chr2	-	502710..504514	yes	142	46	0	no	yes	no	no	no	no	no	no	no	no	no	no	no
CD36_17220	CD36chr2	+	504954..506265	yes	108	106	0	no	yes	no	no	no	no	no	no	no	no	no	no	no
CD36_17230	CD36chr2	+	506307..507219	yes	39	31	0	no	yes	no	no	no	no	no	no	no	no	no	no	no
CD36_17240	CD36chr2	+	507330..511508	yes	328	218	0	no	yes	no	no	no	no	no	no	no	no	no	no	no
CD36_17250	CD36chr2	+	511653..513396	yes	204	107	0	yes	yes	no	yes	no	no	no	no	no	no	no	no	no
CD36_17260	CD36chr2	+	513613..514323	yes	76	59	0	no	yes	no	no	no	no	no	no	no	no	yes	no	no
CD36_17270	CD36chr2	-	514305..515420	yes	192	177	0	no	yes	no	no	no	no	no	no	no	no	no	no	no
CD36_17280	CD36chr2	-	515608..516386	yes	17	36	0	no	yes	no	no	no	no	no	no	no	no	no	no	no
CD36_17290	CD36chr2	+	516473..517301	yes	11	23	0	no	yes	no	no	no	no	no	no	no	no	no	no	no
CD36_17300	CD36chr2	-	517217..518258	yes	91	69	0	no	yes	no	no	no	no	no	no	no	no	no	no	no
CD36_17310	CD36chr2	+	518406..518949	yes	32	44	0	no	yes	no	no	no	no	no	no	no	no	no	no	no
CD36_17320	CD36chr2	-	518902..519790	yes	109	36	0	no	yes	no	no	no	no	no	no	no	no	no	no	no
CD36_17330	CD36chr2	+	519908..522853	yes	48	1171	8	yes	yes	no	no	no	no	no	no	no	no	no	no	no
CD36_17350	CD36chr2	-	523330..526887	no	0	0	0	no	yes	no	no	yes	no	no	no	no	no	no	no	no
CD36_17360	CD36chr2	-	527130..528848	no	0	0	0	no	yes	no	no	yes	no	no	no	no	no	no	no	no
CD36_17370	CD36chr2	+	528846..530578	yes	113	87	2	no	yes	no	no	no	no	no	no	no	no	no	no	no
CD36_17380	CD36chr2	+	531681..533089	yes	142	154	0	no	yes	no	no	no	no	no	no	no	no	no	no	no
CD36_17390	CD36chr2	-	533209..534274	yes	130	48	0	no	yes	no	no	no	no	no	yes	no	no	no	no	no
CD36_17400	CD36chr2	-	534434..536228	yes	176	107	0	no	yes	no	no	no	no	no	no	no	no	no	no	no
CD36_17410	CD36chr2	+	536858..537556	yes	208	80	0	no	yes	no	no	no	no	no	no	no	no	no	no	no
CD36_17420	CD36chr2	+	537974..539964	yes	637	40	0	no	yes	no	no	no	no	no	no	no	no	no	no	no
CD36_17430	CD36chr2	-	539958..541477	yes	73	85	0	no	yes	no	no	no	no	no	yes	no	no	no	no	no
CD36_17440	CD36chr2	-	541701..543415	yes	25	16	0	no	yes	no	no	no	no	no	yes	no	no	no	no	no
CD36_17450	CD36chr2	+	544092..545443	yes	21	68	1	no	yes	no	no	no	no	no	no	no	no	no	no	no
CD36_17460	CD36chr2	-	545511..546448	yes	267	116	0	no	yes	no	no	no	no	no	no	no	no	no	no	no
CD36_nTAR2_17	CD36chr2	-	547204..547627	yes	17	143	1	no	yes	no	no	no	no	no	no	no	no	no	no	no
CD36_nTAR2_18	CD36chr2	+	547971..548697	yes	0	0	0	no	no	no	no	no	no	no	no	no	no	no	no	no
CD36_17470	CD36chr2	-	548551..549163	yes	29	236	1	no	yes	no	no	no	no	no	no	no	no	no	no	no
CD36_17480	CD36chr2	-	549443..551860	yes	150	102	0	no	yes	no	no	no	no	no	no	no	no	no	no	no
CD36_17490	CD36chr2	+	552873..554314	yes	64	97	0	no	yes	no	no	no	no	no	no	no	no	no	no	no
CD36_17500	CD36chr2	-	554377..555288	yes	161	98	0	yes	yes	no	no	no	no	no	no	no	no	no	no	no
CD36_17510	CD36chr2	-	555407..556833	yes	174	224	0	no	yes	no	no	no	no	no	no	no	no	no	no	no
CD36_nTAR2_19	CD36chr2	+	557663..559558	yes	1091	325	1	no	yes	yes	no	no	no	no	yes	no	no	no	no	no
CD36_17520	CD36chr2	-	557819..559453	no	0	0	0	no	yes	yes	no	no	no	no	no	no	no	no	no	no
CD36_17530	CD36chr2	+	561033..564644	yes	0	42	1	no	yes	no	no	no	no	no	no	no	yes	no	no	no
CD36_17540	CD36chr2	+	564862..566161	yes	183	82	0	no	yes	no	no	no	no	no	no	no	no	no	no	no
CD36_17550	CD36chr2	+	566452..567762	yes	218	40	0	no	yes	no	no	no	no	no	no	no	no	no	no	no
CD36_17560	CD36chr2	+	568151..568851	yes	62	189	0	no	yes	no	no	no	no	no	no	no	no	no	no	no
CD36_17570	CD36chr2	-	568882..569393	yes	150	71	1	no	yes	no	no	no	no	no	no	no	no	no	no	no
CD36_17580	CD36chr2	+	570685..572626	yes	202	105	2	no	yes	no	no	no	no	no	yes	no	no	no	no	yes
CD36_17590	CD36chr2	+	572807..573900	yes	117	32	0	no	yes	no	no	no	no	no	no	no	no	no	no	no
CD36_17600	CD36chr2	-	573387..576134	yes	432	66	1	no	yes	no	no	no	no	no	no	no	no	no	no	no
CD36_17610	CD36chr2	-	576258..579263	yes	136	71	0	no	yes	no	no	no	no	no	no	no	no	no	no	no
CD36_17620	CD36chr2	+	580019..581559	yes	177	62	1	no	yes	no	no	no	no	no	no	yes	no	no	no	no
CD36_17630	CD36chr2	+	581836..582700	yes	15	208	0	no	yes	no	no	no	no	no	no	no	no	no	no	no
CD36_17640	CD36chr2	-	582712..583934	yes	74	57	0	no	yes	no	no	no	no	no	no	no	no	no	no	no
CD36_17650	CD36chr2	-	584184..587413	yes	73	148	0	no	yes	no	no	no	no	no	no	no	no	no	no	no
CD36_17660	CD36chr2	+	587614..588545	yes	17	72	0	no	yes	no	no	no	no	no	no	no	no	no	no	no
CD36_17670	CD36chr2	+	588692..589663	yes	45	33	0	no	yes	no	no	no	no	no	no	no	no	no	no	no
CD36_17680	CD36chr2	-	589679..590706	yes	7	115	0	no	yes	no	no	no	no	no	no	no	no	no	no	no
CD36_17690	CD36chr2	-	590920..592075	yes	29	38	0	no	yes	no	no	no	no	no	no	no	no	no	no	no
CD36_nTAR2_20	CD36chr2	+	592210..592661	yes	59	69	0	no	yes	no	no	no	no	no	no	no	no	no	no	no
CD36_17700	CD36chr2	-	592564..593393	yes	35	36	0	no	yes	no	no	no	no	no	no	no	no	no	no	no
CD36_17710	CD36chr2	+	594041..595748	yes	25	9	0	no	yes	no	no	no	no	no	yes	no	no	no	no	no
CD36_17720	CD36chr2	+	595973..597474	yes	56	84	0	no	yes	no	no	no	no	no	yes	no	no	no	no	no
CD36_17730	CD36chr2	-	597662..598938	yes	26	30	0	no	yes	no	no	no	no	no	no	no	no	no	no	no
CD36_17740	CD36chr2	-	599180..600867	yes	109	79	0	no	yes	no	no	no	no	no	no	no	no	no	no	no
CD36_17750	CD36chr2	-	603026..605340	yes	297	263	1	no	yes	yes	no	no	no	no	no	no	no	no	no	no
CD36_nTAR2_21	CD36chr2	+	603068..603508	yes	0	0	0	no	no	yes	no	no	no	no	no	no	no	no	no	no
CD36_17760	CD36chr2	-	605481..609543	yes	55	96	0	no	yes	no	no	no	no	no	no	no	no	no	no	no
CD36_17770	CD36chr2	-	609920..611135	yes	120	55	0	no	yes	no	no	no	no	no	no	no	no	no	no	no
CD36_17780	CD36chr2	-	611327..612844	yes	177	99	0	no	yes	no	no	no	no	no	no	no	no	no	no	no
CD36_17790	CD36chr2	-	614009..616324	yes	198	57	0	no	yes	no	no	no	no	no	no	no	no	no	no	no
CD36_17800	CD36chr2	+	618624..621631	yes	183	38	0	no	yes	no	no	no	no	no	no	no	no	no	no	no
CD36_17810	CD36chr2	+	621738..622828	yes	63	140	1	no	yes	no	no	no	no	no	yes	no	no	no	no	no
CD36_17820	CD36chr2	+	622978..624679	yes	185	47	0	no	yes	yes	yes	no	no	no	no	no	no	no	no	no
CD36_nTAR2_22	CD36chr2	-	624109..624569	yes	0	0	0	no	no	yes	no	no	no	no	no	no	no	no	no	no
CD36_17830	CD36chr2	+	624715..626039	yes	22	67	0	no	yes	no	no	no	no	no	no	no	no	no	no	no
CD36_17840	CD36chr2	-	626057..627622	yes	45	0	0	no	yes	no	no	no	no	no	no	no	no	no	yes	no
CD36_17850	CD36chr2	+	628611..629888	yes	39	129	0	no	yes	no	no	no	no	no	no	no	no	no	no	no
CD36_17860	CD36chr2	-	629904..630737	yes	93	72	0	no	yes	no	no	no	no	no	no	no	no	no	no	no
CD36_17870	CD36chr2	+	631305..634240	yes	147	46	0	yes	yes	no	yes	no	no	no	no	no	no	no	no	no
CD36_17880	CD36chr2	+	635923..636990	yes	72	117	0	no	yes	no	no	no	no	no	no	no	no	no	no	no
CD36_17890	CD36chr2	+	638501..640735	yes	56	49	0	no	yes	no	no	no	no	no	no	no	no	no	no	no
CD36_17900	CD36chr2	+	640884..641629	yes	83	42	0	no	yes	no	no	no	no	no	no	no	no	no	no	no
CD36_17910	CD36chr2	-	641674..644104	yes	96	88	1	no	yes	no	no	no	no	no	no	no	no	no	no	no
CD36_17920	CD36chr2	-	644281..646444	yes	22	120	0	no	yes	no	no	no	no	no	no	no	no	no	no	no
CD36_17930	CD36chr2	-	646722..649552	yes	162	104	0	no	yes	no	no	no	no	no	no	no	no	no	no	no
CD36_17940	CD36chr2	+	650836..651683	yes	69	68	0	no	yes	no	no	no	no	no	no	no	no	no	no	no
CD36_17950	CD36chr2	-	651706..661677	yes	45	45	0	no	yes	no	no	no	no	no	no	no	no	no	no	no
CD36_17960	CD36chr2	+	662320..663910	yes	83	167	1	no	yes	no	no	no	no	no	no	no	no	no	no	no
CD36_17965	CD36chr2	+	664013..664596	yes	114	61	0	yes	yes	no	no	no	no	no	no	no	no	no	no	no
CD36_17970	CD36chr2	-	665691..667270	yes	296	129	0	no	yes	no	no	no	no	no	no	no	no	no	no	no
CD36_nTAR2_23	CD36chr2	+	668357..669921	yes	0	0	0	no	no	no	no	no	no	no	no	no	no	no	no	no
CD36_17980	CD36chr2	-	670526..671709	yes	163	142	0	no	yes	no	no	no	no	no	no	no	no	no	no	no
CD36_17990	CD36chr2	-	672442..676737	yes	139	23	0	no	yes	no	no	no	no	no	no	no	no	no	no	no
CD36_18000	CD36chr2	+	678999..680496	yes	94	81	0	no	yes	no	no	no	no	no	no	no	no	no	no	no
CD36_18010	CD36chr2	+	680638..681525	yes	176	10	0	no	yes	no	no	no	no	no	no	no	no	no	no	no
CD36_18020	CD36chr2	+	682124..683015	yes	70	75	0	no	yes	no	no	no	no	no	no	no	no	no	no	no
CD36_18030	CD36chr2	+	683242..685762	yes	92	164	0	no	yes	no	no	no	no	no	yes	no	no	no	no	no
CD36_18040	CD36chr2	+	685860..686967	yes	55	204	0	no	yes	no	no	no	no	no	no	no	no	no	no	no
CD36_18050	CD36chr2	+	687389..688487	yes	35	38	0	no	yes	no	no	no	no	no	no	no	no	no	no	no
CD36_18060	CD36chr2	-	688478..689325	yes	157	49	0	no	yes	no	no	no	no	no	no	no	no	no	no	no
CD36_18070	CD36chr2	+	690312..697860	yes	48	97	0	no	yes	no	no	no	no	no	no	no	no	no	no	no
CD36_18080	CD36chr2	-	697860..699338	yes	94	251	1	no	yes	no	no	no	no	no	no	no	no	no	no	no
CD36_18090	CD36chr2	+	699852..701671	yes	40	58	0	no	yes	no	no	no	no	no	no	no	no	no	no	no
CD36_18100	CD36chr2	+	702129..703981	yes	75	116	0	no	yes	no	no	no	no	no	no	no	no	no	no	no
CD36_18110	CD36chr2	+	704545..707164	yes	196	90	1	no	yes	no	no	no	no	no	no	no	no	no	no	no
CD36_18120	CD36chr2	+	707182..709054	yes	65	83	0	no	yes	no	no	no	no	no	no	no	no	no	no	no
CD36_18130	CD36chr2	+	709272..713617	yes	92	81	0	no	yes	no	no	no	no	no	no	no	no	no	no	no
CD36_18140	CD36chr2	-	713644..716312	yes	28	196	0	no	yes	no	no	no	no	no	no	no	no	no	no	no
CD36_18150	CD36chr2	-	716538..718646	yes	185	211	1	no	yes	no	no	no	no	no	no	no	no	no	no	no
CD36_18160	CD36chr2	+	719200..722326	yes	44	56	0	no	yes	no	no	no	no	no	no	no	no	no	no	no
CD36_18170	CD36chr2	-	722331..724697	yes	7	32	0	no	yes	no	no	no	no	no	no	no	no	no	no	no
CD36_18180	CD36chr2	+	724790..725752	yes	23	43	0	no	yes	no	no	no	no	no	no	no	no	no	no	no
CD36_18190	CD36chr2	+	726033..727267	yes	379	79	0	no	yes	no	no	no	no	no	no	no	no	no	no	no
CD36_18200	CD36chr2	+	727334..728629	yes	37	38	0	no	yes	no	no	no	no	no	no	no	no	no	no	no
CD36_18210	CD36chr2	-	728670..729869	yes	30	60	0	no	yes	no	no	no	no	no	no	no	no	no	no	no
CD36_18220	CD36chr2	-	730232..731144	yes	157	237	0	yes	yes	no	yes	no	no	no	no	no	no	no	no	no
CD36_18230	CD36chr2	-	731300..733264	yes	618	54	0	no	yes	no	no	no	no	no	no	no	no	no	no	no
CD36_18240	CD36chr2	+	734851..738260	yes	67	259	1	no	yes	no	no	no	no	no	no	no	no	no	no	no
CD36_nTAR2_24	CD36chr2	-	743639..746335	yes	0	0	0	no	no	no	no	no	no	no	no	no	no	no	no	no
CD36_18250	CD36chr2	-	746819..748981	yes	179	313	0	no	yes	no	no	no	no	no	no	no	no	no	no	no
CD36_18260	CD36chr2	+	753346..755171	yes	73	139	1	no	yes	no	no	no	no	no	no	no	no	no	no	no
CD36_18270	CD36chr2	+	755985..757982	yes	17	52	1	no	yes	no	no	no	no	no	no	no	no	no	no	no
CD36_18280	CD36chr2	-	758004..761193	yes	41	50	0	no	yes	no	no	no	no	no	no	no	no	no	no	no
CD36_18290	CD36chr2	-	761325..762627	yes	132	22	0	no	yes	no	no	no	no	no	no	no	no	no	no	no
CD36_18300	CD36chr2	-	762780..763723	yes	111	116	0	no	yes	no	no	no	no	no	no	no	no	no	no	no
CD36_nTAR2_25	CD36chr2	+	763802..764308	yes	0	0	0	no	no	no	no	no	no	no	no	no	no	no	no	no
CD36_18310	CD36chr2	-	764292..765172	yes	63	287	0	no	yes	no	no	no	no	no	no	no	no	no	no	no
CD36_18320	CD36chr2	+	765582..767950	yes	203	81	1	no	yes	no	no	no	no	no	no	no	no	no	no	no
CD36_18330	CD36chr2	+	769954..771765	yes	95	58	0	no	yes	no	no	no	no	no	no	no	no	no	no	no
CD36_18340	CD36chr2	+	771881..772630	no	0	0	0	no	yes	no	no	no	no	no	no	no	no	no	no	no
CD36_18350	CD36chr2	+	773068..774757	yes	120	94	0	no	yes	no	no	no	no	no	no	no	no	no	no	no
CD36_18360	CD36chr2	+	776351..777735	yes	130	163	1	no	yes	no	no	no	no	no	no	no	no	no	no	yes
CD36_18370	CD36chr2	+	778044..780091	yes	133	817	7	no	yes	no	no	no	no	no	no	no	no	no	no	no
CD36_18380	CD36chr2	-	780142..782803	yes	80	59	0	no	yes	no	no	no	no	no	no	no	no	no	no	no
CD36_18390	CD36chr2	+	785487..786931	yes	228	110	0	no	yes	no	no	no	no	no	no	no	no	no	no	no
CD36_18400	CD36chr2	+	789063..791796	yes	93	34	0	no	yes	no	no	no	no	no	no	no	no	no	no	no
CD36_18410	CD36chr2	+	792792..793100	no	0	0	0	no	yes	no	no	no	no	no	no	no	no	no	no	no
CD36_18420	CD36chr2	+	794656..795959	yes	145	70	0	no	yes	no	no	no	no	no	no	no	no	no	no	no
CD36_18430	CD36chr2	-	796033..799030	yes	0	133	2	no	yes	no	no	no	no	no	no	no	no	no	no	no
CD36_18435	CD36chr2	+	799728..801101	no	0	0	0	no	yes	no	no	yes	no	no	no	no	no	no	no	no
CD36_18440	CD36chr2	-	801501..804232	yes	70	193	2	no	yes	no	no	no	no	no	no	no	no	no	no	no
CD36_18450	CD36chr2	-	804412..806800	yes	86	113	1	no	yes	no	no	no	no	no	no	no	no	no	no	no
CD36_18460	CD36chr2	-	806851..807514	yes	185	68	0	no	yes	no	no	no	no	no	no	no	no	no	no	no
CD36_18470	CD36chr2	-	807767..810061	yes	70	140	0	no	yes	no	no	no	no	no	no	no	no	no	no	no
CD36_18480	CD36chr2	-	810239..811175	yes	87	53	0	yes	yes	no	no	no	no	no	no	no	no	no	no	no
CD36_18490	CD36chr2	-	811534..812717	yes	92	38	0	yes	yes	no	no	no	no	no	no	no	no	no	no	no
CD36_18500	CD36chr2	+	812919..814903	yes	42	59	1	no	yes	no	no	no	no	no	no	no	no	no	no	no
CD36_18505	CD36chr2	-	814911..815586	yes	76	126	0	yes	yes	no	no	no	no	no	no	no	no	no	no	yes
CD36_18510	CD36chr2	+	816697..817482	yes	138	198	0	no	yes	no	no	no	no	no	no	no	no	no	no	no
CD36_18520	CD36chr2	-	817406..817957	yes	74	37	0	yes	yes	no	no	no	no	no	no	no	no	no	no	no
CD36_18530	CD36chr2	+	818055..819357	yes	147	40	0	no	yes	no	yes	no	no	no	no	no	no	no	no	no
CD36_18540	CD36chr2	-	819222..821720	yes	31	95	0	no	yes	no	no	no	no	no	no	no	no	no	no	no
CD36_18550	CD36chr2	-	822038..824761	yes	43	170	2	no	yes	no	no	no	no	no	no	no	no	no	no	no
CD36_18560	CD36chr2	-	825054..828363	yes	104	152	0	no	yes	no	no	no	no	no	no	no	no	no	no	no
CD36_18570	CD36chr2	-	828881..830648	yes	8	80	0	no	yes	no	yes	no	no	no	no	no	no	no	no	no
CD36_18580	CD36chr2	-	831399..834149	yes	131	157	0	no	yes	no	no	no	no	no	no	yes	no	no	no	no
CD36_18590	CD36chr2	-	836290..839501	yes	969	1379	7	no	yes	no	no	no	no	no	yes	no	no	no	no	no
CD36_18600	CD36chr2	+	840499..841438	yes	74	53	0	no	yes	no	no	no	no	no	no	no	no	no	no	no
CD36_18610	CD36chr2	+	841701..842702	yes	207	47	0	yes	yes	no	yes	no	no	no	no	no	no	no	no	no
CD36_nTAR2_26	CD36chr2	+	841774..842104	yes	0	0	0	no	no	no	no	no	no	no	no	no	no	no	no	no
CD36_18620	CD36chr2	+	842921..843836	yes	155	24	0	yes	yes	no	no	no	no	no	no	no	no	no	no	no
CD36_nTAR2_27	CD36chr2	+	843956..844315	yes	0	0	0	no	no	no	no	no	no	no	no	no	no	no	no	no
CD36_18630	CD36chr2	-	844175..846233	yes	26	86	0	no	yes	no	no	no	no	no	no	no	no	no	no	no
CD36_18640	CD36chr2	+	846298..847504	yes	19	96	0	no	yes	no	no	no	no	no	no	no	no	no	no	no
CD36_18650	CD36chr2	-	847516..848115	no	0	0	0	no	yes	no	no	no	no	no	no	no	no	no	no	no
CD36_18660	CD36chr2	-	848184..849131	yes	210	168	0	no	yes	no	no	no	no	no	no	no	no	no	no	no
CD36_18670	CD36chr2	-	849308..850525	yes	68	28	0	no	yes	no	no	no	no	no	no	no	no	no	no	no
CD36_18680	CD36chr2	-	850767..851392	yes	239	54	0	no	yes	no	no	no	no	no	no	no	no	no	no	no
CD36_18690	CD36chr2	-	851525..857025	yes	85	133	0	no	yes	no	no	no	no	no	no	no	no	no	no	no
CD36_18700	CD36chr2	-	857529..863561	yes	227	64	0	no	yes	no	no	no	no	no	no	no	no	no	no	no
CD36_nTAR2_28	CD36chr2	-	863910..864582	yes	0	0	0	no	no	no	no	no	no	no	no	no	no	no	no	no
CD36_18710	CD36chr2	-	864644..867565	yes	143	157	1	no	yes	no	no	no	no	no	no	no	no	no	no	no
CD36_18720	CD36chr2	+	868852..870874	yes	30	64	0	no	yes	no	no	no	no	no	no	no	no	no	no	no
CD36_18730	CD36chr2	+	871086..872570	no	0	0	0	no	yes	no	no	no	no	no	no	no	no	no	no	no
CD36_18740	CD36chr2	+	872845..874020	yes	143	31	0	no	yes	no	no	no	no	no	no	no	no	no	no	no
CD36_18750	CD36chr2	+	874037..878079	yes	58	373	2	no	yes	no	no	no	no	no	no	no	no	no	no	no
CD36_18760	CD36chr2	-	878025..879577	yes	89	108	0	no	yes	no	no	no	no	no	no	no	no	no	no	no
CD36_18770	CD36chr2	+	880163..882565	yes	176	406	0	no	yes	no	no	no	no	no	no	no	no	no	no	no
CD36_18780	CD36chr2	+	882865..884751	yes	140	79	0	no	yes	no	no	no	no	no	no	no	no	no	no	no
CD36_18790	CD36chr2	-	884602..885311	yes	247	94	0	no	yes	no	no	no	no	no	no	no	no	no	no	no
CD36_18800	CD36chr2	+	885410..886386	yes	30	89	0	no	yes	no	no	no	no	no	no	no	no	no	no	no
CD36_nTAR2_29	CD36chr2	-	886361..886902	yes	229	82	0	no	yes	no	no	no	no	no	no	no	no	no	no	no
CD36_18810	CD36chr2	-	887014..888205	yes	52	159	0	no	yes	no	no	no	no	no	no	no	no	no	no	no
CD36_18820	CD36chr2	-	888481..890038	yes	37	105	1	no	yes	no	no	no	no	no	no	no	no	no	no	no
CD36_18830	CD36chr2	+	890650..893239	yes	99	37	0	no	yes	no	no	no	no	no	no	no	no	no	no	no
CD36_nTAR2_30	CD36chr2	-	894098..895565	yes	0	0	0	no	no	yes	no	no	no	no	no	no	no	no	no	no
CD36_18840	CD36chr2	+	894155..895525	no	0	0	0	no	yes	yes	no	no	no	no	no	no	no	no	no	no
CD36_18850	CD36chr2	-	895662..896877	yes	137	166	0	yes	yes	no	yes	no	no	no	no	no	no	no	no	no
CD36_18860	CD36chr2	-	897653..898813	no	0	0	0	no	yes	no	no	yes	no	no	no	no	no	no	no	no
CD36_18870	CD36chr2	+	898884..899330	no	0	0	0	no	yes	no	no	yes	no	no	no	no	no	no	no	no
CD36_18880	CD36chr2	+	903646..904964	yes	16	121	0	no	yes	no	no	no	no	no	no	no	no	no	no	no
CD36_18890	CD36chr2	-	904969..906360	yes	114	264	0	no	yes	no	no	no	no	no	no	no	no	no	no	no
CD36_18900	CD36chr2	+	906612..908751	yes	36	67	0	no	yes	no	no	no	no	no	no	no	no	no	no	no
CD36_18910	CD36chr2	+	908996..910960	yes	80	16	1	no	yes	no	no	no	no	no	no	no	no	no	no	no
CD36_18920	CD36chr2	+	911010..912209	yes	133	32	0	no	yes	no	no	no	no	no	no	no	no	no	no	no
CD36_18940v1	CD36chr2	+	913526..916653	yes	143	143	0	yes	yes	no	yes	no	no	no	no	no	no	no	no	no
CD36_18930	CD36chr2	+	913669..914594	no	0	0	0	yes	yes	no	no	no	no	no	no	no	no	no	no	no
CD36_18940v2	CD36chr2	+	915093..916653	yes	143	188	0	no	yes	no	no	no	no	no	no	no	no	no	no	no
CD36_18950	CD36chr2	-	916775..917760	yes	24	224	1	no	yes	no	no	no	no	no	no	no	no	no	no	no
CD36_18960	CD36chr2	+	918278..919604	yes	95	23	0	no	yes	no	no	no	no	no	no	no	no	no	no	no
CD36_18970	CD36chr2	+	919802..921664	yes	0	0	0	no	yes	no	no	no	no	no	no	yes	no	no	no	no
CD36_18980	CD36chr2	-	921794..922928	yes	49	75	0	no	yes	yes	no	no	no	no	no	no	no	no	no	no
CD36_nTAR2_31	CD36chr2	+	921810..922265	yes	0	0	0	no	no	yes	no	no	no	no	no	no	no	no	no	no
CD36_18990	CD36chr2	-	923600..924400	yes	202	32	0	no	yes	no	no	no	no	no	no	no	no	no	no	no
CD36_19000	CD36chr2	-	924719..927064	yes	87	90	1	no	yes	no	no	no	no	no	no	no	no	no	no	no
CD36_19010	CD36chr2	+	927588..930610	yes	80	42	0	no	yes	no	no	no	no	no	no	no	no	no	no	no
CD36_19020	CD36chr2	+	930827..932185	yes	48	87	0	no	yes	no	no	no	no	no	no	no	no	no	no	no
CD36_19030	CD36chr2	-	932169..933790	yes	49	31	0	no	yes	no	no	no	no	no	no	no	no	no	no	no
CD36_19040	CD36chr2	+	934560..935474	yes	78	96	0	no	yes	no	no	no	no	no	yes	no	no	no	no	no
CD36_19050	CD36chr2	+	936015..938008	yes	112	706	2	no	yes	no	no	no	no	no	no	no	no	no	no	no
CD36_19060	CD36chr2	+	938547..938807	no	0	0	0	no	yes	no	no	no	no	no	no	no	no	no	no	no
CD36_19070	CD36chr2	+	940285..941651	yes	56	54	0	no	yes	no	no	no	no	no	yes	no	no	no	no	no
CD36_19080	CD36chr2	+	942387..943539	yes	66	37	0	no	yes	no	no	no	no	no	no	no	no	no	no	no
CD36_19090	CD36chr2	+	943622..944394	yes	27	68	0	no	yes	no	no	no	no	no	no	no	no	no	no	no
CD36_19100	CD36chr2	+	945391..951480	yes	82	251	0	no	yes	no	no	no	no	no	no	no	no	no	no	no
CD36_19110	CD36chr2	+	951867..953191	yes	0	104	0	no	yes	yes	no	no	no	no	no	no	no	no	no	no
CD36_nTAR2_32	CD36chr2	-	952969..953399	yes	0	0	0	no	no	yes	no	no	no	no	no	no	no	no	no	no
CD36_19120	CD36chr2	-	953430..954186	yes	18	37	0	no	yes	no	no	no	no	no	no	no	no	no	no	no
CD36_19130	CD36chr2	+	954291..955135	yes	0	113	0	no	yes	no	no	no	no	no	no	no	no	no	no	no
CD36_19140	CD36chr2	-	955201..956554	yes	192	94	0	no	yes	no	no	no	no	no	no	no	no	no	no	no
CD36_19150	CD36chr2	-	957409..959161	yes	69	208	0	no	yes	no	no	no	no	no	no	no	no	no	no	no
CD36_19160	CD36chr2	+	960345..961803	yes	121	105	0	no	yes	no	no	no	no	no	no	no	no	no	no	no
CD36_19170	CD36chr2	+	961986..963389	yes	41	73	0	no	yes	no	no	no	no	no	no	no	no	no	no	no
CD36_19180	CD36chr2	+	963781..964927	yes	36	55	0	no	yes	no	no	no	no	no	no	no	no	no	no	no
CD36_19190	CD36chr2	-	965020..965496	yes	133	56	0	no	yes	no	no	no	no	no	no	no	no	no	no	no
CD36_19200	CD36chr2	-	966822..967786	yes	364	43	0	no	yes	no	no	no	no	no	no	no	no	no	no	no
CD36_19210	CD36chr2	+	971944..975719	yes	83	651	3	no	yes	no	no	no	no	no	no	no	no	no	no	no
CD36_19220	CD36chr2	-	977034..980095	yes	28	103	0	no	yes	no	no	no	no	no	no	yes	no	no	no	no
CD36_19230	CD36chr2	-	980400..981675	yes	37	429	0	no	yes	no	no	no	no	no	no	no	no	no	no	no
CD36_19240	CD36chr2	-	981969..984794	yes	87	348	0	no	yes	no	no	no	no	no	no	no	no	no	no	no
CD36_nTAR2_33	CD36chr2	-	984834..985828	yes	0	0	0	no	no	no	no	no	no	no	no	no	no	no	no	no
CD36_19250	CD36chr2	+	985922..987025	yes	477	162	0	no	yes	no	no	no	no	no	no	no	no	no	no	no
CD36_19260	CD36chr2	-	987072..989488	yes	119	294	0	no	yes	no	no	no	no	no	no	no	no	no	no	no
CD36_19270	CD36chr2	-	989620..990799	yes	93	61	0	no	yes	no	no	no	no	no	no	yes	no	no	no	no
CD36_19280	CD36chr2	-	990953..992396	yes	104	314	0	no	yes	no	no	no	no	no	no	no	no	no	no	no
CD36_19290	CD36chr2	-	992898..994937	no	0	0	0	no	no	no	no	no	yes	no	no	no	no	no	no	no
CD36_nTAR2_34	CD36chr2	-	995174..995735	yes	0	0	0	no	no	no	no	no	no	no	no	no	no	no	no	no
CD36_19300	CD36chr2	+	995885..997611	yes	59	96	0	no	yes	no	no	no	no	no	no	no	no	no	no	no
CD36_19310	CD36chr2	-	997587..998616	yes	7	195	1	no	yes	no	no	no	no	no	no	no	no	no	no	no
CD36_19320	CD36chr2	+	999244..1001230	yes	87	247	0	no	yes	no	no	no	no	no	no	no	no	no	no	no
CD36_19330	CD36chr2	+	1001614..1004502	yes	43	197	0	no	yes	no	no	no	no	no	no	no	no	no	no	no
CD36_19340	CD36chr2	+	1005261..1008785	yes	9	51	0	no	yes	no	no	no	no	no	no	no	no	no	no	no
CD36_19350	CD36chr2	-	1008853..1009979	yes	7	52	0	no	yes	no	no	no	no	no	no	no	no	no	no	no
CD36_19360	CD36chr2	-	1010061..1011656	yes	112	92	0	no	yes	no	no	no	no	no	no	no	no	no	no	no
CD36_19370	CD36chr2	+	1011850..1012614	yes	59	43	0	no	yes	no	no	no	no	no	no	no	no	no	no	no
CD36_19380	CD36chr2	+	1012755..1014215	yes	91	47	0	no	yes	no	no	no	no	no	no	no	no	no	no	no
CD36_19390	CD36chr2	+	1014684..1016089	yes	62	72	0	no	yes	no	no	no	no	no	no	no	no	no	no	no
CD36_19400	CD36chr2	+	1016151..1017008	no	0	0	0	no	yes	no	no	no	no	no	no	no	no	no	no	no
CD36_19410	CD36chr2	-	1016981..1018532	yes	88	78	0	yes	yes	no	no	no	no	no	no	no	no	no	no	no
CD36_19420	CD36chr2	+	1019720..1020958	yes	0	9	0	no	yes	no	no	no	no	no	no	no	no	no	no	no
CD36_19430	CD36chr2	-	1021009..1025909	yes	45	50	0	no	yes	no	no	no	no	no	no	no	no	no	no	no
CD36_19440	CD36chr2	-	1026048..1027716	yes	171	49	0	no	yes	no	no	no	no	no	no	no	no	no	no	no
CD36_19450	CD36chr2	-	1029328..1031753	yes	47	132	0	no	yes	no	no	no	no	no	no	no	no	no	no	no
CD36_19460	CD36chr2	-	1032000..1033702	yes	29	9	0	no	yes	no	no	no	no	no	no	no	no	no	no	no
CD36_19470	CD36chr2	-	1034623..1035951	yes	152	310	0	no	yes	no	no	no	no	no	no	no	no	no	no	no
CD36_19480	CD36chr2	-	1036475..1037133	yes	197	33	0	no	yes	no	no	no	no	no	no	no	no	no	no	no
CD36_19490	CD36chr2	+	1038137..1040324	yes	69	280	1	no	yes	no	no	no	no	no	no	no	no	no	no	no
CD36_19500	CD36chr2	-	1040360..1041644	yes	99	196	0	no	yes	no	no	no	no	no	no	no	no	no	no	no
CD36_19510	CD36chr2	+	1041787..1042695	yes	9	87	0	no	yes	no	no	no	no	no	no	no	no	no	no	no
CD36_19520	CD36chr2	-	1042634..1043640	yes	96	59	0	no	yes	no	no	no	no	no	no	no	no	no	no	no
CD36_19530	CD36chr2	+	1044741..1045239	yes	10	39	0	no	yes	no	no	no	no	no	no	no	no	no	no	no
CD36_19540	CD36chr2	-	1045240..1046291	yes	77	252	0	yes	yes	no	no	no	no	no	no	no	no	no	no	no
CD36_19550	CD36chr2	-	1046440..1047504	yes	102	93	0	no	yes	no	no	no	no	no	no	no	no	no	no	no
CD36_19560	CD36chr2	-	1047670..1049126	yes	42	26	0	no	yes	no	yes	no	no	no	no	no	no	no	no	no
CD36_19570	CD36chr2	-	1049740..1050268	yes	40	90	1	no	yes	no	no	no	no	no	no	no	no	no	no	no
CD36_19580	CD36chr2	+	1051107..1053462	yes	80	26	0	no	yes	no	no	no	no	no	no	no	no	no	no	no
CD36_19590	CD36chr2	-	1053463..1054734	yes	235	50	0	no	yes	no	no	no	no	no	no	no	no	no	no	no
CD36_19600	CD36chr2	+	1054827..1057202	yes	38	61	1	no	yes	no	no	no	no	no	no	no	no	no	no	no
CD36_19610	CD36chr2	-	1057205..1058683	yes	93	75	0	no	yes	no	no	no	no	no	no	no	no	no	no	no
CD36_19620	CD36chr2	+	1058878..1060715	yes	452	66	0	no	yes	no	no	no	no	no	no	no	no	no	no	no
CD36_19630	CD36chr2	+	1060783..1062039	yes	46	92	0	no	yes	no	no	no	no	no	no	no	no	no	no	no
CD36_19640	CD36chr2	+	1062159..1065690	yes	69	82	1	no	yes	no	no	no	no	no	no	no	no	no	no	no
CD36_19650	CD36chr2	+	1065761..1067138	yes	20	95	0	no	yes	no	no	no	no	no	no	no	no	no	no	no
CD36_19660	CD36chr2	-	1067099..1069204	yes	38	43	0	no	yes	no	no	no	no	no	no	no	no	no	no	no
CD36_19670	CD36chr2	+	1069355..1070219	yes	167	26	0	no	yes	no	no	no	no	no	no	no	no	no	no	no
CD36_19680	CD36chr2	+	1070906..1071279	yes	137	39	0	no	yes	no	no	no	no	no	no	no	no	no	no	no
CD36_19690	CD36chr2	+	1071465..1072557	yes	103	42	0	no	yes	no	no	no	no	no	no	no	no	no	no	no
CD36_19700	CD36chr2	-	1072519..1073986	yes	45	58	0	no	yes	no	no	no	no	no	no	no	no	no	no	no
CD36_19710	CD36chr2	+	1074108..1074559	yes	23	42	0	no	yes	no	no	no	no	no	no	no	no	no	no	yes
CD36_19720	CD36chr2	-	1074563..1077793	yes	52	77	0	no	yes	no	no	no	no	no	no	no	no	no	no	no
CD36_19730	CD36chr2	-	1078141..1079203	yes	22	36	0	no	yes	no	no	no	no	no	no	no	no	no	no	no
CD36_19740	CD36chr2	-	1079958..1081443	yes	76	90	0	no	yes	no	no	no	no	no	no	no	no	no	no	no
CD36_19750	CD36chr2	+	1086597..1089561	yes	38	293	0	no	yes	no	no	no	no	no	no	no	no	no	no	no
CD36_19760	CD36chr2	+	1090012..1093226	yes	119	57	0	no	yes	no	no	no	no	no	no	yes	no	no	no	no
CD36_19770	CD36chr2	-	1093365..1094067	yes	24	58	0	no	yes	no	no	no	no	no	no	no	no	no	no	no
CD36_19780	CD36chr2	-	1094306..1095105	yes	42	116	0	no	yes	no	no	no	no	no	no	no	no	no	no	no
CD36_19790	CD36chr2	-	1095351..1096696	yes	86	37	0	yes	yes	no	no	no	no	no	no	no	no	no	no	no
CD36_19800	CD36chr2	+	1097012..1099044	yes	35	120	1	no	yes	no	no	no	no	no	no	no	no	no	no	no
CD36_19810	CD36chr2	-	1099257..1101228	yes	24	232	0	no	yes	no	no	no	no	no	no	no	no	no	no	no
CD36_19820	CD36chr2	-	1101458..1102678	yes	121	89	0	no	yes	no	no	no	no	no	no	no	no	no	no	no
CD36_19830	CD36chr2	-	1102715..1104028	yes	336	0	0	no	yes	no	no	no	no	no	no	yes	no	no	yes	no
CD36_nTAR2_35	CD36chr2	+	1104126..1105359	yes	0	0	0	no	no	yes	no	no	no	no	no	no	no	no	no	no
CD36_19840	CD36chr2	-	1104173..1105705	yes	0	114	0	no	yes	yes	no	no	no	no	no	yes	yes	no	no	no
CD36_19850	CD36chr2	-	1106118..1107863	yes	17	133	0	no	yes	no	no	no	no	no	no	no	no	no	no	no
CD36_nTAR2_36	CD36chr2	-	1109125..1109781	yes	0	0	0	no	no	yes	no	no	no	no	no	no	no	no	no	no
CD36_19860	CD36chr2	+	1109443..1111468	yes	160	753	1	no	yes	yes	no	no	no	no	no	no	no	no	no	no
CD36_19870	CD36chr2	-	1111581..1112144	yes	20	109	0	no	yes	no	no	no	no	no	no	yes	no	no	no	no
CD36_19880	CD36chr2	+	1112246..1113764	yes	0	94	0	no	yes	no	no	no	no	no	no	yes	yes	no	no	no
CD36_19890	CD36chr2	+	1115482..1116591	yes	202	56	0	yes	yes	no	no	no	no	no	no	no	no	no	no	no
CD36_nTAR2_204	CD36chr2	-	1116699..1117102	yes	0	0	0	no	no	no	no	no	no	no	no	no	no	no	no	no
CD36_nTAR2_205	CD36chr2	+	1117936..1118461	yes	0	0	0	no	no	no	no	no	no	no	no	no	no	no	no	no
CD36_19900	CD36chr2	+	1119079..1122682	yes	66	61	0	no	yes	no	no	no	no	no	no	no	no	no	no	no
CD36_19910	CD36chr2	-	1122696..1123438	yes	216	95	0	no	yes	no	no	no	no	no	no	no	no	no	no	no
CD36_nTAR2_37	CD36chr2	-	1123885..1124497	yes	0	0	0	no	no	no	no	no	no	no	no	no	no	no	no	no
[truncated: 4,534 more rows]
