# Supplementary material for: Species and condition specific adaptation of the transcriptional landscapes in Candida albicans and Candida dubliniensis
Source: BMC Genomics. 2013 Apr 2;14:212. doi: 10.1186/1471-2164-14-212 (PMC3626586; doi:10.1186/1471-2164-14-212)
Supplement: Additional file 5: Table S3A-C — UTR analyses. [file 1471-2164-14-212-S5.xls]

## Sheet: Table S3A
Supp. Table S3A: UTR length distribution
	3' UTR frequency		5' UTR frequency
UTR length [bp]	C. albicans	C. dubliniensis	C. albicans	C. dubliniensis
<=5	67	71	58	45
>5	5279	5254	5452	5417
>10	5156	5158	5362	5347
>20	4895	4908	5166	5168
>50	3826	3830	3904	3827
>100	2151	2143	2008	1929
>250	414	447	644	563
>500	60	67	180	146
genes with defined UTR	5347	5321	5511	5457

## Sheet: Table S3B
Supp. Table S3B: GO term enrichment analysis for genes containing long 5' UTRs in C. albicans (> 500 bp)
GOID	Gene ontology Identifier
GO_term	Gene ontology term description
Cluster frequency	Cluster Frequency of the set of genes tested
Background frequency	Cluster Frequency of the gene background
Corrected P_value	The probability or chance of seeing at least x number of genes out of the total n genes in the list annotated to a particular GO term, given the proportion of genes in the whole genome that are annotated to that GO Term.
False Discovery rate	correction for multiple-testing
Gene(s) annotated to the term	List of genes annotated to each single GO term
GOID_process	GO_term	Cluster frequency	Background frequency	Corrected P-value	FDR	Gene(s) annotated to the term
30447	filamentous growth	48 out of 178 genes, 27.0%	447 out of 6259 background genes, 7.1%	6.36e-14	0.00%	CDC39:ALS2:GCN4:CLB2:orf19.1536:FGR28:FGR23:UME6:CLN3:CDC4:RFG1:BMH1:CZF1:orf19.3228:SEP7:SFL2:KIS1:PDE1:HSL1:CPH1:SFL1:FGR38:RGA2:BEM1:UEC1:ZCF27:CAS5:PTC8:SSU81:CPP1:KIP4:orf19.5406:FGR44:HGC1:EFG1:orf19.6705:SSN6:FCR1:MCM1:NRG1:CLB4:BCR1:CRZ1:AHR1:AAF1:VAC8:orf19.921:BRE1
40007	growth	48 out of 178 genes, 27.0%	458 out of 6259 background genes, 7.3%	1.71e-13	0.00%	CDC39:ALS2:GCN4:CLB2:orf19.1536:FGR28:FGR23:UME6:CLN3:CDC4:RFG1:BMH1:CZF1:orf19.3228:SEP7:SFL2:KIS1:PDE1:HSL1:CPH1:SFL1:FGR38:RGA2:BEM1:UEC1:ZCF27:CAS5:PTC8:SSU81:CPP1:KIP4:orf19.5406:FGR44:HGC1:EFG1:orf19.6705:SSN6:FCR1:MCM1:NRG1:CLB4:BCR1:CRZ1:AHR1:AAF1:VAC8:orf19.921:BRE1
50794	regulation of cellular process	66 out of 178 genes, 37.1%	953 out of 6259 background genes, 15.2%	1.60e-10	0.00%	CDC39:CDC20:GYP2:GAT1:GCN4:CLB2:orf19.1619:orf19.1729:UME6:HST3:CLN3:URA2:ZCF1:ECM22:RFG1:orf19.2848:GSC1:BMH1:CZF1:MSS4:orf19.3216:orf19.3302:orf19.3501:SEP7:orf19.3751:SSK2:UPC2:SSD1:SFL2:GRF10:KIS1:PDE1:IFH1:HSL1:CPH1:orf19.4488:SFL1:RFX2:RGA2:ZCF27:CAS5:SSU81:LYS142:CPP1:SFU1:ECM21:orf19.5026:HGC1:EFG1:PCL7:orf19.6705:SSN6:FCR1:MCM1:NRG1:CLB4:BCR1:CRZ1:orf19.7368:AHR1:AAF1:orf19.7489:EPL1:PTP…
80090	regulation of primary metabolic process	55 out of 178 genes, 30.9%	696 out of 6259 background genes, 11.1%	1.68e-10	0.00%	CDC39:CDC20:GYP2:GAT1:GCN4:CLB2:orf19.1619:orf19.1729:UME6:HST3:CLN3:URA2:ZCF1:ECM22:RFG1:orf19.2848:BMH1:CZF1:orf19.3216:orf19.3302:SEP7:UPC2:SSD1:SFL2:GRF10:KIS1:IFH1:CPH1:orf19.4488:SFL1:RFX2:ZCF27:CAS5:LYS142:SFU1:ECM21:orf19.5026:HGC1:EFG1:PCL7:orf19.6705:SSN6:FCR1:MCM1:NRG1:CLB4:BCR1:CRZ1:orf19.7368:AHR1:AAF1:EPL1:PTP3:orf19.921:BRE1
65007	biological regulation	73 out of 178 genes, 41.0%	1140 out of 6259 background genes, 18.2%	2.56e-10	0.00%	CDC39:CDC20:GYP2:GAT1:GCN4:CLB2:MSB2:orf19.1536:orf19.1619:orf19.1729:GPD1:UME6:HST3:CLN3:URA2:ZCF1:ECM22:RFG1:orf19.2848:GSC1:BMH1:CZF1:MSS4:orf19.3216:orf19.3228:orf19.3302:orf19.3501:SEP7:orf19.3751:SSK2:orf19.3854:UPC2:SSD1:SFL2:GRF10:KIS1:PDE1:IFH1:HSL1:CPH1:orf19.4488:SFL1:RFX2:RGA2:ZCF27:CAS5:SSU81:LYS142:CPP1:SFU1:ECM21:orf19.5026:orf19.5953:HGC1:EFG1:PCL7:orf19.6705:SSN6:FCR1:orf19.6979:…
31323	regulation of cellular metabolic process	54 out of 178 genes, 30.3%	695 out of 6259 background genes, 11.1%	6.01e-10	0.00%	CDC39:CDC20:GYP2:GAT1:GCN4:CLB2:orf19.1619:orf19.1729:UME6:HST3:CLN3:URA2:ZCF1:ECM22:RFG1:orf19.2848:BMH1:CZF1:orf19.3216:orf19.3302:SEP7:UPC2:SSD1:SFL2:GRF10:IFH1:CPH1:orf19.4488:SFL1:RFX2:ZCF27:CAS5:LYS142:SFU1:ECM21:orf19.5026:HGC1:EFG1:PCL7:orf19.6705:SSN6:FCR1:MCM1:NRG1:CLB4:BCR1:CRZ1:orf19.7368:AHR1:AAF1:EPL1:PTP3:orf19.921:BRE1
50789	regulation of biological process	67 out of 178 genes, 37.6%	1012 out of 6259 background genes, 16.2%	8.58e-10	0.00%	CDC39:CDC20:GYP2:GAT1:GCN4:CLB2:MSB2:orf19.1619:orf19.1729:UME6:HST3:CLN3:URA2:ZCF1:ECM22:RFG1:orf19.2848:GSC1:BMH1:CZF1:MSS4:orf19.3216:orf19.3302:orf19.3501:SEP7:orf19.3751:SSK2:UPC2:SSD1:SFL2:GRF10:KIS1:PDE1:IFH1:HSL1:CPH1:orf19.4488:SFL1:RFX2:RGA2:ZCF27:CAS5:SSU81:LYS142:CPP1:SFU1:ECM21:orf19.5026:HGC1:EFG1:PCL7:orf19.6705:SSN6:FCR1:MCM1:NRG1:CLB4:BCR1:CRZ1:orf19.7368:AHR1:AAF1:orf19.7489:EPL…
19222	regulation of metabolic process	55 out of 178 genes, 30.9%	732 out of 6259 background genes, 11.7%	1.37e-09	0.00%	CDC39:CDC20:GYP2:GAT1:GCN4:CLB2:orf19.1619:orf19.1729:UME6:HST3:CLN3:URA2:ZCF1:ECM22:RFG1:orf19.2848:BMH1:CZF1:orf19.3216:orf19.3302:SEP7:UPC2:SSD1:SFL2:GRF10:KIS1:IFH1:CPH1:orf19.4488:SFL1:RFX2:ZCF27:CAS5:LYS142:SFU1:ECM21:orf19.5026:HGC1:EFG1:PCL7:orf19.6705:SSN6:FCR1:MCM1:NRG1:CLB4:BCR1:CRZ1:orf19.7368:AHR1:AAF1:EPL1:PTP3:orf19.921:BRE1
60255	regulation of macromolecule metabolic process	50 out of 178 genes, 28.1%	662 out of 6259 background genes, 10.6%	1.59e-08	0.00%	CDC39:CDC20:GAT1:GCN4:CLB2:orf19.1619:orf19.1729:UME6:HST3:CLN3:ZCF1:ECM22:RFG1:orf19.2848:BMH1:CZF1:orf19.3302:SEP7:UPC2:SSD1:SFL2:GRF10:IFH1:CPH1:orf19.4488:SFL1:RFX2:ZCF27:CAS5:LYS142:SFU1:ECM21:orf19.5026:HGC1:EFG1:PCL7:SSN6:FCR1:MCM1:NRG1:CLB4:BCR1:CRZ1:orf19.7368:AHR1:AAF1:EPL1:PTP3:orf19.921:BRE1
30448	hyphal growth	25 out of 178 genes, 14.0%	207 out of 6259 background genes, 3.3%	2.72e-07	0.00%	CDC39:ALS2:GCN4:UME6:CLN3:RFG1:SEP7:SFL2:CPH1:SFL1:RGA2:BEM1:UEC1:ZCF27:CAS5:PTC8:CPP1:HGC1:EFG1:SSN6:MCM1:NRG1:CRZ1:AHR1:VAC8
19219	regulation of nucleobase-containing compound metabolic process	43 out of 178 genes, 24.2%	564 out of 6259 background genes, 9.0%	4.29e-07	0.00%	CDC39:GYP2:GAT1:GCN4:orf19.1619:orf19.1729:UME6:HST3:CLN3:URA2:ZCF1:ECM22:RFG1:CZF1:orf19.3216:SEP7:UPC2:SFL2:GRF10:IFH1:CPH1:orf19.4488:SFL1:RFX2:ZCF27:CAS5:LYS142:SFU1:ECM21:orf19.5026:EFG1:SSN6:FCR1:MCM1:NRG1:BCR1:CRZ1:orf19.7368:AHR1:AAF1:EPL1:orf19.921:BRE1
51171	regulation of nitrogen compound metabolic process	43 out of 178 genes, 24.2%	568 out of 6259 background genes, 9.1%	5.36e-07	0.00%	CDC39:GYP2:GAT1:GCN4:orf19.1619:orf19.1729:UME6:HST3:CLN3:URA2:ZCF1:ECM22:RFG1:CZF1:orf19.3216:SEP7:UPC2:SFL2:GRF10:IFH1:CPH1:orf19.4488:SFL1:RFX2:ZCF27:CAS5:LYS142:SFU1:ECM21:orf19.5026:EFG1:SSN6:FCR1:MCM1:NRG1:BCR1:CRZ1:orf19.7368:AHR1:AAF1:EPL1:orf19.921:BRE1
51252	regulation of RNA metabolic process	40 out of 178 genes, 22.5%	516 out of 6259 background genes, 8.2%	1.19e-06	0.00%	CDC39:GAT1:GCN4:orf19.1619:orf19.1729:UME6:HST3:CLN3:ZCF1:ECM22:RFG1:CZF1:SEP7:UPC2:SFL2:GRF10:IFH1:CPH1:orf19.4488:SFL1:RFX2:ZCF27:CAS5:LYS142:SFU1:ECM21:orf19.5026:EFG1:SSN6:FCR1:MCM1:NRG1:BCR1:CRZ1:orf19.7368:AHR1:AAF1:EPL1:orf19.921:BRE1
2001141	regulation of RNA biosynthetic process	39 out of 178 genes, 21.9%	508 out of 6259 background genes, 8.1%	2.61e-06	0.00%	CDC39:GAT1:GCN4:orf19.1619:orf19.1729:UME6:HST3:CLN3:ZCF1:ECM22:RFG1:CZF1:SEP7:UPC2:SFL2:GRF10:IFH1:CPH1:orf19.4488:SFL1:RFX2:ZCF27:CAS5:LYS142:SFU1:ECM21:orf19.5026:EFG1:SSN6:FCR1:MCM1:NRG1:BCR1:CRZ1:AHR1:AAF1:EPL1:orf19.921:BRE1
6355	regulation of transcription, DNA-dependent	39 out of 178 genes, 21.9%	508 out of 6259 background genes, 8.1%	2.61e-06	0.00%	CDC39:GAT1:GCN4:orf19.1619:orf19.1729:UME6:HST3:CLN3:ZCF1:ECM22:RFG1:CZF1:SEP7:UPC2:SFL2:GRF10:IFH1:CPH1:orf19.4488:SFL1:RFX2:ZCF27:CAS5:LYS142:SFU1:ECM21:orf19.5026:EFG1:SSN6:FCR1:MCM1:NRG1:BCR1:CRZ1:AHR1:AAF1:EPL1:orf19.921:BRE1
31326	regulation of cellular biosynthetic process	42 out of 178 genes, 23.6%	598 out of 6259 background genes, 9.6%	8.46e-06	0.00%	CDC39:GAT1:GCN4:orf19.1619:orf19.1729:UME6:HST3:CLN3:ZCF1:ECM22:RFG1:CZF1:orf19.3302:SEP7:UPC2:SSD1:SFL2:GRF10:IFH1:CPH1:orf19.4488:SFL1:RFX2:ZCF27:CAS5:LYS142:SFU1:ECM21:orf19.5026:EFG1:orf19.6705:SSN6:FCR1:MCM1:NRG1:BCR1:CRZ1:AHR1:AAF1:EPL1:orf19.921:BRE1
9889	regulation of biosynthetic process	42 out of 178 genes, 23.6%	598 out of 6259 background genes, 9.6%	8.46e-06	0.00%	CDC39:GAT1:GCN4:orf19.1619:orf19.1729:UME6:HST3:CLN3:ZCF1:ECM22:RFG1:CZF1:orf19.3302:SEP7:UPC2:SSD1:SFL2:GRF10:IFH1:CPH1:orf19.4488:SFL1:RFX2:ZCF27:CAS5:LYS142:SFU1:ECM21:orf19.5026:EFG1:orf19.6705:SSN6:FCR1:MCM1:NRG1:BCR1:CRZ1:AHR1:AAF1:EPL1:orf19.921:BRE1
2000112	regulation of cellular macromolecule biosynthetic process	41 out of 178 genes, 23.0%	585 out of 6259 background genes, 9.3%	1.39e-05	0.00%	CDC39:GAT1:GCN4:orf19.1619:orf19.1729:UME6:HST3:CLN3:ZCF1:ECM22:RFG1:CZF1:orf19.3302:SEP7:UPC2:SSD1:SFL2:GRF10:IFH1:CPH1:orf19.4488:SFL1:RFX2:ZCF27:CAS5:LYS142:SFU1:ECM21:orf19.5026:EFG1:SSN6:FCR1:MCM1:NRG1:BCR1:CRZ1:AHR1:AAF1:EPL1:orf19.921:BRE1
10556	regulation of macromolecule biosynthetic process	41 out of 178 genes, 23.0%	586 out of 6259 background genes, 9.4%	1.46e-05	0.00%	CDC39:GAT1:GCN4:orf19.1619:orf19.1729:UME6:HST3:CLN3:ZCF1:ECM22:RFG1:CZF1:orf19.3302:SEP7:UPC2:SSD1:SFL2:GRF10:IFH1:CPH1:orf19.4488:SFL1:RFX2:ZCF27:CAS5:LYS142:SFU1:ECM21:orf19.5026:EFG1:SSN6:FCR1:MCM1:NRG1:BCR1:CRZ1:AHR1:AAF1:EPL1:orf19.921:BRE1
10468	regulation of gene expression	41 out of 178 genes, 23.0%	590 out of 6259 background genes, 9.4%	1.78e-05	0.00%	CDC39:GAT1:GCN4:orf19.1619:orf19.1729:UME6:HST3:CLN3:ZCF1:ECM22:RFG1:CZF1:SEP7:UPC2:SSD1:SFL2:GRF10:IFH1:CPH1:orf19.4488:SFL1:RFX2:ZCF27:CAS5:LYS142:SFU1:ECM21:orf19.5026:EFG1:SSN6:FCR1:MCM1:NRG1:BCR1:CRZ1:orf19.7368:AHR1:AAF1:EPL1:orf19.921:BRE1
6357	regulation of transcription from RNA polymerase II promoter	22 out of 178 genes, 12.4%	225 out of 6259 background genes, 3.6%	0.00015	0.00%	CDC39:GAT1:GCN4:orf19.1619:CLN3:RFG1:UPC2:SFL2:IFH1:CPH1:SFL1:RFX2:CAS5:SFU1:ECM21:EFG1:SSN6:MCM1:NRG1:BCR1:AHR1:EPL1
51704	multi-organism process	28 out of 178 genes, 15.7%	344 out of 6259 background genes, 5.5%	0.00016	0.00%	CDC39:ALS2:GAT1:GCN4:UME6:RFG1:GSC1:BMH1:SUN41:SSD1:SFL2:PDE1:HSL1:CPH1:SFL1:RFX2:RGA2:BEM1:UEC1:CAS5:CPP1:ALS9:EFG1:SSN6:NRG1:BCR1:AHR1:AAF1
9405	pathogenesis	20 out of 178 genes, 11.2%	213 out of 6259 background genes, 3.4%	0.00104	0.00%	ALS2:GAT1:UME6:RFG1:GSC1:BMH1:SUN41:SSD1:SFL2:PDE1:HSL1:CPH1:RFX2:BEM1:CAS5:CPP1:EFG1:SSN6:NRG1:AHR1
44182	filamentous growth of a population of unicellular organisms	9 out of 178 genes, 5.1%	47 out of 6259 background genes, 0.8%	0.00261	0.00%	CDC39:BMH1:orf19.3228:KIS1:HSL1:CPH1:RGA2:EFG1:AHR1
70783	growth of unicellular organism as a thread of attached cells	9 out of 178 genes, 5.1%	47 out of 6259 background genes, 0.8%	0.00261	0.00%	CDC39:BMH1:orf19.3228:KIS1:HSL1:CPH1:RGA2:EFG1:AHR1
22610	biological adhesion	10 out of 178 genes, 5.6%	66 out of 6259 background genes, 1.1%	0.00698	0.15%	ALS2:SUN41:KIS1:PDE1:RFX2:ALS9:EFG1:BCR1:AHR1:AAF1
31399	regulation of protein modification process	9 out of 178 genes, 5.1%	54 out of 6259 background genes, 0.9%	0.00859	0.15%	CDC20:CLB2:CLN3:orf19.2848:BMH1:HGC1:PCL7:CLB4:PTP3
44403	symbiosis, encompassing mutualism through parasitism	12 out of 178 genes, 6.7%	101 out of 6259 background genes, 1.6%	0.01242	0.36%	ALS2:SUN41:SSD1:PDE1:HSL1:CPH1:RFX2:UEC1:ALS9:EFG1:BCR1:AAF1
45859	regulation of protein kinase activity	7 out of 178 genes, 3.9%	33 out of 6259 background genes, 0.5%	0.01496	0.34%	CLB2:CLN3:orf19.2848:HGC1:PCL7:CLB4:PTP3
44419	interspecies interaction between organisms	12 out of 178 genes, 6.7%	103 out of 6259 background genes, 1.6%	0.01516	0.33%	ALS2:SUN41:SSD1:PDE1:HSL1:CPH1:RFX2:UEC1:ALS9:EFG1:BCR1:AAF1
71900	regulation of protein serine/threonine kinase activity	6 out of 178 genes, 3.4%	23 out of 6259 background genes, 0.4%	0.01607	0.32%	CLB2:CLN3:HGC1:PCL7:CLB4:PTP3
43549	regulation of kinase activity	7 out of 178 genes, 3.9%	34 out of 6259 background genes, 0.5%	0.01840	0.31%	CLB2:CLN3:orf19.2848:HGC1:PCL7:CLB4:PTP3
50790	regulation of catalytic activity	11 out of 178 genes, 6.2%	91 out of 6259 background genes, 1.5%	0.02317	0.42%	CDC20:GYP2:CLB2:CLN3:orf19.2848:BMH1:orf19.3216:HGC1:PCL7:CLB4:PTP3
51338	regulation of transferase activity	7 out of 178 genes, 3.9%	36 out of 6259 background genes, 0.6%	0.02721	0.41%	CLB2:CLN3:orf19.2848:HGC1:PCL7:CLB4:PTP3
65009	regulation of molecular function	11 out of 178 genes, 6.2%	97 out of 6259 background genes, 1.5%	0.04200	0.46%	CDC20:GYP2:CLB2:CLN3:orf19.2848:BMH1:orf19.3216:HGC1:PCL7:CLB4:PTP3
128	flocculation	3 out of 178 genes, 1.7%	4 out of 6259 background genes, 0.1%	0.04341	0.50%	SFL2:SFL1:EFG1
1932	regulation of protein phosphorylation	7 out of 178 genes, 3.9%	39 out of 6259 background genes, 0.6%	0.04665	0.49%	CLB2:CLN3:orf19.2848:HGC1:PCL7:CLB4:PTP3
42325	regulation of phosphorylation	7 out of 178 genes, 3.9%	40 out of 6259 background genes, 0.6%	0.05521	0.47%	CLB2:CLN3:orf19.2848:HGC1:PCL7:CLB4:PTP3
79	regulation of cyclin-dependent protein kinase activity	5 out of 178 genes, 2.8%	19 out of 6259 background genes, 0.3%	0.07245	0.72%	CLB2:CLN3:HGC1:PCL7:CLB4
51701	interaction with host	10 out of 178 genes, 5.6%	88 out of 6259 background genes, 1.4%	0.08705	0.75%	ALS2:SUN41:SSD1:PDE1:CPH1:RFX2:UEC1:EFG1:BCR1:AAF1
44010	single-species biofilm formation	7 out of 178 genes, 3.9%	43 out of 6259 background genes, 0.7%	0.08880	0.78%	ALS2:GCN4:CPH1:ALS9:EFG1:BCR1:AHR1
44406	adhesion to host	7 out of 178 genes, 3.9%	43 out of 6259 background genes, 0.7%	0.08880	0.76%	ALS2:SUN41:PDE1:RFX2:EFG1:BCR1:AAF1
51825	adhesion to other organism involved in symbiotic interaction	7 out of 178 genes, 3.9%	43 out of 6259 background genes, 0.7%	0.08880	0.74%	ALS2:SUN41:PDE1:RFX2:EFG1:BCR1:AAF1

## Sheet: Table S3C
Supp. Table S3C: GO term enrichment analysis for genes containing long 5' UTRs in C. dubliniensis (> 500 bp)
GOID	Gene ontology Identifier
GO_term	Gene ontology term description
Cluster frequency	Cluster Frequency of the set of genes tested
Background frequency	Cluster Frequency of the gene background
Corrected P_value	The probability or chance of seeing at least x number of genes out of the total n genes in the list annotated to a particular GO term, given the proportion of genes in the whole genome that are annotated to that GO Term.
FDR	correction for multiple-testing
Gene(s) annotated to the term	List of genes annotated to each single GO term
GOID_process	GO_term	Cluster frequency	Background frequency	Corrected P-value	FDR	Gene(s) annotated to the term
65007	biological regulation	66 out of 141 genes, 46.8%	1125 out of 5796 background genes, 19.4%	3.70e-11	0.00%	CDC39:FLO8:CPH2:CDC20:GYP2:GCN4:orf19.1396:CLB2:MSB2:orf19.1536:GPD1:UME6:HST3:CLN3:TPK2:HAC1:ECM22:ADR1:RFG1:orf19.2848:GSC1:BMH1:orf19.3216:orf19.3302:orf19.3476:orf19.3751:SSK2:orf19.3854:UPC2:SSD1:GRF10:KIS1:PDE1:IFH1:orf19.4488:RFX2:RGA2:ZCF27:CAS5:SSU81:CTA8:CPP1:orf19.5026:IRE1:ZCF29:SHE3:SAP1:orf19.5953:HGC1:EFG1:PCL7:MSS11:orf19.6705:SSN6:FCR1:orf19.6979:MCM1:orf19.7033:NRG1:CLB4:BCR1:AH…
30447	filamentous growth	39 out of 141 genes, 27.7%	430 out of 5796 background genes, 7.4%	6.74e-11	0.00%	CDC39:FLO8:CPH2:GCN4:CLB2:orf19.1536:UME6:CLN3:TPK2:HAC1:CDC4:ADR1:RFG1:BMH1:KIS1:PDE1:RGA2:BEM1:ZCF27:CAS5:SSU81:CPP1:ZCF29:orf19.5406:SHE3:HGC1:EFG1:MSS11:orf19.6705:SSN6:FCR1:MCM1:NRG1:CLB4:BCR1:AHR1:AAF1:orf19.921:BRE1
40007	growth	39 out of 141 genes, 27.7%	441 out of 5796 background genes, 7.6%	1.54e-10	0.00%	CDC39:FLO8:CPH2:GCN4:CLB2:orf19.1536:UME6:CLN3:TPK2:HAC1:CDC4:ADR1:RFG1:BMH1:KIS1:PDE1:RGA2:BEM1:ZCF27:CAS5:SSU81:CPP1:ZCF29:orf19.5406:SHE3:HGC1:EFG1:MSS11:orf19.6705:SSN6:FCR1:MCM1:NRG1:CLB4:BCR1:AHR1:AAF1:orf19.921:BRE1
50794	regulation of cellular process	58 out of 141 genes, 41.1%	942 out of 5796 background genes, 16.3%	4.09e-10	0.00%	CDC39:FLO8:CPH2:CDC20:GYP2:GCN4:orf19.1396:CLB2:UME6:HST3:CLN3:TPK2:HAC1:ECM22:ADR1:RFG1:orf19.2848:GSC1:BMH1:orf19.3216:orf19.3302:orf19.3751:SSK2:UPC2:SSD1:GRF10:KIS1:PDE1:IFH1:orf19.4488:RFX2:RGA2:ZCF27:CAS5:SSU81:CTA8:CPP1:orf19.5026:IRE1:ZCF29:SAP1:HGC1:EFG1:PCL7:MSS11:orf19.6705:SSN6:FCR1:MCM1:orf19.7033:NRG1:CLB4:BCR1:AHR1:AAF1:EPL1:orf19.921:BRE1
80090	regulation of primary metabolic process	48 out of 141 genes, 34.0%	687 out of 5796 background genes, 11.9%	1.01e-09	0.00%	CDC39:FLO8:CPH2:CDC20:GYP2:GCN4:orf19.1396:CLB2:UME6:HST3:CLN3:HAC1:ECM22:ADR1:RFG1:orf19.2848:BMH1:orf19.3216:orf19.3302:UPC2:SSD1:GRF10:KIS1:IFH1:orf19.4488:RFX2:ZCF27:CAS5:CTA8:orf19.5026:ZCF29:HGC1:EFG1:PCL7:MSS11:orf19.6705:SSN6:FCR1:MCM1:orf19.7033:NRG1:CLB4:BCR1:AHR1:AAF1:EPL1:orf19.921:BRE1
50789	regulation of biological process	59 out of 141 genes, 41.8%	998 out of 5796 background genes, 17.2%	1.39e-09	0.00%	CDC39:FLO8:CPH2:CDC20:GYP2:GCN4:orf19.1396:CLB2:MSB2:UME6:HST3:CLN3:TPK2:HAC1:ECM22:ADR1:RFG1:orf19.2848:GSC1:BMH1:orf19.3216:orf19.3302:orf19.3751:SSK2:UPC2:SSD1:GRF10:KIS1:PDE1:IFH1:orf19.4488:RFX2:RGA2:ZCF27:CAS5:SSU81:CTA8:CPP1:orf19.5026:IRE1:ZCF29:SAP1:HGC1:EFG1:PCL7:MSS11:orf19.6705:SSN6:FCR1:MCM1:orf19.7033:NRG1:CLB4:BCR1:AHR1:AAF1:EPL1:orf19.921:BRE1
31323	regulation of cellular metabolic process	47 out of 141 genes, 33.3%	685 out of 5796 background genes, 11.8%	3.70e-09	0.00%	CDC39:FLO8:CPH2:CDC20:GYP2:GCN4:orf19.1396:CLB2:UME6:HST3:CLN3:HAC1:ECM22:ADR1:RFG1:orf19.2848:BMH1:orf19.3216:orf19.3302:UPC2:SSD1:GRF10:IFH1:orf19.4488:RFX2:ZCF27:CAS5:CTA8:orf19.5026:ZCF29:HGC1:EFG1:PCL7:MSS11:orf19.6705:SSN6:FCR1:MCM1:orf19.7033:NRG1:CLB4:BCR1:AHR1:AAF1:EPL1:orf19.921:BRE1
19222	regulation of metabolic process	48 out of 141 genes, 34.0%	722 out of 5796 background genes, 12.5%	6.43e-09	0.00%	CDC39:FLO8:CPH2:CDC20:GYP2:GCN4:orf19.1396:CLB2:UME6:HST3:CLN3:HAC1:ECM22:ADR1:RFG1:orf19.2848:BMH1:orf19.3216:orf19.3302:UPC2:SSD1:GRF10:KIS1:IFH1:orf19.4488:RFX2:ZCF27:CAS5:CTA8:orf19.5026:ZCF29:HGC1:EFG1:PCL7:MSS11:orf19.6705:SSN6:FCR1:MCM1:orf19.7033:NRG1:CLB4:BCR1:AHR1:AAF1:EPL1:orf19.921:BRE1
60255	regulation of macromolecule metabolic process	44 out of 141 genes, 31.2%	653 out of 5796 background genes, 11.3%	4.16e-08	0.00%	CDC39:FLO8:CPH2:CDC20:GCN4:orf19.1396:CLB2:UME6:HST3:CLN3:HAC1:ECM22:ADR1:RFG1:orf19.2848:BMH1:orf19.3302:UPC2:SSD1:GRF10:IFH1:orf19.4488:RFX2:ZCF27:CAS5:CTA8:orf19.5026:ZCF29:HGC1:EFG1:PCL7:MSS11:SSN6:FCR1:MCM1:orf19.7033:NRG1:CLB4:BCR1:AHR1:AAF1:EPL1:orf19.921:BRE1
30448	hyphal growth	22 out of 141 genes, 15.6%	206 out of 5796 background genes, 3.6%	1.48e-06	0.00%	CDC39:FLO8:CPH2:GCN4:UME6:CLN3:TPK2:HAC1:RFG1:RGA2:BEM1:ZCF27:CAS5:CPP1:ZCF29:HGC1:EFG1:MSS11:SSN6:MCM1:NRG1:AHR1
2001141	regulation of RNA biosynthetic process	34 out of 141 genes, 24.1%	499 out of 5796 background genes, 8.6%	8.12e-06	0.00%	CDC39:FLO8:CPH2:GCN4:orf19.1396:UME6:HST3:CLN3:HAC1:ECM22:ADR1:RFG1:UPC2:GRF10:IFH1:orf19.4488:RFX2:ZCF27:CAS5:CTA8:orf19.5026:ZCF29:EFG1:MSS11:SSN6:FCR1:MCM1:NRG1:BCR1:AHR1:AAF1:EPL1:orf19.921:BRE1
6355	regulation of transcription, DNA-dependent	34 out of 141 genes, 24.1%	499 out of 5796 background genes, 8.6%	8.12e-06	0.00%	CDC39:FLO8:CPH2:GCN4:orf19.1396:UME6:HST3:CLN3:HAC1:ECM22:ADR1:RFG1:UPC2:GRF10:IFH1:orf19.4488:RFX2:ZCF27:CAS5:CTA8:orf19.5026:ZCF29:EFG1:MSS11:SSN6:FCR1:MCM1:NRG1:BCR1:AHR1:AAF1:EPL1:orf19.921:BRE1
19219	regulation of nucleobase-containing compound metabolic process	36 out of 141 genes, 25.5%	555 out of 5796 background genes, 9.6%	1.01e-05	0.00%	CDC39:FLO8:CPH2:GYP2:GCN4:orf19.1396:UME6:HST3:CLN3:HAC1:ECM22:ADR1:RFG1:orf19.3216:UPC2:GRF10:IFH1:orf19.4488:RFX2:ZCF27:CAS5:CTA8:orf19.5026:ZCF29:EFG1:MSS11:SSN6:FCR1:MCM1:NRG1:BCR1:AHR1:AAF1:EPL1:orf19.921:BRE1
51252	regulation of RNA metabolic process	34 out of 141 genes, 24.1%	507 out of 5796 background genes, 8.7%	1.21e-05	0.00%	CDC39:FLO8:CPH2:GCN4:orf19.1396:UME6:HST3:CLN3:HAC1:ECM22:ADR1:RFG1:UPC2:GRF10:IFH1:orf19.4488:RFX2:ZCF27:CAS5:CTA8:orf19.5026:ZCF29:EFG1:MSS11:SSN6:FCR1:MCM1:NRG1:BCR1:AHR1:AAF1:EPL1:orf19.921:BRE1
51171	regulation of nitrogen compound metabolic process	36 out of 141 genes, 25.5%	559 out of 5796 background genes, 9.6%	1.22e-05	0.00%	CDC39:FLO8:CPH2:GYP2:GCN4:orf19.1396:UME6:HST3:CLN3:HAC1:ECM22:ADR1:RFG1:orf19.3216:UPC2:GRF10:IFH1:orf19.4488:RFX2:ZCF27:CAS5:CTA8:orf19.5026:ZCF29:EFG1:MSS11:SSN6:FCR1:MCM1:NRG1:BCR1:AHR1:AAF1:EPL1:orf19.921:BRE1
31326	regulation of cellular biosynthetic process	37 out of 141 genes, 26.2%	589 out of 5796 background genes, 10.2%	1.44e-05	0.00%	CDC39:FLO8:CPH2:GCN4:orf19.1396:UME6:HST3:CLN3:HAC1:ECM22:ADR1:RFG1:orf19.3302:UPC2:SSD1:GRF10:IFH1:orf19.4488:RFX2:ZCF27:CAS5:CTA8:orf19.5026:ZCF29:EFG1:MSS11:orf19.6705:SSN6:FCR1:MCM1:NRG1:BCR1:AHR1:AAF1:EPL1:orf19.921:BRE1
9889	regulation of biosynthetic process	37 out of 141 genes, 26.2%	589 out of 5796 background genes, 10.2%	1.44e-05	0.00%	CDC39:FLO8:CPH2:GCN4:orf19.1396:UME6:HST3:CLN3:HAC1:ECM22:ADR1:RFG1:orf19.3302:UPC2:SSD1:GRF10:IFH1:orf19.4488:RFX2:ZCF27:CAS5:CTA8:orf19.5026:ZCF29:EFG1:MSS11:orf19.6705:SSN6:FCR1:MCM1:NRG1:BCR1:AHR1:AAF1:EPL1:orf19.921:BRE1
2000112	regulation of cellular macromolecule biosynthetic process	36 out of 141 genes, 25.5%	576 out of 5796 background genes, 9.9%	2.68e-05	0.00%	CDC39:FLO8:CPH2:GCN4:orf19.1396:UME6:HST3:CLN3:HAC1:ECM22:ADR1:RFG1:orf19.3302:UPC2:SSD1:GRF10:IFH1:orf19.4488:RFX2:ZCF27:CAS5:CTA8:orf19.5026:ZCF29:EFG1:MSS11:SSN6:FCR1:MCM1:NRG1:BCR1:AHR1:AAF1:EPL1:orf19.921:BRE1
51704	multi-organism process	26 out of 141 genes, 18.4%	328 out of 5796 background genes, 5.7%	2.72e-05	0.00%	CDC39:FLO8:CPH2:GCN4:UME6:TPK2:RFG1:GSC1:BMH1:SUN41:SSD1:PDE1:RFX2:RGA2:BEM1:CAS5:CPP1:SHE3:SAP1:ALS9:EFG1:SSN6:NRG1:BCR1:AHR1:AAF1
10556	regulation of macromolecule biosynthetic process	36 out of 141 genes, 25.5%	577 out of 5796 background genes, 10.0%	2.80e-05	0.00%	CDC39:FLO8:CPH2:GCN4:orf19.1396:UME6:HST3:CLN3:HAC1:ECM22:ADR1:RFG1:orf19.3302:UPC2:SSD1:GRF10:IFH1:orf19.4488:RFX2:ZCF27:CAS5:CTA8:orf19.5026:ZCF29:EFG1:MSS11:SSN6:FCR1:MCM1:NRG1:BCR1:AHR1:AAF1:EPL1:orf19.921:BRE1
6357	regulation of transcription from RNA polymerase II promoter	21 out of 141 genes, 14.9%	223 out of 5796 background genes, 3.8%	3.29e-05	0.00%	CDC39:FLO8:CPH2:GCN4:CLN3:HAC1:ADR1:RFG1:UPC2:IFH1:RFX2:CAS5:CTA8:EFG1:MSS11:SSN6:MCM1:NRG1:BCR1:AHR1:EPL1
10468	regulation of gene expression	35 out of 141 genes, 24.8%	581 out of 5796 background genes, 10.0%	0.00010	0.00%	CDC39:FLO8:CPH2:GCN4:orf19.1396:UME6:HST3:CLN3:HAC1:ECM22:ADR1:RFG1:UPC2:SSD1:GRF10:IFH1:orf19.4488:RFX2:ZCF27:CAS5:CTA8:orf19.5026:ZCF29:EFG1:MSS11:SSN6:FCR1:MCM1:NRG1:BCR1:AHR1:AAF1:EPL1:orf19.921:BRE1
48518	positive regulation of biological process	20 out of 141 genes, 14.2%	239 out of 5796 background genes, 4.1%	0.00047	0.00%	FLO8:CPH2:CDC20:GCN4:CLB2:MSB2:HAC1:ADR1:GSC1:UPC2:IFH1:SSU81:CTA8:SAP1:EFG1:MSS11:orf19.6705:CLB4:BCR1:AHR1
22610	biological adhesion	10 out of 141 genes, 7.1%	60 out of 5796 background genes, 1.0%	0.00065	0.00%	SUN41:KIS1:PDE1:RFX2:SAP1:ALS9:EFG1:BCR1:AHR1:AAF1
50790	regulation of catalytic activity	12 out of 141 genes, 8.5%	91 out of 5796 background genes, 1.6%	0.00076	0.00%	CDC20:GYP2:orf19.1396:CLB2:CLN3:orf19.2848:BMH1:orf19.3216:HGC1:PCL7:orf19.7033:CLB4
44403	symbiosis, encompassing mutualism through parasitism	12 out of 141 genes, 8.5%	92 out of 5796 background genes, 1.6%	0.00086	0.00%	CPH2:TPK2:SUN41:SSD1:PDE1:RFX2:SHE3:SAP1:ALS9:EFG1:BCR1:AAF1
9405	pathogenesis	18 out of 141 genes, 12.8%	208 out of 5796 background genes, 3.6%	0.00107	0.00%	FLO8:UME6:TPK2:RFG1:GSC1:BMH1:SUN41:SSD1:PDE1:RFX2:BEM1:CAS5:CPP1:SAP1:EFG1:SSN6:NRG1:AHR1
44419	interspecies interaction between organisms	12 out of 141 genes, 8.5%	94 out of 5796 background genes, 1.6%	0.00108	0.00%	CPH2:TPK2:SUN41:SSD1:PDE1:RFX2:SHE3:SAP1:ALS9:EFG1:BCR1:AAF1
65009	regulation of molecular function	12 out of 141 genes, 8.5%	97 out of 5796 background genes, 1.7%	0.00152	0.00%	CDC20:GYP2:orf19.1396:CLB2:CLN3:orf19.2848:BMH1:orf19.3216:HGC1:PCL7:orf19.7033:CLB4
31399	regulation of protein modification process	9 out of 141 genes, 6.4%	54 out of 5796 background genes, 0.9%	0.00226	0.00%	CDC20:CLB2:CLN3:orf19.2848:BMH1:HGC1:PCL7:orf19.7033:CLB4
45944	positive regulation of transcription from RNA polymerase II promoter	12 out of 141 genes, 8.5%	106 out of 5796 background genes, 1.8%	0.00390	0.00%	FLO8:CPH2:GCN4:HAC1:ADR1:UPC2:IFH1:CTA8:EFG1:MSS11:BCR1:AHR1
45859	regulation of protein kinase activity	7 out of 141 genes, 5.0%	33 out of 5796 background genes, 0.6%	0.00511	0.00%	CLB2:CLN3:orf19.2848:HGC1:PCL7:orf19.7033:CLB4
48522	positive regulation of cellular process	17 out of 141 genes, 12.1%	213 out of 5796 background genes, 3.7%	0.00625	0.00%	FLO8:CPH2:CDC20:GCN4:CLB2:HAC1:ADR1:GSC1:UPC2:IFH1:CTA8:EFG1:MSS11:orf19.6705:CLB4:BCR1:AHR1
71900	regulation of protein serine/threonine kinase activity	6 out of 141 genes, 4.3%	23 out of 5796 background genes, 0.4%	0.00625	0.00%	CLB2:CLN3:HGC1:PCL7:orf19.7033:CLB4
43549	regulation of kinase activity	7 out of 141 genes, 5.0%	34 out of 5796 background genes, 0.6%	0.00631	0.00%	CLB2:CLN3:orf19.2848:HGC1:PCL7:orf19.7033:CLB4
51701	interaction with host	10 out of 141 genes, 7.1%	79 out of 5796 background genes, 1.4%	0.00848	0.00%	TPK2:SUN41:SSD1:PDE1:RFX2:SHE3:SAP1:EFG1:BCR1:AAF1
51338	regulation of transferase activity	7 out of 141 genes, 5.0%	36 out of 5796 background genes, 0.6%	0.00940	0.00%	CLB2:CLN3:orf19.2848:HGC1:PCL7:orf19.7033:CLB4
44406	adhesion to host	7 out of 141 genes, 5.0%	37 out of 5796 background genes, 0.6%	0.01136	0.00%	SUN41:PDE1:RFX2:SAP1:EFG1:BCR1:AAF1
51825	adhesion to other organism involved in symbiotic interaction	7 out of 141 genes, 5.0%	37 out of 5796 background genes, 0.6%	0.01136	0.00%	SUN41:PDE1:RFX2:SAP1:EFG1:BCR1:AAF1
1932	regulation of protein phosphorylation	7 out of 141 genes, 5.0%	39 out of 5796 background genes, 0.7%	0.01630	0.00%	CLB2:CLN3:orf19.2848:HGC1:PCL7:orf19.7033:CLB4
42325	regulation of phosphorylation	7 out of 141 genes, 5.0%	40 out of 5796 background genes, 0.7%	0.01936	0.00%	CLB2:CLN3:orf19.2848:HGC1:PCL7:orf19.7033:CLB4
79	regulation of cyclin-dependent protein kinase activity	5 out of 141 genes, 3.5%	19 out of 5796 background genes, 0.3%	0.03280	0.00%	CLB2:CLN3:HGC1:PCL7:CLB4
51726	regulation of cell cycle	11 out of 141 genes, 7.8%	115 out of 5796 background genes, 2.0%	0.04570	0.00%	CDC39:CDC20:CLB2:CLN3:BMH1:orf19.3751:HGC1:PCL7:orf19.7033:CLB4:BRE1
44182	filamentous growth of a population of unicellular organisms	7 out of 141 genes, 5.0%	47 out of 5796 background genes, 0.8%	0.05665	0.00%	CDC39:TPK2:BMH1:KIS1:RGA2:EFG1:AHR1
70783	growth of unicellular organism as a thread of attached cells	7 out of 141 genes, 5.0%	47 out of 5796 background genes, 0.8%	0.05665	0.00%	CDC39:TPK2:BMH1:KIS1:RGA2:EFG1:AHR1
45834	positive regulation of lipid metabolic process	3 out of 141 genes, 2.1%	5 out of 5796 background genes, 0.1%	0.06364	0.00%	ADR1:UPC2:orf19.6705
31325	positive regulation of cellular metabolic process	14 out of 141 genes, 9.9%	186 out of 5796 background genes, 3.2%	0.07135	0.04%	FLO8:CPH2:CDC20:GCN4:HAC1:ADR1:UPC2:IFH1:CTA8:EFG1:MSS11:orf19.6705:BCR1:AHR1
6468	protein phosphorylation	11 out of 141 genes, 7.8%	121 out of 5796 background genes, 2.1%	0.07240	0.04%	TPK2:orf19.3459:orf19.3476:orf19.3751:SSK2:orf19.3854:KIS1:KSP1:KNS1:IRE1:orf19.6492
10628	positive regulation of gene expression	12 out of 141 genes, 8.5%	142 out of 5796 background genes, 2.4%	0.07296	0.04%	FLO8:CPH2:GCN4:HAC1:ADR1:UPC2:IFH1:CTA8:EFG1:MSS11:BCR1:AHR1
45893	positive regulation of transcription, DNA-dependent	12 out of 141 genes, 8.5%	142 out of 5796 background genes, 2.4%	0.07296	0.04%	FLO8:CPH2:GCN4:HAC1:ADR1:UPC2:IFH1:CTA8:EFG1:MSS11:BCR1:AHR1
9893	positive regulation of metabolic process	14 out of 141 genes, 9.9%	189 out of 5796 background genes, 3.3%	0.08454	0.04%	FLO8:CPH2:CDC20:GCN4:HAC1:ADR1:UPC2:IFH1:CTA8:EFG1:MSS11:orf19.6705:BCR1:AHR1
