# Supplementary material for: Species and condition specific adaptation of the transcriptional landscapes in Candida albicans and Candida dubliniensis
Source: BMC Genomics. 2013 Apr 2;14:212. doi: 10.1186/1471-2164-14-212 (PMC3626586; doi:10.1186/1471-2164-14-212)
Supplement: Additional file 6: Table S4 — List of novel coding genes. [file 1471-2164-14-212-S6.xls]

## Sheet: Table S4
Supp. Table S4: TblastN results for novel protein-coding genes
Gene [query]	length [query]	start_ORF	stop_ORF	strand	species hit [subject]	% identity	alignment length	mismatches	gap openings	q._start	q._end	s._start	s._end	e-value	bit_score
SC5314_nTAR1_1	762	198	726	+	Chr1_C_dubliniensis_CD36	63.64	187	54	5	1	175	27948	28502	7e-58	221
SC5314_nTAR1_2	522	32	317	+	Chr1_C_dubliniensis_CD36	91.49	94	8	0	1	94	64861	65142	1e-44	176
SC5314_nTAR1_23	427	137	302	+	Chr1_C_dubliniensis_CD36	85.42	48	7	0	1	48	1061968	1062111	1e-14	76.3
SC5314_nTAR1_26	487	110	254	-	Chr1_C_dubliniensis_CD36	95.74	47	2	0	1	47	1455708	1455848	9e-21	96.7
SC5314_nTAR1_29	1211	356	779	+	Chr1_C_dubliniensis_CD36	81.43	140	26	0	1	140	1522385	1522804	2e-56	216
SC5314_nTAR1_34	1457	182	1340	+	Chr1_C_dubliniensis_CD36	61.02	313	103	9	1	307	1690809	1691708	5e-84	310
SC5314_nTAR1_35	1999	375	1971	+	Chr1_C_dubliniensis_CD36	64.79	551	157	10	1	530	1692387	1693991	2e-171	601
SC5314_nTAR1_68	1396	556	1096	-	Chr1_C_dubliniensis_CD36	78.08	146	32	0	33	178	3158319	3158756	8e-52	201
SC5314_nTAR2_35	570	230	563	+	Chr7_C_dubliniensis_CD36	53.77	106	49	0	1	106	808390	808707	5e-29	124
SC5314_nTAR2_42	374	79	346	+	Chr2_C_dubliniensis_CD36	52.99	117	25	2	1	88	1210578	1210925	1e-25	112
SC5314_nTAR3_24	1060	132	999	-	Chr3_C_dubliniensis_CD36	76.39	288	68	0	1	288	836808	837671	3e-120	429
SC5314_nTAR3_38	611	25	568	+	Chr3_C_dubliniensis_CD36	81.67	180	33	0	1	180	1510155	1510694	1e-83	306
SC5314_nTAR3_40	2322	124	2251	+	Chr3_C_dubliniensis_CD36	87.94	705	84	1	1	705	1593231	1595342	0	1251
SC5314_nTAR3_45	1024	407	731	-	Chr3_C_dubliniensis_CD36	71.03	107	31	0	1	107	1763722	1764042	6e-38	153
SC5314_nTAR4_16	783	177	375	+	Chr4_C_dubliniensis_CD36	92.31	65	5	0	1	65	370290	370484	1e-28	123
SC5314_nTAR4_36	851	534	783	-	Chr4_C_dubliniensis_CD36	93.9	82	5	0	1	82	900885	901130	6e-38	153
SC5314_nTAR5_1	954	202	697	+	Chr5_C_dubliniensis_CD36	74.55	165	37	2	1	162	21592	22080	3e-65	246
SC5314_nTAR5_13	448	265	430	-	Chr5_C_dubliniensis_CD36	87.04	54	7	0	1	54	260793	260954	7e-20	93.6
SC5314_nTAR5_26	493	88	304	+	Chr5_C_dubliniensis_CD36	87.32	71	9	0	1	71	831123	831335	7e-26	113
SC5314_nTAR5_28	602	22	601	-	Chr5_C_dubliniensis_CD36	74.61	193	47	1	2	192	864455	865033	2e-76	283
SC5314_nTAR6_17	822	407	659	-	Chr6_C_dubliniensis_CD36	86	50	7	0	1	50	350354	350503	2e-15	79
SC5314_nTAR6_28	776	293	740	-	Chr6_C_dubliniensis_CD36	93.24	148	10	0	1	148	723197	723640	3e-72	268
SC5314_nTAR7_30	1030	32	587	+	Chr7_C_dubliniensis_CD36	52.17	184	83	2	1	184	752067	752603	2e-39	160
SC5314_nTARR_12	483	129	423	+	ChrR_C_dubliniensis_CD36	90.72	97	9	0	1	97	504172	504462	3e-44	174
SC5314_nTARR_23	480	181	457	-	ChrR_C_dubliniensis_CD36	88.89	81	9	0	1	81	986546	986788	4e-34	140
SC5314_nTARR_41	741	445	643	-	ChrR_C_dubliniensis_CD36	84.62	65	10	0	1	65	1665897	1666091	8e-24	106
CD36_nTAR1_1	844	16	730	+	Ca21chr1_C_albicans_SC5314	63.75	240	73	5	1	238	15948	16631	4e-78	289
CD36_nTAR1_2	495	15	363	-	Ca21chr1_C_albicans_SC5314	90.52	116	11	0	1	116	34099	34446	2e-46	182
CD36_nTAR1_3	598	45	330	+	Ca21chr1_C_albicans_SC5314	91.58	95	8	0	1	95	54559	54843	9e-45	176
CD36_nTAR1_21	423	78	252	-	Ca21chr1_C_albicans_SC5314	84.48	58	9	0	1	58	564315	564488	4e-20	94.4
CD36_nTAR1_32	606	285	507	+	Ca21chr1_C_albicans_SC5314	91.89	74	6	0	1	74	982240	982461	4e-34	140
CD36_nTAR1_45	357	66	273	+	Ca21chr1_C_albicans_SC5314	77.94	68	15	0	1	68	1210733	1210936	4e-25	111
CD36_nTAR1_49	373	74	218	-	Ca21chr1_C_albicans_SC5314	95.83	48	2	0	1	48	1421438	1421581	4e-21	97.8
CD36_nTAR1_51	427	91	295	-	Ca21chr1_C_albicans_SC5314	91.18	68	6	0	1	68	1464503	1464706	1e-30	129
CD36_nTAR1_52	1599	640	1147	+	Ca21chr1_C_albicans_SC5314	81.66	169	31	0	1	169	1488436	1488942	1e-68	257
CD36_nTAR1_55	420	109	316	-	Ca21chr1_C_albicans_SC5314	94.2	69	4	0	1	69	1535227	1535433	5e-34	140
CD36_nTAR1_57	534	274	484	-	Ca21chr1_C_albicans_SC5314	82.86	70	12	0	1	70	1560777	1560986	1e-25	112
CD36_nTAR1_66	673	270	501	+	Ca21chr1_C_albicans_SC5314	94.81	77	4	0	1	77	1754779	1755009	1e-32	136
CD36_nTAR1_69	490	90	282	-	Ca21chr1_C_albicans_SC5314	93.75	64	4	0	1	64	1832948	1833139	2e-30	128
CD36_nTAR1_72	487	168	414	-	Ca21chr1_C_albicans_SC5314	98.04	51	1	0	20	70	1939692	1939844	6e-25	110
CD36_nTAR1_97	409	62	254	+	Ca21chr1_C_albicans_SC5314	96.88	64	2	0	1	64	2434130	2434321	1e-28	122
CD36_nTAR1_99	518	28	301	+	Ca21chr1_C_albicans_SC5314	87.64	89	11	0	3	91	2492496	2492762	6e-40	160
CD36_nTAR1_101	582	305	560	-	Ca21chr1_C_albicans_SC5314	92.94	85	6	0	1	85	2618303	2618557	2e-40	162
CD36_nTAR1_104	518	112	316	-	Ca21chr1_C_albicans_SC5314	69.12	68	21	0	1	68	2687414	2687617	9e-19	90.1
CD36_nTAR1_107	677	70	310	+	Ca21chr1_C_albicans_SC5314	72.62	84	13	2	4	80	2799919	2800161	3e-25	111
CD36_nTAR1_108	428	80	245	+	Ca21chr1_C_albicans_SC5314	92.73	55	4	0	1	55	2812003	2812167	8e-23	103
CD36_nTAR1_113	829	55	271	+	Ca21chr1_C_albicans_SC5314	95.45	44	2	0	1	44	2855099	2855230	1e-17	85.9
CD36_nTAR2_5	453	123	309	+	Ca21chr2_C_albicans_SC5314	96.77	62	2	0	1	62	193378	193563	3e-28	121
CD36_nTAR2_17	423	143	407	+	Ca21chr2_C_albicans_SC5314	79.55	88	18	0	1	88	582058	582321	8e-35	143
CD36_nTAR2_19	1895	325	805	-	Ca21chr2_C_albicans_SC5314	85.62	160	23	0	1	160	571145	571624	2e-71	266
CD36_nTAR2_20	451	69	393	-	Ca21chr2_C_albicans_SC5314	86.46	96	13	0	1	96	537062	537349	2e-43	172
CD36_nTAR2_29	541	82	313	-	Ca21chr2_C_albicans_SC5314	100	77	0	0	1	77	876759	876989	8e-39	156
CD36_nTAR2_38	329	54	318	+	Ca21chr2_C_albicans_SC5314	57.27	110	25	2	1	88	1204193	1204522	2e-26	115
CD36_nTAR2_39	391	70	379	+	Ca21chr2_C_albicans_SC5314	94.38	89	5	0	1	89	1255179	1255445	1e-41	165
CD36_nTAR2_46	432	97	304	-	Ca21chr2_C_albicans_SC5314	92.59	54	4	0	1	54	1349940	1350101	7e-23	103
CD36_nTAR2_208	1603	517	1096	-	Ca21chr2_C_albicans_SC5314	84.38	192	30	0	1	192	1587675	1588250	2e-87	320
CD36_nTAR2_50	510	30	345	-	Ca21chr2_C_albicans_SC5314	96.05	76	3	0	30	105	1588979	1589206	2e-34	142
CD36_nTAR2_52	627	45	219	-	Ca21chr2_C_albicans_SC5314	93.22	59	3	1	1	58	1611913	1612089	3e-25	111
CD36_nTAR2_53	495	60	270	+	supercont3,2_C_tropicalis_MYA-3404	98.57	70	1	0	1	70	1579886	1580095	1e-32	135
CD36_nTAR2_62	354	43	226	+	Ca21chr2_C_albicans_SC5314	100	61	0	0	1	61	1812610	1812792	2e-29	125
CD36_nTAR2_75	507	114	357	-	Ca21chr2_C_albicans_SC5314	92.59	81	6	0	1	81	2012727	2012969	4e-39	157
CD36_nTAR2_85	491	254	443	+	Ca21chr2_C_albicans_SC5314	67.21	61	20	0	1	61	2193483	2193665	3e-14	75.1
CD36_nTAR3_9	767	223	448	+	Ca21chr3_C_albicans_SC5314	97.96	49	1	0	1	49	221751	221897	4e-22	100
CD36_nTAR3_30	789	305	596	+	Ca21chr3_C_albicans_SC5314	74.23	97	25	0	1	97	872169	872459	3e-35	145
CD36_nTAR3_34	547	249	399	+	Ca21chr3_C_albicans_SC5314	88	50	6	0	1	50	997214	997363	9e-19	90.1
CD36_nTAR3_40	2024	62	1889	+	Ca21chr3_C_albicans_SC5314	91.63	609	51	0	1	609	1148833	1150659	0	1175
CD36_nTAR4_2	402	111	258	+	Ca21chr4_C_albicans_SC5314	93.88	49	3	0	1	49	49616	49762	4e-20	94.4
CD36_nTAR4_33	436	59	281	+	Ca21chr4_C_albicans_SC5314	88.73	71	6	1	4	74	845685	845891	9e-28	119
CD36_nTAR4_34	693	275	665	+	Ca21chr4_C_albicans_SC5314	92.11	114	9	0	17	130	880239	880580	1e-54	209
CD36_nTAR4_39	694	161	437	-	Ca21chr4_C_albicans_SC5314	94.67	75	4	0	18	92	940387	940611	8e-36	146
CD36_nTAR4_43	405	49	271	+	Ca21chr4_C_albicans_SC5314	93.24	74	5	0	1	74	1077301	1077522	3e-33	138
CD36_nTAR4_49	287	60	270	+	Ca21chr4_C_albicans_SC5314	87.14	70	9	0	1	70	1386209	1386418	6e-27	117
CD36_nTAR4_57	527	9	255	-	Ca21chr4_C_albicans_SC5314	90.24	82	7	1	1	82	1584886	1585128	1e-36	149
CD36_nTAR5_1	349	26	323	+	Ca21chr5_C_albicans_SC5314	61.62	99	38	0	1	99	14763	15059	5e-27	117
CD36_nTAR5_29	579	49	319	+	Ca21chr5_C_albicans_SC5314	50	90	45	0	1	90	960781	961050	2e-14	75.5
CD36_nTAR5_31	565	207	444	-	Ca21chr5_C_albicans_SC5314	86.08	79	11	0	1	79	1019126	1019362	2e-32	135
CD36_nTAR6_1	346	57	303	+	Ca21chr6_C_albicans_SC5314	95.12	82	4	0	1	82	13539	13784	1e-41	166
CD36_nTAR6_7	378	58	292	+	Ca21chr6_C_albicans_SC5314	98.72	78	1	0	1	78	398745	398978	3e-38	154
CD36_nTAR6_20	379	58	244	+	supercont3,3_C_tropicalis_MYA-3404	81.48	54	10	0	1	54	1621976	1622137	3e-21	98.2
CD36_nTAR7_2	802	208	463	-	Ca21chr7_C_albicans_SC5314	75	68	17	0	18	85	102607	102810	5e-22	100
CD36_nTAR7_5	678	91	592	-	Ca21chr7_C_albicans_SC5314	68.24	170	51	2	1	167	144060	144569	1e-50	197
CD36_nTAR7_14	515	78	276	-	Ca21chr7_C_albicans_SC5314	98.48	66	1	0	1	66	405644	405841	2e-31	132
CD36_nTAR7_35	571	23	233	-	Ca21chr7_C_albicans_SC5314	82.35	68	12	0	1	68	812529	812732	1e-24	109
CD36_nTAR7_40	665	395	647	-	Ca21chr7_C_albicans_SC5314	80.95	84	16	0	1	84	898166	898417	1e-32	135
CD36_nTAR7_41	1541	828	1224	-	Ca21chr1_C_albicans_SC5314	50.76	132	56	1	8	130	1023510	1023905	6e-28	120
CD36_nTARR_3	538	23	215	-	Ca21chrR_C_albicans_SC5314	96.88	64	2	0	1	64	86896	87087	1e-30	129
CD36_nTARR_6	433	72	333	-	Ca21chrR_C_albicans_SC5314	65.52	87	30	0	1	87	201475	201735	3e-25	111
CD36_nTARR_9	478	86	290	-	Ca21chrR_C_albicans_SC5314	87.88	66	8	0	1	66	338121	338318	1e-26	116
CD36_nTARR_13	643	257	452	+	Ca21chrR_C_albicans_SC5314	90.77	65	6	0	1	65	516966	517160	3e-28	121
CD36_nTARR_37	394	95	371	+	Ca21chrR_C_albicans_SC5314	79.35	92	19	0	1	92	1249616	1249891	8e-35	143
CD36_nTARR_52	516	163	388	-	Ca21chrR_C_albicans_SC5314	93.33	75	5	0	1	75	1489548	1489772	2e-36	148
CD36_nTARR_62	700	30	366	-	Ca21chrR_C_albicans_SC5314	88.06	67	8	0	32	98	1840943	1841143	1e-36	122
CD36_nTARR_64	442	114	378	+	Ca21chrR_C_albicans_SC5314	88.64	88	10	0	1	88	1898635	1898898	4e-38	154
CD36_nTARR_65	393	85	340	-	Ca21chrR_C_albicans_SC5314	82.35	85	15	0	1	85	1901135	1901389	1e-34	142
CD36_nTARR_66	926	162	831	-	Ca21chrR_C_albicans_SC5314	65.64	259	53	1	1	223	1907189	1907965	1e-85	314
CD36_nTARR_67	567	39	543	-	Ca21chrR_C_albicans_SC5314	93.96	149	9	0	20	168	1913235	1913681	5e-77	285
