# Supplementary material for: Species and condition specific adaptation of the transcriptional landscapes in Candida albicans and Candida dubliniensis
Source: BMC Genomics. 2013 Apr 2;14:212. doi: 10.1186/1471-2164-14-212 (PMC3626586; doi:10.1186/1471-2164-14-212)
Supplement: Additional file 7: Table S5 — Comparison of novel nc nTARs with reference nc nTARs. [file 1471-2164-14-212-S7.xls]

## Sheet: Table S5A
Supp. Table S5A: Results of comparison of 449 nc nTAR with data from Bruno et al, Sellam et al and Tuch et al
single hits			double hits			core hits
Bruno et al only	Sellam et al only	Tuch et al only	Bruno and Sellam et al	Bruno and Tuch et al	Sellam and Tuch et al	Bruno, Sellam and Tuch et al
SC5314_nTAR1_14	SC5314_nTAR1_209	SC5314_nTAR1_207	SC5314_nTAR1_12	SC5314_nTAR1_15	SC5314_nTAR1_203	SC5314_nTAR1_10
SC5314_nTAR1_201	SC5314_nTAR1_49	SC5314_nTAR1_210	SC5314_nTAR1_17	SC5314_nTAR1_20	SC5314_nTAR1_32	SC5314_nTAR1_13
SC5314_nTAR1_27	SC5314_nTAR1_5	SC5314_nTAR1_22	SC5314_nTAR1_18	SC5314_nTAR1_202	SC5314_nTAR1_46	SC5314_nTAR1_19
SC5314_nTAR1_61	SC5314_nTAR1_52	SC5314_nTAR1_3	SC5314_nTAR1_24	SC5314_nTAR1_205	SC5314_nTAR1_47	SC5314_nTAR1_208
SC5314_nTAR1_9	SC5314_nTAR1_53	SC5314_nTAR1_54	SC5314_nTAR1_25	SC5314_nTAR2_59	SC5314_nTAR1_51	SC5314_nTAR1_33
SC5314_nTAR2_29	SC5314_nTAR1_60	SC5314_nTAR1_59	SC5314_nTAR1_31	SC5314_nTAR2_66	SC5314_nTAR1_58	SC5314_nTAR1_37
SC5314_nTAR2_34	SC5314_nTAR1_63	SC5314_nTAR1_7	SC5314_nTAR1_4	SC5314_nTAR2_71	SC5314_nTAR2_13	SC5314_nTAR1_38
SC5314_nTAR2_56	SC5314_nTAR1_67	SC5314_nTAR1_8	SC5314_nTAR1_40	SC5314_nTAR2_87	SC5314_nTAR2_20	SC5314_nTAR1_41
SC5314_nTAR2_58	SC5314_nTAR2_10	SC5314_nTAR2_11	SC5314_nTAR1_44	SC5314_nTAR3_11	SC5314_nTAR2_203	SC5314_nTAR1_45
SC5314_nTAR3_16	SC5314_nTAR2_12	SC5314_nTAR2_19	SC5314_nTAR1_55	SC5314_nTAR4_33	SC5314_nTAR2_32	SC5314_nTAR1_50
SC5314_nTAR3_18	SC5314_nTAR2_202	SC5314_nTAR2_204	SC5314_nTAR1_62	SC5314_nTAR4_9	SC5314_nTAR2_45	SC5314_nTAR1_56
SC5314_nTAR3_22	SC5314_nTAR2_43	SC5314_nTAR2_24	SC5314_nTAR1_64	SC5314_nTAR5_15	SC5314_nTAR2_48	SC5314_nTAR1_65
SC5314_nTAR3_36	SC5314_nTAR2_61	SC5314_nTAR2_40	SC5314_nTAR2_1	SC5314_nTAR5_3	SC5314_nTAR2_50	SC5314_nTAR1_69
SC5314_nTAR3_37	SC5314_nTAR2_63	SC5314_nTAR2_47	SC5314_nTAR2_205	SC5314_nTAR6_25	SC5314_nTAR2_55	SC5314_nTAR2_14
SC5314_nTAR4_18	SC5314_nTAR2_73	SC5314_nTAR2_49	SC5314_nTAR2_207	SC5314_nTARR_29	SC5314_nTAR2_70	SC5314_nTAR2_206
SC5314_nTAR4_3	SC5314_nTAR2_77	SC5314_nTAR2_54	SC5314_nTAR2_27	SC5314_nTARR_6	SC5314_nTAR2_90	SC5314_nTAR2_30
SC5314_nTAR4_37	SC5314_nTAR3_3	SC5314_nTAR2_68	SC5314_nTAR2_28		SC5314_nTAR4_24	SC5314_nTAR2_31
SC5314_nTAR4_44	SC5314_nTAR3_30	SC5314_nTAR2_69	SC5314_nTAR2_37		SC5314_nTAR4_57	SC5314_nTAR2_38
SC5314_nTAR5_25	SC5314_nTAR3_8	SC5314_nTAR3_21	SC5314_nTAR2_4		SC5314_nTAR6_23	SC5314_nTAR2_5
SC5314_nTAR5_9	SC5314_nTAR4_14	SC5314_nTAR3_29	SC5314_nTAR2_41		SC5314_nTAR6_34	SC5314_nTAR2_52
SC5314_nTAR6_4	SC5314_nTAR4_15	SC5314_nTAR3_4	SC5314_nTAR2_51		SC5314_nTAR6_35	SC5314_nTAR2_53
SC5314_nTAR6_6	SC5314_nTAR4_22	SC5314_nTAR3_43	SC5314_nTAR2_65		SC5314_nTAR6_36	SC5314_nTAR2_57
SC5314_nTAR6_7	SC5314_nTAR4_40	SC5314_nTAR3_7	SC5314_nTAR2_7		SC5314_nTAR7_21	SC5314_nTAR2_72
SC5314_nTAR7_19	SC5314_nTAR4_49	SC5314_nTAR4_13	SC5314_nTAR2_80		SC5314_nTARR_19	SC5314_nTAR2_75
SC5314_nTARR_208	SC5314_nTAR4_54	SC5314_nTAR4_20	SC5314_nTAR2_82		SC5314_nTARR_40	SC5314_nTAR2_79
SC5314_nTARR_22	SC5314_nTAR4_55	SC5314_nTAR4_32	SC5314_nTAR2_83		SC5314_nTARR_9	SC5314_nTAR2_9
SC5314_nTARR_61	SC5314_nTAR5_201	SC5314_nTAR4_45	SC5314_nTAR2_85			SC5314_nTAR3_10
SC5314_nTARR_63	SC5314_nTAR5_30	SC5314_nTAR5_2	SC5314_nTAR2_86			SC5314_nTAR3_12
	SC5314_nTAR6_16	SC5314_nTAR5_24	SC5314_nTAR3_1			SC5314_nTAR3_17
	SC5314_nTAR6_20	SC5314_nTAR5_32	SC5314_nTAR3_13			SC5314_nTAR3_6
	SC5314_nTAR6_39	SC5314_nTAR5_38	SC5314_nTAR3_31			SC5314_nTAR3_9
	SC5314_nTAR7_1	SC5314_nTAR5_39	SC5314_nTAR3_33			SC5314_nTAR4_11
	SC5314_nTAR7_24	SC5314_nTAR5_8	SC5314_nTAR3_34			SC5314_nTAR4_12
	SC5314_nTAR7_5	SC5314_nTAR6_12	SC5314_nTAR3_35			SC5314_nTAR4_17
	SC5314_nTAR7_7	SC5314_nTAR6_24	SC5314_nTAR3_46			SC5314_nTAR4_19
	SC5314_nTARR_1	SC5314_nTAR6_27	SC5314_nTAR4_2			SC5314_nTAR4_27
	SC5314_nTARR_14	SC5314_nTAR6_30	SC5314_nTAR4_29			SC5314_nTAR4_28
	SC5314_nTARR_17	SC5314_nTAR6_5	SC5314_nTAR4_39			SC5314_nTAR4_34
	SC5314_nTARR_202	SC5314_nTAR7_12	SC5314_nTAR4_42			SC5314_nTAR4_43
	SC5314_nTARR_203	SC5314_nTAR7_14	SC5314_nTAR4_46			SC5314_nTAR4_5
	SC5314_nTARR_206	SC5314_nTAR7_27	SC5314_nTAR4_50			SC5314_nTAR4_53
	SC5314_nTARR_21	SC5314_nTAR7_28	SC5314_nTAR4_52			SC5314_nTAR4_8
	SC5314_nTARR_24	SC5314_nTAR7_37	SC5314_nTAR5_20			SC5314_nTAR5_10
	SC5314_nTARR_25	SC5314_nTARR_10	SC5314_nTAR5_21			SC5314_nTAR5_11
	SC5314_nTARR_26	SC5314_nTARR_204	SC5314_nTAR5_23			SC5314_nTAR5_12
	SC5314_nTARR_58	SC5314_nTARR_36	SC5314_nTAR5_31			SC5314_nTAR5_14
	SC5314_nTARR_64	SC5314_nTARR_4	SC5314_nTAR5_35			SC5314_nTAR5_29
	SC5314_nTARR_66	SC5314_nTARR_43	SC5314_nTAR5_4			SC5314_nTAR5_36
	SC5314_nTARR_68	SC5314_nTARR_48	SC5314_nTAR5_5			SC5314_nTAR5_37
	SC5314_nTARR_69	SC5314_nTARR_5	SC5314_nTAR6_13			SC5314_nTAR5_6
		SC5314_nTARR_55	SC5314_nTAR6_14			SC5314_nTAR6_11
		SC5314_nTARR_7	SC5314_nTAR6_15			SC5314_nTAR6_37
			SC5314_nTAR6_21			SC5314_nTAR6_8
			SC5314_nTAR6_33			SC5314_nTAR7_10
			SC5314_nTAR7_11			SC5314_nTAR7_17
			SC5314_nTAR7_13			SC5314_nTAR7_22
			SC5314_nTAR7_15			SC5314_nTAR7_29
			SC5314_nTAR7_16			SC5314_nTAR7_3
			SC5314_nTAR7_2			SC5314_nTAR7_31
			SC5314_nTAR7_201			SC5314_nTARR_15
			SC5314_nTAR7_23			SC5314_nTARR_207
			SC5314_nTAR7_25			SC5314_nTARR_32
			SC5314_nTAR7_33			SC5314_nTARR_39
			SC5314_nTAR7_34			SC5314_nTARR_42
			SC5314_nTAR7_36			SC5314_nTARR_47
			SC5314_nTAR7_4			SC5314_nTARR_50
			SC5314_nTAR7_6			SC5314_nTARR_51
			SC5314_nTAR7_8			SC5314_nTARR_53
			SC5314_nTAR7_9			SC5314_nTARR_56
			SC5314_nTARR_16
			SC5314_nTARR_18
			SC5314_nTARR_201
			SC5314_nTARR_27
			SC5314_nTARR_28
			SC5314_nTARR_30
			SC5314_nTARR_31
			SC5314_nTARR_33
			SC5314_nTARR_34
			SC5314_nTARR_35
			SC5314_nTARR_38
			SC5314_nTARR_44
			SC5314_nTARR_45
			SC5314_nTARR_52
			SC5314_nTARR_54
			SC5314_nTARR_60
			SC5314_nTARR_62
			SC5314_nTARR_65

## Sheet: Table S5B
Supp. Table S5B: BlastN results with data from Bruno et al
nc nTAR ID_our study [query]	nc nTAR ID_Bruno [subject]	Identicals [%]	alignment length [nt]	mismatch counts	gaps	q._start	q._end	s._start	s._end	E-Value	Bit score
SC5314_nTAR3_1	NOVEL-Ca21chr3-002	100.00	999	0	0	1	999	32	1030	0.0	1845
SC5314_nTAR2_1	NOVEL-Ca21chr2-003	100.00	356	0	0	179	534	1	356	0.0	658
SC5314_nTAR4_2	NOVEL-Ca21chr4-002	100.00	520	0	0	202	721	1	520	0.0	961
SC5314_nTAR4_3	NOVEL-Ca21chr4-002	100.00	295	0	0	1	295	226	520	1e-156	545
SC5314_nTAR4_5	NOVEL-Ca21chr4-003	100.00	633	0	0	117	749	1	633	0.0	1170
SC5314_nTAR5_3	NOVEL-Ca21chr5-002	100.00	273	0	0	57	329	1	273	1e-144	505
SC5314_nTAR7_2	NOVEL-Ca21chr7-002	100.00	269	0	0	238	506	1	269	2e-142	497
SC5314_nTAR7_3	NOVEL-Ca21chr7-002	100.00	491	0	0	1	491	959	1449	0.0	907
SC5314_nTAR7_4	NOVEL-Ca21chr7-003	100.00	411	0	0	1	411	36	446	0.0	760
SC5314_nTAR7_6	NOVEL-Ca21chr7-005	100.00	566	0	0	1	566	53	618	0.0	1046
SC5314_nTAR5_4	NOVEL-Ca21chr5-004	100.00	344	0	0	1	344	103	446	0.0	636
SC5314_nTAR5_5	NOVEL-Ca21chr5-005	100.00	700	0	0	5	704	1	700	0.0	1293
SC5314_nTAR6_4	NOVEL-Ca21chr6-006	100.00	365	0	0	544	908	1	365	0.0	675
SC5314_nTAR2_4	NOVEL-Ca21chr2-004	100.00	933	0	0	1	933	71	1003	0.0	1724
SC5314_nTAR4_8	NOVEL-Ca21chr4-006	100.00	427	0	0	1	427	1	427	0.0	789
SC5314_nTAR7_8	NOVEL-Ca21chr7-006	100.00	469	0	0	1	469	7	475	0.0	867
SC5314_nTAR4_9	NOVEL-Ca21chr4-007	100.00	443	0	0	1	443	50	492	0.0	819
SC5314_nTAR7_9	NOVEL-Ca21chr7-009	100.00	428	0	0	124	551	1	428	0.0	791
SC5314_nTAR7_10	NOVEL-Ca21chr7-010	100.00	338	0	0	1	338	38	375	0.0	625
SC5314_nTAR7_11	NOVEL-Ca21chr7-011	100.00	437	0	0	1	437	66	502	0.0	808
SC5314_nTAR5_6	NOVEL-Ca21chr5-006	100.00	1342	0	0	1	1342	19	1360	0.0	2479
SC5314_nTAR7_13	NOVEL-Ca21chr7-013	100.00	300	0	0	21	320	1	300	8e-160	555
SC5314_nTAR2_5	NOVEL-Ca21chr2-010	100.00	530	0	0	208	737	1	530	0.0	979
SC5314_nTAR6_6	NOVEL-Ca21chr6-009	100.00	536	0	0	1	536	76	611	0.0	990
SC5314_nTAR2_7	NOVEL-Ca21chr2-011	100.00	728	0	0	1	728	262	989	0.0	1345
SC5314_nTAR2_9	NOVEL-Ca21chr2-013	100.00	492	0	0	1	492	356	847	0.0	909
SC5314_nTAR6_7	NOVEL-Ca21chr6-010	100.00	449	0	0	131	579	1	449	0.0	830
SC5314_nTAR1_4	NOVEL-Ca21chr1-010	100.00	802	0	0	1	802	27	828	0.0	1482
SC5314_nTAR5_9	NOVEL-Ca21chr5-009	100	335	0	0	182	516	1	335	4e-179	619
SC5314_nTAR3_6	NOVEL-Ca21chr3-006	100.00	415	0	0	1	415	6	420	0.0	767
SC5314_nTAR5_10	NOVEL-Ca21chr5-010	100.00	642	0	0	240	881	1	642	0.0	1186
SC5314_nTAR5_11	NOVEL-Ca21chr5-013	100.00	729	0	0	1	729	47	775	0.0	1347
SC5314_nTAR5_12	NOVEL-Ca21chr5-013	100.00	729	0	0	1	729	47	775	0.0	1347
SC5314_nTAR6_8	NOVEL-Ca21chr6-012	100.00	232	0	0	1	232	304	535	7e-122	429
SC5314_nTAR4_11	NOVEL-Ca21chr4-012	100.00	464	0	0	1	464	140	603	0.0	857
SC5314_nTAR4_12	NOVEL-Ca21chr4-013	100.00	530	0	0	1	530	200	729	0.0	979
SC5314_nTAR6_11	NOVEL-Ca21chr6-013	100.00	770	0	0	195	964	1	770	0.0	1423
SC5314_nTARR_6	NOVEL-Ca21chrR-010	100.00	900	0	0	136	1035	1	900	0.0	1663
SC5314_nTAR3_9	NOVEL-Ca21chr3-010	100.00	314	0	0	86	399	1	314	2e-167	580
SC5314_nTAR6_13	NOVEL-Ca21chr6-014	100.00	395	0	0	1	395	26	420	0.0	730
SC5314_nTAR6_14	NOVEL-Ca21chr6-015	100.00	1188	0	0	2	1189	1	1188	0.0	2194
SC5314_nTAR6_15	NOVEL-Ca21chr6-016	100.00	439	0	0	1	439	475	913	0.0	811
SC5314_nTAR1_205	NOVEL-Ca21chr1-013	100.00	473	0	0	171	643	1	473	0.0	874
SC5314_nTAR3_10	NOVEL-Ca21chr3-012	100.00	1285	0	0	46	1330	1	1285	0.0	2374
SC5314_nTAR1_9	NOVEL-Ca21chr1-015	100.00	501	0	0	1	501	742	1242	0.0	926
SC5314_nTAR5_14	NOVEL-Ca21chr5-017	100.00	360	0	0	33	392	1	360	0.0	665
SC5314_nTAR5_15	NOVEL-Ca21chr5-018	100.00	515	0	0	1	515	5	519	0.0	952
SC5314_nTAR1_10	NOVEL-Ca21chr1-016	100.00	223	0	0	124	346	1	223	5e-117	412
SC5314_nTAR3_11	NOVEL-Ca21chrR-019	84.91	106	9	7	1395	1497	327	226	2e-22	100
SC5314_nTAR3_12	NOVEL-Ca21chr3-014	100.00	557	0	0	1	557	33	589	0.0	1029
SC5314_nTAR3_13	NOVEL-Ca21chr3-015	100.00	410	0	0	285	694	1	410	0.0	758
SC5314_nTAR4_17	NOVEL-Ca21chr4-020	100.00	262	0	0	325	586	1	262	2e-138	484
SC5314_nTAR2_14	NOVEL-Ca21chr2-018	100.00	407	0	0	5	411	1	407	0.0	752
SC5314_nTAR7_15	NOVEL-Ca21chr7-029	100.00	945	0	0	56	1000	1	945	0.0	1746
SC5314_nTAR6_21	NOVEL-Ca21chr6-022	100.00	479	0	0	1	479	28	506	0.0	885
SC5314_nTAR7_16	NOVEL-Ca21chr7-030	100.00	853	0	0	4	856	1	853	0.0	1576
SC5314_nTAR7_17	NOVEL-Ca21chr7-031	100.00	531	0	0	1	531	49	579	0.0	981
SC5314_nTAR1_12	NOVEL-Ca21chr1-020	100.00	434	0	0	1	434	35	468	0.0	802
SC5314_nTAR1_13	NOVEL-Ca21chr1-022	100.00	459	0	0	9	467	1	459	0.0	848
SC5314_nTAR1_14	NOVEL-Ca21chr1-023	100.00	165	0	0	1	165	591	755	4e-85	305
SC5314_nTAR4_18	NOVEL-Ca21chr4-023	100.00	1182	0	0	1	1182	173	1354	0.0	2183
SC5314_nTAR4_19	NOVEL-Ca21chr4-024	100.00	325	0	0	226	550	1	325	5e-173	601
SC5314_nTAR5_20	NOVEL-Ca21chr5-021	100.00	416	0	0	16	431	1	416	0.0	769
SC5314_nTAR7_19	NOVEL-Ca21chr7-034	100.00	375	0	0	32	406	1	375	0.0	693
SC5314_nTAR5_21	NOVEL-Ca21chr5-023	100.00	271	0	0	299	569	1	271	2e-143	501
SC5314_nTAR3_16	NOVEL-Ca21chr3-021	100.00	559	0	0	7	565	1	559	0.0	1033
SC5314_nTAR7_22	NOVEL-Ca21chr7-042	100.00	526	0	0	11	536	1	526	0.0	972
SC5314_nTAR6_25	NOVEL-Ca21chr6-025	100.00	375	0	0	99	473	1	375	0.0	693
SC5314_nTAR1_15	NOVEL-Ca21chr1-027	100.00	509	0	0	1	509	173	681	0.0	941
SC5314_nTAR7_23	NOVEL-Ca21chr7-044	100.00	478	0	0	1	478	10	487	0.0	883
SC5314_nTARR_15	NOVEL-Ca21chrR-024	100.00	1139	0	0	1	1139	270	1408	0.0	2104
SC5314_nTARR_16	NOVEL-Ca21chrR-024	100.00	284	0	0	1	284	1382	1665	8e-151	525
SC5314_nTARR_207	NOVEL-Ca21chrR-025	100.00	298	0	0	10	307	1	298	1e-158	551
SC5314_nTAR4_27	NOVEL-Ca21chr4-036	100.00	296	0	0	151	446	1	296	2e-157	547
SC5314_nTAR4_28	NOVEL-Ca21chr4-036	100.00	296	0	0	144	439	1	296	2e-157	547
SC5314_nTAR5_23	NOVEL-Ca21chr5-027	100.00	325	0	0	1	325	13	337	3e-173	601
SC5314_nTAR7_25	NOVEL-Ca21chr7-046	100.00	577	0	0	1	577	91	667	0.0	1066
SC5314_nTAR3_17	NOVEL-Ca21chr3-022	100.00	842	0	0	56	897	1	842	0.0	1555
SC5314_nTAR1_17	NOVEL-Ca21chr1-030	100.00	689	0	0	29	717	1	689	0.0	1273
SC5314_nTAR7_29	NOVEL-Ca21chr7-048	100.00	581	0	0	1	581	312	892	0.0	1074
SC5314_nTAR3_18	NOVEL-Ca21chr3-023	100.00	563	0	0	1	563	80	642	0.0	1040
SC5314_nTAR6_33	NOVEL-Ca21chr6-027	100.00	259	0	0	276	534	1	259	1e-136	479
SC5314_nTAR7_31	NOVEL-Ca21chr7-050	100.00	1336	0	0	91	1426	1	1336	0.0	2468
SC5314_nTAR7_33	NOVEL-Ca21chr7-052	100.00	1116	0	0	138	1253	1	1116	0.0	2061
SC5314_nTARR_18	NOVEL-Ca21chrR-032	100.00	389	0	0	789	1177	1	389	0.0	719
SC5314_nTAR7_201	NOVEL-Ca21chr7-053	100.00	531	0	0	22	552	1	531	0.0	981
SC5314_nTAR7_34	NOVEL-Ca21chr7-054	100.00	1472	0	0	94	1565	1	1472	0.0	2719
SC5314_nTAR5_25	NOVEL-Ca21chr5-035	100.00	274	0	0	210	483	1	274	4e-145	507
SC5314_nTAR4_29	NOVEL-Ca21chr4-038	100.00	2243	0	0	1	2243	1756	3998	0.0	4143
SC5314_nTAR3_22	NOVEL-Ca21chr3-027	100.00	84	0	0	1	84	193	276	1e-39	156
SC5314_nTAR1_201	NOVEL-Ca21chr1-033	100.00	531	0	0	56	586	1	531	0.0	981
SC5314_nTARR_208	NOVEL-Ca21chrR-034	100.00	337	0	0	23	359	1	337	3e-180	623
SC5314_nTAR5_29	NOVEL-Ca21chr5-039	100.00	547	0	0	25	571	1	547	0.0	1011
SC5314_nTAR6_37	NOVEL-Ca21chr6-033	100.00	955	0	0	106	1060	1	955	0.0	1764
SC5314_nTAR4_33	NOVEL-Ca21chr4-042	100.00	654	0	0	126	779	1	654	0.0	1208
SC5314_nTAR7_36	NOVEL-Ca21chr7-055	100.00	346	0	0	291	636	1	346	0.0	640
SC5314_nTAR4_34	NOVEL-Ca21chr4-043	100.00	427	0	0	1	427	34	460	0.0	789
SC5314_nTAR1_18	NOVEL-Ca21chr1-036	100.00	176	0	0	1	176	233	408	7e-91	326
SC5314_nTARR_22	NOVEL-Ca21chrR-035	100.00	347	0	0	116	462	1	347	0.0	641
SC5314_nTAR5_31	NOVEL-Ca21chr5-040	100.00	374	0	0	1	374	68	441	0.0	691
SC5314_nTAR1_19	NOVEL-Ca21chr1-037	100.00	610	0	0	1	610	83	692	0.0	1127
SC5314_nTAR1_20	NOVEL-Ca21chr1-038	100.00	302	0	0	289	590	1	302	1e-160	558
SC5314_nTAR4_37	NOVEL-Ca21chr4-048	100.00	653	0	0	260	912	1	653	0.0	1206
SC5314_nTAR2_27	NOVEL-Ca21chr2-030	100.00	624	0	0	1	624	451	1074	0.0	1153
SC5314_nTAR2_28	NOVEL-Ca21chr2-030	100.00	272	0	0	1	272	1320	1591	2e-144	503
SC5314_nTAR2_29	NOVEL-Ca21chr2-031	100.00	441	0	0	242	682	1	441	0.0	815
SC5314_nTAR2_30	NOVEL-Ca21chr2-032	100.00	390	0	0	1	390	504	893	0.0	721
SC5314_nTAR2_31	NOVEL-Ca21chr2-033	100.00	346	0	0	1	346	87	432	0.0	640
SC5314_nTAR2_34	NOVEL-Ca21chr2-035	100.00	326	0	0	91	416	1	326	4e-174	603
SC5314_nTAR2_37	NOVEL-Ca21chr2-038	100.00	471	0	0	19	489	1	471	0.0	859
SC5314_nTAR2_38	NOVEL-Ca21chr2-040	100.00	446	0	0	4	449	1	446	0.0	824
SC5314_nTAR5_35	NOVEL-Ca21chr5-047	100.00	356	0	0	225	580	1	356	0.0	658
SC5314_nTAR5_36	NOVEL-Ca21chr5-048	100.00	906	0	0	10	915	1	906	0.0	1674
SC5314_nTAR5_37	NOVEL-Ca21chr5-048	100.00	629	0	0	1	629	279	907	0.0	1162
SC5314_nTAR4_39	NOVEL-Ca21chr4-055	100.00	563	0	0	1	563	26	588	0.0	1040
SC5314_nTAR2_41	NOVEL-Ca21chr2-044	100.00	361	0	0	1	361	3	363	0.0	667
SC5314_nTAR2_205	NOVEL-Ca21chr2-045	100.00	524	0	0	1	524	31	554	0.0	968
SC5314_nTAR3_31	NOVEL-Ca21chr3-031	100.00	360	0	0	7	366	1	360	0.0	665
SC5314_nTARR_27	NOVEL-Ca21chrR-045	100.00	346	0	0	127	472	1	346	0.0	640
SC5314_nTARR_28	NOVEL-Ca21chrR-047	100.00	851	0	0	442	1292	1	851	0.0	1572
SC5314_nTARR_201	NOVEL-Ca21chrR-048	100.00	1460	0	0	1	1460	42	1501	0.0	2697
SC5314_nTAR4_42	NOVEL-Ca21chr4-058	100.00	546	0	0	1	546	426	971	0.0	1009
SC5314_nTAR1_24	NOVEL-Ca21chr1-047	100.00	256	0	0	1	256	124	379	4e-135	473
SC5314_nTAR4_43	NOVEL-Ca21chr4-060	100.00	345	0	0	180	524	1	345	0.0	638
SC5314_nTAR3_33	NOVEL-Ca21chr3-035	100.00	392	0	0	17	408	1	392	0.0	725
SC5314_nTAR3_34	NOVEL-Ca21chr3-039	100.00	359	0	0	6	364	1	359	0.0	664
SC5314_nTAR3_35	NOVEL-Ca21chr3-039	100.00	383	0	0	1	383	176	558	0.0	708
SC5314_nTAR4_44	NOVEL-Ca21chr4-062	100.00	509	0	0	1	509	411	919	0.0	941
SC5314_nTAR1_25	NOVEL-Ca21chr1-048	100.00	440	0	0	269	708	1	440	0.0	813
SC5314_nTAR3_36	NOVEL-Ca21chr3-045	100.00	730	0	0	7	736	1	730	0.0	1349
SC5314_nTAR3_37	NOVEL-Ca21chr3-045	100.00	404	0	0	1	404	486	889	0.0	747
SC5314_nTARR_29	NOVEL-Ca21chrR-053	100.00	925	0	0	29	953	1	925	0.0	1709
SC5314_nTAR4_46	NOVEL-Ca21chr4-066	100.00	518	0	0	139	656	1	518	0.0	950
SC5314_nTARR_30	NOVEL-Ca21chrR-059	100.00	574	0	0	1	574	68	641	0.0	1061
SC5314_nTAR2_51	NOVEL-Ca21chr2-052	100.00	709	0	0	1	709	150	858	0.0	1310
SC5314_nTAR2_52	NOVEL-Ca21chr2-053	100.00	320	0	0	1	320	324	643	6e-171	592
SC5314_nTAR2_53	NOVEL-Ca21chr2-054	100.00	372	0	0	18	389	1	372	0.0	688
SC5314_nTARR_31	NOVEL-Ca21chrR-066	100.00	856	0	0	1	856	121	976	0.0	1581
SC5314_nTARR_32	NOVEL-Ca21chrR-068	100.00	963	0	0	135	1097	1	963	0.0	1779
SC5314_nTAR4_50	NOVEL-Ca21chr4-069	100.00	385	0	0	31	415	1	385	0.0	712
SC5314_nTARR_33	NOVEL-Ca21chrR-073	100.00	617	0	0	1	617	661	1277	0.0	1140
SC5314_nTARR_34	NOVEL-Ca21chrR-074	100.00	1092	0	0	1	1092	34	1125	0.0	2017
SC5314_nTARR_35	NOVEL-Ca21chrR-074	100.00	298	0	0	1	298	2080	2377	1e-158	551
SC5314_nTAR2_56	NOVEL-Ca21chr2-057	100.00	303	0	0	1	303	63	365	2e-161	560
SC5314_nTAR2_57	NOVEL-Ca21chr2-058	100.00	314	0	0	7	320	1	314	2e-167	580
SC5314_nTAR1_27	NOVEL-Ca21chr1-061	100.00	421	0	0	468	888	1	421	0.0	778
SC5314_nTAR4_52	NOVEL-Ca21chr4-070	100.00	342	0	0	39	380	1	342	0.0	632
SC5314_nTAR2_58	NOVEL-Ca21chr2-059	100.00	583	0	0	1	583	73	655	0.0	1077
SC5314_nTAR4_53	NOVEL-Ca21chr4-072	100.00	314	0	0	1	314	30	343	2e-167	580
SC5314_nTAR2_59	NOVEL-Ca21chr2-060	100.00	258	0	0	1	258	260	517	2e-136	477
SC5314_nTAR2_206	NOVEL-Ca21chr2-061	100.00	217	0	0	1	217	54	270	9e-114	401
SC5314_nTAR1_208	NOVEL-Ca21chr1-064	100.00	418	0	0	25	442	1	418	0.0	773
SC5314_nTAR1_31	NOVEL-Ca21chr1-066	100.00	746	0	0	26	771	1	746	0.0	1378
SC5314_nTARR_38	NOVEL-Ca21chrR-081	100.00	244	0	0	165	408	1	244	1e-128	451
SC5314_nTAR1_33	NOVEL-Ca21chr1-067	100.00	1539	0	0	66	1604	1	1539	0.0	2843
SC5314_nTARR_39	NOVEL-Ca21chrR-082	100.00	567	0	0	8	574	1	567	0.0	1048
SC5314_nTAR2_65	NOVEL-Ca21chr2-063	100.00	457	0	0	20	476	1	457	0.0	845
SC5314_nTAR2_207	NOVEL-Ca21chr2-065	100.00	675	0	0	201	875	1	675	0.0	1247
SC5314_nTAR2_66	NOVEL-Ca21chr2-067	100.00	382	0	0	1	382	113	494	0.0	706
SC5314_nTARR_42	NOVEL-Ca21chrR-084	100.00	490	0	0	1	490	24	513	0.0	905
SC5314_nTAR3_46	NOVEL-Ca21chr3-064	100.00	465	0	0	39	503	1	465	0.0	859
SC5314_nTAR1_37	NOVEL-Ca21chr1-073	100.00	353	0	0	12	364	1	353	0.0	652
SC5314_nTAR1_38	NOVEL-Ca21chr1-073	100.00	604	0	0	1	604	285	888	0.0	1116
SC5314_nTAR1_202	NOVEL-Ca21chr1-075	100.00	715	0	0	30	744	1	715	0.0	1321
SC5314_nTARR_44	NOVEL-Ca21chrR-086	100.00	922	0	0	64	985	1	922	0.0	1703
SC5314_nTAR2_71	NOVEL-Ca21chr2-073	100.00	936	0	0	1	936	45	980	0.0	1729
SC5314_nTAR2_72	NOVEL-Ca21chr2-075	100.00	364	0	0	7	370	1	364	0.0	673
SC5314_nTARR_45	NOVEL-Ca21chrR-091	100.00	941	0	0	1	941	620	1560	0.0	1738
SC5314_nTAR2_75	NOVEL-Ca21chr2-080	100.00	1711	0	0	296	2006	1	1711	0.0	3160
SC5314_nTAR1_40	NOVEL-Ca21chr1-084	100.00	199	0	0	1	199	261	459	3e-103	368
SC5314_nTAR1_41	NOVEL-Ca21chr1-085	100.00	321	0	0	1	321	102	422	2e-171	593
SC5314_nTARR_47	NOVEL-Ca21chrR-098	100.00	572	0	0	33	604	1	572	0.0	1057
SC5314_nTARR_50	NOVEL-Ca21chrR-099	100.00	607	0	0	1	607	52	658	0.0	1122
SC5314_nTARR_51	NOVEL-Ca21chrR-099	100.00	610	0	0	1	610	86	695	0.0	1127
SC5314_nTARR_52	NOVEL-Ca21chrR-100	100.00	420	0	0	301	720	1	420	0.0	776
SC5314_nTARR_53	NOVEL-Ca21chrR-100	100.00	485	0	0	1	485	489	973	0.0	896
SC5314_nTARR_54	NOVEL-Ca21chrR-100	100.00	715	0	0	1	715	1845	2559	0.0	1321
SC5314_nTAR2_79	NOVEL-Ca21chr2-085	100.00	573	0	0	1	573	573	1145	0.0	1059
SC5314_nTAR2_80	NOVEL-Ca21chr2-086	100.00	592	0	0	1	592	559	1150	0.0	1090
SC5314_nTAR1_44	NOVEL-Ca21chr1-090	100.00	661	0	0	85	745	1	661	0.0	1221
SC5314_nTARR_56	NOVEL-Ca21chrR-102	100.00	325	0	0	499	823	1	325	4e-173	601
SC5314_nTAR2_82	NOVEL-Ca21chr2-088	100.00	724	0	0	167	890	1	724	0.0	1338
SC5314_nTAR2_83	NOVEL-Ca21chr2-089	100.00	260	0	0	38	297	1	260	1e-137	481
SC5314_nTARR_60	NOVEL-Ca21chrR-103	100.00	401	0	0	16	416	1	401	0.0	741
SC5314_nTARR_61	NOVEL-Ca21chrR-105	100.00	286	0	0	175	460	1	286	7e-152	529
SC5314_nTARR_62	NOVEL-Ca21chrR-106	100.00	590	0	0	1	590	77	666	0.0	1090
SC5314_nTAR2_85	NOVEL-Ca21chr6-039	88.73	204	22	1	3	205	208	5	4e-67	248
SC5314_nTARR_63	NOVEL-Ca21chrR-106	100.00	525	0	0	1	525	755	1279	0.0	970
SC5314_nTAR2_86	NOVEL-Ca21chr2-092	100.00	263	0	0	166	428	1	263	4e-139	486
SC5314_nTAR2_87	NOVEL-Ca21chr2-092	100.00	362	0	0	1	362	475	836	0.0	669
SC5314_nTAR1_45	NOVEL-Ca21chr1-096	100.00	831	0	0	38	868	1	831	0.0	1535
SC5314_nTARR_65	NOVEL-Ca21chrR-109	100.00	799	0	0	23	821	1	799	0.0	1476
SC5314_nTAR1_50	NOVEL-Ca21chr1-103	100.00	411	0	0	58	468	1	411	0.0	760
SC5314_nTAR1_55	NOVEL-Ca21chr1-107	100.00	647	0	0	183	829	1	647	0.0	1195
SC5314_nTAR1_56	NOVEL-Ca21chr1-108	100.00	338	0	0	1	338	279	616	0.0	625
SC5314_nTAR1_61	NOVEL-Ca21chr1-120	100.00	310	0	0	281	590	1	310	5e-165	573
SC5314_nTAR1_62	NOVEL-Ca21chr1-121	100.00	868	0	0	22	889	1	868	0.0	1604
SC5314_nTAR1_64	NOVEL-Ca21chr1-131	100.00	304	0	0	71	374	1	304	7e-162	562
SC5314_nTAR1_65	NOVEL-Ca21chr1-133	100.00	616	0	0	675	1290	1	616	0.0	1138
SC5314_nTAR1_69	NOVEL-Ca21chr1-135	100.00	539	0	0	21	559	1	539	0.0	996

## Sheet: Table S5C
Supp. Table S5C: BlastN results with data from Sellam et al
nc nTAR ID_our study [query]	nc nTAR ID_Sellam [subject]	Identicals [%]	alignment length [nt]	mismatch counts	gaps	q._start	q._end	s._start	s._end	E-Value	Bit score
SC5314_nTAR3_1	TF1W339	95.93	246	10	0	1038	1283	794	1039	1e-112	399
SC5314_nTARR_1	TFRC248	100.00	514	0	0	1	514	78	591	0.0	950
SC5314_nTAR2_1	TF2W275	100.00	253	0	0	282	534	1	253	1e-133	468
SC5314_nTAR4_2	TF4W178	100.00	60	0	0	150	209	1	60	3e-26	111
SC5314_nTAR4_5	TF4W43	100.00	60	0	0	618	677	1	60	3e-26	111
SC5314_nTAR2_203	TF2W325	100.00	60	0	0	163	222	1	60	3e-26	111
SC5314_nTAR7_1	TF7C2	100.00	650	0	0	14	663	1	650	0.0	1201
SC5314_nTAR3_3	TF3W30	100.00	119	0	0	592	710	1	119	8e-59	220
SC5314_nTAR7_2	TF7C20	100.00	178	0	0	67	244	1	178	6e-92	329
SC5314_nTAR7_3	TF7W3	100.00	465	0	0	1	465	9	473	0.0	859
SC5314_nTAR7_4	TF7W7	100.00	310	0	0	102	411	1	310	2e-165	573
SC5314_nTAR7_5	TF7W12	100.00	296	0	0	26	321	1	296	1e-157	547
SC5314_nTAR7_6	TF7C59	100.00	60	0	0	424	483	1	60	3e-26	111
SC5314_nTAR5_4	TF5W3	100.00	601	0	0	1	601	50	650	0.0	1110
SC5314_nTAR5_5	TF5W160	100.00	119	0	0	431	549	1	119	5e-59	220
SC5314_nTAR2_4	TF2C247	100.00	178	0	0	280	457	1	178	1e-91	329
SC5314_nTAR4_8	TF4W49	100.00	60	0	0	283	342	1	60	2e-26	111
SC5314_nTAR7_7	TF7C8	100.00	355	0	0	8	362	1	355	0.0	656
SC5314_nTAR7_8	TF7C29	100.00	119	0	0	286	404	1	119	3e-59	220
SC5314_nTAR7_9	TF7C31	100.00	119	0	0	293	411	1	119	4e-59	220
SC5314_nTAR7_10	TF7C13	100.00	286	0	0	1	286	11	296	3e-152	529
SC5314_nTAR7_11	TF7C4	100.00	380	0	0	1	380	35	414	0.0	702
SC5314_nTAR5_6	TF5C1	100.00	1181	0	0	111	1291	1	1181	0.0	2182
SC5314_nTAR7_13	TF7W1	100.00	250	0	0	71	320	1	250	3e-132	462
SC5314_nTAR2_5	TF2C339	100.00	119	0	0	549	667	1	119	5e-59	220
SC5314_nTAR2_7	TF2W96	100.00	60	0	0	579	638	1	60	3e-26	111
SC5314_nTAR2_9	TF2C98	100.00	60	0	0	10	69	1	60	3e-26	111
SC5314_nTAR2_10	TF2C99	100.00	60	0	0	196	255	1	60	1e-26	111
SC5314_nTAR1_4	TF1C343	100.00	650	0	0	89	738	1	650	0.0	1201
SC5314_nTAR1_5	TF1W19	100.00	178	0	0	525	702	1	178	1e-91	329
SC5314_nTAR3_6	TF3W76	100.00	60	0	0	139	198	1	60	2e-26	111
SC5314_nTAR5_10	TF5W181	100.00	60	0	0	216	275	1	60	6e-26	111
SC5314_nTAR5_11	TF5C22	100.00	178	0	0	339	516	1	178	1e-91	329
SC5314_nTAR5_12	TF5C22	100.00	178	0	0	339	516	1	178	9e-92	329
SC5314_nTAR3_8	TF3W21	100.00	178	0	0	237	414	1	178	6e-92	329
SC5314_nTAR5_201	TF5C188	100.00	223	0	0	1	223	15	237	3e-117	412
SC5314_nTAR6_8	TF6C9	100.00	178	0	0	97	274	1	178	5e-92	329
SC5314_nTAR4_11	TF4W2	100.00	316	0	0	1	316	99	414	1e-168	584
SC5314_nTAR4_12	TF4C3	100.00	407	0	0	1	407	8	414	0.0	752
SC5314_nTAR6_11	TF6C16	100.00	119	0	0	552	670	1	119	7e-59	220
SC5314_nTAR3_9	TF3W37	100.00	119	0	0	448	566	1	119	4e-59	220
SC5314_nTAR6_13	TF6W17	100.00	119	0	0	48	166	1	119	3e-59	220
SC5314_nTAR6_14	TF6C121	100.00	1122	0	0	12	1133	1	1122	0.0	2073
SC5314_nTAR6_15	TF6C101	100.00	154	0	0	484	637	1	154	2e-78	285
SC5314_nTAR6_16	TF6C101	100.00	99	0	0	1	99	198	296	6e-48	183
SC5314_nTAR4_14	TF4C179	100.00	237	0	0	406	642	1	237	1e-124	438
SC5314_nTAR4_15	TF4C192	100.00	886	0	0	6	891	1	886	0.0	1637
SC5314_nTAR3_10	TF3C23	100.00	178	0	0	478	655	1	178	2e-91	329
SC5314_nTAR2_12	TF2W116	100.00	60	0	0	61	120	1	60	2e-26	111
SC5314_nTAR5_14	TF5W16	100.00	237	0	0	8	244	1	237	7e-125	438
SC5314_nTAR1_10	TF1C326	100.00	294	0	0	1	294	3	296	1e-156	544
SC5314_nTAR3_12	TF3C221	100.00	610	0	0	1	610	23	632	0.0	1127
SC5314_nTAR3_13	TF3C88	100.00	60	0	0	635	694	1	60	3e-26	111
SC5314_nTAR2_13	TF2W123	100.00	30	0	0	537	566	1	30	1e-09	56.5
SC5314_nTAR4_17	TF4W10	100.00	296	0	0	277	572	1	296	2e-157	547
SC5314_nTAR2_14	TF2W329	100.00	355	0	0	20	374	1	355	0.0	656
SC5314_nTARR_9	TFRC19	100.00	178	0	0	416	593	1	178	8e-92	329
SC5314_nTAR6_20	TF6W98	100.00	119	0	0	1	119	178	296	6e-59	220
SC5314_nTAR7_15	TF7W92	100.00	60	0	0	842	901	1	60	5e-26	111
SC5314_nTAR6_21	TF6C124	100.00	194	0	0	1	194	44	237	1e-100	359
SC5314_nTAR7_16	TF7C36	100.00	119	0	0	680	798	1	119	6e-59	220
SC5314_nTAR7_17	TF7W141	100.00	60	0	0	367	426	1	60	2e-26	111
SC5314_nTAR1_12	TF1W38	100.00	119	0	0	123	241	1	119	3e-59	220
SC5314_nTAR1_13	TF1W119	100.00	60	0	0	367	426	1	60	2e-26	111
SC5314_nTAR4_19	TF4W25	100.00	119	0	0	653	771	1	119	1e-58	220
SC5314_nTAR5_20	TF5W37	100.00	119	0	0	125	243	1	119	3e-59	220
SC5314_nTAR4_22	TF4C11	100.00	296	0	0	35	330	1	296	1e-157	547
SC5314_nTAR4_24	TF4W200	100.00	119	0	0	4	122	1	119	4e-59	220
SC5314_nTAR5_21	TF5W38	100.00	33	0	0	1	33	87	119	3e-11	62.1
SC5314_nTARR_14	TFRW104	100.00	60	0	0	1519	1578	1	60	7e-26	111
SC5314_nTAR6_23	TF6C112	100.00	60	0	0	273	332	1	60	1e-25	111
SC5314_nTAR7_21	TF7W129	100.00	184	0	0	833	1016	1	184	5e-95	340
SC5314_nTAR7_22	TF7C101	100.00	39	0	0	1	39	22	60	1e-14	73.1
SC5314_nTAR7_23	TF7C5	100.00	400	0	0	1	400	15	414	0.0	739
SC5314_nTAR7_24	TF7W136	100.00	60	0	0	1750	1809	1	60	8e-26	111
SC5314_nTARR_15	TFRW1	100.00	1023	0	0	1	1023	218	1240	0.0	1890
SC5314_nTARR_16	TFRC9	100.00	296	0	0	29	324	1	296	1e-157	547
SC5314_nTARR_207	TFRC20	100.00	178	0	0	23	200	1	178	3e-92	329
SC5314_nTARR_17	TFRC117	100.00	60	0	0	431	490	1	60	3e-26	111
SC5314_nTAR4_27	TF4W84	100.00	60	0	0	313	372	1	60	2e-26	111
SC5314_nTAR4_28	TF4W84	100.00	60	0	0	306	365	1	60	2e-26	111
SC5314_nTAR5_23	TF5W2	100.00	917	0	0	1	917	18	934	0.0	1694
SC5314_nTAR2_20	TF2W19	100.00	237	0	0	155	391	1	237	7e-125	438
SC5314_nTAR7_25	TF7C103	100.00	60	0	0	25	84	1	60	3e-26	111
SC5314_nTAR3_17	TF3W101	100.00	60	0	0	64	123	1	60	4e-26	111
SC5314_nTAR1_17	TF1W402	100.00	810	0	0	1	810	2	811	0.0	1496
SC5314_nTAR7_29	TF7C16	100.00	156	0	0	426	581	1	156	1e-79	289
SC5314_nTAR6_33	TF6C72	100.00	60	0	0	503	562	1	60	3e-26	111
SC5314_nTAR6_34	TF6C75	100.00	60	0	0	59	118	1	60	3e-26	111
SC5314_nTAR7_31	TF7W107	100.00	60	0	0	1625	1684	1	60	8e-26	111
SC5314_nTAR7_33	TF7C124	100.00	414	0	0	431	844	1	414	0.0	765
SC5314_nTARR_18	TFRC42	100.00	119	0	0	1023	1141	1	119	8e-59	220
SC5314_nTAR2_202	TF2W348	100.00	60	0	0	175	234	1	60	1e-26	111
SC5314_nTAR7_201	TF7W144	100.00	60	0	0	415	474	1	60	2e-26	111
SC5314_nTAR7_34	TF7W154	100.00	60	0	0	651	710	1	60	7e-26	111
SC5314_nTARR_19	TFRW285	100.00	60	0	0	1834	1893	1	60	9e-26	111
SC5314_nTAR4_29	TF4C214	100.00	355	0	0	206	560	1	355	0.0	656
SC5314_nTAR6_35	TF6W22	100.00	119	0	0	359	477	1	119	8e-59	220
SC5314_nTAR6_36	TF6C78	100.00	60	0	0	35	94	1	60	2e-26	111
SC5314_nTAR5_29	TF5W189	100.00	60	0	0	219	278	1	60	3e-26	111
SC5314_nTAR6_37	TF6W5	100.00	237	0	0	415	651	1	237	2e-124	438
SC5314_nTARR_21	TFRW293	100.00	355	0	0	48	402	1	355	0.0	656
SC5314_nTAR7_36	TF7W9	100.00	255	0	0	382	636	1	255	1e-134	472
SC5314_nTAR4_34	TF4W5	100.00	355	0	0	42	396	1	355	0.0	656
SC5314_nTAR1_18	TF1C321	100.00	276	0	0	1	276	139	414	1e-146	510
SC5314_nTAR5_30	TF5W4	100.00	581	0	0	1	581	11	591	0.0	1074
SC5314_nTAR5_31	TF5C25	100.00	178	0	0	169	346	1	178	7e-92	329
SC5314_nTAR1_19	TF1C22	100.00	127	0	0	1	127	52	178	2e-63	235
SC5314_nTAR2_27	TF2C158	100.00	50	0	0	1	50	11	60	1e-20	93.5
SC5314_nTAR2_28	TF2W21	100.00	237	0	0	7	243	1	237	5e-125	438
SC5314_nTAR2_30	TF2W262	100.00	296	0	0	35	330	1	296	1e-157	547
SC5314_nTAR2_31	TF2W6	100.00	304	0	0	1	304	111	414	3e-162	562
SC5314_nTAR2_32	TF2W261	100.00	237	0	0	44	280	1	237	7e-125	438
SC5314_nTAR6_39	TF6C90	100.00	60	0	0	47	106	1	60	9e-26	111
SC5314_nTARR_24	TFRC134	100.00	60	0	0	549	608	1	60	3e-26	111
SC5314_nTARR_25	TFRC343	100.00	60	0	0	419	478	1	60	1e-25	111
SC5314_nTAR2_37	TF2C315	100.00	405	0	0	1	405	10	414	0.0	737
SC5314_nTAR2_38	TF2W309	100.00	355	0	0	57	411	1	355	0.0	656
SC5314_nTARR_26	TFRC286	100.00	60	0	0	323	382	1	60	2e-26	111
SC5314_nTAR5_35	TF5W9	100.00	355	0	0	134	488	1	355	0.0	656
SC5314_nTAR5_36	TF5C52	100.00	119	0	0	204	322	1	119	6e-59	220
SC5314_nTAR5_37	TF5C146	100.00	60	0	0	566	625	1	60	3e-26	111
SC5314_nTAR3_30	TF3C13	100.00	296	0	0	656	951	1	296	3e-157	547
SC5314_nTAR4_39	TF4C126	100.00	60	0	0	442	501	1	60	2e-26	111
SC5314_nTAR4_40	TF4W6	100.00	355	0	0	67	421	1	355	0.0	656
SC5314_nTAR2_41	TF2C319	100.00	178	0	0	7	184	1	178	4e-92	329
SC5314_nTAR2_205	TF2C22	100.00	237	0	0	62	298	1	237	9e-125	438
SC5314_nTAR3_31	TF3C222	100.00	234	0	0	1	234	4	237	3e-123	433
SC5314_nTARR_27	TFRW47	100.00	119	0	0	389	507	1	119	4e-59	220
SC5314_nTARR_28	TFRW236	100.00	296	0	0	854	1149	1	296	4e-157	547
SC5314_nTARR_201	TFRW329	100.00	1405	0	0	1	1405	13	1417	0.0	2595
SC5314_nTAR4_42	TF4C38	100.00	119	0	0	172	290	1	119	4e-59	220
SC5314_nTAR1_24	TF1C411	100.00	118	0	0	1	118	2	119	1e-58	219
SC5314_nTAR4_43	TF4W18	100.00	92	0	0	1	92	87	178	4e-44	171
SC5314_nTAR3_33	TF3C125	100.00	60	0	0	263	322	1	60	2e-26	111
SC5314_nTAR3_34	TF3W132	100.00	60	0	0	222	281	1	60	2e-26	111
SC5314_nTAR3_35	TF3C133	100.00	60	0	0	219	278	1	60	2e-26	111
SC5314_nTAR2_43	TF2W169	100.00	60	0	0	20	79	1	60	2e-26	111
SC5314_nTAR1_25	TF1C9	100.00	296	0	0	93	388	1	296	2e-157	547
SC5314_nTARR_202	TFRW48	100.00	62	0	0	2577	2638	1	62	9e-27	115
SC5314_nTAR4_46	TF4C12	100.00	296	0	0	220	515	1	296	3e-157	547
SC5314_nTAR2_45	TF2C302	100.00	355	0	0	11	365	1	355	0.0	656
SC5314_nTARR_30	TFRC320	100.00	178	0	0	54	231	1	178	6e-92	329
SC5314_nTAR2_48	TF2C12	100.00	296	0	0	16	311	1	296	1e-157	547
SC5314_nTAR2_50	TF2C255	100.00	226	0	0	1	226	12	237	6e-119	418
SC5314_nTAR2_51	TF2C265	100.00	295	0	0	1	295	2	296	7e-157	545
SC5314_nTAR2_52	TF2W23	100.00	237	0	0	81	317	1	237	6e-125	438
SC5314_nTAR2_53	TF2W24	100.00	237	0	0	107	343	1	237	7e-125	438
SC5314_nTAR2_55	TF2C32	100.00	169	0	0	1	169	10	178	6e-87	313
SC5314_nTAR4_49	TF4C227	100.00	60	0	0	65	124	1	60	3e-26	111
SC5314_nTARR_31	TFRW163	100.00	40	0	0	818	857	1	40	5e-15	75.0
SC5314_nTARR_32	TFRW5	100.00	473	0	0	153	625	1	473	0.0	874
SC5314_nTAR4_50	TF4C148	100.00	60	0	0	415	474	1	60	2e-26	111
SC5314_nTARR_33	TFRC55	100.00	119	0	0	418	536	1	119	4e-59	220
SC5314_nTARR_203	TFRW247	100.00	189	0	0	34	222	1	189	2e-98	350
SC5314_nTARR_34	TFRW247	100.00	1092	0	0	1	1092	172	1263	0.0	2017
SC5314_nTARR_35	TFRW247	100.00	346	0	0	1	346	2218	2563	0.0	640
SC5314_nTAR2_57	TF2W271	100.00	355	0	0	29	383	1	355	0.0	656
SC5314_nTAR4_52	TF4W4	100.00	338	0	0	1	338	77	414	0.0	625
SC5314_nTAR4_53	TF4C154	100.00	60	0	0	174	233	1	60	2e-26	111
SC5314_nTAR4_54	TF4W191	100.00	60	0	0	4269	4328	1	60	2e-25	111
SC5314_nTAR4_55	TF4C7	100.00	355	0	0	71	425	1	355	0.0	656
SC5314_nTAR4_57	TF4W156	100.00	237	0	0	63	299	1	237	8e-125	438
SC5314_nTAR2_206	TF2C335	100.00	178	0	0	40	217	1	178	3e-92	329
SC5314_nTAR2_61	TF2C5	100.00	473	0	0	134	606	1	473	0.0	874
SC5314_nTAR1_208	TF1W449	100.00	115	0	0	1	115	5	119	8e-57	213
SC5314_nTAR1_31	TF1W374	100.00	119	0	0	452	570	1	119	5e-59	220
SC5314_nTAR1_32	TF1C64	100.00	109	0	0	1	109	11	119	1e-53	202
SC5314_nTARR_38	TFRC174	100.00	60	0	0	167	226	1	60	2e-26	111
SC5314_nTAR2_63	TF2W333	100.00	329	0	0	1	329	27	355	5e-176	608
SC5314_nTAR1_33	TF1C12	100.00	237	0	0	70	306	1	237	5e-124	438
SC5314_nTARR_39	TFRC321	100.00	178	0	0	1	178	1	178	6e-92	329
SC5314_nTARR_40	TFRW240	100.00	60	0	0	425	484	1	60	2e-26	111
SC5314_nTAR2_65	TF2C8	100.00	334	0	0	1	334	22	355	1e-178	617
SC5314_nTAR2_207	TF2C246	100.00	119	0	0	465	583	1	119	6e-59	220
SC5314_nTARR_42	TFRC295	100.00	60	0	0	248	307	1	60	2e-26	111
SC5314_nTAR3_46	TF3W61	100.00	107	0	0	1	107	13	119	2e-52	198
SC5314_nTAR1_37	TF1W357	100.00	237	0	0	62	298	1	237	6e-125	438
SC5314_nTAR1_38	TF1C373	100.00	237	0	0	121	357	1	237	1e-124	438
SC5314_nTARR_44	TFRW251	100.00	178	0	0	111	288	1	178	1e-91	329
SC5314_nTAR2_70	TF2C331	100.00	119	0	0	227	345	1	119	6e-59	220
SC5314_nTAR2_72	TF2W13	100.00	296	0	0	38	333	1	296	1e-157	547
SC5314_nTARR_45	TFRC2	100.00	879	0	0	1	879	8	886	0.0	1624
SC5314_nTAR2_73	TF2C318	100.00	296	0	0	15	310	1	296	2e-157	547
SC5314_nTAR2_75	TF2W10	100.00	355	0	0	1104	1458	1	355	0.0	656
SC5314_nTAR1_40	TF1W393	100.00	704	0	0	1	704	6	709	0.0	1301
SC5314_nTAR2_77	TF2C290	100.00	524	0	0	1	524	9	532	0.0	968
SC5314_nTAR1_41	TF1W69	100.00	40	0	0	1	40	80	119	2e-15	75.0
SC5314_nTARR_47	TFRW203	100.00	60	0	0	235	294	1	60	3e-26	111
SC5314_nTARR_50	TFRW4	100.00	583	0	0	25	607	1	583	0.0	1077
SC5314_nTARR_51	TFRW4	100.00	581	0	0	1	581	11	591	0.0	1074
SC5314_nTARR_52	TFRW16	100.00	237	0	0	381	617	1	237	1e-124	438
SC5314_nTARR_53	TFRC243	100.00	473	0	0	6	478	1	473	0.0	874
SC5314_nTARR_54	TFRW10	100.00	237	0	0	479	715	1	237	1e-124	438
SC5314_nTAR2_79	TF2C81	100.00	59	0	0	515	573	1	59	9e-26	110
SC5314_nTAR2_80	TF2C82	100.00	119	0	0	29	147	1	119	5e-58	217
SC5314_nTAR1_44	TF1W71	100.00	119	0	0	520	638	1	119	5e-59	220
SC5314_nTARR_56	TFRW223	100.00	60	0	0	883	942	1	60	5e-26	111
SC5314_nTAR2_82	TF2C2	100.00	768	0	0	54	821	1	768	0.0	1419
SC5314_nTAR2_83	TF2C14	100.00	296	0	0	31	326	1	296	9e-158	547
SC5314_nTARR_58	TFRW17	100.00	237	0	0	402	638	1	237	1e-124	438
SC5314_nTARR_60	TFRW266	100.00	355	0	0	11	365	1	355	0.0	656
SC5314_nTARR_62	TFRW269	100.00	473	0	0	58	530	1	473	0.0	874
SC5314_nTAR2_85	TF2C258	100.00	827	0	0	10	836	1	827	0.0	1528
SC5314_nTARR_206	TFRW324	100.00	345	0	0	1	345	11	355	0.0	638
SC5314_nTAR2_86	TF2W239	100.00	60	0	0	283	342	1	60	2e-26	111
SC5314_nTARR_64	TFRW255	100.00	473	0	0	43	515	1	473	0.0	874
SC5314_nTAR1_45	TF1W325	100.00	827	0	0	118	944	1	827	0.0	1528
SC5314_nTARR_65	TFRW62	100.00	119	0	0	371	489	1	119	6e-59	220
SC5314_nTAR2_90	TF2C16	100.00	296	0	0	10	305	1	296	2e-157	547
SC5314_nTARR_66	TFRC63	100.00	119	0	0	1154	1272	1	119	1e-58	220
SC5314_nTAR1_203	TF1W455	100.00	237	0	0	6	242	1	237	5e-125	438
SC5314_nTARR_69	TFRW294	100.00	355	0	0	25	379	1	355	0.0	656
SC5314_nTARR_68	TFRW294	100.00	355	0	0	25	379	1	355	0.0	656
SC5314_nTAR1_46	TF1C13	100.00	237	0	0	138	374	1	237	8e-125	438
SC5314_nTAR1_47	TF1W334	100.00	178	0	0	143	320	1	178	6e-92	329
SC5314_nTAR1_49	TF1C256	100.00	60	0	0	568	627	1	60	3e-26	111
SC5314_nTAR1_50	TF1W369	100.00	392	0	0	77	468	1	392	0.0	725
SC5314_nTAR1_51	TF1C14	100.00	237	0	0	76	312	1	237	9e-125	438
SC5314_nTAR1_52	TF1W6	100.00	355	0	0	80	434	1	355	0.0	656
SC5314_nTAR1_53	TF1C74	100.00	119	0	0	3	121	1	119	2e-58	220
SC5314_nTAR1_55	TF1W26	100.00	178	0	0	467	644	1	178	9e-92	329
SC5314_nTAR1_56	TF1C27	100.00	178	0	0	1	178	1	178	4e-92	329
SC5314_nTAR1_58	TF1C271	100.00	60	0	0	1143	1202	1	60	6e-26	111
SC5314_nTAR1_60	TF1W273	100.00	60	0	0	130	189	1	60	1e-26	111
SC5314_nTAR1_62	TF1W427	100.00	532	0	0	297	828	1	532	0.0	983
SC5314_nTAR1_209	TF1C477	100.00	60	0	0	183	242	1	60	2e-26	111
SC5314_nTAR1_63	TF1W295	100.00	60	0	0	1229	1288	1	60	6e-26	111
SC5314_nTAR1_64	TF1C90	100.00	119	0	0	72	190	1	119	3e-59	220
SC5314_nTAR1_65	TF1W301	100.00	60	0	0	899	958	1	60	6e-26	111
SC5314_nTAR1_67	TF1C460	100.00	242	0	0	1	242	55	296	9e-128	448
SC5314_nTAR1_69	TF1W316	100.00	296	0	0	203	498	1	296	2e-157	547

## Sheet: Table S5D
Supp. Table S5D: BlastN results with data from Tuch et al
nc nTAR ID_our study [query]	nc nTAR ID_Tuch [subject]	Identicals [%]	alignment length [nt]	mismatch counts	gaps	q._start	q._end	s._start	s._end	E-Value	Bit score
SC5314_nTAR5_2	ntar_848	100.00	617	0	0	1	617	79	695	0.0	1140
SC5314_nTAR4_5	ntar_707	100.00	649	0	0	101	749	1	649	0.0	1199
SC5314_nTAR5_3	ntar_853	100.00	157	0	0	58	214	1	157	3e-80	291
SC5314_nTAR2_203	ntar_293	100.00	167	0	0	383	549	1	167	1e-85	309
SC5314_nTAR7_3	ntar_1056	100.00	435	0	0	1	435	429	863	0.0	804
SC5314_nTAR3_4	ntar_535	100.00	363	0	0	1	363	28	390	0.0	645
SC5314_nTAR4_8	ntar_721	100.00	241	0	0	42	282	1	241	6e-127	446
SC5314_nTAR6_5	ntar_974	100.00	629	0	0	179	807	1	629	0.0	1162
SC5314_nTAR1_3	ntar_17	100.00	816	0	0	1	816	55	870	0.0	1507
SC5314_nTAR4_9	ntar_722	100.00	303	0	0	118	420	1	303	2e-161	560
SC5314_nTAR7_10	ntar_1069	100.00	338	0	0	1	338	40	377	0.0	625
SC5314_nTARR_4	ntar_1169	100.00	187	0	0	35	221	1	187	9e-97	346
SC5314_nTAR7_12	ntar_1071	100.00	153	0	0	694	846	1	153	1e-77	283
SC5314_nTAR5_6	ntar_861	100.00	129	0	0	100	228	1	129	3e-64	239
SC5314_nTAR2_5	ntar_303	100.00	577	0	0	173	749	1	577	0.0	1066
SC5314_nTAR2_9	ntar_309	100.00	582	0	0	1	582	36	617	0.0	1075
SC5314_nTAR5_8	ntar_863	100.00	408	0	0	1	408	297	704	0.0	754
SC5314_nTAR3_6	ntar_540	100.00	246	0	0	1	246	53	298	9e-130	455
SC5314_nTAR1_7	ntar_22	100.00	244	0	0	1	244	63	306	8e-129	451
SC5314_nTAR3_7	ntar_544	100.00	504	0	0	1	504	87	590	0.0	931
SC5314_nTAR5_10	ntar_865	100.00	226	0	0	674	899	1	226	4e-118	418
SC5314_nTAR5_11	ntar_866	100.00	254	0	0	205	458	1	254	7e-134	470
SC5314_nTAR5_12	ntar_866	100.00	254	0	0	205	458	1	254	7e-134	470
SC5314_nTAR1_8	ntar_25	100.00	366	0	0	1	366	33	398	0.0	676
SC5314_nTARR_5	ntar_1182	100.00	184	0	0	927	1110	1	184	8e-95	340
SC5314_nTAR6_8	ntar_982	100.00	388	0	0	1	388	197	584	0.0	717
SC5314_nTAR4_11	ntar_734	100.00	226	0	0	1	226	122	347	1e-118	418
SC5314_nTAR4_12	ntar_735	100.00	508	0	0	1	508	35	542	0.0	939
SC5314_nTAR6_11	ntar_987	100.00	765	0	0	166	930	1	765	0.0	1413
SC5314_nTARR_6	ntar_1187	100.00	164	0	0	507	670	1	164	9e-84	303
SC5314_nTARR_7	ntar_1188	100.00	208	0	0	678	885	1	208	6e-108	385
SC5314_nTAR3_9	ntar_548	100.00	603	0	0	1	603	16	618	0.0	1114
SC5314_nTAR6_12	ntar_988	100.00	158	0	0	363	520	1	158	3e-80	292
SC5314_nTAR4_13	ntar_741	100.00	295	0	0	7	301	1	295	5e-157	545
SC5314_nTAR7_14	ntar_1088	100.00	401	0	0	1	401	339	739	0.0	741
SC5314_nTAR1_210	ntar_29	100.00	48	0	0	351	398	1	48	1e-19	89.8
SC5314_nTAR1_205	ntar_30	100.00	477	0	0	1	477	2	478	0.0	881
SC5314_nTAR3_10	ntar_553	100.00	249	0	0	212	460	1	249	8e-131	460
SC5314_nTAR2_11	ntar_316	100.00	553	0	0	33	585	1	553	0.0	1022
SC5314_nTAR5_14	ntar_876	100.00	392	0	0	1	392	25	416	0.0	725
SC5314_nTAR5_15	ntar_877	100.00	388	0	0	75	462	1	388	0.0	717
SC5314_nTAR1_10	ntar_34	100.00	346	0	0	1	346	103	448	0.0	640
SC5314_nTAR3_11	ntar_555	100.00	1497	0	0	1	1497	50	1546	0.0	2765
SC5314_nTAR3_12	ntar_555	100.00	591	0	0	1	591	1783	2373	0.0	1092
SC5314_nTAR2_13	ntar_317	100.00	446	0	0	121	566	1	446	0.0	824
SC5314_nTAR4_17	ntar_747	100.00	504	0	0	98	601	1	504	0.0	931
SC5314_nTAR2_14	ntar_323	100.00	411	0	0	1	411	9	419	0.0	760
SC5314_nTARR_9	ntar_1196	100.00	317	0	0	348	664	1	317	6e-169	586
SC5314_nTARR_10	ntar_1197	100.00	217	0	0	823	1039	1	217	5e-113	401
SC5314_nTAR7_17	ntar_1103	100.00	159	0	0	366	524	1	159	3e-81	294
SC5314_nTAR1_13	ntar_45	100.00	217	0	0	1	217	154	370	1e-113	401
SC5314_nTAR4_19	ntar_759	100.00	224	0	0	1061	1284	1	224	6e-117	414
SC5314_nTAR4_20	ntar_761	100.00	427	0	0	1	427	1	427	0.0	789
SC5314_nTAR4_24	ntar_768	100.00	569	0	0	10	578	1	569	0.0	1051
SC5314_nTAR6_23	ntar_1011	100.00	659	0	0	1836	2494	1	659	0.0	1218
SC5314_nTAR7_21	ntar_1115	100.00	1016	0	0	1	1016	20	1035	0.0	1877
SC5314_nTAR7_22	ntar_1118	100.00	526	0	0	12	537	1	526	0.0	972
SC5314_nTAR6_24	ntar_1012	100.00	559	0	0	1	559	109	667	0.0	1033
SC5314_nTAR6_25	ntar_1013	100.00	240	0	0	199	438	1	240	3e-126	444
SC5314_nTAR1_15	ntar_62	100.00	480	0	0	1	480	234	713	0.0	887
SC5314_nTARR_15	ntar_1223	100.00	171	0	0	601	771	1	171	1e-87	316
SC5314_nTARR_207	ntar_1226	100.00	310	0	0	1	310	442	751	2e-165	573
SC5314_nTAR2_19	ntar_341	100.00	176	0	0	118	293	1	176	6e-91	326
SC5314_nTAR4_27	ntar_773	100.00	222	0	0	225	446	1	222	2e-116	411
SC5314_nTAR4_28	ntar_773	100.00	222	0	0	218	439	1	222	3e-116	411
SC5314_nTAR6_27	ntar_1016	100.00	300	0	0	15	314	1	300	1e-159	555
SC5314_nTAR2_20	ntar_346	100.00	386	0	0	14	399	1	386	0.0	713
SC5314_nTAR5_24	ntar_911	100.00	247	0	0	235	481	1	247	4e-130	457
SC5314_nTAR6_30	ntar_1019	100.00	248	0	0	117	364	1	248	2e-130	459
SC5314_nTAR3_17	ntar_579	100.00	342	0	0	185	526	1	342	0.0	632
SC5314_nTAR7_27	ntar_1129	100.00	562	0	0	1	562	32	593	0.0	1038
SC5314_nTAR7_28	ntar_1131	100.00	624	0	0	198	821	1	624	0.0	1153
SC5314_nTAR7_29	ntar_1132	100.00	581	0	0	1	581	368	948	0.0	1074
SC5314_nTAR6_34	ntar_1025	100.00	309	0	0	1	309	49	357	1e-164	571
SC5314_nTAR7_31	ntar_1135	100.00	1381	0	0	59	1439	1	1381	0.0	2551
SC5314_nTAR3_21	ntar_592	100.00	471	0	0	1	471	80	550	0.0	870
SC5314_nTARR_19	ntar_1245	100.00	625	0	0	224	848	1	625	0.0	1155
SC5314_nTAR6_35	ntar_1029	100.00	215	0	0	360	574	1	215	4e-112	398
SC5314_nTAR6_36	ntar_1031	100.00	367	0	0	1	367	201	567	0.0	678
SC5314_nTAR5_29	ntar_925	100.00	131	0	0	408	538	1	131	1e-65	243
SC5314_nTAR6_37	ntar_1032	100.00	404	0	0	477	880	1	404	0.0	747
SC5314_nTAR4_32	ntar_786	100.00	203	0	0	1264	1466	1	203	3e-105	375
SC5314_nTAR4_33	ntar_787	100.00	248	0	0	263	510	1	248	1e-130	459
SC5314_nTAR4_34	ntar_788	100.00	375	0	0	53	427	1	375	0.0	693
SC5314_nTAR2_204	ntar_359	100.00	239	0	0	269	507	1	239	9e-126	442
SC5314_nTAR2_24	ntar_365	100.00	298	0	0	1326	1623	1	298	5e-158	551
SC5314_nTAR1_19	ntar_87	100.00	572	0	0	39	610	1	572	0.0	1057
SC5314_nTAR1_20	ntar_88	100.00	787	0	0	1	787	133	919	0.0	1454
SC5314_nTAR7_37	ntar_1149	100.00	225	0	0	140	364	1	225	1e-117	416
SC5314_nTAR5_32	ntar_940	100.00	322	0	0	132	453	1	322	9e-172	595
SC5314_nTAR2_30	ntar_377	100.00	390	0	0	1	390	359	748	0.0	721
SC5314_nTAR2_31	ntar_378	100.00	329	0	0	11	339	1	329	6e-176	608
SC5314_nTAR2_32	ntar_379	100.00	375	0	0	1	375	93	467	0.0	693
SC5314_nTAR1_22	ntar_96	100.00	170	0	0	264	433	1	170	2e-87	315
SC5314_nTAR1_207	ntar_99	100.00	280	0	0	172	451	1	280	2e-148	518
SC5314_nTAR2_38	ntar_384	100.00	448	0	0	1	448	508	955	0.0	828
SC5314_nTAR3_29	ntar_607	100.00	349	0	0	75	423	1	349	0.0	645
SC5314_nTAR5_36	ntar_955	100.00	332	0	0	1	332	7	338	3e-177	614
SC5314_nTAR5_37	ntar_955	100.00	45	0	0	1	45	294	338	8e-18	84.2
SC5314_nTAR5_38	ntar_961	100.00	145	0	0	479	623	1	145	2e-73	268
SC5314_nTAR5_39	ntar_962	100.00	612	0	0	18	629	1	612	0.0	1131
SC5314_nTAR2_40	ntar_393	100.00	418	0	0	14	431	1	418	0.0	773
SC5314_nTAR4_43	ntar_816	100.00	524	0	0	1	524	18	541	0.0	968
SC5314_nTARR_29	ntar_1293	100.00	562	0	0	1	562	7	568	0.0	1038
SC5314_nTAR4_45	ntar_820	100.00	699	0	0	170	868	1	699	0.0	1291
SC5314_nTAR2_45	ntar_399	100.00	484	0	0	1	484	54	537	0.0	894
SC5314_nTAR2_47	ntar_404	100.00	323	0	0	404	726	1	323	6e-172	597
SC5314_nTAR2_48	ntar_407	100.00	402	0	0	1	402	1	402	0.0	743
SC5314_nTAR2_49	ntar_408	100.00	468	0	0	1	468	187	654	0.0	865
SC5314_nTAR2_50	ntar_409	100.00	291	0	0	1	291	117	407	6e-155	538
SC5314_nTAR2_52	ntar_417	100.00	320	0	0	1	320	212	531	5e-171	592
SC5314_nTAR2_53	ntar_418	100.00	350	0	0	40	389	1	350	0.0	647
SC5314_nTAR2_54	ntar_420	100.00	173	0	0	220	392	1	173	3e-89	320
SC5314_nTAR2_55	ntar_421	100.00	504	0	0	1	504	175	678	0.0	931
SC5314_nTARR_32	ntar_1309	100.00	225	0	0	301	525	1	225	1e-117	416
SC5314_nTAR2_57	ntar_427	100.00	485	0	0	1	485	63	547	0.0	896
SC5314_nTARR_36	ntar_1319	100.00	517	0	0	1	517	45	561	0.0	955
SC5314_nTAR4_53	ntar_833	100.00	325	0	0	1	325	19	343	1e-173	601
SC5314_nTAR2_59	ntar_429	100.00	432	0	0	1	432	40	471	0.0	798
SC5314_nTARR_204	ntar_1329	100.00	569	0	0	1	569	232	800	0.0	1051
SC5314_nTAR4_57	ntar_836	100.00	462	0	0	1	462	91	552	0.0	854
SC5314_nTAR2_206	ntar_431	100.00	282	0	0	1	282	564	845	6e-150	521
SC5314_nTAR1_208	ntar_138	100.00	561	0	0	1	561	8	568	0.0	1037
SC5314_nTAR1_32	ntar_146	100.00	486	0	0	1	486	77	562	0.0	898
SC5314_nTAR3_43	ntar_669	100.00	348	0	0	1	348	140	487	0.0	643
SC5314_nTAR1_33	ntar_153	100.00	307	0	0	2254	2560	1	307	7e-163	568
SC5314_nTARR_39	ntar_1340	100.00	574	0	0	1	574	35	608	0.0	1061
SC5314_nTARR_40	ntar_1341	100.00	421	0	0	6	426	1	421	0.0	778
SC5314_nTAR2_66	ntar_442	100.00	354	0	0	1	354	59	412	0.0	654
SC5314_nTARR_42	ntar_1351	100.00	480	0	0	1	480	25	504	0.0	887
SC5314_nTAR1_37	ntar_160	100.00	364	0	0	1	364	2	365	0.0	673
SC5314_nTAR1_38	ntar_160	100.00	261	0	0	1	261	297	557	6e-138	483
SC5314_nTARR_43	ntar_1356	100.00	729	0	0	1527	2255	1	729	0.0	1347
SC5314_nTAR1_202	ntar_163	100.00	394	0	0	237	630	1	394	0.0	728
SC5314_nTAR2_68	ntar_456	100.00	120	0	0	1	120	104	223	8e-60	222
SC5314_nTAR2_69	ntar_459	100.00	480	0	0	27	506	1	480	0.0	887
SC5314_nTAR2_70	ntar_461	100.00	872	0	0	1	872	92	963	0.0	1611
SC5314_nTAR2_71	ntar_466	100.00	731	0	0	1	731	25	755	0.0	1351
SC5314_nTAR2_72	ntar_469	100.00	370	0	0	1	370	98	467	0.0	684
SC5314_nTAR2_75	ntar_480	100.00	366	0	0	1729	2094	1	366	0.0	676
SC5314_nTAR1_41	ntar_184	100.00	310	0	0	12	321	1	310	2e-165	573
SC5314_nTARR_47	ntar_1377	100.00	604	0	0	1	604	108	711	0.0	1116
SC5314_nTARR_48	ntar_1378	100.00	372	0	0	1	372	2	373	0.0	688
SC5314_nTARR_50	ntar_1380	100.00	607	0	0	1	607	37	643	0.0	1122
SC5314_nTARR_51	ntar_1380	100.00	610	0	0	1	610	71	680	0.0	1127
SC5314_nTARR_53	ntar_1382	100.00	485	0	0	1	485	44	528	0.0	896
SC5314_nTARR_55	ntar_1384	100.00	195	0	0	800	994	1	195	6e-101	361
SC5314_nTAR2_79	ntar_489	100.00	242	0	0	1	242	167	408	2e-127	448
SC5314_nTARR_56	ntar_1391	100.00	473	0	0	564	1036	1	473	0.0	874
SC5314_nTAR2_87	ntar_507	100.00	319	0	0	23	341	1	319	2e-170	590
SC5314_nTAR1_45	ntar_201	100.00	271	0	0	7	277	1	271	3e-143	501
SC5314_nTAR2_90	ntar_517	100.00	190	0	0	258	447	1	190	2e-98	351
SC5314_nTAR1_203	ntar_206	100.00	294	0	0	2	295	1	294	1e-156	544
SC5314_nTAR1_46	ntar_210	100.00	421	0	0	1	421	144	564	0.0	778
SC5314_nTAR1_47	ntar_211	100.00	553	0	0	1	553	50	602	0.0	1022
SC5314_nTAR1_50	ntar_221	100.00	468	0	0	1	468	12	479	0.0	865
SC5314_nTAR1_51	ntar_223	100.00	490	0	0	1	490	254	743	0.0	905
SC5314_nTAR1_54	ntar_231	100.00	349	0	0	133	481	1	349	0.0	645
SC5314_nTAR1_56	ntar_239	100.00	338	0	0	1	338	108	445	0.0	625
SC5314_nTAR1_58	ntar_248	100.00	355	0	0	915	1269	1	355	0.0	656
SC5314_nTAR1_59	ntar_249	100.00	353	0	0	25	377	1	353	0.0	652
SC5314_nTAR1_65	ntar_273	100.00	670	0	0	603	1272	1	670	0.0	1238
SC5314_nTAR1_69	ntar_280	100.00	461	0	0	181	641	1	461	0.0	852
