# Supplementary material for: Species and condition specific adaptation of the transcriptional landscapes in Candida albicans and Candida dubliniensis
Source: BMC Genomics. 2013 Apr 2;14:212. doi: 10.1186/1471-2164-14-212 (PMC3626586; doi:10.1186/1471-2164-14-212)
Supplement: Additional file 9: Table S6A-B — RFAM and Snoscan results of novel non-coding genes. [file 1471-2164-14-212-S9.xls]

## Sheet: Table S6A
Supp. Table S6A: RFAM results for non-coding nTARs
Gene [query]	q._start	q._stop	Bit score	RFAM hit
SC5314_nTAR1_203	170	263	45.13	evalue=2.51e-14;gc-content=44;id=snR42.1;model_end=342;model_start=258;rfam-acc=RF01265;rfam-id=snR42
SC5314_nTAR1_208	2	144	41.51	evalue=7.79e-13;gc-content=42;id=snR43.1;model_end=207;model_start=1;rfam-acc=RF01256;rfam-id=snR43
SC5314_nTAR1_40	535	653	63.2	evalue=1.02e-17;gc-content=43;id=SNORD14.1;model_end=116;model_start=1;rfam-acc=RF00016;rfam-id=SNORD14
SC5314_nTAR1_62	110	207	97.18	evalue=2.36e-25;gc-content=39;id=snR41.1;model_end=111;model_start=1;rfam-acc=RF01218;rfam-id=snR41
SC5314_nTAR1_62	731	822	85.42	evalue=5.75e-21;gc-content=33;id=snR51.1;model_end=97;model_start=1;rfam-acc=RF01214;rfam-id=snR51
SC5314_nTAR1_62	395	530	26.84	evalue=1.89e-08;gc-content=38;id=snR70.1;model_end=164;model_start=1;rfam-acc=RF01238;rfam-id=snR70
SC5314_nTAR2_14	145	248	58.3	evalue=4.17e-14;gc-content=31;id=snosnR48.1;model_end=113;model_start=1;rfam-acc=RF00471;rfam-id=snosnR48
SC5314_nTAR2_5	482	610	36.89	evalue=1.75e-09;gc-content=33;id=snR3.1;model_end=195;model_start=1;rfam-acc=RF01251;rfam-id=snR3
SC5314_nTAR2_63	45	352	83.78	evalue=2.08e-29;gc-content=47;id=RNaseP_nuc.1;model_end=305;model_start=1;rfam-acc=RF00009;rfam-id=RNaseP_nuc
SC5314_nTAR4_15	863	958	87.11	evalue=9.34e-26;gc-content=39;id=snR76.1;model_end=101;model_start=1;rfam-acc=RF01209;rfam-id=snR76
SC5314_nTAR4_15	617	707	74.65	evalue=2.08e-20;gc-content=36;id=snR75.1;model_end=88;model_start=1;rfam-acc=RF01185;rfam-id=snR75
SC5314_nTAR4_15	104	214	55.09	evalue=2.07e-15;gc-content=39;id=snR73.1;model_end=103;model_start=1;rfam-acc=RF01207;rfam-id=snR73
SC5314_nTAR4_49	444	624	85.62	evalue=2.29e-22;gc-content=35;id=U4.1;model_end=138;model_start=1;rfam-acc=RF00015;rfam-id=U4
SC5314_nTAR4_49	25	153	50	evalue=2.00e-14;gc-content=37;id=snR36.1;model_end=180;model_start=1;rfam-acc=RF01242;rfam-id=snR36
SC5314_nTAR5_27	2	82	72.07	evalue=3.14e-19;gc-content=42;id=snR40.1;model_end=93;model_start=1;rfam-acc=RF01201;rfam-id=snR40
SC5314_nTARR_19	1714	1863	50.9	evalue=4.19e-14;gc-content=39;id=snR49.1;model_end=170;model_start=1;rfam-acc=RF01239;rfam-id=snR49
SC5314_nTARR_208	198	301	48.81	evalue=1.58e-14;gc-content=36;id=snR46.1;model_end=197;model_start=1;rfam-acc=RF01253;rfam-id=snR46
SC5314_nTARR_30	291	383	67.4	evalue=4.35e-18;gc-content=27;id=snosnR57.1;model_end=95;model_start=1;rfam-acc=RF00474;rfam-id=snosnR57
SC5314_nTARR_30	78	105	22.41	evalue=9.34e-06;gc-content=32;id=snoMe18S-Um1356.1;model_end=82;model_start=55;rfam-acc=RF00532;rfam-id=snoMe18S-Um1356
SC5314_nTARR_68	149	189	26.26	evalue=7.59e-07;gc-content=39;id=snR13.2;model_end=122;model_start=80;rfam-acc=RF01223;rfam-id=snR13
SC5314_nTARR_68	92	141	24.87	evalue=1.73e-06;gc-content=40;id=snR13.4;model_end=124;model_start=1;rfam-acc=RF01223;rfam-id=snR13
SC5314_nTARR_69	149	189	26.26	evalue=7.59e-07;gc-content=39;id=snR13.1;model_end=122;model_start=80;rfam-acc=RF01223;rfam-id=snR13
SC5314_nTARR_69	92	141	24.87	evalue=1.73e-06;gc-content=40;id=snR13.3;model_end=124;model_start=1;rfam-acc=RF01223;rfam-id=snR13
CD36_nTAR1_110	156	254	97.61	evalue=1.82e-25;gc-content=38;id=snR41.1;model_end=111;model_start=1;rfam-acc=RF01218;rfam-id=snR41
CD36_nTAR1_110	748	839	82.46	evalue=3.09e-20;gc-content=34;id=snR51.1;model_end=97;model_start=1;rfam-acc=RF01214;rfam-id=snR51
CD36_nTAR1_110	426	560	27.32	evalue=1.40e-08;gc-content=39;id=snR70.1;model_end=164;model_start=1;rfam-acc=RF01238;rfam-id=snR70
CD36_nTAR1_58	10	158	52.52	evalue=6.05e-16;gc-content=49;id=snR43.1;model_end=207;model_start=1;rfam-acc=RF01256;rfam-id=snR43
CD36_nTAR1_74	765	884	60.66	evalue=5.34e-17;gc-content=43;id=SNORD14.1;model_end=116;model_start=1;rfam-acc=RF00016;rfam-id=SNORD14
CD36_nTAR1_82	523	681	84.72	evalue=2.40e-23;gc-content=32;id=snR8.1;model_end=188;model_start=1;rfam-acc=RF01248;rfam-id=snR8
CD36_nTAR2_201	133	236	60.45	evalue=1.33e-14;gc-content=30;id=snosnR48.1;model_end=113;model_start=1;rfam-acc=RF00471;rfam-id=snosnR48
CD36_nTAR2_202	9	314	74.83	evalue=2.84e-26;gc-content=45;id=RNaseP_nuc.1;model_end=305;model_start=1;rfam-acc=RF00009;rfam-id=RNaseP_nuc
CD36_nTAR2_203	291	423	35.76	evalue=3.19e-09;gc-content=37;id=snR3.1;model_end=195;model_start=1;rfam-acc=RF01251;rfam-id=snR3
CD36_nTAR4_13	318	427	58.14	evalue=4.32e-16;gc-content=40;id=snR73.1;model_end=103;model_start=1;rfam-acc=RF01207;rfam-id=snR73
CD36_nTAR4_14	394	470	58.06	evalue=2.84e-16;gc-content=36;id=snR75.1;model_end=88;model_start=16;rfam-acc=RF01185;rfam-id=snR75
CD36_nTAR4_14	186	230	25.81	evalue=3.22e-07;gc-content=29;id=SNORD27.1;model_end=73;model_start=25;rfam-acc=RF00086;rfam-id=SNORD27
CD36_nTAR5_24	2	82	72.07	evalue=3.14e-19;gc-content=42;id=snR40.1;model_end=93;model_start=1;rfam-acc=RF01201;rfam-id=snR40
CD36_nTARR_19	235	338	48.81	evalue=1.60e-14;gc-content=36;id=snR46.1;model_end=197;model_start=1;rfam-acc=RF01253;rfam-id=snR46
CD36_nTARR_42	548	640	68.54	evalue=2.12e-18;gc-content=28;id=snosnR57.1;model_end=95;model_start=1;rfam-acc=RF00474;rfam-id=snosnR57
CD36_nTARR_42	140	232	52.08	evalue=2.06e-13;gc-content=32;id=snosnR61.1;model_end=85;model_start=1;rfam-acc=RF00476;rfam-id=snosnR61
CD36_nTARR_42	339	366	22.41	evalue=9.68e-06;gc-content=32;id=snoMe18S-Um1356.1;model_end=82;model_start=55;rfam-acc=RF00532;rfam-id=snoMe18S-Um1356
CD36_nTARR_46	26	111	40.21	evalue=1.26e-12;gc-content=36;id=RNase_MRP.1;model_end=100;model_start=22;rfam-acc=RF00030;rfam-id=RNase_MRP
CD36_nTARR_92	143	183	27.76	evalue=3.06e-07;gc-content=37;id=snR13.2;model_end=122;model_start=80;rfam-acc=RF01223;rfam-id=snR13
CD36_nTARR_92	86	135	25.43	evalue=1.21e-06;gc-content=40;id=snR13.4;model_end=124;model_start=1;rfam-acc=RF01223;rfam-id=snR13
CD36_nTARR_93	143	183	27.76	evalue=3.06e-07;gc-content=37;id=snR13.1;model_end=122;model_start=80;rfam-acc=RF01223;rfam-id=snR13
CD36_nTARR_93	86	135	25.43	evalue=1.21e-06;gc-content=40;id=snR13.3;model_end=124;model_start=1;rfam-acc=RF01223;rfam-id=snR13

## Sheet: Table S6B
Supp. Table S6B: Snoscan results for non-coding nTARs
Gene [query]	q. _start	q. _stop	Bit score	RFAM hit
SC5314_nTAR1_205	154	289	11.51	no
SC5314_nTAR1_24	427	330	15.13	no
SC5314_nTAR1_38	318	231	13.15	no
SC5314_nTAR1_40	536	651	16.73	yes
SC5314_nTAR1_50	206	293	15.31	no
SC5314_nTAR1_62	731	822	17.97	yes
SC5314_nTAR1_62	44	155	12.58	yes
SC5314_nTAR1_63	588	711	11.53	no
SC5314_nTAR1_63	1257	1324	10.95	no
SC5314_nTAR1_7	256	121	12.06	no
SC5314_nTAR2_24	1086	1160	13.41	no
SC5314_nTAR2_36	1242	1387	15.32	no
SC5314_nTAR2_45	451	350	13.15	no
SC5314_nTAR2_7	600	523	12.16	no
SC5314_nTAR2_87	47	138	11.31	no
SC5314_nTAR3_30	384	287	11.31	no
SC5314_nTAR4_1	14	98	11.03	no
SC5314_nTAR4_14	490	383	18.17	no
SC5314_nTAR4_15	709	617	21.21	yes
SC5314_nTAR4_15	449	366	19	yes
SC5314_nTAR4_15	957	865	15.92	yes
SC5314_nTAR4_15	214	104	12.32	yes
SC5314_nTAR4_31	757	655	11.65	no
SC5314_nTAR4_54	870	753	13.18	no
SC5314_nTAR5_201	212	112	17.97	no
SC5314_nTAR5_27	2	82	14.09	yes
SC5314_nTAR5_34	1238	1312	11	no
SC5314_nTAR6_31	743	815	13.86	no
SC5314_nTAR6_4	1008	1077	11.22	no
SC5314_nTARR_18	724	601	13.58	no
SC5314_nTARR_30	166	80	14.4	yes
SC5314_nTARR_35	173	310	16.51	no
SC5314_nTARR_48	1597	1480	11.17	no
SC5314_nTARR_68	107	191	10.9	yes
SC5314_nTARR_69	107	191	10.9	yes
SC5314_nTARR_8	1283	1204	11.49	no
CD36_nTAR1_110	748	839	17.97	yes
CD36_nTAR1_110	86	202	12.58	yes
CD36_nTAR1_74	766	882	16.73	yes
CD36_nTAR1_96	1853	1713	12.92	no
CD36_nTAR2_15	813	933	13.92	no
CD36_nTAR2_40	457	370	15.37	no
CD36_nTAR2_7	1646	1709	18.34	no
CD36_nTAR2_7	1646	1757	15.95	no
CD36_nTAR3_55	425	303	12.88	no
CD36_nTAR4_14	260	184	18.7	yes
CD36_nTAR4_17	112	213	12.61	no
CD36_nTAR4_53	661	544	14.67	no
CD36_nTAR4_53	652	759	14.1	no
CD36_nTAR5_24	2	82	14.09	yes
CD36_nTAR5_9	135	235	15.9	no
CD36_nTAR6_21	739	623	13.04	no
CD36_nTARR_23	155	220	14.64	no
CD36_nTARR_33	302	391	15.86	no
CD36_nTARR_42	231	141	19.04	yes
CD36_nTARR_42	427	341	14.4	yes
CD36_nTARR_92	101	185	12.34	yes
CD36_nTARR_93	101	185	12.34	yes
