# Supplementary material for: Species and condition specific adaptation of the transcriptional landscapes in Candida albicans and Candida dubliniensis
Source: BMC Genomics. 2013 Apr 2;14:212. doi: 10.1186/1471-2164-14-212 (PMC3626586; doi:10.1186/1471-2164-14-212)
Supplement: Additional file 10: Table S7A-C — List of antisense gene pairs. [file 1471-2164-14-212-S10.xls]

## Sheet: Table S7A
Supp. Table S7A: Statistics of antisense pairs
full overlap: >50% overlap with any gene
partial overlap: <50% overlap with a fully overlapping gene
	C. albicans		C. dubliniensis
class	full	partial	full	partial	description
I_nc	38	0	31	3	non-coding, verified TAR overlaps with protein-coding, in silico predicted TAR
II_nc_pc	35	57	45	60	non-coding, verified TAR overlaps with protein-coding, verified TAR
II_pc_pc	12	51	6	15	protein-coding TAR overlaps with protein-coding, verified TAR
III_nc_nc	3	0	5	0	non-coding, verified TAR overlaps with non-coding, verified TAR
III_nc_x	1	13	0	11	non-coding, verified TAR overlaps TAR
all	89	121	87	89
all	210		176

## Sheet: Table S7B
Supp. Table S7B: Antisense pairs in C. albicans
Gene [query]	q._FLX reads	q._start	q._stop	Gene [subject]	s._FLX reads	s._start	s._stop	Overlap_start	Overlap_stop	q._overlap [%]	q._overlap type	q._verified	q._coding	s._overlap [%]	s._overlap type	s._verified	s._coding	class
orf19_994	1	2325641	2326189	SC5314_nTAR1_48	7	2325593	2326206	2325593	2326189	1	full	no	yes	0.893964	full	yes	no	I_nc
orf19_799	0	884534	885907	SC5314_nTAR2_24	13	884279	885953	884279	885907	1	full	no	yes	0.820191	full	yes	no	I_nc
orf19_7666	0	2274335	2275906	SC5314_nTARR_70	12	2274251	2275927	2274251	2275906	1	full	no	yes	0.937351	full	yes	no	I_nc
orf19_604	0	1734493	1736622	SC5314_nTARR_43	17	1734308	1736836	1734308	1736622	1	full	no	yes	0.842168	full	yes	no	I_nc
orf19_5820	0	570159	571793	SC5314_nTAR2_17	6	570543	572069	570543	571793	0.764994	full	no	yes	0.819135	full	yes	no	I_nc
orf19_5677	0	81578	83551	SC5314_nTAR4_6	14	81365	83944	81365	83551	1	full	no	yes	0.765025	full	yes	no	I_nc
orf19_5672	0	67995	69437	SC5314_nTAR4_4	12	67747	69435	67747	69437	0.998613	full	no	yes	0.853081	full	yes	no	I_nc
orf19_5592	0	648633	650654	SC5314_nTAR6_26	14	648512	650838	648512	650654	1	full	no	yes	0.868874	full	yes	no	I_nc
orf19_5557	3	583682	586300	SC5314_nTAR6_23	28	583115	586321	583115	586300	1	full	no	yes	0.816594	full	yes	no	I_nc
orf19_4505	0	935624	936472	SC5314_nTAR2_25	11	935538	936486	935538	936472	1	full	no	yes	0.894515	full	yes	no	I_nc
orf19_3966	1	1039173	1040687	SC5314_nTAR5_34	82	1039024	1040690	1039024	1040687	1	full	no	yes	0.908764	full	yes	no	I_nc
orf19_3432	0	306758	308398	SC5314_nTAR6_12	8	306728	308412	306728	308398	1	full	no	yes	0.973872	full	yes	no	I_nc
orf19_2312	0	2430115	2432154	SC5314_nTAR1_53	13	2429407	2432194	2429407	2432154	1	full	no	yes	0.731611	full	yes	no	I_nc
orf19_2133	1	998012	999391	SC5314_nTAR6_39	12	997328	999398	997328	999391	1	full	no	yes	0.666184	full	yes	no	I_nc
orf19_2032	0	153805	154473	SC5314_nTAR2_3	5	153666	154509	153666	154473	1	full	no	yes	0.792408	full	yes	no	I_nc
orf19_1969	0	221848	222663	SC5314_nTAR5_7	12	221571	222610	221571	222663	0.934969	full	no	yes	0.733397	full	yes	no	I_nc
orf19_1741	0	1014172	1015698	SC5314_nTARR_25	46	1013430	1015705	1013430	1015698	1	full	no	yes	0.670769	full	yes	no	I_nc
orf19_1677	27	360649	361446	SC5314_nTAR3_11	33	360069	361565	360069	361446	1	full	no	yes	0.532754	full	yes	no	I_nc
orf19_1582	2	519117	520844	SC5314_nTAR2_16	17	519831	520880	519831	520844	0.586566	full	no	yes	0.965682	full	yes	no	I_nc
orf19_149	0	980006	980443	SC5314_nTAR2_33	7	979918	980286	979918	980443	0.640732	full	no	yes	0.76087	full	yes	no	I_nc
orf19_1311	0	782925	785510	SC5314_nTAR4_30	20	783331	785533	783331	785510	0.84294	full	no	yes	0.989555	full	yes	no	I_nc
SC5314_nTARR_8	11	371416	375317	orf19_2553	0	374217	375284	374217	375317	0.27352	partial	yes	no	1	full	no	yes	I_nc
SC5314_nTARR_8	11	371416	375317	orf19_2552	0	372039	374003	372039	375317	0.503461	full	yes	no	1	full	no	yes	I_nc
SC5314_nTARR_48	42	2002930	2005983	orf19_7339	1	2002983	2005913	2002983	2005983	0.959712	full	yes	no	1	full	no	yes	I_nc
SC5314_nTARR_202	22	1282671	1285308	orf19_3852	1	1282658	1285045	1282658	1285308	0.900265	full	yes	no	0.994554	full	no	yes	I_nc
SC5314_nTARR_14	287	574556	576191	orf19_164	1	574726	575931	574726	576191	0.737003	full	yes	no	1	full	no	yes	I_nc
SC5314_nTARR_10	7	420725	422488	orf19_2587	0	420762	422258	420762	422488	0.848554	full	yes	no	1	full	no	yes	I_nc
SC5314_nTAR7_24	26	609307	611214	orf19_5179	0	609420	610811	609420	611214	0.729418	full	yes	no	1	full	no	yes	I_nc
SC5314_nTAR5_19	7	511674	513777	orf19_4239	0	511629	513644	511629	513777	0.936757	full	yes	no	0.977667	full	no	yes	I_nc
SC5314_nTAR4_54	20	1461025	1465382	orf19_2879	0	1461278	1465204	1461278	1465382	0.901079	full	yes	no	1	full	no	yes	I_nc
SC5314_nTAR4_47	12	1312899	1315444	orf19_4404	0	1312956	1315160	1312956	1315444	0.866012	full	yes	no	1	full	no	yes	I_nc
SC5314_nTAR3_19	52	726462	728290	orf19_341	3	726478	728409	726478	728290	0.991247	full	yes	no	0.938374	full	no	yes	I_nc
SC5314_nTAR2_89	17	2127735	2129137	orf19_1746	0	2127819	2129144	2127819	2129137	0.940086	full	yes	no	0.994717	full	no	yes	I_nc
SC5314_nTAR2_81	6	2048605	2049389	orf19_1782_1	1	2048611	2049308	2048611	2049389	0.889031	full	yes	no	1	full	no	yes	I_nc
SC5314_nTAR2_74	18	1896679	1898377	orf19_4090	0	1896799	1898304	1896799	1898377	0.886337	full	yes	no	1	full	no	yes	I_nc
SC5314_nTAR2_47	28	1334214	1335984	orf19_34	0	1334306	1335865	1334306	1335984	0.880791	full	yes	no	1	full	no	yes	I_nc
SC5314_nTAR2_13	7	367209	367774	orf19_1508	0	367250	367585	367250	367774	0.59292	full	yes	no	1	full	no	yes	I_nc
SC5314_nTAR1_6	10	238703	240878	orf19_3306	0	239100	240923	239100	240878	0.817471	full	yes	no	0.975315	full	no	yes	I_nc
SC5314_nTAR1_39	13	1921948	1922795	orf19_4741	0	1922090	1922673	1922090	1922795	0.688312	full	yes	no	1	full	no	yes	I_nc
orf19_810	9	864311	868137	SC5314_nTAR2_23	4	867037	867452	867037	868137	0.108468	partial	yes	yes	1	full	yes	no	II_nc_pc
orf19_7403	45	1431230	1433688	SC5314_nTAR3_39	8	1433269	1433734	1433269	1433688	0.170464	partial	yes	yes	0.901075	full	yes	no	II_nc_pc
orf19_7342	68	2017267	2021417	SC5314_nTARR_55	11	2018095	2019209	2018095	2021417	0.268434	partial	yes	yes	1	full	yes	no	II_nc_pc
orf19_73	88	920346	923514	SC5314_nTAR6_38	5	922858	923340	922858	923514	0.152146	partial	yes	yes	1	full	yes	no	II_nc_pc
orf19_7271	124	3180972	3181950	SC5314_nTAR1_70	42	3181153	3181676	3181153	3181950	0.534765	full	yes	yes	1	full	yes	no	II_nc_pc
orf19_7158	5	897177	898876	SC5314_nTAR7_37	7	897775	898867	897775	898876	0.642731	full	yes	yes	1	full	yes	no	II_nc_pc
orf19_6803	38	1597939	1599248	SC5314_nTAR3_41	10	1598541	1599106	1598541	1599248	0.431627	partial	yes	yes	1	full	yes	no	II_nc_pc
orf19_6800	207	1603098	1604820	SC5314_nTAR3_42	5	1604209	1604813	1604209	1604820	0.350755	partial	yes	yes	1	full	yes	no	II_nc_pc
orf19_6707	36	777655	779124	SC5314_nTAR7_35	12	777696	779059	777696	779124	0.927842	full	yes	yes	1	full	yes	no	II_nc_pc
orf19_6592	10	2063597	2065584	SC5314_nTARR_57	11	2063948	2064859	2063948	2065584	0.45848	partial	yes	yes	1	full	yes	no	II_nc_pc
orf19_6020	17	168438	169661	SC5314_nTAR1_3	9	169063	169883	169063	169661	0.488962	partial	yes	yes	0.729268	full	yes	no	II_nc_pc
orf19_5619	68	693207	696032	SC5314_nTAR6_31	25	694935	696084	694935	696032	0.388319	partial	yes	yes	0.954743	full	yes	no	II_nc_pc
orf19_5612	117	682774	685241	SC5314_nTAR6_30	10	683420	684808	683420	685241	0.562627	full	yes	yes	1	full	yes	no	II_nc_pc
orf19_5610	23	678046	679243	SC5314_nTAR6_29	4	678427	679160	678427	679243	0.612364	full	yes	yes	1	full	yes	no	II_nc_pc
orf19_5563	37	594263	595303	SC5314_nTAR6_24	5	594631	595284	594631	595303	0.627885	full	yes	yes	1	full	yes	no	II_nc_pc
orf19_5495	133	1284657	1288755	SC5314_nTAR2_44	7	1284793	1285193	1284793	1288755	0.0976086	partial	yes	yes	1	full	yes	no	II_nc_pc
orf19_5439	26	40583	42959	SC5314_nTAR3_2	6	42368	42924	42368	42959	0.234007	partial	yes	yes	1	full	yes	no	II_nc_pc
orf19_5242	27	2667009	2668502	SC5314_nTAR1_58	18	2667631	2669054	2667631	2668502	0.583389	full	yes	yes	0.612087	full	yes	no	II_nc_pc
orf19_5190	18	590337	591377	SC5314_nTAR7_21	56	590163	591178	590163	591377	0.808654	full	yes	yes	0.828571	full	yes	no	II_nc_pc
orf19_5045	185	826110	828477	SC5314_nTAR4_32	7	826786	828251	826786	828477	0.618927	full	yes	yes	1	full	yes	no	II_nc_pc
orf19_4979	9	2952155	2954256	SC5314_nTAR1_63	18	2953458	2954813	2953458	2954256	0.379819	partial	yes	yes	0.58893	full	yes	no	II_nc_pc
orf19_4675	54	231132	232997	SC5314_nTAR4_10	2	231857	232308	231857	232997	0.241823	partial	yes	yes	1	full	yes	no	II_nc_pc
orf19_4634	16	312979	314387	SC5314_nTAR4_13	5	313932	314327	313932	314387	0.28054	partial	yes	yes	1	full	yes	no	II_nc_pc
orf19_4532	81	392934	394437	SC5314_nTAR1_11	9	393351	394277	393351	394437	0.616101	full	yes	yes	1	full	yes	no	II_nc_pc
orf19_4499	28	946838	948320	SC5314_nTAR2_26	9	947638	948268	947638	948320	0.425101	partial	yes	yes	1	full	yes	no	II_nc_pc
orf19_4405	11	1320828	1324356	SC5314_nTAR4_48	17	1321429	1322423	1321429	1324356	0.281746	partial	yes	yes	1	full	yes	no	II_nc_pc
orf19_4392	21	773087	775268	SC5314_nTARR_19	9	773306	775285	773306	775268	0.899587	full	yes	yes	0.99141	full	yes	no	II_nc_pc
orf19_3984	208	1087436	1091170	SC5314_nTAR5_38	17	1089721	1090343	1089721	1091170	0.166577	partial	yes	yes	1	full	yes	no	II_nc_pc
orf19_3649	108	134155	135231	SC5314_nTAR6_2	6	133983	134730	133983	135231	0.534387	full	yes	yes	0.769746	full	yes	no	II_nc_pc
orf19_3617	40	1750024	1751362	SC5314_nTAR2_67	18	1750617	1751257	1750617	1751362	0.478326	partial	yes	yes	1	full	yes	no	II_nc_pc
orf19_3615	266	1753926	1755452	SC5314_nTAR2_68	19	1755086	1755413	1755086	1755452	0.214286	partial	yes	yes	1	full	yes	no	II_nc_pc
orf19_3604	23	1772176	1773588	SC5314_nTAR2_69	9	1773243	1773789	1773243	1773588	0.244334	partial	yes	yes	0.631868	full	yes	no	II_nc_pc
orf19_3572	20	1108721	1110113	SC5314_nTAR2_40	7	1109622	1110064	1109622	1110113	0.317529	partial	yes	yes	1	full	yes	no	II_nc_pc
orf19_3544	9	1059005	1060188	SC5314_nTAR2_39	10	1059051	1060191	1059051	1060188	0.961116	full	yes	yes	0.997368	full	yes	no	II_nc_pc
orf19_351	7	752071	752684	SC5314_nTAR3_21	29	752388	752864	752388	752684	0.482871	partial	yes	yes	0.621849	full	yes	no	II_nc_pc
orf19_3506	16	419050	420879	SC5314_nTAR6_19	16	419143	420434	419143	420879	0.70585	full	yes	yes	1	full	yes	no	II_nc_pc
orf19_348	16	745787	748119	SC5314_nTAR3_20	18	746662	748004	746662	748119	0.575472	full	yes	yes	1	full	yes	no	II_nc_pc
orf19_3319	113	257870	258952	SC5314_nTAR1_8	9	258506	258881	258506	258952	0.34658	partial	yes	yes	1	full	yes	no	II_nc_pc
orf19_3228	183	300368	303185	SC5314_nTARR_7	20	301183	302971	301183	303185	0.634718	full	yes	yes	1	full	yes	no	II_nc_pc
orf19_3151	45	1374571	1375966	SC5314_nTAR2_54	6	1375603	1376009	1375603	1375966	0.260215	partial	yes	yes	0.894089	full	yes	no	II_nc_pc
orf19_2995	22	633681	634641	SC5314_nTAR1_16	9	633826	634554	633826	634641	0.758333	full	yes	yes	1	full	yes	no	II_nc_pc
orf19_2881	218	1456740	1460526	SC5314_nTAR4_53	5	1456683	1457064	1456683	1460526	0.0855784	partial	yes	yes	0.850394	full	yes	no	II_nc_pc
orf19_2748	35	517322	520349	SC5314_nTAR4_21	26	519447	520344	519447	520349	0.296333	partial	yes	yes	1	full	yes	no	II_nc_pc
orf19_2747	200	523959	527106	SC5314_nTAR4_23	11	526772	527107	526772	527106	0.106133	partial	yes	yes	0.997015	full	yes	no	II_nc_pc
orf19_2733	17	551567	553198	SC5314_nTAR4_25	5	552821	553212	552821	553198	0.231147	partial	yes	yes	0.964194	full	yes	no	II_nc_pc
orf19_2616	37	470452	475165	SC5314_nTARR_11	7	473228	474282	473228	475165	0.223637	partial	yes	yes	1	full	yes	no	II_nc_pc
orf19_2302	67	2449647	2451278	SC5314_nTAR1_54	7	2450646	2451126	2450646	2451278	0.294298	partial	yes	yes	1	full	yes	no	II_nc_pc
orf19_2204	15	1587309	1588863	SC5314_nTAR2_62	9	1588278	1588801	1588278	1588863	0.336551	partial	yes	yes	1	full	yes	no	II_nc_pc
orf19_2110	51	30160	31902	SC5314_nTAR2_2	5	30871	31568	30871	31902	0.400115	partial	yes	yes	1	full	yes	no	II_nc_pc
orf19_1998	27	212459	214653	SC5314_nTAR2_6	15	212599	214660	212599	214653	0.93619	full	yes	yes	0.996604	full	yes	no	II_nc_pc
orf19_192	42	995210	997387	SC5314_nTAR2_36	23	995772	997388	995772	997387	0.741847	full	yes	yes	0.999381	full	yes	no	II_nc_pc
orf19_1793	58	1166322	1169125	SC5314_nTAR4_42	4	1166174	1166719	1166174	1169125	0.141634	partial	yes	yes	0.72844	full	yes	no	II_nc_pc
orf19_178	39	1486123	1487187	SC5314_nTARR_37	11	1486599	1487192	1486599	1487187	0.552632	full	yes	yes	0.991568	full	yes	no	II_nc_pc
orf19_1769	95	2075811	2076707	SC5314_nTAR2_84	6	2076193	2076600	2076193	2076707	0.454241	partial	yes	yes	1	full	yes	no	II_nc_pc
orf19_1358	1295	2030683	2032402	SC5314_nTAR2_78	6	2030951	2031309	2030951	2032402	0.208261	partial	yes	yes	1	full	yes	no	II_nc_pc
orf19_1291	81	1151802	1154260	SC5314_nTAR4_41	9	1153142	1154506	1153142	1154260	0.454841	partial	yes	yes	0.819648	full	yes	no	II_nc_pc
orf19_122	145	223340	226469	SC5314_nTAR6_7	5	223195	223773	223195	226469	0.138383	partial	yes	yes	0.749135	full	yes	no	II_nc_pc
SC5314_nTARR_46	5	1954273	1955645	orf19_7313	9	1954035	1955579	1954035	1955645	0.951895	full	yes	no	0.845855	full	yes	yes	II_nc_pc
SC5314_nTARR_4	13	186202	186855	orf19_3276	100	186131	189065	186131	186855	1	full	yes	no	0.222563	partial	yes	yes	II_nc_pc
SC5314_nTARR_36	4	1426779	1427320	orf19_699	53	1426571	1427548	1426571	1427320	1	full	yes	no	0.553736	full	yes	yes	II_nc_pc
SC5314_nTARR_3	6	184827	186060	orf19_3277	6	185021	186114	185021	186060	0.84266	full	yes	no	0.950595	full	yes	yes	II_nc_pc
SC5314_nTARR_26	15	1025444	1025848	orf19_1734	172	1021436	1025669	1021436	1025848	0.556931	full	yes	no	0.0531538	partial	yes	yes	II_nc_pc
SC5314_nTAR7_32	32	727297	729133	orf19_1345	8	727343	729196	727343	729133	0.974946	full	yes	no	0.966001	full	yes	yes	II_nc_pc
SC5314_nTAR7_18	9	484858	485367	orf19_6492	68	483673	485509	483673	485367	1	full	yes	no	0.277233	partial	yes	yes	II_nc_pc
SC5314_nTAR7_12	28	190069	191181	orf19_7023	59	189956	191290	189956	191181	1	full	yes	no	0.833583	full	yes	yes	II_nc_pc
SC5314_nTAR6_32	6	697511	698305	orf19_5621	95	697278	700098	697278	698305	1	full	yes	no	0.28156	partial	yes	yes	II_nc_pc
SC5314_nTAR6_10	3	285049	285584	orf19_3441	73	284800	285898	284800	285584	1	full	yes	no	0.48725	partial	yes	yes	II_nc_pc
SC5314_nTAR6_1	8	9504	10123	orf19_6336	0	7235	10012	7235	10123	0.820679	full	yes	no	0.182931	partial	yes	yes	II_nc_pc
SC5314_nTAR5_40	9	1175295	1175939	orf19_4044	14	1175070	1175913	1175070	1175939	0.959627	full	yes	no	0.733096	full	yes	yes	II_nc_pc
SC5314_nTAR5_22	7	629795	630147	orf19_4306	35	629763	630607	629763	630147	1	full	yes	no	0.417062	partial	yes	yes	II_nc_pc
SC5314_nTAR5_18	9	415040	415467	orf19_3190	62	411828	415426	411828	415467	0.903981	full	yes	no	0.107282	partial	yes	yes	II_nc_pc
SC5314_nTAR4_7	5	134884	135434	orf19_4164	123	134247	135206	134247	135434	0.585455	full	yes	no	0.335766	partial	yes	yes	II_nc_pc
SC5314_nTAR4_51	4	1431971	1432597	orf19_2890	33	1432115	1433436	1432115	1432597	0.769968	full	yes	no	0.364875	partial	yes	yes	II_nc_pc
SC5314_nTAR4_38	15	1018715	1020045	orf19_3803	76	1018693	1020700	1018693	1020045	1	full	yes	no	0.662681	full	yes	yes	II_nc_pc
SC5314_nTAR4_31	21	794021	795486	orf19_1305	35	794013	795551	794013	795486	1	full	yes	no	0.952536	full	yes	yes	II_nc_pc
SC5314_nTAR4_26	9	558919	559714	orf19_2726	10	558895	559981	558895	559714	1	full	yes	no	0.732044	full	yes	yes	II_nc_pc
SC5314_nTAR4_20	34	487485	488424	orf19_2761	47	487472	488575	487472	488424	1	full	yes	no	0.851315	full	yes	yes	II_nc_pc
SC5314_nTAR4_1	6	15835	17075	orf19_5634	18	15742	17478	15742	17075	1	full	yes	no	0.714286	full	yes	yes	II_nc_pc
SC5314_nTAR3_7	4	248218	248721	orf19_3158	41	248197	249765	248197	248721	1	full	yes	no	0.320791	partial	yes	yes	II_nc_pc
SC5314_nTAR3_29	5	1055926	1056453	orf19_5960	1424	1056039	1057408	1056039	1056453	0.785579	full	yes	no	0.302411	partial	yes	yes	II_nc_pc
SC5314_nTAR3_28	20	1036615	1038135	orf19_5952	10	1037368	1038737	1037368	1038135	0.504605	full	yes	no	0.560263	full	yes	yes	II_nc_pc
SC5314_nTAR3_25	4	862900	863266	orf19_5856	16	862500	863693	862500	863266	1	full	yes	no	0.30679	partial	yes	yes	II_nc_pc
SC5314_nTAR3_16	6	573265	573829	orf19_255	45	570262	573682	570262	573829	0.739362	full	yes	no	0.12193	partial	yes	yes	II_nc_pc
SC5314_nTAR3_15	4	474812	475165	orf19_1624	192	474861	477484	474861	475165	0.86119	full	yes	no	0.115898	partial	yes	yes	II_nc_pc
SC5314_nTAR3_14	6	396874	397309	orf19_1666	58	395140	397370	395140	397309	1	full	yes	no	0.195067	partial	yes	yes	II_nc_pc
SC5314_nTAR2_76	4	1937068	1937717	orf19_1605	28	1936486	1939408	1936486	1937717	1	full	yes	no	0.222108	partial	yes	yes	II_nc_pc
SC5314_nTAR2_70	9	1823350	1824252	orf19_207	23	1823730	1829498	1823730	1824252	0.578714	full	yes	no	0.0904993	partial	yes	yes	II_nc_pc
SC5314_nTAR2_46	7	1309829	1310448	orf19_21	54	1309604	1310510	1309604	1310448	1	full	yes	no	0.683223	full	yes	yes	II_nc_pc
SC5314_nTAR2_22	11	839060	840366	orf19_820	38	839080	840322	839080	840366	0.950995	full	yes	no	1	full	yes	yes	II_nc_pc
SC5314_nTAR2_11	8	343776	344360	orf19_1496	26	343990	345375	343990	344360	0.633562	full	yes	no	0.267148	partial	yes	yes	II_nc_pc
SC5314_nTAR1_42	23	1967588	1968980	orf19_4760	87	1967573	1969043	1967573	1968980	1	full	yes	no	0.946939	full	yes	yes	II_nc_pc
SC5314_nTAR1_21	0	980323	980644	orf19_773	11	980347	981343	980347	980644	0.925234	full	yes	no	0.298193	partial	yes	yes	II_nc_pc
orf19_7070	0	81346	81816	orf19_7069	19	81026	81957	81026	81816	1	full	no	yes	0.504834	full	yes	yes	II_pc_pc
orf19_6940	0	794014	794454	SC5314_nTAR3_24	44	793507	794567	793507	794454	1	full	no	yes	0.415094	partial	yes	yes	II_pc_pc
orf19_6833_2	0	916866	917234	orf19_5194_1	23	916416	917383	916416	917234	1	full	no	yes	0.380558	partial	yes	yes	II_pc_pc
orf19_6534	0	401552	402022	orf19_6534_2	107	399580	401840	399580	402022	0.612766	full	no	yes	0.127434	partial	yes	yes	II_pc_pc
orf19_6181	0	1778653	1778958	orf19_6182	34	1778460	1780665	1778460	1778958	1	full	no	yes	0.138322	partial	yes	yes	II_pc_pc
orf19_5649	0	35436	35975	orf19_5650	49	35331	36268	35331	35975	1	full	no	yes	0.57524	full	yes	yes	II_pc_pc
orf19_5502	0	836280	837017	orf19_5501	84	836287	837879	836287	837017	0.990502	full	no	yes	0.458543	partial	yes	yes	II_pc_pc
orf19_5475	0	3999	4823	orf19_5474	7	3392	4885	3392	4823	1	full	no	yes	0.551909	full	yes	yes	II_pc_pc
orf19_5472	0	5971	7002	orf19_5469	17	4897	8117	4897	7002	1	full	no	yes	0.320186	partial	yes	yes	II_pc_pc
orf19_5464	0	17482	18108	orf19_5463	67	17039	19533	17039	18108	1	full	no	yes	0.251002	partial	yes	yes	II_pc_pc
orf19_5462	0	19605	20204	orf19_5459	38	19584	21204	19584	20204	1	full	no	yes	0.369753	partial	yes	yes	II_pc_pc
orf19_5461	0	20107	20643	orf19_5459	38	19584	21204	19584	20643	1	full	no	yes	0.330864	partial	yes	yes	II_pc_pc
orf19_4861_1	0	2173946	2174230	orf19_4862	23	2173900	2174898	2173900	2174230	1	full	no	yes	0.284569	partial	yes	yes	II_pc_pc
orf19_442	0	1104299	1104913	orf19_441	93	1103977	1105483	1103977	1104913	1	full	no	yes	0.407703	partial	yes	yes	II_pc_pc
orf19_4217	0	474794	475372	orf19_4219	39	474269	476913	474269	475372	1	full	no	yes	0.218608	partial	yes	yes	II_pc_pc
orf19_420	0	1142135	1142629	orf19_419	4	1141019	1142928	1141019	1142629	1	full	no	yes	0.258774	partial	yes	yes	II_pc_pc
orf19_377	0	12792	14307	orf19_5633	81	12969	15661	12969	14307	0.883168	full	no	yes	0.497028	partial	yes	yes	II_pc_pc
orf19_3708	0	1692725	1693921	SC5314_nTARR_41	10	1692611	1694005	1692725	1693921	1	full	no	yes	0.857963	full	yes	yes	II_pc_pc
orf19_3503	0	425580	425888	orf19_3504	18	424972	426026	424972	425888	1	full	no	yes	0.29222	partial	yes	yes	II_pc_pc
orf19_3284	0	171669	171992	orf19_3283	12	171653	172372	171653	171992	1	full	no	yes	0.449235	partial	yes	yes	II_pc_pc
orf19_3280	0	178157	178540	orf19_3279	48	177678	181855	177678	178540	1	full	no	yes	0.0916926	partial	yes	yes	II_pc_pc
orf19_3087_2	0	1584675	1584854	orf19_3087_1	19	1584600	1585135	1584600	1584854	1	full	no	yes	0.334579	partial	yes	yes	II_pc_pc
orf19_298	0	639473	639976	orf19_299	75	639640	641310	639640	639976	0.667992	full	no	yes	0.201198	partial	yes	yes	II_pc_pc
orf19_2943_5	0	536985	537284	orf19_2945	12	537121	539631	537121	537284	0.545151	full	no	yes	0.0649402	partial	yes	yes	II_pc_pc
orf19_257	0	572937	573263	orf19_255	45	570262	573682	570262	573263	1	full	no	yes	0.0953216	partial	yes	yes	II_pc_pc
orf19_2181	0	1632310	1632840	orf19_2180	29	1631478	1633029	1631478	1632840	1	full	no	yes	0.341715	partial	yes	yes	II_pc_pc
orf19_2177	0	1641445	1641981	orf19_2176	20	1640931	1642618	1640931	1641981	1	full	no	yes	0.317724	partial	yes	yes	II_pc_pc
orf19_2103	0	37603	38049	orf19_2102	60	37188	38404	37188	38049	1	full	no	yes	0.366776	partial	yes	yes	II_pc_pc
orf19_2018_2	0	173688	173945	orf19_2018	6	173652	174458	173652	173945	1	full	no	yes	0.318859	partial	yes	yes	II_pc_pc
orf19_1722	0	275446	275862	orf19_1721	20	275647	276806	275647	275862	0.516827	full	no	yes	0.185505	partial	yes	yes	II_pc_pc
orf19_1551	0	461669	462172	orf19_1552	71	461174	461949	461174	462172	0.55666	full	no	yes	0.36129	partial	yes	yes	II_pc_pc
orf19_1456	0	270261	270695	orf19_1457	23	268981	270551	268981	270695	0.668203	full	no	yes	0.184713	partial	yes	yes	II_pc_pc
orf19_1181	1	24885	25973	orf19_1182	23	25012	26874	25012	25973	0.883272	full	no	yes	0.516112	full	yes	yes	II_pc_pc
orf19_7300	101	1930755	1932747	orf19_7299_1	0	1931048	1931347	1931048	1932747	0.1501	partial	yes	yes	1	full	no	yes	II_pc_pc
orf19_7015	322	211746	212836	orf19_7014	0	211827	212249	211827	212836	0.387156	partial	yes	yes	1	full	no	yes	II_pc_pc
orf19_6185	17	1782391	1784434	orf19_6188	0	1783352	1783669	1783352	1784434	0.155164	partial	yes	yes	1	full	no	yes	II_pc_pc
orf19_6178	18	1776146	1777171	orf19_6179	0	1776232	1776924	1776232	1777171	0.675122	full	yes	yes	1	full	no	yes	II_pc_pc
orf19_5447	14	28270	30191	orf19_5446	0	29708	30205	29708	30191	0.251432	partial	yes	yes	0.971831	full	no	yes	II_pc_pc
orf19_5425	72	59645	62420	orf19_5424	0	59698	60243	59698	62420	0.196396	partial	yes	yes	1	full	no	yes	II_pc_pc
orf19_4846	26	2148216	2149572	orf19_4847	0	2148453	2148905	2148453	2149572	0.333333	partial	yes	yes	1	full	no	yes	II_pc_pc
orf19_4149_1	108	342746	344018	orf19_4149	0	343416	343904	343416	344018	0.383648	partial	yes	yes	1	full	no	yes	II_pc_pc
orf19_3542	86	1057047	1058703	orf19_3543	0	1058455	1058799	1058455	1058703	0.149758	partial	yes	yes	0.72093	full	no	yes	II_pc_pc
orf19_3272	27	191162	192212	orf19_3271	0	191354	191908	191354	192212	0.527619	full	yes	yes	1	full	no	yes	II_pc_pc
orf19_2196	41	1600973	1602411	orf19_2195	0	1601392	1601934	1601392	1602411	0.376912	partial	yes	yes	1	full	no	yes	II_pc_pc
SC5314_nTAR6_28	12	667012	667788	orf19_5604	2	666495	668374	666495	667788	1	full	yes	yes	0.412986	partial	yes	yes	II_pc_pc
SC5314_nTAR5_13	6	291441	291889	orf19_1939	7	291395	292639	291395	291889	1	full	yes	yes	0.360129	partial	yes	yes	II_pc_pc
SC5314_nTAR5_1	16	6534	7488	orf19_5692	16	6864	8807	6864	7488	0.654088	full	yes	yes	0.321153	partial	yes	yes	II_pc_pc
SC5314_nTAR4_16	5	359131	359914	orf19_4610	51	358982	361007	358982	359914	1	full	yes	yes	0.386667	partial	yes	yes	II_pc_pc
SC5314_nTAR1_29	60	1488056	1489267	orf19_6209	6	1487709	1489353	1487709	1489267	1	full	yes	yes	0.736618	full	yes	yes	II_pc_pc
SC5314_nTAR1_23	10	1028421	1028848	orf19_48	74	1028044	1032697	1028044	1028848	1	full	yes	yes	0.0917688	partial	yes	yes	II_pc_pc
SC5314_nTAR1_2	44	54527	55049	orf19_6071	106	54602	57103	54602	55049	0.856322	full	yes	yes	0.178729	partial	yes	yes	II_pc_pc
orf19_920	52	156760	158608	orf19_567	45	157442	159359	157442	158608	0.630952	full	yes	yes	0.608242	full	yes	yes	II_pc_pc
orf19_7225	11	3125436	3127068	SC5314_nTAR1_68	12	3125567	3126963	3125567	3127068	0.855392	full	yes	yes	1	full	yes	yes	II_pc_pc
orf19_7038	119	150775	153911	orf19_7037	15	153041	154058	153041	153911	0.277423	partial	yes	yes	0.855457	full	yes	yes	II_pc_pc
orf19_6747	17	1700540	1701623	SC5314_nTAR3_45	8	1700479	1701503	1700479	1701623	0.889197	full	yes	yes	0.94043	full	yes	yes	II_pc_pc
orf19_5451	4	24194	24810	orf19_5454	5	23145	24989	23145	24810	1	full	yes	yes	0.334056	partial	yes	yes	II_pc_pc
orf19_4418_1	6	1352542	1353342	orf19_4420	15	1352822	1355312	1352822	1353342	0.65	full	yes	yes	0.208835	partial	yes	yes	II_pc_pc
orf19_3425	19	334852	336770	SC5314_nTAR6_17	6	336013	336835	336013	336770	0.394682	partial	yes	yes	0.920925	full	yes	yes	II_pc_pc
orf19_3312	109	250056	252403	orf19_3314	36	251510	252583	251510	252403	0.380486	partial	yes	yes	0.832246	full	yes	yes	II_pc_pc
orf19_3275	12	189195	189715	orf19_3273	46	189438	190704	189438	189715	0.532692	full	yes	yes	0.218799	partial	yes	yes	II_pc_pc
orf19_246	5	556644	559005	orf19_247	19	558075	559682	558075	559005	0.393901	partial	yes	yes	0.578718	full	yes	yes	II_pc_pc
orf19_1392	67	1968912	1971469	orf19_1391	20	1971084	1971848	1971084	1971469	0.150567	partial	yes	yes	0.503927	full	yes	yes	II_pc_pc
SC5314_nTARR_51	25	2009694	2010303	SC5314_nTARR_50	28	2009660	2010266	2009660	2010303	0.939245	full	yes	no	0.943894	full	yes	no	III_nc_nc
SC5314_nTAR5_36	17	1084324	1085238	SC5314_nTAR5_37	7	1084611	1085239	1084611	1085238	0.685996	full	yes	no	0.998408	full	yes	no	III_nc_nc
SC5314_nTAR4_27	9	635947	636392	SC5314_nTAR4_28	3	635954	636466	635954	636392	0.98427	full	yes	no	0.855469	full	yes	no	III_nc_nc
orf19_7609	0	2201728	2202102	SC5314_nTARR_66	48	2201518	2203096	2201518	2202102	1	full	no	yes	0.237009	partial	yes	no	III_nc_x
orf19_6458	35	541394	542185	SC5314_nTAR7_20	20	541163	541927	541163	542185	0.673831	full	no	yes	0.697644	full	yes	no	III_nc_x
orf19_3988	1	1095702	1097429	SC5314_nTAR5_39	4	1096920	1097548	1096920	1097429	0.294731	partial	no	yes	0.81051	full	yes	no	III_nc_x
orf19_3461	0	460187	460549	SC5314_nTAR6_22	20	459943	460822	459943	460549	1	full	no	yes	0.411832	partial	yes	no	III_nc_x
orf19_3238	0	269104	269505	SC5314_nTARR_5	14	268176	269359	268176	269505	0.63591	full	no	yes	0.215554	partial	yes	no	III_nc_x
orf19_2779	3	1658949	1659461	SC5314_nTAR1_33	22	1656980	1659539	1656980	1659461	1	full	no	yes	0.200078	partial	yes	no	III_nc_x
orf19_1678	29	359985	360570	SC5314_nTAR3_11	33	360069	361565	360069	360570	0.85641	full	yes	yes	0.334893	partial	yes	no	III_nc_x
SC5314_nTAR4_3	10	55856	56505	SC5314_nTAR4_2	9	55430	56197	55430	56505	0.525424	full	yes	no	0.444589	partial	yes	no	III_nc_x
SC5314_nTAR3_35	3	1218710	1219092	SC5314_nTAR3_34	7	1218530	1218893	1218530	1219092	0.479058	partial	yes	no	0.504132	full	yes	no	III_nc_x
SC5314_nTAR3_22	6	790525	790897	SC5314_nTAR3_23	9	790692	791164	790692	790897	0.551075	full	yes	no	0.434322	partial	yes	no	III_nc_x
SC5314_nTARR_12	2	516516	517222	orf19_3736	0	516764	517873	516764	517222	0.648725	full	yes	yes	0.412985	partial	no	yes	III_nc_x
SC5314_nTAR4_35	14	844345	845104	orf19_787	0	844616	844921	844616	845104	0.401845	partial	yes	no	1	full	no	yes	III_nc_x
SC5314_nTAR2_49	377	1345256	1345731	orf19_35_1	0	1345203	1345445	1345203	1345731	0.397895	partial	yes	no	0.780992	full	no	yes	III_nc_x
SC5314_nTAR1_59	7	2718503	2719136	orf19_69_2	0	2718745	2719038	2718745	2719136	0.462875	partial	yes	no	1	full	no	yes	III_nc_x

## Sheet: Table S7C
Supp. Table S7C: Antisense pairs in C. dubliniensis
Gene [query]	q._FLX reads	q._start	q._stop	Gene [subject]	s._FLX reads	s._start	s._stop	Overlap_start	Overlap_stop	q._overlap [%]	q._overlap type	q._verified	q._coding	s._overlap [%]	s._overlap type	s._verified	s._coding	class
CD36_nTAR6_12	50	616452	619133	CD36_63280	0	616455	619058	616455	619058	0.970906	full	yes	no	1	full	no	yes	I_nc
CD36_nTAR1_11	26	254408	256080	CD36_01110	0	254415	256427	254415	256080	0.995813	full	yes	no	0.827535	full	no	yes	I_nc
CD36_nTAR1_42	14	1213081	1214583	CD36_05300	0	1213101	1214354	1213101	1214583	0.834221	full	yes	no	1	full	no	yes	I_nc
CD36_nTAR1_48	28	1447678	1451487	CD36_06200	1	1447506	1449932	1447506	1451487	0.591756	full	yes	no	0.929101	full	no	yes	I_nc
CD36_nTAR1_83	58	2148252	2150768	CD36_09020	0	2148263	2149669	2148263	2150768	0.558824	full	yes	no	1	full	no	yes	I_nc
CD36_nTAR3_47	11	1606894	1608237	CD36_86750	0	1606909	1608099	1606909	1608237	0.886076	full	yes	no	1	full	no	yes	I_nc
CD36_nTAR4_31	43	744507	746766	CD36_43310	0	744492	746804	744492	746766	1	full	yes	no	0.977076	full	no	yes	I_nc
CD36_nTAR4_53	10	1499245	1503201	CD36_46030	0	1499319	1503158	1499319	1503201	0.970425	full	yes	no	1	full	no	yes	I_nc
CD36_nTAR5_13	8	340814	341565	CD36_51300	0	340686	341483	340686	341565	0.890812	full	yes	no	0.839398	full	no	yes	I_nc
CD36_nTAR5_18	13	537910	540115	CD36_52120	0	537868	539987	537868	540115	0.94195	full	yes	no	0.980179	full	no	yes	I_nc
CD36_nTAR6_10	5	532348	532837	CD36_62740	0	532305	532766	532305	532837	0.854806	full	yes	no	0.906725	full	no	yes	I_nc
CD36_nTAR7_27	67	768443	770370	CD36_72950	0	768663	770045	768663	770370	0.717177	full	yes	no	1	full	no	yes	I_nc
CD36_nTARR_39	58	1268961	1272386	CD36_31460	0	1269059	1271449	1269059	1272386	0.69781	full	yes	no	1	full	no	yes	I_nc
CD36_nTARR_72	17	1973603	1975943	CD36_34710	0	1973403	1975850	1973403	1975943	0.960256	full	yes	no	0.918267	full	no	yes	I_nc
CD36_04840	2	1101874	1103595	CD36_nTAR1_36	40	1101745	1103832	1101745	1103595	1	full	no	yes	0.824629	full	yes	no	I_nc
CD36_10140	0	2432653	2433261	CD36_nTAR1_95	8	2432318	2433259	2432318	2433261	0.996711	full	no	yes	0.643996	full	yes	no	I_nc
CD36_10340	0	2466347	2468377	CD36_nTAR1_96	39	2465384	2468476	2465384	2468377	1	full	no	yes	0.656533	full	yes	no	I_nc
CD36_13150	0	3157897	3159456	CD36_nTAR1_120	47	3157781	3159369	3157781	3159456	0.944195	full	no	yes	0.926952	full	yes	no	I_nc
CD36_15860	0	162808	163473	CD36_nTAR2_4	11	162670	163542	162670	163473	1	full	no	yes	0.762615	full	yes	no	I_nc
CD36_18840	0	894155	895525	CD36_nTAR2_30	17	894098	895565	894098	895525	1	full	no	yes	0.933879	full	yes	no	I_nc
CD36_85220	0	1202821	1204041	CD36_nTAR3_41	15	1202355	1204084	1202355	1204041	1	full	no	yes	0.70561	full	yes	no	I_nc
CD36_40150	0	19839	21316	CD36_nTAR4_1	22	20092	21246	20092	21316	0.781313	full	no	yes	1	full	yes	no	I_nc
CD36_46450	0	1582861	1583760	CD36_nTAR4_56	32	1582776	1583859	1582776	1583760	1	full	no	yes	0.830102	full	yes	no	I_nc
CD36_50790	3	205385	207689	CD36_nTAR5_8	25	206335	207828	206335	207689	0.587674	full	no	yes	0.906899	full	yes	no	I_nc
CD36_54410	0	1085765	1087330	CD36_nTAR5_202	51	1085746	1087342	1085746	1087330	1	full	no	yes	0.980576	full	yes	no	I_nc
CD36_72260	2	548325	549239	CD36_nTAR7_20	20	548217	548996	548217	549239	0.734136	full	no	yes	0.861361	full	yes	no	I_nc
CD36_73250	0	841294	841614	CD36_nTAR7_34	54	841245	841773	841245	841614	1	full	no	yes	0.606061	full	yes	no	I_nc
CD36_32150	18	1396755	1398350	CD36_nTARR_44	22	1397046	1398520	1397046	1398350	0.817555	full	no	yes	0.884668	full	yes	no	I_nc
CD36_35440	1	2220905	2222335	CD36_nTARR_94	15	2220841	2222369	2220841	2222335	1	full	no	yes	0.935864	full	yes	no	I_nc
CD36_35530	3	2241089	2242660	CD36_nTARR_95	45	2241028	2242744	2241028	2242660	1	full	no	yes	0.915501	full	yes	no	I_nc
CD36_72810	6	725208	727461	CD36_nTAR7_23	30	724703	727578	724703	727461	1	full	no	no	0.783652	full	yes	no	I_nc
CD36_nTAR1_20	8	575846	576956	CD36_02490	0	575983	578409	575983	576956	0.876577	full	yes	no	0.401072	partial	no	yes	I_nc
CD36_nTAR5_3	17	105411	105839	CD36_50480	1	105450	107249	105450	105839	0.908879	full	yes	no	0.216231	partial	no	yes	I_nc
CD36_54580	0	1143548	1145188	CD36_nTAR5_34	5	1144631	1145321	1144631	1145188	0.339634	partial	no	yes	0.807246	full	yes	no	I_nc
CD36_nTAR1_71	6	1960826	1961610	CD36_08320	6	1960843	1961693	1960843	1961610	0.978316	full	yes	no	0.902353	full	yes	yes	II_nc_pc
CD36_nTAR1_109	14	2844743	2845550	CD36_12040	29	2844766	2845971	2844766	2845550	0.971499	full	yes	no	0.650622	full	yes	yes	II_nc_pc
CD36_nTAR2_7	29	208715	210950	CD36_16090	37	208965	210941	208965	210950	0.884116	full	yes	no	1	full	yes	yes	II_nc_pc
CD36_nTAR2_41	18	1315297	1315848	CD36_20790	26	1315143	1316065	1315143	1315848	1	full	yes	no	0.597614	full	yes	yes	II_nc_pc
CD36_nTAR2_61	9	1801256	1801704	CD36_22940	17	1801329	1801842	1801329	1801704	0.837054	full	yes	no	0.730994	full	yes	yes	II_nc_pc
CD36_nTAR2_63	8	1843107	1844077	CD36_23150	18	1843092	1844049	1843092	1844077	0.971134	full	yes	no	0.984326	full	yes	yes	II_nc_pc
CD36_nTAR3_15	7	372564	373255	CD36_81560	32	372551	373844	372551	373255	1	full	yes	no	0.534416	full	yes	yes	II_nc_pc
CD36_nTAR3_20	127	628156	629447	CD36_82700	258	627808	630081	627808	629447	1	full	yes	no	0.567972	full	yes	yes	II_nc_pc
CD36_nTAR3_43	15	1300180	1301532	CD36_85560	84	1299877	1301400	1299877	1301532	0.902367	full	yes	no	0.801051	full	yes	yes	II_nc_pc
CD36_nTAR3_51	16	1705258	1706638	CD36_87110	139	1705029	1707402	1705029	1706638	1	full	yes	no	0.581542	full	yes	yes	II_nc_pc
CD36_nTAR4_21	9	498019	499025	CD36_42300	26	498291	499359	498291	499025	0.729622	full	yes	no	0.687266	full	yes	yes	II_nc_pc
CD36_nTAR4_27	64	590599	591688	CD36_42630	183	590461	591710	590461	591688	1	full	yes	no	0.871898	full	yes	yes	II_nc_pc
CD36_nTAR4_29	15	712575	713736	CD36_43150	47	713056	714321	713056	713736	0.585702	full	yes	no	0.537549	full	yes	yes	II_nc_pc
CD36_nTAR4_40	10	973701	974067	CD36_nTAR4_39	89	973447	974141	973447	974067	1	full	yes	no	0.527378	full	yes	yes	II_nc_pc
CD36_nTAR5_5	4	144269	145195	CD36_50550	10	144536	145161	144536	145195	0.674946	full	yes	no	1	full	yes	yes	II_nc_pc
CD36_nTAR5_35	5	1222919	1223667	CD36_55040	11	1222796	1223655	1222796	1223667	0.983957	full	yes	no	0.85681	full	yes	yes	II_nc_pc
CD36_nTAR6_17	10	711895	713174	CD36_63830	33	711899	712980	711899	713174	0.845192	full	yes	no	1	full	yes	yes	II_nc_pc
CD36_nTAR7_30	7	779638	780434	CD36_72990	8	779305	780486	779305	780434	1	full	yes	no	0.674005	full	yes	yes	II_nc_pc
CD36_nTARR_23	8	933400	935050	CD36_29540	28	933317	935305	933317	935050	1	full	yes	no	0.82998	full	yes	yes	II_nc_pc
CD36_nTARR_30	19	1044698	1046390	CD36_30260	33	1044690	1046232	1044690	1046390	0.906619	full	yes	no	0.994812	full	yes	yes	II_nc_pc
CD36_nTARR_70	22	1925521	1926961	CD36_34560	27	1925507	1927101	1925507	1926961	1	full	yes	no	0.903388	full	yes	yes	II_nc_pc
CD36_nTARR_82	12	2046146	2047334	CD36_34930	15	2046019	2048215	2046019	2047334	1	full	yes	no	0.540984	full	yes	yes	II_nc_pc
CD36_nTAR1_106	4	2807536	2808076	CD36_11890	3	2807735	2808393	2807735	2808076	0.631481	full	yes	no	0.518237	full	yes	yes	II_nc_pc
CD36_nTAR2_35	44	1104126	1105359	CD36_19840	4	1104173	1105705	1104173	1105359	0.961882	full	yes	no	0.774151	full	yes	yes	II_nc_pc
CD36_nTAR2_58	145	1716819	1717380	CD36_22590	4	1716682	1717240	1716682	1717380	0.750446	full	yes	no	0.75448	full	yes	yes	II_nc_pc
CD36_nTAR2_69	12	1913362	1914927	CD36_23410	10	1913306	1914998	1913306	1914927	1	full	yes	no	0.924941	full	yes	yes	II_nc_pc
CD36_nTAR3_12	17	272023	272867	CD36_81190	5	272026	272827	272026	272867	0.949052	full	yes	no	1	full	yes	yes	II_nc_pc
CD36_nTAR5_25	106	917966	919982	CD36_53660	77	918112	919909	918112	919982	0.891369	full	yes	no	1	full	yes	yes	II_nc_pc
CD36_nTAR7_39	128	902116	902731	CD36_73480	8	902135	902720	902135	902731	0.95122	full	yes	no	1	full	yes	yes	II_nc_pc
CD36_nTARR_15	132	557885	559921	CD36_27530	10	558614	560073	558614	559921	0.641945	full	yes	no	0.895819	full	yes	yes	II_nc_pc
CD36_nTARR_69	17	1912016	1914551	CD36_34510	16	1912358	1913941	1912358	1914551	0.624458	full	yes	no	1	full	yes	yes	II_nc_pc
CD36_83510	14	790524	793018	CD36_nTAR3_25	14	790569	792991	790569	793018	0.971131	full	yes	yes	1	full	yes	no	II_nc_pc
CD36_35130	8	2132651	2134522	CD36_nTARR_91	8	2132633	2133741	2132633	2134522	0.582576	full	yes	yes	0.983755	full	yes	no	II_nc_pc
CD36_16140	43	219856	222115	CD36_nTAR2_8	52	220484	222169	220484	222115	0.722001	full	yes	yes	0.967953	full	yes	no	II_nc_pc
CD36_40540	4	91170	93285	CD36_nTAR4_6	18	91271	93683	91271	93285	0.952246	full	yes	yes	0.834992	full	yes	no	II_nc_pc
CD36_40880	6	157346	158356	CD36_nTAR4_8	9	157532	158371	157532	158356	0.815842	full	yes	yes	0.982122	full	yes	no	II_nc_pc
CD36_62180	29	433057	434700	CD36_nTAR6_9	69	433058	434491	433058	434700	0.872185	full	yes	yes	1	full	yes	no	II_nc_pc
CD36_25960	9	217694	218881	CD36_nTARR_8	51	217331	218682	217331	218881	0.83235	full	yes	yes	0.73131	full	yes	no	II_nc_pc
CD36_02840	48	654105	654992	CD36_nTAR1_23	12	654148	655252	654148	654992	0.951522	full	yes	yes	0.764493	full	yes	no	II_nc_pc
CD36_16370	24	275349	276466	CD36_nTAR2_10	5	275643	276367	275643	276466	0.648165	full	yes	yes	1	full	yes	no	II_nc_pc
CD36_86910	24	1660805	1662123	CD36_nTAR3_203	4	1661202	1662002	1661202	1662123	0.60698	full	yes	yes	1	full	yes	no	II_nc_pc
CD36_41060	14	221234	223258	CD36_nTAR4_10	7	222186	223324	222186	223258	0.529644	full	yes	yes	0.942004	full	yes	no	II_nc_pc
CD36_52680	108	670876	672138	CD36_nTAR5_21	7	670890	671845	670890	672138	0.756735	full	yes	yes	1	full	yes	no	II_nc_pc
CD36_71590	29	378481	379865	CD36_nTAR7_13	9	378480	379815	378480	379865	0.963873	full	yes	yes	0.999251	full	yes	no	II_nc_pc
CD36_34670	11	1952329	1954116	CD36_nTARR_71	8	1953037	1953974	1953037	1954116	0.524342	full	yes	yes	1	full	yes	no	II_nc_pc
CD36_nTAR1_201	11	338962	339431	CD36_01480	40	338852	340105	338852	339431	1	full	yes	no	0.374302	partial	yes	yes	II_nc_pc
CD36_nTAR1_202	3	1011209	1011542	CD36_04460	26	1011211	1012193	1011211	1011542	0.993994	full	yes	no	0.337067	partial	yes	yes	II_nc_pc
CD36_nTAR1_60	3	1660941	1661246	CD36_07010	321	1657761	1661424	1657761	1661246	1	full	yes	no	0.0832651	partial	yes	yes	II_nc_pc
CD36_nTAR1_91	23	2340538	2341561	CD36_09770	128	2340501	2343123	2340501	2341561	1	full	yes	no	0.39016	partial	yes	yes	II_nc_pc
CD36_nTAR2_9	4	254641	255125	CD36_16270	183	252411	255072	252411	255125	0.890496	full	yes	no	0.161969	partial	yes	yes	II_nc_pc
CD36_nTAR2_11	6	327191	327654	CD36_16630	122	326509	328531	326509	327654	1	full	yes	no	0.228981	partial	yes	yes	II_nc_pc
CD36_nTAR2_16	9	491414	491827	CD36_17160	95	491453	494422	491453	491827	0.905569	full	yes	no	0.125968	partial	yes	yes	II_nc_pc
CD36_nTAR2_21	7	603068	603508	CD36_17750	132	603026	605340	603026	603508	1	full	yes	no	0.190147	partial	yes	yes	II_nc_pc
CD36_nTAR2_31	4	921810	922265	CD36_18980	17	921794	922928	921794	922265	1	full	yes	no	0.401235	partial	yes	yes	II_nc_pc
CD36_nTAR2_65	4	1859057	1859367	CD36_23180	87	1857572	1859334	1857572	1859367	0.893548	full	yes	no	0.157208	partial	yes	yes	II_nc_pc
CD36_nTAR3_26	5	799274	799874	CD36_83560	13	799343	800510	799343	799874	0.885	full	yes	no	0.455013	partial	yes	yes	II_nc_pc
CD36_nTAR3_28	9	890946	891439	CD36_83970	77	890436	893440	890436	891439	1	full	yes	no	0.164115	partial	yes	yes	II_nc_pc
CD36_nTAR4_7	5	145300	145652	CD36_40830	223	145249	148852	145249	145652	1	full	yes	no	0.0976964	partial	yes	yes	II_nc_pc
CD36_nTAR4_16	5	355008	355569	CD36_41630	116	354270	356599	354270	355569	1	full	yes	no	0.240876	partial	yes	yes	II_nc_pc
CD36_nTAR4_19	6	435496	436005	CD36_42040	36	434710	438100	434710	436005	1	full	yes	no	0.150147	partial	yes	yes	II_nc_pc
CD36_nTAR4_30	7	723545	723972	CD36_43230	80	723424	725743	723424	723972	1	full	yes	no	0.184131	partial	yes	yes	II_nc_pc
CD36_nTAR5_2	9	95144	95766	CD36_50420	148	94961	97914	94961	95766	1	full	yes	no	0.210633	partial	yes	yes	II_nc_pc
CD36_nTAR5_20	6	651549	651932	CD36_52610	21	651454	652394	651454	651932	1	full	yes	no	0.407447	partial	yes	yes	II_nc_pc
CD36_nTAR5_33	2	1139991	1140323	CD36_54570	37	1139827	1142346	1139827	1140323	1	full	yes	no	0.131798	partial	yes	yes	II_nc_pc
CD36_nTAR6_3	4	206450	206832	CD36_61060	7	206416	208184	206416	206832	1	full	yes	no	0.216063	partial	yes	yes	II_nc_pc
CD36_nTAR7_7	4	210017	210321	CD36_70840	55	209948	211242	209948	210321	1	full	yes	no	0.23493	partial	yes	yes	II_nc_pc
CD36_nTAR7_38	10	893511	893914	CD36_73440	31	893523	894829	893523	893914	0.970223	full	yes	no	0.299387	partial	yes	yes	II_nc_pc
CD36_nTARR_17	5	679830	680410	CD36_28130	24	679561	681216	679561	680410	1	full	yes	no	0.350453	partial	yes	yes	II_nc_pc
CD36_nTARR_18	9	708358	708791	CD36_28350	17	708223	709658	708223	708791	1	full	yes	no	0.301742	partial	yes	yes	II_nc_pc
CD36_nTARR_24	18	978576	979175	CD36_29830	90	978136	979855	978136	979175	1	full	yes	no	0.348458	partial	yes	yes	II_nc_pc
CD36_nTARR_28	25	1041461	1042019	CD36_30250	143	1041513	1043780	1041513	1042019	0.90681	full	yes	no	0.223202	partial	yes	yes	II_nc_pc
CD36_nTARR_49	5	1433265	1433769	CD36_32320	26	1432769	1433748	1432769	1433769	0.958333	full	yes	no	0.493361	partial	yes	yes	II_nc_pc
CD36_nTAR1_7	15	148292	149430	CD36_00690	9	148246	151491	148246	149430	1	full	yes	no	0.350693	partial	yes	yes	II_nc_pc
CD36_84100	6	916022	918211	CD36_nTAR3_29	8	916978	917914	916978	918211	0.427593	partial	yes	yes	1	full	yes	no	II_nc_pc
CD36_50530	0	127891	130353	CD36_nTAR5_4	10	127637	128683	127637	130353	0.32169	partial	yes	yes	0.75717	full	yes	no	II_nc_pc
CD36_33600	4	1706662	1709119	CD36_nTARR_59	14	1708444	1709078	1708444	1709119	0.258038	partial	yes	yes	1	full	yes	no	II_nc_pc
CD36_00620	56	130158	133364	CD36_nTAR1_6	5	132833	133357	132833	133364	0.163444	partial	yes	yes	1	full	yes	no	II_nc_pc
CD36_01210	66	272639	274018	CD36_nTAR1_12	9	273603	274001	273603	274018	0.288615	partial	yes	yes	1	full	yes	no	II_nc_pc
CD36_07030	36	1666622	1667859	CD36_nTAR1_61	3	1667249	1667855	1667249	1667859	0.489895	partial	yes	yes	1	full	yes	no	II_nc_pc
CD36_11220	37	2659578	2660612	CD36_nTAR1_102	6	2659759	2660137	2659759	2660612	0.365571	partial	yes	yes	1	full	yes	no	II_nc_pc
CD36_12400	53	2949619	2950896	CD36_nTAR1_115	9	2950464	2951047	2950464	2950896	0.338293	partial	yes	yes	0.740995	full	yes	no	II_nc_pc
CD36_16950	86	428878	430416	CD36_nTAR2_14	9	429849	430729	429849	430416	0.368661	partial	yes	yes	0.644318	full	yes	no	II_nc_pc
CD36_17050	40	458314	460798	CD36_nTAR2_15	17	459200	460309	459200	460798	0.446457	partial	yes	yes	1	full	yes	no	II_nc_pc
CD36_17820	19	622978	624679	CD36_nTAR2_22	5	624109	624569	624109	624679	0.270429	partial	yes	yes	1	full	yes	no	II_nc_pc
CD36_19110	26	951867	953191	CD36_nTAR2_32	5	952969	953399	952969	953191	0.167674	partial	yes	yes	0.516279	full	yes	no	II_nc_pc
CD36_19860	133	1109443	1111468	CD36_nTAR2_36	8	1109125	1109781	1109125	1111468	0.166914	partial	yes	yes	0.515244	full	yes	no	II_nc_pc
CD36_22610	45	1719561	1721286	CD36_nTAR2_59	9	1720887	1721352	1720887	1721286	0.231304	partial	yes	yes	0.858065	full	yes	no	II_nc_pc
CD36_80270	55	42541	44934	CD36_nTAR3_2	5	44082	44916	44082	44934	0.348517	partial	yes	yes	1	full	yes	no	II_nc_pc
CD36_81060	157	239766	242655	CD36_nTAR3_10	5	239667	239937	239667	242655	0.05919	partial	yes	yes	0.633333	full	yes	no	II_nc_pc
CD36_84180	59	927044	930094	CD36_nTAR3_31	7	929181	929737	929181	930094	0.182295	partial	yes	yes	1	full	yes	no	II_nc_pc
CD36_85820	44	1365858	1367422	CD36_nTAR3_44	4	1366949	1367375	1366949	1367422	0.272379	partial	yes	yes	1	full	yes	no	II_nc_pc
CD36_42430	105	533996	537392	CD36_nTAR4_23	6	536679	537259	536679	537392	0.170789	partial	yes	yes	1	full	yes	no	II_nc_pc
CD36_44260	28	1015952	1016891	CD36_nTAR4_41	8	1016449	1017252	1016449	1016891	0.470714	partial	yes	yes	0.550436	full	yes	no	II_nc_pc
CD36_52290	28	585912	587480	CD36_nTAR5_19	4	587187	587723	587187	587480	0.186862	partial	yes	yes	0.546642	full	yes	no	II_nc_pc
CD36_54560	367	1136112	1139607	CD36_nTAR5_32	5	1137534	1138276	1137534	1139607	0.212303	partial	yes	yes	1	full	yes	no	II_nc_pc
CD36_60170	44	32949	35991	CD36_nTAR6_2	5	35693	36007	35693	35991	0.0979619	partial	yes	yes	0.949045	full	yes	no	II_nc_pc
CD36_63650	144	686092	687830	CD36_nTAR6_15	21	687085	687739	687085	687830	0.376295	partial	yes	yes	1	full	yes	no	II_nc_pc
CD36_64780	141	933999	936774	CD36_nTAR6_19	27	935563	936838	935563	936774	0.436396	partial	yes	yes	0.949804	full	yes	no	II_nc_pc
CD36_70390	21	78591	81082	CD36_nTAR7_4	16	79967	81049	79967	81082	0.434364	partial	yes	yes	1	full	yes	no	II_nc_pc
CD36_71340	105	318357	319986	CD36_nTAR7_12	22	319162	319861	319162	319986	0.429098	partial	yes	yes	1	full	yes	no	II_nc_pc
CD36_73080	141	798088	800043	CD36_nTAR7_31	7	799603	800025	799603	800043	0.215857	partial	yes	yes	1	full	yes	no	II_nc_pc
CD36_25550	31	114750	116080	CD36_nTARR_4	5	115361	116001	115361	116080	0.481203	partial	yes	yes	1	full	yes	no	II_nc_pc
CD36_27170	242	476358	481112	CD36_nTARR_11	16	476411	476978	476411	481112	0.119268	partial	yes	yes	1	full	yes	no	II_nc_pc
CD36_32160	93	1398705	1400174	CD36_nTARR_45	8	1399720	1400105	1399720	1400174	0.262083	partial	yes	yes	1	full	yes	no	II_nc_pc
CD36_33920	54	1776894	1778256	CD36_nTARR_61	7	1777615	1778056	1777615	1778256	0.323789	partial	yes	yes	1	full	yes	no	II_nc_pc
CD36_22040	12	1590350	1591969	CD36_nTAR2_208	25	1590229	1591832	1590229	1591969	0.91538	full	yes	yes	0.924517	full	yes	yes	II_pc_pc
CD36_50680	74	180452	182125	CD36_50690	67	181077	182961	181077	182125	0.62642	full	yes	yes	0.556263	full	yes	yes	II_pc_pc
CD36_60180	0	36818	37810	CD36_60190	37	36874	38708	36874	37810	0.943548	full	no	yes	0.51036	full	yes	yes	II_pc_pc
CD36_nTAR1_52	23	1521769	1523368	CD36_06530	0	1521751	1523184	1521751	1523368	0.884928	full	yes	yes	0.987439	full	no	yes	II_pc_pc
CD36_nTAR2_19	40	557663	559558	CD36_17520	0	557819	559453	557819	559558	0.862269	full	yes	yes	1	full	no	yes	II_pc_pc
CD36_nTARR_13	4	503792	504658	CD36_27290	0	504054	505178	504054	504658	0.69746	full	yes	yes	0.537367	full	no	yes	II_pc_pc
CD36_nTAR1_3	13	64816	65414	CD36_00310	126	64830	67411	64830	65414	0.976589	full	yes	yes	0.226269	partial	yes	yes	II_pc_pc
CD36_20660	6	1281803	1283108	CD36_20670	54	1282425	1284225	1282425	1283108	0.523372	full	yes	yes	0.379444	partial	yes	yes	II_pc_pc
CD36_nTAR3_34	10	1045190	1045737	CD36_84680	30	1045153	1047826	1045153	1045737	1	full	yes	yes	0.204639	partial	yes	yes	II_pc_pc
CD36_87130	112	1715135	1716124	CD36_87140	138	1715454	1717397	1715454	1716124	0.677452	full	yes	yes	0.344828	partial	yes	yes	II_pc_pc
CD36_nTAR4_2	5	58450	58852	CD36_40380	23	58428	59501	58428	58852	1	full	yes	yes	0.374651	partial	yes	yes	II_pc_pc
CD36_42470	18	543914	545008	CD36_42480	77	544406	546110	544406	545008	0.550274	full	yes	yes	0.353286	partial	yes	yes	II_pc_pc
CD36_nTAR7_2	8	21279	22081	CD36_70040	217	20381	22757	20381	22081	1	full	yes	yes	0.337542	partial	yes	yes	II_pc_pc
CD36_25870	14	199563	200293	CD36_25880	29	199862	201056	199862	200293	0.590411	full	yes	yes	0.360972	partial	yes	yes	II_pc_pc
CD36_30460	8	1080752	1081689	CD36_30470	176	1081098	1084794	1081098	1081689	0.630736	full	yes	yes	0.159903	partial	yes	yes	II_pc_pc
CD36_nTAR7_35	20	848879	849450	CD36_73290	17	849134	850202	849134	849450	0.553415	full	yes	yes	0.29588	partial	yes	yes	II_pc_pc
CD36_73830	2	956397	958219	CD36_nTAR7_40	21	957452	958117	957452	958219	0.364984	partial	yes	yes	1	full	yes	yes	II_pc_pc
CD36_01160	114	265076	267079	CD36_01170	50	266498	267636	266498	267079	0.290065	partial	yes	yes	0.510545	full	yes	yes	II_pc_pc
CD36_23700	69	1985634	1988070	CD36_23710	20	1986978	1988462	1986978	1988070	0.448276	partial	yes	yes	0.735849	full	yes	yes	II_pc_pc
CD36_82530	241	598103	600566	CD36_82540	7	599919	601167	599919	600566	0.262688	partial	yes	yes	0.518429	full	yes	yes	II_pc_pc
CD36_64120	66	771378	773831	CD36_64130	17	773266	774290	773266	773831	0.23033	partial	yes	yes	0.551758	full	yes	yes	II_pc_pc
CD36_nTAR3_23	5	786218	787021	CD36_nTAR3_24	18	786238	787115	786238	787021	0.975093	full	yes	no	0.892816	full	yes	no	III_nc_nc
CD36_nTAR7_29	5	770526	771472	CD36_nTAR7_28	9	770465	771497	770465	771472	1	full	yes	no	0.916667	full	yes	no	III_nc_nc
CD36_nTARR_86	5	2054937	2055362	CD36_nTARR_87	8	2054950	2055352	2054950	2055362	0.945882	full	yes	no	1	full	yes	no	III_nc_nc
CD36_nTAR2_43	10	1344028	1344805	CD36_nTAR2_42	6	1343569	1344636	1343569	1344805	0.782497	full	yes	no	0.569822	full	yes	no	III_nc_nc
CD36_nTARR_75	20	1979998	1980497	CD36_nTARR_74	10	1979987	1980518	1979987	1980497	1	full	yes	no	0.939736	full	yes	no	III_nc_nc
CD36_63890	8	724004	724449	CD36_nTAR6_18	44	722633	724644	722633	724449	1	full	yes	yes	0.221283	partial	yes	no	III_nc_x
CD36_nTARR_85	11	2053427	2054616	CD36_nTARR_84	26	2052490	2054331	2052490	2054616	0.760303	full	yes	no	0.491037	partial	yes	no	III_nc_x
CD36_nTAR1_79	15	2064787	2065059	CD36_nTAR1_80	4	2064913	2065444	2064913	2065059	0.536765	full	yes	no	0.274953	partial	yes	no	III_nc_x
CD36_nTAR7_25	20	732585	733163	CD36_nTAR7_24	5	731956	733735	731956	733163	1	full	yes	no	0.324902	partial	yes	no	III_nc_x
CD36_nTARR_83	27	2052546	2053174	CD36_nTARR_84	26	2052490	2054331	2052490	2053174	1	full	yes	no	0.341119	partial	yes	no	III_nc_x
CD36_09765	0	2339316	2339532	CD36_nTAR1_90	5	2339107	2339718	2339107	2339532	1	full	no	no	0.353519	partial	yes	no	III_nc_x
CD36_nTAR1_50	6	1490980	1492191	CD36_06400	63	1491303	1491785	1491303	1492191	0.398018	partial	yes	no	1	full	yes	yes	III_nc_x
CD36_nTAR1_30	7	976012	976667	CD36_04340	0	976381	976692	976381	976667	0.436641	partial	yes	no	0.919614	full	no	yes	III_nc_x
CD36_nTAR5_28	88	990629	992765	CD36_53900	2	990746	991492	990746	992765	0.349251	partial	yes	no	1	full	no	yes	III_nc_x
CD36_nTAR3_53	24	1788360	1789971	CD36_nTAR3_54	12	1789062	1789771	1789062	1789971	0.440099	partial	yes	no	1	full	yes	no	III_nc_x
CD36_nTAR3_32	9	930436	931556	CD36_84185	0	931183	931257	931183	931556	0.0660714	partial	yes	no	1	full	no	no	III_nc_x
