# Supplementary material for: Species and condition specific adaptation of the transcriptional landscapes in Candida albicans and Candida dubliniensis
Source: BMC Genomics. 2013 Apr 2;14:212. doi: 10.1186/1471-2164-14-212 (PMC3626586; doi:10.1186/1471-2164-14-212)
Supplement: Additional file 11: Table S8A-G — Reciprocal blast results comprising orthologs and species-specific genes. [file 1471-2164-14-212-S11.xls]

## Sheet: Table S8A
Supp. Table S8A: Results of reciprocal Blastp between C. albicans and C. dubliniensis
a input genes initially contained also (retro-) transposon-associated genes
b in the results after the BLAST, (retro-) transposon-associated genes were excluded from tha analysis as far as they did not belong to the core hits from Jackson et al.
c numbers in brackets contain also ransposon associated genes
d orf19_1816, orf19_2661, orf19_6112, orf19_4921 & orf19_4380_1 were counted to the core set of C. albicans specific genes according to Jackson et al.
coding genes_input
	Jackson et al.	this studya	∆
C. albicans	6176	6215	+39
C. dubliniensis	5758	5931	+173
coding genes_resultsb
	Jackson et al.	this study_rawc	core hitsc	core hits [%]	this study_curatedc
Orthologs	5568	5703	5404	0.970366	5802
C. albicans specific	168	474 (496)	154 (158)	0.946429	395 (399)
C. dubliniensis specific	29	123 (213)	23 (24)	0.827586	48 (49)
orthologues hits distribution & expression
	core	curated	novel
expressed (both)	4983	142	218
expressed only in C. albicans	70	9	3
expressed only in C. dubliniensis	156	9	6
not expressed (none)	195	6	5
all	5404	166	232
C. albicans-specific hits
	cored	novel
expressed	63	94
.. with best hit	39	50
.. w/o best hit	24	44
not expressed	100	142
.. with best hit	13	17
.. w/o best hit	87	125
all	163	236
C. dubliniensis-specific hits
	core	novel
expressed..	9	12
.. with best hit	6	2
.. w/o best hit	3	10
not expressed	15	13
.. with best hit	2	3
.. w/o best hit	13	10
all	24	25
non-coding genes_results
	this study
Orthologs	131
C. albicans specific	318
C. dubliniensis specific	331

## Sheet: Table S8B
Supp. Table S8B: Raw reciprocal Blastp hits of protein-coding genes
a Retrotransposon or (within) transposable element (at least 1 gene of the putative pair)
b not considered as orthologues gene pairs
C. albicans gene [query]	q._verified in this study	q._protein length	q._start	q._stop	q._p-Value	C. dubliniensis gene [subject]	s._verified in this study	s._protein length	s._start	s._stop	s._p-Value	Bit score	E-Value	Identicals [%]	Positives [%]	Retrotransposona	E-Value <1E-13
orf19_10	no	515	1	514	1.7e-257	CD36_32710	yes	515	1	514	1.7e-257	2457	1.7e-257	89	94	no	yes
orf19_100	yes	350	1	349	2.4e-181	CD36_61100	yes	350	1	349	2.4e-181	1740	2.4e-181	92	97	no	yes
orf19_1007	yes	352	1	352	2.4e-179	CD36_30620	yes	352	1	352	2.4e-179	1721	2.4e-179	92	96	no	yes
orf19_101	yes	346	1	345	6.9e-168	CD36_61080	yes	342	1	341	6.9e-168	1613	6.9e-168	89	95	no	yes
orf19_1010	yes	378	1	376	7.6e-195	CD36_30630	yes	378	1	376	7.6e-195	1867	7.6e-195	88	94	no	yes
orf19_1011	yes	660	1	660	0	CD36_30640	yes	651	1	651	0	3157	0	91	94	no	yes
orf19_1012	yes	153	1	153	4.2e-78	CD36_30650	yes	153	1	153	4.2e-78	769	4.2e-78	99	100	no	yes
orf19_102	yes	416	1	415	8.1e-208	CD36_61070	yes	419	1	415	8.2e-208	1989	8.1e-208	92	97	no	yes
orf19_1026	yes	330	17	329	8.8e-133	CD36_03570	yes	322	10	321	8.5e-133	1282	8.8e-133	84	91	no	yes
orf19_1026_1	yes	89	1	89	1.7e-38	CD36_03580	yes	90	1	90	1.8e-38	408	1.7e-38	86	91	no	yes
orf19_1027	yes	369	1	369	5.5e-185	CD36_03560	yes	373	1	373	5.6e-185	1774	5.5e-185	90	94	no	yes
orf19_1028	yes	392	1	392	3.6e-149	CD36_03550	yes	378	1	378	3.5e-149	1436	3.6e-149	76	83	no	yes
orf19_1029	yes	310	1	308	4.9e-139	CD36_03540	yes	324	1	323	5.1e-139	1341	4.9e-139	84	89	no	yes
orf19_1030	yes	426	1	426	3.2e-204	CD36_03530	yes	420	1	420	3.2e-204	1955	3.2e-204	88	95	no	yes
orf19_1031	yes	1073	1	1073	0	CD36_03520	yes	1065	1	1065	0	5195	0	95	98	no	yes
orf19_1032	yes	578	1	578	2.3e-222	CD36_03510	yes	569	1	569	2.3e-222	2125	2.3e-222	77	82	no	yes
orf19_1033	yes	595	1	595	5.5e-306	CD36_03500	yes	589	1	589	5.4e-306	2914	5.5e-306	93	96	no	yes
orf19_1034	yes	183	1	183	8.8e-98	CD36_03490	yes	184	1	183	8.8e-98	954	8.8e-98	93	97	no	yes
orf19_1035	yes	947	1	947	0	CD36_03480	yes	947	1	947	0	4431	0	90	94	no	yes
orf19_1036	yes	615	1	615	0	CD36_03470	yes	615	1	615	0	3211	0	97	99	no	yes
orf19_1037	yes	590	1	590	1.2e-303	CD36_03460	yes	592	1	592	1.2e-303	2892	1.2e-303	89	95	no	yes
orf19_1039	yes	368	1	366	5.6e-158	CD36_03830	yes	387	1	376	5.9e-158	1519	5.6e-158	78	88	no	yes
orf19_104	no	284	3	284	2.6e-98	CD36_61060	yes	485	204	485	4.5e-98	955	2.6e-98	66	82	no	yes
orf19_1040	yes	214	3	214	1.5e-95	CD36_03840	yes	228	6	228	1.6e-95	932	1.5e-95	81	88	no	yes
orf19_1041	yes	408	1	408	4.9e-173	CD36_03850	yes	396	1	396	4.8e-173	1661	4.9e-173	80	87	no	yes
orf19_1042	yes	282	1	282	1.3e-146	CD36_03860	yes	282	1	282	1.3e-146	1413	1.3e-146	99	100	no	yes
orf19_1043	yes	305	1	305	3.6e-126	CD36_03870	yes	291	1	291	3.4e-126	1220	3.6e-126	80	89	no	yes
orf19_1045	yes	260	1	256	1.1e-91	CD36_03880	yes	257	1	251	1.1e-91	895	1.1e-91	73	82	no	yes
orf19_1047	yes	849	1	849	0	CD36_03890	yes	824	1	824	0	3777	0	85	91	no	yes
orf19_1048	yes	344	1	340	2.9e-169	CD36_03780	yes	344	1	340	2.9e-169	1626	2.9e-169	89	94	no	yes
orf19_1049	yes	194	5	192	5.2e-98	CD36_03910	yes	190	2	189	5.1e-98	956	5.2e-98	92	96	no	yes
orf19_105	yes	393	1	393	6.1e-191	CD36_61120	yes	393	1	393	6.1e-191	1830	6.1e-191	90	95	no	yes
orf19_1050	yes	300	1	300	9.3e-130	CD36_03920	yes	282	1	282	8.7e-130	1254	9.3e-130	82	87	no	yes
orf19_1051	yes	131	1	131	2.6e-64	CD36_03930	yes	131	1	131	2.6e-64	645	2.6e-64	100	100	no	yes
orf19_1052	yes	130	1	130	5.4e-63	CD36_03940	yes	130	1	130	5.4e-63	633	5.4e-63	99	99	no	yes
orf19_1053	yes	390	1	389	7.5e-177	CD36_03950	yes	396	1	391	7.6e-177	1697	7.5e-177	85	91	no	yes
orf19_1054	yes	269	1	269	1.8e-128	CD36_03960	yes	265	1	265	1.8e-128	1242	1.8e-128	87	94	no	yes
orf19_1055	yes	428	1	428	4.7e-226	CD36_03970	yes	428	1	428	4.7e-226	2161	4.7e-226	99	99	no	yes
orf19_1057	yes	189	1	186	1.1e-83	CD36_03980	yes	187	1	187	1.1e-83	821	1.1e-83	87	93	no	yes
orf19_1058	yes	277	1	277	7.5e-137	CD36_03990	yes	278	1	278	7.5e-137	1321	7.5e-137	92	96	no	yes
orf19_1059	yes	105	1	105	1.4e-51	CD36_32340	yes	105	1	105	1.4e-51	529	1.4e-51	100	100	no	yes
orf19_1061	yes	136	1	136	1.9e-67	CD36_32350	yes	136	1	136	1.9e-67	673	1.9e-67	100	100	no	yes
orf19_1062	no	411	1	411	2.5e-206	CD36_04020	no	414	1	414	2.5e-206	1975	2.5e-206	89	93	no	yes
orf19_1063	yes	394	1	394	1.2e-183	CD36_04030	yes	417	6	417	1.2e-183	1761	1.2e-183	81	88	no	yes
orf19_1064	yes	671	1	671	0	CD36_04040	yes	676	6	676	0	3454	0	96	98	no	yes
orf19_1065	yes	645	1	645	0	CD36_04050	yes	647	1	647	0	3224	0	99	99	no	yes
orf19_1066	yes	213	1	213	4.1e-110	CD36_04060	yes	255	43	255	4.9e-110	1069	4.1e-110	92	96	no	yes
orf19_1067	yes	261	1	261	4.7e-139	CD36_04070	yes	261	1	261	4.7e-139	1342	4.7e-139	96	98	no	yes
orf19_1069	yes	536	1	536	1.5e-263	CD36_04080	yes	544	1	544	1.5e-263	2514	1.5e-263	89	92	no	yes
orf19_107	yes	831	1	831	0	CD36_61130	yes	828	1	828	0	3936	0	92	95	no	yes
orf19_1070	yes	364	1	364	7e-187	CD36_04090	yes	365	1	365	7e-187	1792	7e-187	93	96	no	yes
orf19_1075	yes	377	71	377	1.7e-97	CD36_64940	yes	324	42	324	1.4e-97	949	1.7e-97	67	77	no	yes
orf19_1075_1	yes	63	1	63	6.3e-28	CD36_nTAR6_20	yes	61	1	61	6.1e-28	311	6.3e-28	87	87	no	yes
orf19_1077	yes	750	1	750	0	CD36_64920	yes	734	1	728	0	3245	0	89	92	no	yes
orf19_1078	yes	425	1	425	9.9e-217	CD36_64910	yes	429	1	429	1e-216	2073	9.9e-217	96	97	no	yes
orf19_1080	no	535	1	535	4.9e-212	CD36_64900	yes	514	1	514	4.7e-212	2028	4.9e-212	81	85	no	yes
orf19_1082	yes	171	1	171	1.5e-66	CD36_64890	yes	167	1	167	1.5e-66	664	1.5e-66	76	88	no	yes
orf19_1082_1	yes	83	1	83	3.2e-45	CD36_64885	yes	83	1	83	3.2e-45	471	3.2e-45	98	100	no	yes
orf19_1083	yes	227	1	227	3e-115	CD36_64880	yes	227	1	227	3e-115	1118	3e-115	94	97	no	yes
orf19_1084	yes	2016	1	1220	0	CD36_64860	yes	1978	1	1197	0	5804	0	94	95	no	yes
orf19_1085	yes	232	1	232	1.8e-115	CD36_64840	yes	224	1	224	1.8e-115	1120	1.8e-115	94	95	no	yes
orf19_1086	yes	622	6	620	1.7e-231	CD36_64830	yes	605	2	604	1.6e-231	2211	1.7e-231	77	81	no	yes
orf19_1087	yes	816	1	814	4.7e-289	CD36_64620	yes	801	1	797	4.6e-289	2753	4.7e-289	72	81	no	yes
orf19_1089	yes	245	1	245	6.8e-114	CD36_64640	yes	238	1	238	6.6e-114	1105	6.8e-114	88	92	no	yes
orf19_109	yes	501	1	501	2.7e-261	CD36_61150	yes	501	1	501	2.7e-261	2493	2.7e-261	96	98	no	yes
orf19_1090	yes	115	5	115	3.1e-38	CD36_64660	yes	107	1	99	2.8e-38	405	3.1e-38	74	78	no	yes
orf19_1091	yes	690	9	690	1.1e-242	CD36_64670	yes	669	4	669	1.1e-242	2316	1.1e-242	69	78	no	yes
orf19_1092	yes	519	1	513	1.3e-218	CD36_64690	yes	527	1	510	1.3e-218	2090	1.3e-218	80	88	no	yes
orf19_1093	yes	817	1	798	0	CD36_64710	yes	835	1	813	0	3381	0	82	87	no	yes
orf19_1095	yes	383	1	383	1.4e-202	CD36_64760	yes	388	1	388	1.4e-202	1940	1.4e-202	94	96	no	yes
orf19_1096	yes	879	1	879	0	CD36_64780	yes	884	1	884	0	3771	0	85	91	no	yes
orf19_1097	yes	2362	1	2359	0	CD36_64800	yes	2674	1	2365	0	10249	0	81	88	no	yes
orf19_11	yes	239	1	238	6.5e-88	CD36_32730	no	227	1	226	6.2e-88	860	6.5e-88	70	76	no	yes
orf19_1105	yes	157	1	157	1.3e-53	CD36_53630	no	168	12	168	1.4e-53	546	1.3e-53	70	84	no	yes
orf19_1105_2	yes	84	1	84	4.2e-33	CD36_53620	yes	85	1	85	4.2e-33	358	4.2e-33	89	94	no	yes
orf19_1106	no	784	74	784	9.4e-177	CD36_53610	no	836	123	836	1e-176	1693	9.4e-177	56	69	no	yes
orf19_1107	yes	202	1	202	9.2e-104	CD36_53600	yes	203	1	203	9.3e-104	1010	9.2e-104	97	97	no	yes
orf19_1108	yes	202	1	202	6.1e-100	CD36_53590	yes	201	1	201	6.1e-100	974	6.1e-100	94	97	no	yes
orf19_1109	yes	130	1	130	1.6e-41	CD36_53580	yes	122	1	122	1.5e-41	435	1.6e-41	76	82	no	yes
orf19_111	yes	568	1	568	1.7e-297	CD36_61160	yes	568	1	568	1.7e-297	2834	1.7e-297	94	97	no	yes
orf19_1110	yes	330	1	330	8.8e-147	CD36_53570	yes	329	1	329	8.8e-147	1414	8.8e-147	83	90	no	yes
orf19_1111	yes	232	1	232	9.7e-108	CD36_53560	yes	233	1	233	9.7e-108	1047	9.7e-108	85	88	no	yes
orf19_1112	yes	764	1	764	0	CD36_53550	yes	748	1	748	0	3599	0	93	95	no	yes
orf19_1113	yes	255	49	255	1.5e-65	CD36_53540	yes	230	40	230	1.3e-65	654	1.5e-65	69	77	no	yes
orf19_1114	yes	155	1	155	2.3e-77	CD36_53530	yes	155	1	155	2.3e-77	762	2.3e-77	96	99	no	yes
orf19_1115	yes	213	1	213	1.5e-106	CD36_53520	yes	213	1	213	1.5e-106	1036	1.5e-106	94	96	no	yes
orf19_1117	yes	379	1	379	8.8e-201	CD36_53500	yes	379	1	379	8.8e-201	1923	8.8e-201	96	98	no	yes
orf19_1119	yes	959	1	959	0	CD36_53490	yes	958	1	958	0	4728	0	95	97	no	yes
orf19_1120	yes	141	2	141	1.1e-56	CD36_53480	yes	140	3	140	1.1e-56	575	1.1e-56	89	94	no	yes
orf19_1121	yes	273	1	273	3.4e-141	CD36_53470	yes	273	1	273	3.4e-141	1362	3.4e-141	93	98	no	yes
orf19_1122	no	280	1	280	5.9e-144	CD36_53460	yes	280	1	280	5.9e-144	1388	5.9e-144	90	98	no	yes
orf19_1124	yes	294	1	294	1.4e-156	CD36_53450	yes	294	1	294	1.4e-156	1507	1.4e-156	96	97	no	yes
orf19_1124_2	yes	299	1	299	5.3e-155	CD36_53440	yes	299	1	299	5.3e-155	1492	5.3e-155	96	99	no	yes
orf19_113	yes	299	1	299	1.6e-146	CD36_61180	yes	299	1	299	1.6e-146	1412	1.6e-146	91	95	no	yes
orf19_1133	yes	1287	1	1287	0	CD36_03450	yes	1274	1	1274	0	5729	0	86	90	no	yes
orf19_1135	yes	811	1	811	0	CD36_11090	yes	812	1	812	0	3614	0	86	91	no	yes
orf19_1136	yes	145	1	145	2.8e-76	CD36_11080	yes	145	1	145	2.8e-76	752	2.8e-76	99	100	no	yes
orf19_1137	yes	224	1	224	1.1e-115	CD36_11070	yes	224	1	224	1.1e-115	1122	1.1e-115	96	98	no	yes
orf19_1139	yes	974	1	974	0	CD36_11060	yes	965	1	965	0	3966	0	81	85	no	yes
orf19_1140	yes	208	1	208	4.1e-99	CD36_11050	yes	208	1	208	4.1e-99	966	4.1e-99	89	94	no	yes
orf19_1142	yes	639	1	639	0	CD36_11040	yes	643	1	643	0	3121	0	95	97	no	yes
orf19_1144	yes	1121	1	1119	0	CD36_11030	yes	1317	201	1317	0	4908	0	86	91	no	yes
orf19_1148	no	263	1	263	8.1e-121	CD36_11020	no	257	1	257	7.9e-121	1170	8.1e-121	82	90	no	yes
orf19_1149	yes	359	1	359	3.3e-173	CD36_11010	yes	359	1	359	3.3e-173	1663	3.3e-173	88	94	no	yes
orf19_115	yes	284	1	275	4.5e-120	CD36_61190	yes	678	1	277	1.1e-119	1159	4.5e-120	83	89	no	yes
orf19_1150	yes	472	1	390	1.2e-126	CD36_11000	yes	421	1	374	1.1e-126	1223	1.2e-126	66	73	no	yes
orf19_1150_1	yes	73	1	73	1.4e-36	CD36_10990	yes	73	1	73	1.4e-36	391	1.4e-36	98	100	no	yes
orf19_1152	yes	265	1	265	1.2e-142	CD36_10980	yes	265	1	265	1.2e-142	1376	1.2e-142	97	99	no	yes
orf19_1153	yes	568	1	568	1e-292	CD36_10950	yes	568	1	568	1e-292	2789	1e-292	95	97	no	yes
orf19_1154	yes	157	1	157	5.8e-79	CD36_10940	yes	158	1	158	5.9e-79	777	5.8e-79	98	99	no	yes
orf19_1155	yes	284	1	284	1.6e-148	CD36_10930	yes	284	1	284	1.6e-148	1431	1.6e-148	95	98	no	yes
orf19_1156	no	384	1	384	3.2e-173	CD36_10920	yes	378	1	378	3.1e-173	1663	3.2e-173	86	90	no	yes
orf19_1158	yes	255	1	255	1.1e-123	CD36_10910	yes	255	1	255	1.1e-123	1197	1.1e-123	86	92	no	yes
orf19_1159	yes	506	1	506	1.1e-260	CD36_10900	yes	506	1	506	1.1e-260	2487	1.1e-260	92	97	no	yes
orf19_1160	yes	215	1	215	1.9e-115	CD36_10890	yes	215	1	215	1.9e-115	1120	1.9e-115	98	100	no	yes
orf19_1161	yes	1710	1	1710	0	CD36_10880	yes	1710	1	1710	0	8373	0	93	96	no	yes
orf19_1162	yes	125	1	125	1.6e-66	CD36_10870	yes	125	1	125	1.6e-66	665	1.6e-66	95	99	no	yes
orf19_1162_1	yes	177	1	177	3e-83	CD36_10860	yes	177	1	177	3e-83	817	3e-83	88	94	no	yes
orf19_1163	yes	363	1	363	1e-176	CD36_10850	yes	363	1	363	1e-176	1696	1e-176	88	95	no	yes
orf19_1164	yes	186	1	186	1.5e-98	CD36_10840	yes	196	1	196	1.6e-98	961	1.5e-98	93	94	no	yes
orf19_1166	yes	1296	1	1296	0	CD36_10830	yes	1306	1	1306	0	5707	0	87	92	no	yes
orf19_1167	yes	386	1	386	1e-206	CD36_10820	yes	386	1	386	1e-206	1979	1e-206	96	98	no	yes
orf19_1168	yes	195	1	195	8.3e-91	CD36_10810	yes	191	1	191	8.2e-91	888	8.3e-91	85	91	no	yes
orf19_1169	yes	316	1	315	9.2e-163	CD36_10800	yes	314	1	314	9.2e-163	1565	9.2e-163	93	96	no	yes
orf19_117	yes	530	1	530	1.2e-247	CD36_61200	yes	525	1	525	1.2e-247	2364	1.2e-247	90	92	no	yes
orf19_1170	yes	268	1	268	3.5e-141	CD36_10790	yes	268	1	268	3.5e-141	1362	3.5e-141	98	100	no	yes
orf19_1171	no	752	1	752	0	CD36_10780	no	755	1	755	0	3901	0	96	98	no	yes
orf19_1177	yes	426	121	408	1.3e-117	CD36_60070	yes	390	99	384	1.2e-117	1138	1.3e-117	77	86	no	yes
orf19_1178	yes	201	125	199	1.2e-36	CD36_60080	yes	150	76	146	9e-37	266	1.2e-36	62	80	no	yes
orf19_1179	yes	110	1	109	1e-47	CD36_60060	yes	109	1	109	1e-47	493	1e-47	88	92	no	yes
orf19_118	yes	436	1	436	7.2e-237	CD36_61210	yes	433	1	433	7.2e-237	2263	7.2e-237	94	97	no	yes
orf19_1180	yes	415	1	414	5.6e-200	CD36_65240	yes	418	1	415	5.7e-200	1915	5.6e-200	86	94	no	yes
orf19_1181	no	362	33	362	6.3e-169	CD36_60180	no	330	1	330	5.7e-169	1623	6.3e-169	92	96	no	yes
orf19_1182	yes	297	1	297	5.7e-142	CD36_60190	yes	297	1	297	5.7e-142	1369	5.7e-142	90	96	no	yes
orf19_1183	yes	548	1	548	4.1e-282	CD36_60200	yes	546	1	546	4.1e-282	2689	4.1e-282	92	96	no	yes
orf19_1185	yes	376	1	376	8.2e-196	CD36_60210	yes	391	1	391	8.5e-196	1876	8.2e-196	91	93	no	yes
orf19_1186	yes	230	3	230	2e-107	CD36_60220	yes	231	6	231	2e-107	1044	2e-107	89	95	no	yes
orf19_1187	yes	853	1	853	0	CD36_60230	yes	868	1	868	0	3883	0	87	92	no	yes
orf19_1189	yes	684	1	574	2.1e-205	CD36_60240	yes	713	1	580	2.2e-205	1964	2.1e-205	69	81	no	yes
orf19_119	yes	265	1	265	1.8e-112	CD36_61230	yes	267	1	267	1.8e-112	1091	1.8e-112	79	88	no	yes
orf19_1190	yes	943	1	943	0	CD36_60250	yes	949	1	949	0	4649	0	94	97	no	yes
orf19_1191	yes	806	1	806	0	CD36_60260	yes	807	1	807	0	3965	0	92	96	no	yes
orf19_1192	yes	1426	1	1426	0	CD36_60270	yes	1420	1	1420	0	6344	0	84	92	no	yes
orf19_1193	yes	579	1	579	1.3e-304	CD36_60280	yes	580	1	580	1.3e-304	2901	1.3e-304	96	98	no	yes
orf19_1195	yes	783	1	783	0	CD36_60290	yes	785	1	785	0	3906	0	94	97	no	yes
orf19_1196	yes	861	1	861	0	CD36_60300	yes	861	1	861	0	3967	0	90	93	no	yes
orf19_1198	yes	181	1	181	2.6e-91	CD36_60310	yes	183	1	181	2.6e-91	893	2.6e-91	91	96	no	yes
orf19_1199	yes	516	1	516	1e-259	CD36_60320	yes	516	1	516	1e-259	2478	1e-259	97	99	no	yes
orf19_120	yes	257	3	257	8e-107	CD36_61240	no	253	4	253	7.9e-107	1038	8e-107	78	86	no	yes
orf19_1200	yes	331	1	331	6.4e-158	CD36_60330	yes	336	1	336	6.5e-158	1519	6.4e-158	87	94	no	yes
orf19_1201	yes	475	21	475	2.7e-219	CD36_60340	yes	455	1	455	2.6e-219	2097	2.7e-219	88	95	no	yes
orf19_1202	yes	444	1	444	3.8e-174	CD36_60350	yes	448	1	448	3.8e-174	1671	3.8e-174	74	86	no	yes
orf19_1203	yes	1076	1	1076	0	CD36_60360	yes	1076	1	1076	0	5324	0	95	98	no	yes
orf19_1203_1	yes	85	1	85	1.6e-39	CD36_60365	yes	85	1	85	1.6e-39	418	1.6e-39	96	97	no	yes
orf19_1204	yes	512	1	512	2.2e-241	CD36_60370	yes	516	1	516	2.2e-241	2305	2.2e-241	87	93	no	yes
orf19_121	yes	182	1	182	3.2e-91	CD36_61250	yes	186	1	186	3.3e-91	892	3.2e-91	91	96	no	yes
orf19_1210	yes	510	1	510	6.6e-233	CD36_64820	yes	508	1	508	6.5e-233	2225	6.6e-233	89	92	no	yes
orf19_1212	yes	369	1	369	1.1e-156	CD36_64590	yes	353	1	353	1.1e-156	1507	1.1e-156	84	87	no	yes
orf19_1214	yes	447	1	447	6.2e-220	CD36_64570	yes	452	1	452	6.3e-220	2103	6.2e-220	88	93	no	yes
orf19_1215	yes	447	1	446	3.9e-140	CD36_64550	no	454	1	453	3.9e-140	1350	3.9e-140	63	74	no	yes
orf19_1217	yes	878	1	878	0	CD36_64540	yes	1462	571	1462	0	3951	0	85	92	no	yes
orf19_122	yes	699	1	699	0	CD36_61260	yes	702	1	702	0	3355	0	93	96	no	yes
orf19_1220	yes	440	1	440	4.4e-228	CD36_64520	yes	440	1	440	4.4e-228	2180	4.4e-228	94	97	no	yes
orf19_1221	yes	445	1	255	4.3e-136	CD36_64500	yes	430	1	255	4.2e-136	1312	4.3e-136	97	98	no	yes
orf19_1223	yes	710	1	710	0	CD36_20970	yes	709	1	709	0	3290	0	90	92	no	yes
orf19_1224	yes	285	1	285	4.7e-144	CD36_20980	yes	278	1	278	4.5e-144	1389	4.7e-144	94	96	no	yes
orf19_1225	yes	207	1	207	4.9e-78	CD36_20990	yes	215	1	215	5.1e-78	767	4.9e-78	77	80	no	yes
orf19_1227	no	196	1	195	6.2e-54	CD36_07140	yes	213	1	204	6.7e-54	548	6.2e-54	60	73	no	yes
orf19_1228	yes	364	1	356	1.1e-101	CD36_07150	yes	376	1	360	1.1e-101	988	1.1e-101	61	73	no	yes
orf19_1229	yes	1045	1	1045	0	CD36_07160	yes	1048	1	1048	0	3813	0	77	84	no	yes
orf19_123	yes	210	1	210	2.3e-86	CD36_61270	yes	193	1	193	2.1e-86	846	2.3e-86	79	87	no	yes
orf19_1232	yes	371	1	371	5.2e-180	CD36_07220	yes	380	1	380	5.3e-180	1727	5.2e-180	91	94	no	yes
orf19_1233	yes	541	1	541	1.1e-274	CD36_07230	yes	534	1	534	1.1e-274	2619	1.1e-274	94	97	no	yes
orf19_1235	yes	544	1	544	3.2e-275	CD36_45140	yes	541	1	541	3.2e-275	2624	3.2e-275	95	97	no	yes
orf19_1236	yes	321	1	321	4.1e-167	CD36_45150	yes	321	1	321	4.1e-167	1606	4.1e-167	99	99	no	yes
orf19_1237	yes	523	1	523	6e-262	CD36_45160	yes	512	1	512	5.9e-262	2499	6e-262	91	95	no	yes
orf19_1238	yes	498	1	498	5.1e-258	CD36_45170	yes	502	1	502	5.1e-258	2462	5.1e-258	95	97	no	yes
orf19_1239	no	328	1	328	1.8e-155	CD36_45180	yes	328	1	328	1.8e-155	1496	1.8e-155	91	96	no	yes
orf19_124	yes	365	1	365	7e-164	CD36_61280	yes	361	1	361	6.9e-164	1575	7e-164	87	94	no	yes
orf19_1240	yes	2735	1	2734	0	CD36_45200	yes	2731	1	2731	0	12949	0	90	95	no	yes
orf19_1244	yes	942	1	942	0	CD36_45210	yes	942	1	942	0	4754	0	97	98	no	yes
orf19_1246	yes	1043	1	1043	0	CD36_45220	yes	1029	1	1029	0	4280	0	83	88	no	yes
orf19_1247	yes	153	1	153	2.4e-75	CD36_45230	yes	153	1	153	2.4e-75	743	2.4e-75	91	98	no	yes
orf19_1248	yes	318	1	318	2.2e-170	CD36_45240	yes	313	1	313	2.1e-170	1637	2.2e-170	96	97	no	yes
orf19_1249	yes	279	1	279	1.9e-140	CD36_45250	yes	279	1	279	1.9e-140	1355	1.9e-140	91	94	no	yes
orf19_125	yes	407	1	406	4.6e-207	CD36_61290	yes	406	1	405	4.6e-207	1982	4.6e-207	92	96	no	yes
orf19_1250	yes	328	1	328	2e-156	CD36_45260	yes	326	1	326	2e-156	1505	2e-156	91	96	no	yes
orf19_1251	yes	745	1	745	0	CD36_45270	yes	745	1	745	0	3557	0	91	95	no	yes
orf19_1252	yes	687	1	687	0	CD36_45280	yes	687	1	687	0	3441	0	98	99	no	yes
orf19_1253	yes	659	1	659	1,2E-316	CD36_45290	yes	667	1	667	1,2E-316	3014	1,2E-316	87	92	no	yes
orf19_1254	yes	762	1	762	0	CD36_45300	yes	759	1	759	0	3916	0	98	99	no	yes
orf19_1255	no	972	3	441	5e-172	CD36_45310	yes	442	2	440	2.3e-172	1651	5e-172	74	84	no	yes
orf19_1258	yes	237	1	237	1.3e-83	CD36_45450	yes	242	1	242	1.4e-83	819	1.3e-83	75	84	no	yes
orf19_1259	yes	1443	1	1443	0	CD36_45440	yes	1439	1	1439	0	6780	0	88	93	no	yes
orf19_1260	yes	233	1	233	5e-111	CD36_45430	yes	233	1	233	5e-111	1078	5e-111	89	95	no	yes
orf19_1261	yes	449	1	449	1e-242	CD36_45420	yes	454	1	454	1e-242	2318	1e-242	94	98	no	yes
orf19_1263	yes	760	1	760	0	CD36_45410	yes	757	1	757	0	3640	0	91	95	no	yes
orf19_1264	yes	738	1	738	0	CD36_45400	yes	738	1	738	0	3603	0	91	95	no	yes
orf19_1265	yes	1264	1	1264	0	CD36_45390	yes	1265	1	1265	0	5667	0	85	93	no	yes
orf19_1267	yes	461	1	460	2.5e-230	CD36_45380	yes	457	1	456	2.5e-230	2201	2.5e-230	95	98	no	yes
orf19_1267_1	yes	88	1	88	9.9e-41	CD36_45370	yes	88	1	88	9.9e-41	429	9.9e-41	94	97	no	yes
orf19_1270	yes	727	1	727	0	CD36_45350	no	727	1	727	0	3725	0	94	97	no	yes
orf19_1272	yes	412	1	412	1.6e-190	CD36_45340	yes	410	1	410	1.5e-190	1826	1.6e-190	86	90	no	yes
orf19_1273	yes	130	1	130	5.3e-62	CD36_45330	yes	130	1	130	5.3e-62	624	5.3e-62	93	99	no	yes
orf19_1275	yes	688	1	688	1,6E-315	CD36_45460	yes	753	68	753	1,7E-315	3003	1,6E-315	85	90	no	yes
orf19_1276	yes	168	1	165	1.4e-76	CD36_45470	yes	180	1	174	1.5e-76	754	1.4e-76	82	88	no	yes
orf19_1277	yes	392	1	392	2.3e-175	CD36_45480	yes	389	1	389	2.3e-175	1683	2.3e-175	82	89	no	yes
orf19_1279	yes	451	1	451	1.7e-235	CD36_53800	yes	452	1	452	1.7e-235	2250	1.7e-235	95	97	no	yes
orf19_1280	yes	109	1	109	1.3e-54	CD36_53790	yes	109	1	109	1.3e-54	557	1.3e-54	99	100	no	yes
orf19_1281	yes	221	1	221	2.6e-109	CD36_53780	yes	221	1	221	2.6e-109	1062	2.6e-109	90	95	no	yes
orf19_1282	yes	102	1	102	1.5e-52	CD36_53770	yes	102	1	102	1.5e-52	538	1.5e-52	96	98	no	yes
orf19_1283	yes	2325	1	2325	0	CD36_53760	yes	2326	1	2326	0	10882	0	90	94	no	yes
orf19_1285	yes	931	1	828	0	CD36_53750	yes	962	1	835	0	3198	0	78	83	no	yes
orf19_1287	yes	380	96	380	3.8e-85	CD36_53740v1	yes	454	146	454	4.6e-85	831	3.8e-85	62	73	no	yes
orf19_1288	yes	906	1	906	0	CD36_80740	yes	907	1	907	0	4631	0	98	99	no	yes
orf19_1289	yes	770	3	770	0	CD36_80750	yes	772	6	772	0	3847	0	96	98	no	yes
orf19_1290	yes	616	1	616	1,4E-314	CD36_44960	yes	624	1	624	1,4E-314	2995	1,4E-314	92	95	no	yes
orf19_1291	yes	784	1	784	0	CD36_44950	yes	782	1	782	0	3584	0	86	92	no	yes
orf19_1295	yes	1119	1	1119	0	CD36_20940	yes	1113	1	1113	0	5595	0	95	97	no	yes
orf19_1296	yes	569	2	569	5.4e-216	CD36_20950	yes	561	3	561	5.3e-216	2065	5.4e-216	76	85	no	yes
orf19_1297	yes	731	97	731	9.2e-221	CD36_43550	yes	706	88	706	8.9e-221	2109	9.2e-221	71	77	no	yes
orf19_1298	yes	844	1	742	1.8e-303	CD36_43540	yes	817	1	724	1.7e-303	2889	1.8e-303	80	88	no	yes
orf19_1299	yes	435	1	435	5.7e-214	CD36_43530	yes	429	1	429	5.6e-214	2047	5.7e-214	95	96	no	yes
orf19_130	yes	1537	1	1536	0	CD36_61300	yes	1528	1	1527	0	7112	0	90	94	no	yes
orf19_1300	yes	444	1	444	3.3e-232	CD36_43520	yes	441	1	441	3.2e-232	2219	3.3e-232	94	97	no	yes
orf19_1301	yes	164	1	164	1.2e-68	CD36_43510	yes	159	1	159	1.1e-68	683	1.2e-68	82	90	no	yes
orf19_1302	no	216	1	204	6.6e-87	CD36_43500	no	200	1	197	6.1e-87	851	6.6e-87	85	90	no	yes
orf19_1303	yes	394	1	394	7.1e-197	CD36_43490	yes	392	1	392	7.1e-197	1886	7.1e-197	94	97	no	yes
orf19_1304	yes	304	1	304	5.1e-157	CD36_43480	yes	302	1	302	5e-157	1511	5.1e-157	96	98	no	yes
orf19_1305	yes	467	1	467	3e-241	CD36_43470	yes	465	1	465	3e-241	2304	3e-241	94	96	no	yes
orf19_1306	yes	339	4	339	7.8e-169	CD36_43460	yes	336	1	336	7.8e-169	1622	7.8e-169	92	96	no	yes
orf19_1307	no	500	1	500	2.3e-239	CD36_43450	no	507	1	507	2.3e-239	2286	2.3e-239	90	93	no	yes
orf19_1308	yes	581	1	581	6e-293	CD36_43440	yes	580	1	580	6e-293	2791	6e-293	94	97	no	yes
orf19_1309	yes	137	1	137	3.2e-66	CD36_43290	yes	137	1	137	3.2e-66	662	3.2e-66	91	95	no	yes
orf19_131	yes	224	4	223	2.2e-96	CD36_61330	yes	225	4	224	2.2e-96	940	2.2e-96	81	89	no	yes
orf19_131_2	yes	115	1	115	9.4e-55	CD36_61340	yes	115	1	115	9.4e-55	558	9.4e-55	92	97	no	yes
orf19_1310	yes	543	1	543	1e-275	CD36_43300	yes	637	94	637	1.2e-275	2628	1e-275	92	97	no	yes
orf19_1311	no	861	92	861	0	CD36_43310	no	770	1	770	0	3891	0	96	97	no	yes
orf19_1314	yes	469	1	469	2.5e-244	CD36_43330	yes	471	1	471	2.6e-244	2333	2.5e-244	91	95	no	yes
orf19_1317	yes	844	1	844	0	CD36_43340	yes	840	1	840	0	4046	0	92	96	no	yes
orf19_1318	yes	357	1	357	1.1e-174	CD36_43350	yes	361	1	361	1.1e-174	1677	1.1e-174	86	91	no	yes
orf19_132	yes	593	1	569	6.7e-264	CD36_61350	yes	571	1	556	6.4e-264	2517	6.7e-264	86	92	no	yes
orf19_1321	yes	634	133	489	6.4e-96	CD36_43360	yes	421	46	396	4.3e-96	933	6.4e-96	63	71	no	yes
orf19_1323	yes	771	1	754	0	CD36_43370	yes	755	1	754	0	3520	0	93	96	no	yes
orf19_1324	yes	990	1	990	0	CD36_43380	yes	992	1	992	0	4489	0	87	93	no	yes
orf19_1325	yes	594	9	594	9.6e-293	CD36_43390	yes	595	1	595	9.6e-293	2789	9.6e-293	88	93	no	yes
orf19_1327	yes	721	1	721	3.5e-251	CD36_43400	yes	717	1	717	3.5e-251	2396	3.5e-251	71	80	no	yes
orf19_1331	yes	472	1	472	3.4e-233	CD36_73090	yes	473	1	473	3.4e-233	2228	3.4e-233	91	96	no	yes
orf19_1332	yes	553	1	552	5.2e-266	CD36_73080	yes	551	1	550	5.2e-266	2537	5.2e-266	87	94	no	yes
orf19_1333	yes	609	1	609	3.9e-294	CD36_73070	yes	608	1	608	3.9e-294	2802	3.9e-294	89	93	no	yes
orf19_1334	yes	654	1	654	1.2e-306	CD36_73060	yes	647	1	647	1.1e-306	2920	1.2e-306	87	93	no	yes
orf19_1335	yes	1062	1	1062	0	CD36_73050	yes	1068	1	1068	0	5258	0	96	97	no	yes
orf19_1336	yes	206	1	206	5.3e-108	CD36_73040	yes	206	1	206	5.3e-108	1050	5.3e-108	99	100	no	yes
orf19_1336_2	yes	99	1	99	5.2e-51	CD36_73030	yes	99	1	99	5.2e-51	524	5.2e-51	98	98	no	yes
orf19_1338	yes	364	1	364	7e-187	CD36_73020	yes	365	1	365	7e-187	1792	7e-187	93	95	no	yes
orf19_1339	yes	542	1	542	1e-301	CD36_73010	yes	542	1	542	1e-301	2874	1e-301	98	99	no	yes
orf19_1340	yes	309	1	309	2e-160	CD36_73000	yes	309	1	309	2e-160	1543	2e-160	96	98	no	yes
orf19_1341	yes	318	2	318	4.6e-152	CD36_72990	yes	314	1	314	4.6e-152	1464	4.6e-152	87	93	no	yes
orf19_1342	yes	493	1	493	4.5e-259	CD36_72980	yes	493	1	493	4.5e-259	2472	4.5e-259	97	99	no	yes
orf19_1343	yes	1052	1	1052	0	CD36_72970	yes	1073	24	1073	0	4860	0	89	93	no	yes
orf19_1344	yes	222	1	222	6e-110	CD36_72960	yes	223	1	223	6e-110	1068	6e-110	92	95	no	yes
orf19_1348	no	187	70	187	2.1e-24	CD36_22500	no	130	12	130	1.5e-24	275	2.1e-24	51	61	no	yes
orf19_1349	no	146	1	143	6e-48	CD36_22470	yes	148	1	147	6.1e-48	494	6e-48	68	77	no	yes
orf19_135	yes	791	1	791	0	CD36_61370	yes	789	1	789	0	3546	0	90	93	no	yes
orf19_1350	yes	332	1	332	6.9e-154	CD36_22460	yes	336	1	336	6.9e-154	1481	6.9e-154	87	91	no	yes
orf19_1351	yes	246	1	219	3e-71	CD36_22440	yes	222	1	213	2.7e-71	704	3e-71	73	78	no	yes
orf19_1352	yes	184	1	184	4.2e-98	CD36_22430	yes	184	1	184	4.2e-98	957	4.2e-98	98	99	no	yes
orf19_1354	yes	201	1	201	6e-109	CD36_22420	yes	201	1	201	6e-109	1059	6e-109	95	99	no	yes
orf19_1355	yes	347	1	347	9.9e-174	CD36_24040	yes	356	1	356	1e-173	1668	9.9e-174	92	94	no	yes
orf19_1356	yes	335	1	335	1.6e-129	CD36_24030	yes	347	1	347	1.6e-129	1251	1.6e-129	72	81	no	yes
orf19_1357	yes	514	1	511	4.2e-261	CD36_24020	yes	516	1	514	4.2e-261	2491	4.2e-261	91	95	no	yes
orf19_1358	yes	323	1	323	2.3e-125	CD36_24010	yes	321	1	321	2.3e-125	1212	2.3e-125	80	87	no	yes
orf19_1359	yes	523	1	426	1.1e-87	CD36_24000	yes	601	3	424	1.2e-87	854	1.1e-87	50	67	no	yes
orf19_136	yes	697	3	697	0	CD36_61380	yes	676	4	676	0	3084	0	88	92	no	yes
orf19_1360	yes	162	1	161	2.6e-63	CD36_23990	yes	164	1	164	2.6e-63	635	2.6e-63	75	83	no	yes
orf19_1361	yes	218	1	218	2.8e-105	CD36_23980	yes	222	1	222	2.8e-105	1024	2.8e-105	90	94	no	yes
orf19_1362	no	433	1	431	4.4e-187	CD36_23970	yes	451	1	444	4.6e-187	1793	4.4e-187	80	86	no	yes
orf19_1363	no	392	7	392	9.9e-82	CD36_23960	yes	433	55	433	1.1e-81	799	9.9e-82	54	63	no	yes
orf19_1364	yes	345	115	345	7e-80	CD36_23950	yes	390	140	390	7.9e-80	782	7e-80	67	74	no	yes
orf19_1365	yes	506	1	506	7.7e-262	CD36_23940	yes	510	1	510	7.7e-262	2498	7.7e-262	92	96	no	yes
orf19_1366	no	419	1	418	2.4e-208	CD36_23930	yes	421	1	418	2.4e-208	1994	2.4e-208	87	93	no	yes
orf19_1367	yes	314	1	314	2.7e-138	CD36_23920	yes	319	1	319	2.8e-138	1334	2.7e-138	84	89	no	yes
orf19_1367_1	yes	80	1	80	1.4e-37	CD36_nTAR2_75	yes	80	1	80	1.4e-37	400	1.4e-37	92	96	no	yes
orf19_1368	yes	608	1	608	3.2e-262	CD36_23910	yes	587	1	587	3.1e-262	2501	3.2e-262	83	88	no	yes
orf19_1369	yes	434	1	433	1.1e-222	CD36_23900	yes	437	1	433	1.1e-222	2129	1.1e-222	93	96	no	yes
orf19_137	yes	413	1	411	2.8e-200	CD36_61400	yes	411	1	410	2.7e-200	1918	2.8e-200	88	94	no	yes
orf19_1370	no	287	1	287	2.9e-140	CD36_23890	no	287	1	287	2.9e-140	1353	2.9e-140	94	97	no	yes
orf19_1371	yes	505	18	505	4.4e-238	CD36_23880	yes	488	1	488	4.2e-238	2274	4.4e-238	89	95	no	yes
orf19_1373	yes	986	1	986	0	CD36_23850	yes	986	1	986	0	4984	0	96	98	no	yes
orf19_1374	yes	190	1	190	1.2e-68	CD36_23840	yes	194	1	194	1.3e-68	682	1.2e-68	73	82	no	yes
orf19_1375	yes	573	1	573	2E-310	CD36_23830	yes	573	1	573	2E-310	2956	2E-310	98	99	no	yes
orf19_1376	yes	295	1	294	6.1e-154	CD36_23820	yes	295	1	294	6.1e-154	1482	6.1e-154	98	99	no	yes
orf19_1377	yes	350	1	350	2e-157	CD36_23810	yes	367	1	367	2.1e-157	1514	2e-157	80	87	no	yes
orf19_1378	yes	721	1	721	0	CD36_23800	yes	722	1	722	0	3524	0	95	96	no	yes
orf19_138	no	265	1	265	5.3e-108	CD36_61410	no	261	1	261	5.2e-108	1049	5.3e-108	79	89	no	yes
orf19_1381	yes	464	1	464	3.2e-237	CD36_23790	yes	465	1	465	3.2e-237	2266	3.2e-237	95	97	no	yes
orf19_1382	yes	326	1	326	3.5e-152	CD36_23780	yes	326	1	326	3.5e-152	1465	3.5e-152	88	94	no	yes
orf19_1383	yes	647	1	647	1.7e-298	CD36_23770	yes	648	1	648	1.7e-298	2843	1.7e-298	86	91	no	yes
orf19_1386	yes	150	1	150	7.8e-79	CD36_23760	yes	150	1	150	7.8e-79	776	7.8e-79	98	99	no	yes
orf19_1387	yes	294	2	294	1.8e-154	CD36_23750	yes	296	3	296	1.8e-154	1487	1.8e-154	96	99	no	yes
orf19_1388	yes	218	1	218	3.4e-109	CD36_23740	yes	219	1	219	3.4e-109	1061	3.4e-109	94	97	no	yes
orf19_1389	yes	163	1	162	2e-83	CD36_23730	yes	163	1	162	2e-83	819	2e-83	97	98	no	yes
orf19_139	yes	3821	1	2079	0	CD36_61420	yes	3791	1	2064	0	9577	0	91	94	no	yes
orf19_1390	yes	441	1	441	1.1e-231	CD36_23720	yes	441	1	441	1.1e-231	2214	1.1e-231	96	98	no	yes
orf19_1391	yes	169	1	169	6.3e-78	CD36_23710	yes	168	1	168	6.2e-78	767	6.3e-78	86	92	no	yes
orf19_1392	yes	737	1	737	0	CD36_23700	yes	730	1	730	0	3531	0	91	95	no	yes
orf19_1393	yes	366	1	366	1.1e-190	CD36_23690	yes	366	1	366	1.1e-190	1828	1.1e-190	95	97	no	yes
orf19_1394	yes	166	1	166	8.5e-83	CD36_23680	yes	166	1	166	8.5e-83	813	8.5e-83	93	95	no	yes
orf19_1395	yes	338	1	338	2e-177	CD36_23670	yes	336	1	336	2e-177	1703	2e-177	94	97	no	yes
orf19_1396	yes	387	1	387	1.7e-188	CD36_23660	yes	381	1	381	1.7e-188	1807	1.7e-188	90	92	no	yes
orf19_1397	yes	236	1	236	8e-102	CD36_23650	yes	242	1	242	8.2e-102	991	8e-102	82	86	no	yes
orf19_1400	yes	747	1	747	4.9e-284	CD36_23640	yes	727	1	727	4.8e-284	2706	4.9e-284	73	82	no	yes
orf19_1401	yes	653	65	653	7e-123	CD36_23630	yes	1250	666	1250	1.3e-122	1183	7e-123	52	58	no	yes
orf19_1402	yes	526	1	526	3.7e-267	CD36_23620	yes	526	1	526	3.7e-267	2548	3.7e-267	98	99	no	yes
orf19_1403	yes	572	1	572	2.6e-294	CD36_23610	yes	567	1	567	2.6e-294	2804	2.6e-294	96	98	no	yes
orf19_1404	yes	467	1	467	4.5e-240	CD36_23600	yes	463	1	463	4.4e-240	2293	4.5e-240	93	96	no	yes
orf19_1405	yes	321	1	321	1.5e-160	CD36_23590	yes	321	1	321	1.5e-160	1544	1.5e-160	92	96	no	yes
orf19_1406	yes	256	1	256	3.8e-116	CD36_23580	yes	252	1	252	3.7e-116	1126	3.8e-116	83	92	no	yes
orf19_1409	yes	779	1	779	0	CD36_44040	yes	775	1	775	0	3637	0	90	94	no	yes
orf19_1409_1	yes	124	1	124	3.2e-55	CD36_44070	yes	125	1	124	3.2e-55	562	3.2e-55	90	93	no	yes
orf19_1409_3	no	91	1	91	3.7e-45	CD36_nTAR4_39	yes	91	1	91	3.7e-45	470	3.7e-45	95	97	no	yes
orf19_1411	no	600	1	599	8.7e-299	CD36_44030	yes	599	1	598	8.7e-299	2846	8.7e-299	90	94	no	yes
orf19_1412	yes	172	1	172	7.8e-78	CD36_44020	yes	172	1	172	7.8e-78	766	7.8e-78	89	93	no	yes
orf19_1413	yes	177	1	177	3.3e-84	CD36_44010	yes	177	1	177	3.3e-84	826	3.3e-84	90	95	no	yes
orf19_1414	yes	301	4	301	2.9e-150	CD36_44000	yes	317	1	317	3.1e-150	1447	2.9e-150	85	89	no	yes
orf19_1415	yes	706	1	706	0	CD36_43990	yes	706	1	706	0	3593	0	93	97	no	yes
orf19_1416	yes	273	1	273	4.6e-137	CD36_43980	yes	276	1	276	4.7e-137	1323	4.6e-137	92	94	no	yes
orf19_1417	yes	111	1	111	2.5e-53	CD36_43970	yes	111	1	111	2.5e-53	545	2.5e-53	94	97	no	yes
orf19_1418	yes	892	1	892	0	CD36_43960	yes	893	1	893	0	4424	0	96	98	no	yes
orf19_1420	yes	275	1	275	6.3e-133	CD36_43950	yes	275	1	275	6.3e-133	1284	6.3e-133	89	95	no	yes
orf19_1421	yes	213	1	213	1.5e-108	CD36_43940	yes	213	1	213	1.5e-108	1055	1.5e-108	92	96	no	yes
orf19_1422	yes	874	1	874	0	CD36_43930	yes	874	1	874	0	4317	0	97	98	no	yes
orf19_1424	yes	571	7	570	6.8e-278	CD36_43920	yes	574	1	574	6.8e-278	2649	6.8e-278	90	93	no	yes
orf19_1426	yes	709	1	709	0	CD36_43910	yes	727	1	727	0	3435	0	90	93	no	yes
orf19_1427	yes	498	1	498	1.1e-248	CD36_43900	yes	513	1	513	1.1e-248	2374	1.1e-248	90	93	no	yes
orf19_1428	yes	171	1	171	7.4e-78	CD36_43890	yes	181	1	181	7.9e-78	766	7.4e-78	86	90	no	yes
orf19_1429	yes	146	1	146	6.7e-75	CD36_43880	yes	146	1	146	6.7e-75	739	6.7e-75	93	96	no	yes
orf19_1430	no	848	49	848	0	CD36_43680	yes	829	45	829	0	3440	0	82	90	no	yes
orf19_1433	yes	397	1	397	2.3e-214	CD36_22540	yes	397	1	397	2.3e-214	2051	2.3e-214	94	97	no	yes
orf19_1434	yes	715	1	713	0	CD36_22530	yes	729	1	713	0	3357	0	88	94	no	yes
orf19_1435	yes	458	1	458	4.3e-251	CD36_07890	yes	458	1	458	4.3e-251	2397	4.3e-251	99	99	no	yes
orf19_1438	no	407	1	406	2.7e-179	CD36_43110	no	407	1	406	2.7e-179	1720	2.7e-179	82	89	no	yes
orf19_1439	yes	361	1	361	1.8e-197	CD36_43100	yes	361	1	361	1.8e-197	1892	1.8e-197	97	98	no	yes
orf19_144	yes	1022	1	765	0	CD36_19220	yes	976	1	740	0	2747	0	73	82	no	yes
orf19_1440	yes	371	1	371	3.4e-169	CD36_43090	yes	370	1	370	3.4e-169	1625	3.4e-169	85	91	no	yes
orf19_1441	yes	618	1	590	1.5e-241	CD36_16230	yes	597	1	584	1.4e-241	2306	1.5e-241	78	86	no	yes
orf19_1442	yes	702	1	702	0	CD36_16240	yes	684	1	684	0	3202	0	87	93	no	yes
orf19_1444	yes	522	1	522	9.8e-262	CD36_16250	yes	511	1	511	9.6e-262	2497	9.8e-262	93	95	no	yes
orf19_1445	yes	903	1	903	0	CD36_16260	yes	902	1	902	0	3948	0	84	92	no	yes
orf19_1446	yes	492	1	484	7.6e-250	CD36_16270	yes	486	1	484	7.5e-250	2385	7.6e-250	94	97	no	yes
orf19_1447	yes	538	1	538	2.7e-232	CD36_16290	yes	533	1	533	2.7e-232	2219	2.7e-232	79	87	no	yes
orf19_1448	yes	188	1	188	1.6e-98	CD36_16300	yes	188	1	188	1.6e-98	961	1.6e-98	100	100	no	yes
orf19_1448_1v1	yes	91	1	91	3.5e-44	CD36_16295	yes	91	1	91	3.5e-44	461	3.5e-44	97	100	no	yes
orf19_1449	yes	229	1	229	4.3e-114	CD36_16310	yes	229	1	229	4.3e-114	1107	4.3e-114	89	96	no	yes
orf19_145	yes	269	1	269	1.6e-113	CD36_19230	yes	269	1	269	1.6e-113	1101	1.6e-113	82	88	no	yes
orf19_1450	no	368	1	368	1.4e-158	CD36_16320	no	368	1	368	1.4e-158	1525	1.4e-158	79	88	no	yes
orf19_1451	yes	1665	1	1665	0	CD36_16330	yes	1656	1	1656	0	7595	0	87	93	no	yes
orf19_1453	yes	956	1	954	0	CD36_16340	yes	942	1	940	0	4497	0	91	94	no	yes
orf19_1457	yes	507	1	507	5.2e-265	CD36_16350	yes	501	1	501	5.1e-265	2528	5.2e-265	96	97	no	yes
orf19_1458	yes	281	1	280	1.5e-138	CD36_16360	yes	280	1	280	1.5e-138	1337	1.5e-138	89	93	no	yes
orf19_1459	yes	360	1	360	1.5e-186	CD36_16370	yes	359	1	359	1.5e-186	1789	1.5e-186	95	97	no	yes
orf19_1460	yes	714	1	714	0	CD36_16380	yes	714	1	714	0	3729	0	97	99	no	yes
orf19_1461	yes	389	1	389	4.5e-211	CD36_16390	yes	389	1	389	4.5e-211	2020	4.5e-211	95	98	no	yes
orf19_1462	yes	781	1	781	0	CD36_16400	yes	779	1	779	0	3855	0	93	97	no	yes
orf19_1464	yes	612	1	612	1.2e-297	CD36_16410	yes	611	1	611	1.2e-297	2835	1.2e-297	85	92	no	yes
orf19_1465	yes	181	1	179	4.4e-89	CD36_16420	yes	179	1	179	4.4e-89	872	4.4e-89	92	95	no	yes
orf19_1466	yes	255	1	255	1.8e-125	CD36_16430	yes	257	1	257	1.8e-125	1214	1.8e-125	88	94	no	yes
orf19_1467	yes	134	1	134	5e-71	CD36_16440	yes	134	1	134	5e-71	704	5e-71	96	98	no	yes
orf19_1468	yes	519	1	519	5.3e-277	CD36_16450	yes	520	1	520	5.3e-277	2641	5.3e-277	95	97	no	yes
orf19_147	yes	809	1	809	0	CD36_19240	yes	796	1	796	0	3790	0	89	92	no	yes
orf19_1470	yes	119	1	119	2.1e-61	CD36_16470	yes	119	1	119	2.1e-61	619	2.1e-61	100	100	no	yes
orf19_1471	yes	157	1	157	2.4e-82	CD36_16480	yes	157	1	157	2.4e-82	809	2.4e-82	97	98	no	yes
orf19_1473	no	364	1	364	2.5e-182	CD36_16490	yes	364	1	364	2.5e-182	1749	2.5e-182	90	95	no	yes
orf19_1474	yes	1257	1	1257	0	CD36_16500	yes	1257	1	1257	0	6036	0	92	95	no	yes
orf19_1476	no	543	1	542	1.2e-268	CD36_16510	no	546	1	546	1.2e-268	2562	1.2e-268	88	93	no	yes
orf19_1477	yes	192	1	192	5.7e-99	CD36_16520	yes	192	1	192	5.7e-99	965	5.7e-99	95	97	no	yes
orf19_1478	yes	751	1	751	0	CD36_16530	yes	755	1	755	0	3781	0	96	97	no	yes
orf19_1479	yes	780	1	780	0	CD36_16540	yes	766	1	766	0	3407	0	86	90	no	yes
orf19_1480	yes	176	1	176	1.1e-87	CD36_16550	yes	176	1	176	1.1e-87	859	1.1e-87	92	95	no	yes
orf19_1481	yes	838	1	807	0	CD36_16560	yes	855	1	796	0	2947	0	77	85	no	yes
orf19_1482	yes	106	1	106	7.3e-50	CD36_16570	yes	109	1	109	7.5e-50	513	7.3e-50	92	96	no	yes
orf19_1483	yes	131	1	130	3.9e-61	CD36_16580	yes	132	1	131	4e-61	616	3.9e-61	87	95	no	yes
orf19_1484	yes	252	1	252	1.4e-108	CD36_16590	no	290	34	290	1.6e-108	1054	1.4e-108	82	90	no	yes
orf19_1485	yes	113	1	113	4.8e-52	CD36_16600	yes	114	1	114	4.9e-52	533	4.8e-52	85	93	no	yes
orf19_1486	yes	165	7	165	1.9e-49	CD36_16610	yes	187	19	187	2.1e-49	507	1.9e-49	64	72	no	yes
orf19_1488	yes	219	18	219	4.8e-68	CD36_16630	yes	242	31	242	5.3e-68	676	4.8e-68	68	78	no	yes
orf19_1490	yes	1409	101	1409	0	CD36_16640	yes	1356	52	1356	0	4016	0	68	78	no	yes
orf19_1491	yes	614	1	614	2.1e-261	CD36_16650	yes	637	21	637	2.2e-261	2493	2.1e-261	81	88	no	yes
orf19_1492	yes	655	1	561	1.1e-254	CD36_16660	yes	728	108	657	1.2e-254	2429	1.1e-254	83	90	no	yes
orf19_1493	yes	652	1	652	1,4E-317	CD36_16670	yes	647	1	647	1,4E-317	3023	1,4E-317	90	95	no	yes
orf19_1494	yes	417	1	417	1.4e-169	CD36_16680	yes	430	1	430	1.5e-169	1628	1.4e-169	78	84	no	yes
orf19_1495	yes	265	7	265	1.4e-105	CD36_16690	yes	271	5	271	1.4e-105	1026	1.4e-105	80	85	no	yes
orf19_1496	yes	451	1	451	1.2e-220	CD36_16700	yes	897	448	897	2.4e-220	2107	1.2e-220	92	95	no	yes
orf19_1499	yes	1144	1	1144	0	CD36_16710	yes	1123	1	1123	0	4452	0	81	85	no	yes
orf19_150	yes	154	1	154	1.1e-84	CD36_19250	yes	154	1	154	1.1e-84	831	1.1e-84	99	100	no	yes
orf19_1500	yes	507	1	393	7.9e-117	CD36_16720	yes	459	1	378	7.1e-117	1130	7.9e-117	63	77	no	yes
orf19_1502	yes	255	1	252	7.6e-97	CD36_16730	yes	242	1	241	7.3e-97	944	7.6e-97	78	86	no	yes
orf19_1504	yes	853	44	853	0	CD36_16740	yes	828	36	828	0	3341	0	80	87	no	yes
orf19_1505	yes	345	1	345	1.4e-133	CD36_16750	yes	353	1	353	1.5e-133	1289	1.4e-133	76	81	no	yes
orf19_1507	yes	658	34	648	5.4e-200	CD36_16760	yes	705	51	677	5.8e-200	1913	5.4e-200	65	76	no	yes
orf19_1509	yes	923	1	923	0	CD36_16770	yes	915	1	915	0	3615	0	81	87	no	yes
orf19_151	yes	670	2	642	3.8e-299	CD36_19260	yes	667	3	622	3.7e-299	2849	3.8e-299	88	92	no	yes
orf19_1510	yes	626	1	520	2.5e-221	CD36_16780	yes	594	1	508	2.4e-221	2115	2.5e-221	80	87	no	yes
orf19_1513	yes	2624	1	2624	0	CD36_16790	yes	2621	1	2621	0	12210	0	90	94	no	yes
orf19_1514	yes	340	1	340	1.5e-174	CD36_16800	yes	340	1	340	1.5e-174	1676	1.5e-174	97	98	no	yes
orf19_1515	yes	388	1	388	1.7e-202	CD36_16810	yes	388	1	388	1.7e-202	1939	1.7e-202	89	95	no	yes
orf19_1516	yes	794	1	794	0	CD36_16820	yes	788	1	788	0	3992	0	94	96	no	yes
orf19_1517	yes	371	1	371	1.5e-200	CD36_16830	yes	371	1	371	1.5e-200	1921	1.5e-200	98	100	no	yes
orf19_1519	yes	1100	1	1097	0	CD36_16840	yes	1106	1	1094	0	4418	0	79	86	no	yes
orf19_1522	yes	1042	1	1042	0	CD36_16850	yes	1154	1	1050	0	4124	0	78	86	no	yes
orf19_1523	no	552	1	552	4.5e-299	CD36_16860	yes	552	1	552	4.5e-299	2849	4.5e-299	94	98	no	yes
orf19_1524	no	491	1	491	2.7e-197	CD36_16870	yes	500	1	500	2.7e-197	1889	2.7e-197	75	84	no	yes
orf19_1525	yes	398	1	398	3e-198	CD36_16880	yes	396	1	396	2.9e-198	1899	3e-198	89	94	no	yes
orf19_1526	yes	1690	60	1690	0	CD36_16890	yes	1663	45	1663	0	7808	0	92	95	no	yes
orf19_1527	yes	184	1	183	1.9e-84	CD36_16900	yes	187	1	187	2e-84	828	1.9e-84	86	93	no	yes
orf19_1528	yes	351	1	351	4.8e-158	CD36_16910	yes	351	1	351	4.8e-158	1520	4.8e-158	77	90	no	yes
orf19_1529	no	342	1	332	6.2e-119	CD36_16920	no	564	194	537	1e-118	1149	6.2e-119	69	79	no	yes
orf19_1531	yes	791	1	790	0	CD36_16930	yes	806	1	803	0	3133	0	78	85	no	yes
orf19_1532	yes	356	1	356	2.1e-137	CD36_16940	yes	365	1	365	2.2e-137	1325	2.1e-137	73	83	no	yes
orf19_1533	yes	458	1	458	2.6e-219	CD36_16950	yes	474	1	474	2.7e-219	2097	2.6e-219	83	90	no	yes
orf19_1534	yes	591	154	591	2.2e-106	CD36_16960	yes	644	188	644	2.4e-106	1030	2.2e-106	52	65	no	yes
orf19_1535	yes	264	16	264	4.3e-88	CD36_16970	yes	267	4	267	4.4e-88	861	4.3e-88	69	77	no	yes
orf19_1536	yes	478	1	274	7e-110	CD36_16990	yes	510	1	287	7.4e-110	1064	7e-110	77	83	no	yes
orf19_1538	yes	422	1	421	1.6e-156	CD36_17000	yes	420	1	417	1.6e-156	1505	1.6e-156	75	84	no	yes
orf19_1539	no	399	1	353	2.3e-116	CD36_17010	yes	422	1	364	2.4e-116	1126	2.3e-116	66	79	no	yes
orf19_154	yes	361	45	361	6.2e-128	CD36_19270	yes	341	36	341	5.9e-128	1236	6.2e-128	79	87	no	yes
orf19_1541	no	965	1	872	6.1e-257	CD36_17020	yes	994	1	879	6.3e-257	2449	6.1e-257	62	73	no	yes
orf19_1542	yes	602	1	602	3.9e-184	CD36_17030	yes	603	1	603	3.9e-184	1764	3.9e-184	63	73	no	yes
orf19_1543	yes	433	1	419	6.1e-181	CD36_17040	yes	456	1	426	6.5e-181	1735	6.1e-181	84	88	no	yes
orf19_1544	yes	265	12	265	4.5e-83	CD36_17320	yes	247	7	247	4.2e-83	814	4.5e-83	68	76	no	yes
orf19_1545	yes	155	1	155	4.7e-79	CD36_17310	yes	155	1	155	4.7e-79	778	4.7e-79	100	100	no	yes
orf19_1546	yes	292	1	292	5.9e-149	CD36_17300	yes	293	1	293	5.9e-149	1435	5.9e-149	93	96	no	yes
orf19_1547	yes	301	36	301	9.5e-109	CD36_17290	yes	264	1	264	8.3e-109	1056	9.5e-109	77	86	no	yes
orf19_1548	yes	243	4	243	8e-102	CD36_17280	yes	241	9	241	8e-102	991	8e-102	82	89	no	yes
orf19_1549	yes	248	1	248	5.3e-135	CD36_17270	yes	248	1	248	5.3e-135	1304	5.3e-135	99	100	no	yes
orf19_155	yes	344	1	344	2.6e-177	CD36_19280	yes	341	1	341	2.6e-177	1702	2.6e-177	94	96	no	yes
orf19_1552	yes	191	1	191	1.2e-100	CD36_17260	yes	191	1	191	1.2e-100	981	1.2e-100	95	96	no	yes
orf19_1553	yes	453	1	453	3.2e-216	CD36_17250	yes	445	1	445	3.2e-216	2068	3.2e-216	92	93	no	yes
orf19_1555	yes	1223	1	1223	0	CD36_17240	yes	1210	1	1210	0	5232	0	84	89	no	yes
orf19_1557	yes	280	1	280	6.3e-124	CD36_17230	yes	280	1	280	6.3e-124	1199	6.3e-124	81	89	no	yes
orf19_1559	yes	365	1	365	4.5e-192	CD36_17220	yes	365	1	365	4.5e-192	1841	4.5e-192	98	99	no	yes
orf19_1560	yes	538	1	538	1.2e-282	CD36_17210	yes	538	1	538	1.2e-282	2694	1.2e-282	95	98	no	yes
orf19_1562	yes	180	1	180	6.2e-76	CD36_17200	yes	177	1	177	6.1e-76	748	6.2e-76	83	89	no	yes
orf19_1563	yes	546	1	546	1.8e-263	CD36_17190	yes	546	1	546	1.8e-263	2513	1.8e-263	91	94	no	yes
orf19_1564	yes	189	1	189	6.4e-93	CD36_17180	yes	189	1	189	6.4e-93	908	6.4e-93	96	98	no	yes
orf19_1565	yes	613	1	613	0	CD36_17170	yes	613	1	613	0	3133	0	95	98	no	yes
orf19_1566	yes	942	1	942	0	CD36_17160	yes	942	1	942	0	4629	0	94	97	no	yes
orf19_1567	yes	1034	1	1034	0	CD36_17150	yes	1036	1	1036	0	4969	0	92	96	no	yes
orf19_1569	yes	1175	1	1175	0	CD36_17140	yes	1169	1	1169	0	5754	0	94	97	no	yes
orf19_1570	yes	728	1	728	0	CD36_17130	yes	728	1	728	0	3846	0	96	98	no	yes
orf19_1571	no	260	1	260	2.8e-118	CD36_17120	no	259	1	259	2.8e-118	1146	2.8e-118	89	95	no	yes
orf19_1573	yes	1350	1	1350	0	CD36_17110	yes	1347	1	1347	0	6742	0	95	97	no	yes
orf19_1574	yes	588	1	588	2.4e-266	CD36_17100	yes	583	1	583	2.4e-266	2540	2.4e-266	86	92	no	yes
orf19_1575	yes	320	1	320	9.8e-166	CD36_17090	yes	320	1	320	9.8e-166	1593	9.8e-166	99	99	no	yes
orf19_1576	yes	622	1	622	9.7e-291	CD36_17080	yes	605	1	605	9.5e-291	2770	9.7e-291	87	90	no	yes
orf19_1577	no	442	1	442	1.2e-176	CD36_17070	no	419	1	419	1.1e-176	1695	1.2e-176	78	83	no	yes
orf19_1578	yes	1722	1	1722	0	CD36_17060	yes	1715	1	1715	0	8102	0	92	97	no	yes
orf19_158	yes	308	1	308	5.5e-142	CD36_81050	yes	312	1	312	5.5e-142	1369	5.5e-142	84	90	no	yes
orf19_1580	yes	703	24	702	6.3e-255	CD36_17050	yes	673	5	672	6e-255	2322	6.3e-255	65	77	no	yes
orf19_1582	no	553	1	553	1.8e-297	CD36_17330	yes	553	1	553	1.8e-297	2834	1.8e-297	96	98	no	yes
orf19_1584	yes	510	1	510	2.3e-262	CD36_17370	yes	510	1	510	2.3e-262	2503	2.3e-262	95	97	no	yes
orf19_1585	yes	370	1	370	4.5e-199	CD36_17380	yes	370	1	370	4.5e-199	1907	4.5e-199	96	98	no	yes
orf19_1586	yes	295	1	295	1e-160	CD36_17390	yes	295	1	295	1e-160	1546	1e-160	97	99	no	yes
orf19_1587	yes	503	1	503	2.6e-247	CD36_17400	yes	503	1	503	2.6e-247	2361	2.6e-247	88	93	no	yes
orf19_1588	yes	139	4	139	8.9e-65	CD36_17410	yes	136	1	136	8.7e-65	649	8.9e-65	91	94	no	yes
orf19_1589	yes	437	1	437	5.7e-212	CD36_17420	yes	437	1	437	5.7e-212	2028	5.7e-212	87	93	no	yes
orf19_1590	yes	593	1	479	3.8e-200	CD36_18970	yes	620	1	495	4e-200	1915	3.8e-200	76	86	no	yes
orf19_1591	yes	402	1	402	3.7e-207	CD36_18960	yes	402	1	402	3.7e-207	1983	3.7e-207	97	99	no	yes
orf19_1592	yes	252	1	252	5e-116	CD36_18950	yes	245	1	245	4.9e-116	1125	5e-116	86	92	no	yes
orf19_1595	yes	568	1	566	2.6e-232	CD36_43640	yes	552	1	551	2.5e-232	2219	2.6e-232	81	86	no	yes
orf19_1597	yes	288	1	288	8.3e-136	CD36_23510	yes	287	1	287	8.3e-136	1311	8.3e-136	87	94	no	yes
orf19_1598	yes	448	1	448	3.6e-240	CD36_23520	yes	448	1	448	3.6e-240	2294	3.6e-240	95	97	no	yes
orf19_1600	yes	709	1	709	0	CD36_23530	yes	715	1	715	0	3117	0	84	89	no	yes
orf19_1601	yes	389	1	389	1.9e-212	CD36_23540	yes	389	1	389	1.9e-212	2033	1.9e-212	99	100	no	yes
orf19_1604	yes	989	1	989	0	CD36_23560	yes	988	1	988	0	4389	0	83	90	no	yes
orf19_1605	yes	910	1	910	0	CD36_23570	yes	911	1	911	0	3984	0	85	92	no	yes
orf19_1606	yes	541	1	540	1.2e-113	CD36_82350	no	566	1	546	1.3e-113	1099	1.2e-113	53	66	no	yes
orf19_1607	yes	929	106	916	1.9e-270	CD36_82340	yes	1013	155	980	2.1e-270	2529	1.9e-270	68	73	no	yes
orf19_1608	yes	588	1	588	1.4e-293	CD36_82330	yes	587	1	587	1.4e-293	2797	1.4e-293	88	95	no	yes
orf19_1609	yes	666	1	647	6.7e-277	CD36_82320	yes	667	1	667	6.7e-277	2639	6.7e-277	82	88	no	yes
orf19_1611	yes	310	8	310	3.9e-93	CD36_82310	no	306	17	306	3.9e-93	908	3.9e-93	66	75	no	yes
orf19_1613	yes	683	1	683	0	CD36_82300	yes	685	1	685	0	3358	0	96	97	no	yes
orf19_1614	yes	535	1	535	2.8e-278	CD36_82290	yes	531	1	531	2.8e-278	2653	2.8e-278	93	96	no	yes
orf19_1616	yes	1114	47	1114	4.3e-194	CD36_82280	yes	1263	194	1263	4.8e-194	1855	4.3e-194	47	64	no	yes
orf19_1617	yes	390	1	388	4.8e-191	CD36_82260	yes	393	1	387	4.8e-191	1831	4.8e-191	92	96	no	yes
orf19_1618	yes	713	1	713	0	CD36_82250	yes	711	1	711	0	3581	0	97	99	no	yes
orf19_1618_1	yes	74	1	74	1.2e-34	CD36_82240	yes	74	1	74	1.2e-34	373	1.2e-34	97	100	no	yes
orf19_1619	yes	586	5	586	7e-249	CD36_82230	yes	605	18	605	7.2e-249	2375	7e-249	81	86	no	yes
orf19_1620	yes	162	34	160	5.6e-49	CD36_82220	no	132	1	130	4.6e-49	504	5.6e-49	77	82	no	yes
orf19_1621	yes	502	1	502	2.5e-249	CD36_82210	yes	496	1	496	2.5e-249	2380	2.5e-249	92	94	no	yes
orf19_1622	yes	1259	1	1258	0	CD36_82200	yes	1241	1	1239	0	5396	0	86	92	no	yes
orf19_1623	yes	499	1	498	2.6e-247	CD36_82190	yes	495	1	494	2.6e-247	2361	2.6e-247	91	94	no	yes
orf19_1624	yes	801	1	798	0	CD36_82180	yes	800	1	798	0	3693	0	88	94	no	yes
orf19_1625	yes	140	1	140	9.3e-80	CD36_82170	yes	140	1	140	9.3e-80	785	9.3e-80	98	99	no	yes
orf19_1626	yes	379	1	379	1.2e-198	CD36_82160	yes	379	1	379	1.2e-198	1903	1.2e-198	96	98	no	yes
orf19_1628	yes	517	1	517	1.1e-269	CD36_82150	yes	517	1	517	1.1e-269	2572	1.1e-269	94	97	no	yes
orf19_163	yes	316	1	316	2.7e-154	CD36_27540	yes	317	1	317	2.7e-154	1485	2.7e-154	91	94	no	yes
orf19_1630	yes	760	1	712	2.4e-204	CD36_82140	yes	711	1	696	2.3e-204	1954	2.4e-204	61	69	no	yes
orf19_1631	yes	376	1	376	4e-205	CD36_82130	yes	376	1	376	4e-205	1964	4e-205	97	99	no	yes
orf19_1632	yes	405	1	405	1.7e-218	CD36_82120	yes	405	1	405	1.7e-218	2090	1.7e-218	94	98	no	yes
orf19_1633	yes	743	1	743	0	CD36_82110	yes	742	1	742	0	3641	0	93	97	no	yes
orf19_1634	yes	376	1	376	8.2e-198	CD36_82100	yes	377	1	377	8.3e-198	1895	8.2e-198	96	97	no	yes
orf19_1635	yes	165	1	165	1.1e-84	CD36_82090	yes	165	1	165	1.1e-84	831	1.1e-84	100	100	no	yes
orf19_1636	yes	460	1	460	6.9e-244	CD36_82080	yes	460	1	460	6.9e-244	2329	6.9e-244	96	99	no	yes
orf19_1637	yes	313	1	313	5e-155	CD36_82070	yes	314	1	314	5e-155	1492	5e-155	90	95	no	yes
orf19_1638	yes	861	1	861	0	CD36_82060	yes	860	1	860	0	4024	0	87	93	no	yes
orf19_1639	no	388	1	388	9e-206	CD36_82050	yes	388	1	388	9e-206	1970	9e-206	96	98	no	yes
orf19_164	no	401	1	401	8.6e-199	CD36_27530	yes	401	1	401	8.6e-199	1904	8.6e-199	89	94	no	yes
orf19_1641	no	423	1	423	4.5e-230	CD36_82040	yes	423	1	423	4.5e-230	2199	4.5e-230	96	98	no	yes
orf19_1642	yes	206	1	206	4.9e-98	CD36_82030	yes	204	1	204	4.8e-98	956	4.9e-98	94	97	no	yes
orf19_1643	yes	327	1	327	3.8e-178	CD36_82020	yes	327	1	327	3.8e-178	1710	3.8e-178	99	99	no	yes
orf19_1646	yes	841	1	841	0	CD36_82010	yes	846	1	842	0	3974	0	93	96	no	yes
orf19_1647	no	341	118	340	8e-115	CD36_82000	no	224	1	223	5.2e-115	1114	8e-115	94	97	no	yes
orf19_1648	yes	1307	1	1306	0	CD36_81990	yes	1307	1	1306	0	6166	0	93	97	no	yes
orf19_1649	yes	414	1	414	8.8e-211	CD36_81980	yes	414	1	414	8.8e-211	2017	8.8e-211	97	98	no	yes
orf19_1650	yes	56	1	56	1.1e-24	CD36_81970	yes	56	1	56	1.1e-24	281	1.1e-24	100	100	no	yes
orf19_1651	no	175	1	172	1.8e-65	CD36_81960	yes	184	1	172	1.9e-65	654	1.8e-65	73	85	no	yes
orf19_1652	yes	709	1	709	0	CD36_81950	yes	709	1	709	0	3574	0	97	99	no	yes
orf19_1654	yes	195	1	195	1.6e-101	CD36_81800	yes	195	1	195	1.6e-101	989	1.6e-101	92	97	no	yes
orf19_1655	yes	724	1	724	0	CD36_81790	yes	724	1	724	0	3662	0	96	98	no	yes
orf19_1655_3	yes	55	1	55	2.6e-25	CD36_81780	yes	55	1	55	2.6e-25	287	2.6e-25	98	100	no	yes
orf19_1656	yes	598	1	397	4.6e-139	CD36_81770	yes	565	1	389	4.3e-139	1339	4.6e-139	72	79	no	yes
orf19_1658	yes	443	1	443	2.4e-222	CD36_81760	yes	433	1	433	2.3e-222	2126	2.4e-222	91	94	no	yes
orf19_1659	yes	587	1	587	2.4e-296	CD36_81750	yes	583	1	583	2.4e-296	2823	2.4e-296	91	94	no	yes
orf19_166	yes	990	1	990	0	CD36_27510	yes	999	1	999	0	4064	0	82	87	no	yes
orf19_1661	yes	540	30	540	1.3e-225	CD36_81740	yes	523	4	523	1.3e-225	2156	1.3e-225	83	89	no	yes
orf19_1662	yes	351	1	351	5.8e-171	CD36_81730	yes	344	1	344	5.7e-171	1642	5.8e-171	93	95	no	yes
orf19_1663	yes	461	1	461	3.7e-238	CD36_81720	yes	458	1	458	3.6e-238	2275	3.7e-238	91	95	no	yes
orf19_1665	yes	431	1	430	3e-240	CD36_81700	yes	430	1	429	3e-240	2295	3e-240	96	97	no	yes
orf19_1666	yes	531	1	531	2.5e-231	CD36_81690	yes	518	1	518	2.4e-231	2210	2.5e-231	84	90	no	yes
orf19_1667	yes	1250	1	1250	0	CD36_81680	yes	1247	1	1247	0	5373	0	82	90	no	yes
orf19_1667_1	yes	88	1	87	1.1e-41	CD36_81670	yes	88	1	87	1.1e-41	438	1.1e-41	88	95	no	yes
orf19_1668	yes	623	1	623	1.9e-285	CD36_81660	yes	620	1	620	1.9e-285	2720	1.9e-285	84	90	no	yes
orf19_1669	yes	795	1	795	0	CD36_81650	yes	792	1	792	0	3986	0	97	98	no	yes
orf19_1670	yes	945	1	945	0	CD36_81640	yes	932	1	932	0	4128	0	87	91	no	yes
orf19_1671	yes	470	1	470	4.4e-238	CD36_81610	yes	481	1	481	4.6e-238	2274	4.4e-238	87	94	no	yes
orf19_1672	yes	1221	1	1221	0	CD36_81600	yes	1222	1	1222	0	6077	0	95	97	no	yes
orf19_1673	yes	564	1	564	2.1e-285	CD36_81590	yes	553	1	553	2.1e-285	2720	2.1e-285	92	95	no	yes
orf19_1674	yes	752	1	752	0	CD36_81580	yes	753	1	753	0	3491	0	89	95	no	yes
orf19_1675	yes	400	1	400	1.3e-209	CD36_81570	yes	400	1	400	1.3e-209	2006	1.3e-209	94	97	no	yes
orf19_1676	yes	368	1	368	2.7e-164	CD36_81560	yes	358	1	358	2.6e-164	1579	2.7e-164	85	89	no	yes
orf19_1679	no	309	9	309	3.8e-126	CD36_81550	no	349	43	349	4.3e-126	1219	3.8e-126	80	85	no	yes
orf19_168	yes	291	1	291	3.4e-121	CD36_27500	yes	293	1	293	3.4e-121	1173	3.4e-121	81	87	no	yes
orf19_1680	yes	617	1	617	0	CD36_81540	yes	617	1	617	0	3126	0	98	99	no	yes
orf19_1681	yes	186	1	186	9.2e-94	CD36_81530	yes	186	1	186	9.2e-94	916	9.2e-94	94	98	no	yes
orf19_1682	yes	386	1	386	7.6e-202	CD36_81520	yes	386	1	386	7.6e-202	1933	7.6e-202	96	97	no	yes
orf19_1683	yes	360	1	360	1.8e-197	CD36_81510	yes	362	1	362	1.8e-197	1892	1.8e-197	97	98	no	yes
orf19_1684	yes	560	1	560	1.3e-262	CD36_81500	yes	1034	480	1034	2.3e-262	2482	1.3e-262	85	91	no	yes
orf19_1686	yes	569	1	569	7.5e-256	CD36_81490	yes	572	1	572	7.6e-256	2441	7.5e-256	81	89	no	yes
orf19_1687	yes	767	1	767	0	CD36_81480	yes	767	1	767	0	3902	0	98	99	no	yes
orf19_169	yes	888	1	888	0	CD36_27490	yes	887	1	887	0	4245	0	91	95	no	yes
orf19_1690	yes	468	1	468	1.3e-233	CD36_81470	yes	463	1	463	1.3e-233	2232	1.3e-233	89	94	no	yes
orf19_1691	yes	195	1	195	5.5e-101	CD36_81460	yes	195	1	195	5.5e-101	984	5.5e-101	94	99	no	yes
orf19_1693	yes	2830	1	2830	0	CD36_81450	yes	2829	1	2829	0	13599	0	93	96	no	yes
orf19_1697	yes	353	1	353	2.4e-188	CD36_81440	yes	353	1	353	2.4e-188	1806	2.4e-188	96	98	no	yes
orf19_1698	yes	632	1	632	6,4E-315	CD36_81430	yes	637	1	636	6,4E-315	2998	6,4E-315	91	95	no	yes
orf19_1699	yes	620	1	620	2.4e-308	CD36_81420	yes	624	1	624	2.4e-308	2936	2.4e-308	91	93	no	yes
orf19_17	yes	194	1	194	8.2e-93	CD36_20760	yes	188	1	188	8e-93	907	8.2e-93	91	93	no	yes
orf19_1700	yes	186	1	186	8e-95	CD36_81410	yes	186	1	186	8e-95	926	8e-95	100	100	no	yes
orf19_1701	yes	263	1	263	6.3e-128	CD36_81400	yes	263	1	263	6.3e-128	1237	6.3e-128	92	95	no	yes
orf19_1702	yes	175	1	175	6.2e-92	CD36_81390	yes	175	1	175	6.2e-92	899	6.2e-92	99	99	no	yes
orf19_1704	yes	410	1	410	8.1e-217	CD36_81380	yes	410	1	410	8.1e-217	2074	8.1e-217	98	99	no	yes
orf19_1706	yes	1089	44	968	0	CD36_81370	yes	1171	1	936	0	3984	0	85	91	no	yes
orf19_1708	yes	219	1	219	9.2e-84	CD36_81360	yes	218	1	217	9.1e-84	821	9.2e-84	79	87	no	yes
orf19_1709	yes	127	1	127	2.6e-62	CD36_81350	yes	127	1	127	2.6e-62	627	2.6e-62	97	100	no	yes
orf19_171	yes	562	1	562	9.5e-290	CD36_27480	yes	557	1	557	9.4e-290	2761	9.5e-290	93	96	no	yes
orf19_1710	yes	279	1	279	1.6e-148	CD36_81340	yes	280	2	280	1.6e-148	1431	1.6e-148	94	98	no	yes
orf19_1711	yes	395	1	395	1e-193	CD36_81330	yes	402	1	402	1.1e-193	1856	1e-193	91	94	no	yes
orf19_1712	yes	1127	1	1124	0	CD36_81320	yes	1114	1	1114	0	4901	0	88	92	no	yes
orf19_1714	yes	307	1	307	1.3e-108	CD36_81300	yes	304	1	304	1.3e-108	1054	1.3e-108	67	80	no	yes
orf19_1715	yes	596	1	596	2.1e-233	CD36_81290	yes	594	1	594	2.1e-233	2229	2.1e-233	75	84	no	yes
orf19_1716	yes	270	1	270	1.5e-142	CD36_81280	yes	270	1	270	1.5e-142	1375	1.5e-142	97	99	no	yes
orf19_1717	yes	461	12	461	5.9e-222	CD36_81270	yes	461	17	461	5.9e-222	2122	5.9e-222	92	94	no	yes
orf19_1718	yes	915	1	915	0	CD36_81260	yes	928	1	928	0	4119	0	86	91	no	yes
orf19_1719	yes	564	4	564	1.9e-261	CD36_81250	yes	558	6	558	1.8e-261	2494	1.9e-261	85	92	no	yes
orf19_172	yes	131	1	131	3.9e-60	CD36_27470	yes	130	1	130	3.9e-60	607	3.9e-60	93	95	no	yes
orf19_1720	yes	864	1	864	0	CD36_81240	yes	870	1	870	0	3975	0	90	93	no	yes
orf19_1721	yes	281	1	281	3.9e-147	CD36_81230	yes	279	1	279	3.9e-147	1418	3.9e-147	95	97	no	yes
orf19_1723	yes	222	1	222	1.2e-118	CD36_81220	yes	222	1	222	1.2e-118	1150	1.2e-118	97	99	no	yes
orf19_1725	yes	725	99	711	1.1e-163	CD36_81210	yes	804	55	663	1.2e-163	1570	1.1e-163	60	67	no	yes
orf19_1727	yes	1211	41	1211	0	CD36_81200	yes	1233	45	1233	0	5451	0	90	94	no	yes
orf19_1728	yes	210	1	188	3e-56	CD36_81190	yes	228	1	193	3.3e-56	569	3e-56	64	76	no	yes
orf19_1729	yes	335	1	335	1.2e-146	CD36_81180	yes	519	191	519	1.8e-146	1411	1.2e-146	83	88	no	yes
orf19_173	yes	1100	1	1100	0	CD36_27450	yes	1099	1	1084	0	3943	0	75	81	no	yes
orf19_1730	yes	311	1	311	3.4e-126	CD36_81110	yes	312	1	312	3.4e-126	1220	3.4e-126	82	88	no	yes
orf19_1734	yes	1387	21	1387	0	CD36_30090	yes	1366	19	1366	0	6307	0	89	93	no	yes
orf19_1735	yes	134	1	134	1.9e-44	CD36_30080	yes	127	1	127	1.8e-44	462	1.9e-44	71	82	no	yes
orf19_1738	yes	500	11	500	1.2e-258	CD36_30070	yes	494	5	494	1.2e-258	2468	1.2e-258	98	98	no	yes
orf19_1738_1	yes	95	1	95	3.1e-43	CD36_30060	yes	95	1	95	3.1e-43	452	3.1e-43	93	97	no	yes
orf19_1741	no	508	1	508	9.3e-266	CD36_30040	yes	507	1	507	9.3e-266	2535	9.3e-266	92	97	no	yes
orf19_1742	yes	340	1	340	1.1e-180	CD36_24420	yes	340	1	340	1.1e-180	1734	1.1e-180	99	99	no	yes
orf19_1743	yes	675	1	675	0	CD36_24410	yes	676	1	675	0	3542	0	99	99	no	yes
orf19_1744	yes	271	1	271	3.9e-135	CD36_24400	yes	266	1	266	3.8e-135	1305	3.9e-135	92	95	no	yes
orf19_1745	yes	164	1	152	1.7e-70	CD36_24390	yes	152	1	152	1.6e-70	699	1.7e-70	89	95	no	yes
orf19_1746	no	441	1	441	5.8e-219	CD36_24380	no	434	1	434	5.8e-219	2094	5.8e-219	92	94	no	yes
orf19_1747	yes	665	1	665	0	CD36_24370	yes	664	1	664	0	3092	0	91	96	no	yes
orf19_1748	yes	681	139	681	6.1e-230	CD36_24360	yes	649	130	649	5.8e-230	2196	6.1e-230	81	86	no	yes
orf19_175	yes	516	1	421	2.2e-140	CD36_27430	yes	487	1	394	2.1e-140	1352	2.2e-140	68	76	no	yes
orf19_1750	yes	263	1	249	1.1e-109	CD36_24350	yes	243	1	242	1.1e-109	1065	1.1e-109	84	85	no	yes
orf19_1751	yes	742	1	567	0	CD36_24340	yes	716	1	561	0	2581	0	88	93	no	yes
orf19_1753	yes	759	1	759	0	CD36_24330	yes	748	1	748	0	3287	0	86	91	no	yes
orf19_1754	yes	477	1	477	4.8e-241	CD36_24320	yes	478	1	478	4.8e-241	2302	4.8e-241	93	95	no	yes
orf19_1755	yes	844	1	844	0	CD36_24310	yes	837	1	837	0	3632	0	84	90	no	yes
orf19_1756	yes	403	1	403	8.8e-213	CD36_24300	yes	403	1	403	8.8e-213	2036	8.8e-213	97	99	no	yes
orf19_1757	yes	583	1	583	5.7e-228	CD36_24290	yes	563	1	563	5.5e-228	2178	5.7e-228	75	85	no	yes
orf19_1759	yes	482	1	482	6e-204	CD36_24280	yes	469	1	469	5.9e-204	1952	6e-204	81	87	no	yes
orf19_1760	yes	291	1	291	7.8e-133	CD36_24270	yes	285	1	285	7.6e-133	1283	7.8e-133	87	91	no	yes
orf19_1761	yes	171	1	171	6.1e-70	CD36_24260	yes	167	1	167	5.9e-70	694	6.1e-70	86	91	no	yes
orf19_1762	yes	269	1	269	3.8e-123	CD36_24250	yes	259	1	259	3.6e-123	1192	3.8e-123	88	91	no	yes
orf19_1763	yes	370	1	370	1.3e-171	CD36_24240	yes	365	1	365	1.3e-171	1648	1.3e-171	87	92	no	yes
orf19_1764	yes	282	1	282	4.1e-127	CD36_24220	yes	284	1	284	4.1e-127	1229	4.1e-127	88	91	no	yes
orf19_1765	yes	418	1	417	9.2e-184	CD36_24210	yes	420	1	420	9.2e-184	1762	9.2e-184	80	86	no	yes
orf19_1766	no	401	4	401	2.5e-194	CD36_24190	no	397	3	397	2.4e-194	1862	2.5e-194	88	91	no	yes
orf19_1767	yes	613	123	613	1.6e-261	CD36_24180	yes	581	104	581	1.5e-261	2168	1.6e-261	84	88	no	yes
orf19_1768	yes	1044	1	948	0	CD36_24170	no	1003	1	943	0	3197	0	71	81	no	yes
orf19_1769	yes	265	1	265	1.4e-130	CD36_24160	yes	263	1	263	1.4e-130	1262	1.4e-130	91	97	no	yes
orf19_177	yes	798	14	688	2.7e-138	CD36_05910	yes	871	28	714	2.9e-138	1330	2.7e-138	47	61	no	yes
orf19_1770	yes	110	1	110	3.3e-58	CD36_24150	yes	110	1	110	3.3e-58	590	3.3e-58	98	100	no	yes
orf19_1771	no	648	40	648	7.4e-179	CD36_24140	yes	633	23	633	7.3e-179	1714	7.4e-179	64	73	no	yes
orf19_1772	yes	984	1	645	3.6e-293	CD36_24130	yes	949	1	626	3.5e-293	2057	3.6e-293	68	77	no	yes
orf19_1773	yes	429	1	429	2.4e-169	CD36_24120	yes	418	1	418	2.3e-169	1626	2.4e-169	74	83	no	yes
orf19_1776	yes	322	1	322	3.9e-123	CD36_24110	yes	315	1	313	3.8e-123	1191	3.9e-123	79	84	no	yes
orf19_1777	yes	1382	84	1382	0	CD36_24100	yes	1356	71	1356	0	6108	0	87	93	no	yes
orf19_1779	yes	378	1	378	6.1e-179	CD36_24090	yes	373	1	373	6e-179	1717	6.1e-179	86	94	no	yes
orf19_178	yes	321	1	321	7.5e-131	CD36_32460	yes	304	1	304	7.1e-131	1264	7.5e-131	82	86	no	yes
orf19_1782	yes	239	1	239	5e-118	CD36_24080	yes	237	1	237	5e-118	1144	5e-118	94	96	no	yes
orf19_1782_1	no	205	5	205	7.2e-68	CD36_24070	no	209	8	209	7.4e-68	675	7.2e-68	69	79	no	yes
orf19_1783	yes	1488	3	1488	0	CD36_24060	yes	1485	9	1485	0	6990	0	91	96	no	yes
orf19_1785	yes	326	1	325	1.6e-145	CD36_24050	yes	334	1	325	1.7e-145	1402	1.6e-145	85	89	no	yes
orf19_1789	yes	487	1	487	2.9e-216	CD36_44970	yes	491	1	491	3e-216	2068	2.9e-216	84	90	no	yes
orf19_1789_1	yes	382	1	382	1.5e-184	CD36_44980	yes	373	1	373	1.4e-184	1770	1.5e-184	90	92	no	yes
orf19_1791	yes	491	1	491	1.1e-215	CD36_44990	yes	462	1	462	1e-215	2063	1.1e-215	85	90	no	yes
orf19_1792	yes	739	1	739	0	CD36_45000	yes	731	1	731	0	3434	0	89	93	no	yes
orf19_1793	yes	595	1	595	1.6e-246	CD36_45010	yes	583	1	583	1.5e-246	2353	1.6e-246	82	86	no	yes
orf19_1794	yes	360	1	360	2e-104	CD36_45020	yes	347	1	347	2e-104	1014	2e-104	63	73	no	yes
orf19_1795	yes	929	1	929	0	CD36_45030	yes	943	1	943	0	4033	0	84	89	no	yes
orf19_1795_1	yes	82	1	82	5.1e-35	CD36_45040	yes	82	1	82	5.1e-35	376	5.1e-35	89	96	no	yes
orf19_1796	yes	364	1	364	4e-175	CD36_45050	yes	366	1	366	4.1e-175	1681	4e-175	88	93	no	yes
orf19_1797	yes	395	1	395	2.1e-174	CD36_45060	yes	383	1	383	2.1e-174	1674	2.1e-174	86	90	no	yes
orf19_1798	yes	1491	1	868	0	CD36_45080	yes	1480	1	858	0	3919	0	87	92	no	yes
orf19_1799	yes	618	1	618	6,3E-310	CD36_45090	yes	621	1	621	6,3E-310	2951	6,3E-310	93	96	no	yes
orf19_18	yes	521	1	521	1.3e-271	CD36_20770	yes	521	1	521	1.3e-271	2590	1.3e-271	96	99	no	yes
orf19_1800	yes	442	3	442	6.6e-250	CD36_45100	yes	441	2	441	6.6e-250	2386	6.6e-250	96	98	no	yes
orf19_1801	yes	294	1	294	7.8e-154	CD36_45110	yes	294	1	294	7.8e-154	1481	7.8e-154	96	97	no	yes
orf19_1802	yes	617	1	617	0	CD36_45120	yes	610	1	610	0	3102	0	95	97	no	yes
orf19_1803	yes	384	178	384	1e-184	CD36_30310	yes	422	211	422	1.1e-184	953	1e-184	82	91	no	yes
orf19_1804	yes	362	14	331	1.2e-108	CD36_30320	yes	343	7	318	1.1e-108	1054	1.2e-108	70	78	no	yes
orf19_1805	yes	452	1	452	9.7e-167	CD36_30330	yes	455	1	455	9.8e-167	1601	9.7e-167	75	83	no	yes
orf19_1806	yes	358	1	358	1.3e-160	CD36_30340	yes	366	1	366	1.4e-160	1544	1.3e-160	85	89	no	yes
orf19_1808	yes	1036	374	1036	2.1e-220	CD36_30350	yes	808	149	808	1.7e-220	2105	2.1e-220	67	77	no	yes
orf19_1813	yes	811	1	811	0	CD36_32680	yes	807	1	807	0	3937	0	94	97	no	yes
orf19_1814	yes	1927	1	1927	0	CD36_32670	yes	1929	1	1929	0	9699	0	97	98	no	yes
orf19_1815	yes	245	1	245	1.3e-126	CD36_32660	yes	245	1	245	1.3e-126	1225	1.3e-126	99	99	no	yes
orf19_1816	yes	1155	1	1131	0	CD36_64210	yes	1295	1	1138	0	4048	0	70	80	no	yes
orf19_182	yes	471	1	375	3.7e-160	CD36_19380	yes	440	1	357	3.5e-160	1539	3.7e-160	82	89	no	yes
orf19_1822	yes	843	1	543	1.6e-216	CD36_05880	yes	904	1	554	1.7e-216	2068	1.6e-216	79	85	no	yes
orf19_1823	yes	913	1	913	0	CD36_05870	yes	914	1	914	0	4470	0	95	96	no	yes
orf19_1826	yes	622	1	622	1.9e-301	CD36_05840	yes	622	1	622	1.9e-301	2871	1.9e-301	91	95	no	yes
orf19_1827	no	452	1	452	2.2e-153	CD36_05830	no	456	1	455	2.2e-153	1475	2.2e-153	67	80	no	yes
orf19_1828	yes	349	1	349	2.7e-166	CD36_05820	yes	346	1	346	2.6e-166	1598	2.7e-166	91	95	no	yes
orf19_183	yes	222	1	222	2.8e-114	CD36_19370	yes	220	1	220	2.7e-114	1109	2.8e-114	98	99	no	yes
orf19_1832	yes	597	1	597	1.3e-299	CD36_09940	yes	591	1	591	1.2e-299	2854	1.3e-299	93	95	no	yes
orf19_1833	yes	479	1	479	6.6e-253	CD36_09950	yes	476	1	476	6.5e-253	2414	6.6e-253	97	98	no	yes
orf19_1834	yes	910	3	910	0	CD36_09960	yes	899	7	897	0	3284	0	71	82	no	yes
orf19_1835	yes	634	1	575	5.5e-249	CD36_09970	yes	602	1	549	5.2e-249	2376	5.5e-249	84	90	no	yes
orf19_1836	yes	451	1	451	1.8e-196	CD36_09980	yes	422	2	422	1.6e-196	1882	1.8e-196	82	89	no	yes
orf19_1837	yes	238	1	238	3.5e-119	CD36_09990	yes	233	1	233	3.4e-119	1155	3.5e-119	96	97	no	yes
orf19_1839	yes	1665	1	1665	0	CD36_10000	yes	1656	1	1656	0	8403	0	97	98	no	yes
orf19_184	yes	473	1	473	5.3e-237	CD36_19360	yes	463	1	463	5.2e-237	2264	5.3e-237	93	96	no	yes
orf19_1840	yes	1228	1	1228	0	CD36_10010	yes	1228	1	1228	0	6167	0	96	98	no	yes
orf19_1841	yes	374	1	343	5e-92	CD36_32450	yes	356	1	327	4.7e-92	897	5e-92	60	71	no	yes
orf19_1842	yes	1558	92	1558	0	CD36_32430	yes	1511	59	1511	0	6659	0	89	93	no	yes
orf19_1843	yes	563	1	563	1.2e-273	CD36_32420	yes	553	1	553	1.2e-273	2609	1.2e-273	90	93	no	yes
orf19_1844	no	751	1	751	0	CD36_32410	no	743	1	743	0	3765	0	93	96	no	yes
orf19_1847	yes	629	1	626	0	CD36_32400	yes	623	1	622	0	2947	0	89	94	no	yes
orf19_1848_1	yes	71	1	71	1.9e-33	CD36_32390	yes	71	1	71	1.9e-33	362	1.9e-33	100	100	no	yes
orf19_1849	yes	717	1	717	0	CD36_32380	yes	712	1	712	0	3348	0	91	95	no	yes
orf19_185	yes	368	1	368	5.9e-176	CD36_19350	yes	355	1	355	5.7e-176	1689	5.9e-176	90	94	no	yes
orf19_1850	yes	281	1	281	1.1e-151	CD36_32370	yes	280	1	280	1.1e-151	1461	1.1e-151	97	98	no	yes
orf19_1852	yes	150	1	150	7.6e-68	CD36_32360	yes	153	1	153	7.7e-68	676	7.6e-68	84	88	no	yes
orf19_1856	yes	340	1	340	1.4e-169	CD36_32330	yes	336	1	336	1.4e-169	1629	1.4e-169	93	96	no	yes
orf19_1857	yes	225	1	225	8.2e-113	CD36_32320	yes	225	1	225	8.2e-113	1095	8.2e-113	89	95	no	yes
orf19_1860	yes	415	1	415	1.3e-209	CD36_32310	yes	415	1	415	1.3e-209	2006	1.3e-209	95	96	no	yes
orf19_1860_1	yes	466	1	466	1.2e-239	CD36_21930	yes	471	1	471	1.2e-239	2289	1.2e-239	91	95	no	yes
orf19_1861	yes	624	1	624	5,7E-316	CD36_21920	yes	626	1	626	5,7E-316	3008	5,7E-316	91	96	no	yes
orf19_1862	yes	121	1	121	3.8e-58	CD36_21910	yes	121	1	121	3.8e-58	589	3.8e-58	95	99	no	yes
orf19_1863	no	595	1	591	2.2e-286	CD36_21900	no	590	1	589	2.2e-286	2729	2.2e-286	86	91	no	yes
orf19_1864	yes	719	1	719	0	CD36_21890	yes	725	1	725	0	3339	0	89	93	no	yes
orf19_1865	yes	614	1	614	0	CD36_21880	yes	614	1	614	0	3158	0	96	99	no	yes
orf19_1866	yes	113	1	113	7e-54	CD36_21870	yes	113	1	113	7e-54	550	7e-54	99	100	no	yes
orf19_1867	yes	399	1	399	3e-205	CD36_21860	yes	399	1	399	3e-205	1965	3e-205	92	96	no	yes
orf19_1868	yes	394	1	394	3.1e-203	CD36_21850	yes	394	1	394	3.1e-203	1946	3.1e-203	94	96	no	yes
orf19_1871	yes	1641	1	1641	0	CD36_21840	yes	1636	1	1636	0	7693	0	90	95	no	yes
orf19_1872	yes	211	1	211	2.2e-107	CD36_21830	yes	211	1	211	2.2e-107	1044	2.2e-107	94	96	no	yes
orf19_1873	yes	110	1	110	8.1e-56	CD36_21820	yes	110	1	110	8.1e-56	568	8.1e-56	97	98	no	yes
orf19_1874	no	445	1	445	2.4e-202	CD36_21800	no	456	1	445	2.5e-202	1937	2.4e-202	83	91	no	yes
orf19_1876	yes	452	1	452	1.4e-222	CD36_21790	yes	451	1	451	1.4e-222	2128	1.4e-222	88	93	no	yes
orf19_1877	yes	271	1	271	1e-109	CD36_21780	yes	271	1	271	1e-109	1065	1e-109	74	87	no	yes
orf19_1878	yes	323	1	323	3.7e-157	CD36_21770	yes	321	1	321	3.7e-157	1512	3.7e-157	91	95	no	yes
orf19_188	yes	816	3	794	4.7e-265	CD36_19340	yes	1154	381	1151	6.6e-265	2525	4.7e-265	69	76	no	yes
orf19_1880	yes	386	1	385	2.4e-205	CD36_21760	yes	388	3	387	2.4e-205	1966	2.4e-205	96	98	no	yes
orf19_1881	yes	602	1	602	0	CD36_21750	yes	602	1	602	0	3069	0	93	96	no	yes
orf19_1883	yes	1172	1	1172	0	CD36_21740	yes	1181	1	1181	0	5528	0	92	95	no	yes
orf19_1885	yes	363	1	363	1.3e-171	CD36_21730	yes	360	1	360	1.3e-171	1648	1.3e-171	91	94	no	yes
orf19_1886	yes	371	1	371	5.1e-191	CD36_21720	yes	371	1	371	5.1e-191	1831	5.1e-191	95	98	no	yes
orf19_1887	yes	567	1	567	5.2e-280	CD36_21710	yes	567	1	567	5.2e-280	2669	5.2e-280	85	92	no	yes
orf19_1888	yes	330	1	330	4.5e-166	CD36_21700	yes	330	1	330	4.5e-166	1596	4.5e-166	89	95	no	yes
orf19_1889	yes	240	1	240	2.8e-124	CD36_21690	yes	240	1	240	2.8e-124	1203	2.8e-124	94	97	no	yes
orf19_1890	yes	488	1	488	2.2e-252	CD36_21680	yes	488	1	488	2.2e-252	2409	2.2e-252	92	96	no	yes
orf19_1891	yes	419	1	419	3.4e-225	CD36_21670	yes	419	1	419	3.4e-225	2153	3.4e-225	98	98	no	yes
orf19_1893	yes	789	45	789	0	CD36_21660	yes	738	1	738	0	3160	0	83	91	no	yes
orf19_1896	yes	648	1	648	0	CD36_21650	yes	648	1	648	0	3207	0	99	99	no	yes
orf19_1897	yes	344	1	344	2.8e-162	CD36_21640	yes	346	1	346	2.8e-162	1560	2.8e-162	87	93	no	yes
orf19_1900	yes	483	1	479	8.6e-203	CD36_21630	yes	481	1	478	8.6e-203	1941	8.6e-203	76	87	no	yes
orf19_1901	yes	878	1	878	0	CD36_21620	yes	878	1	878	0	4318	0	96	98	no	yes
orf19_1902	yes	562	1	562	2.9e-279	CD36_21610	yes	563	1	563	2.9e-279	2662	2.9e-279	91	96	no	yes
orf19_1907	yes	717	12	717	0	CD36_15110	yes	714	15	714	0	3171	0	90	94	no	yes
orf19_191	yes	891	1	891	0	CD36_19330	yes	882	1	882	0	4072	0	90	93	no	yes
orf19_1910	yes	207	2	207	5.2e-99	CD36_15100	yes	211	4	211	5.3e-99	965	5.2e-99	88	95	no	yes
orf19_1911	yes	384	1	384	3.9e-198	CD36_15090	yes	383	1	383	3.9e-198	1898	3.9e-198	93	97	no	yes
orf19_1913	yes	208	1	208	9e-81	CD36_15080	yes	207	1	207	8.9e-81	793	9e-81	74	88	no	yes
orf19_1914	yes	447	4	444	1.9e-181	CD36_15070	yes	436	5	434	1.8e-181	1740	1.9e-181	77	86	no	yes
orf19_1915	yes	567	18	567	3e-224	CD36_15060	yes	538	1	538	2.9e-224	2143	3e-224	80	87	no	yes
orf19_1917	yes	381	5	381	1.4e-179	CD36_15050	yes	384	1	384	1.4e-179	1723	1.4e-179	85	90	no	yes
orf19_192	yes	567	1	567	2.9e-256	CD36_19320	yes	550	1	549	2.9e-256	2445	2.9e-256	86	91	no	yes
orf19_1920	no	177	1	177	1.6e-68	CD36_15040	no	197	16	197	1.8e-68	681	1.6e-68	72	79	no	yes
orf19_1923	yes	556	160	555	2e-121	CD36_23030	yes	506	129	501	1.8e-121	1173	2e-121	64	73	no	yes
orf19_1926	yes	663	1	663	0	CD36_50950	yes	668	1	662	0	3214	0	92	96	no	yes
orf19_1927	yes	202	1	202	3.5e-86	CD36_50960	yes	208	1	208	3.6e-86	844	3.5e-86	81	88	no	yes
orf19_193	yes	278	1	278	3.7e-128	CD36_19310	yes	275	1	275	3.7e-128	1239	3.7e-128	89	94	no	yes
orf19_1930	no	710	1	710	0	CD36_50970	no	710	1	710	0	3644	0	93	97	no	yes
orf19_1932	no	710	1	710	0	CD36_50980	no	710	1	710	0	3353	0	86	93	no	yes
orf19_1933	yes	616	1	616	8.8e-304	CD36_50990	yes	621	1	621	8.8e-304	2893	8.8e-304	89	93	no	yes
orf19_1934	yes	487	1	485	9.8e-234	CD36_51000	yes	482	1	482	9.7e-234	2233	9.8e-234	89	95	no	yes
orf19_1936	yes	618	1	618	0	CD36_51010	yes	621	1	621	0	3103	0	96	97	no	yes
orf19_1938	yes	212	1	212	5.1e-101	CD36_51020	yes	210	1	210	5e-101	984	5.1e-101	87	93	no	yes
orf19_1939	yes	364	1	364	5.5e-171	CD36_51030	yes	362	1	361	5.5e-171	1642	5.5e-171	85	91	no	yes
orf19_194	yes	535	1	535	1.2e-222	CD36_19300	yes	523	1	523	1.2e-222	2128	1.2e-222	80	86	no	yes
orf19_1940	yes	246	1	246	3.1e-123	CD36_51040	yes	246	1	246	3.1e-123	1193	3.1e-123	93	96	no	yes
orf19_1941	yes	485	1	485	6.8e-242	CD36_51050	yes	484	1	484	6.8e-242	2310	6.8e-242	95	97	no	yes
orf19_1942	yes	627	1	627	3.9e-301	CD36_51060	yes	627	1	625	3.9e-301	2868	3.9e-301	89	94	no	yes
orf19_1943	no	790	1	790	0	CD36_51070	yes	793	1	793	0	3437	0	84	92	no	yes
orf19_1944	yes	823	1	823	0	CD36_51080	yes	817	1	817	0	3775	0	89	93	no	yes
orf19_1945	yes	471	1	471	3.6e-252	CD36_51090	yes	476	1	476	3.7e-252	2407	3.6e-252	94	97	no	yes
orf19_1946	yes	299	1	299	1.8e-161	CD36_51100	yes	299	1	299	1.8e-161	1553	1.8e-161	95	98	no	yes
orf19_1948	yes	433	1	433	2.2e-212	CD36_51110	yes	434	1	434	2.2e-212	2032	2.2e-212	91	95	no	yes
orf19_1949	yes	693	1	693	0	CD36_51140	yes	693	1	693	0	3465	0	98	99	no	yes
orf19_1950	yes	156	1	156	4.8e-77	CD36_51150	yes	156	1	156	4.8e-77	759	4.8e-77	91	95	no	yes
orf19_1953	yes	370	1	370	1.2e-187	CD36_51160	yes	371	2	371	1.2e-187	1799	1.2e-187	91	96	no	yes
orf19_1954	yes	394	1	394	1.1e-200	CD36_51170	yes	394	1	394	1.1e-200	1922	1.1e-200	95	97	no	yes
orf19_1955	yes	218	1	218	4e-99	CD36_51180	yes	218	1	218	4e-99	966	4e-99	86	93	no	yes
orf19_1956	yes	753	1	746	0	CD36_51190	yes	743	1	743	0	3526	0	90	95	no	yes
orf19_1957	yes	264	1	264	2.4e-144	CD36_51200	yes	264	1	264	2.4e-144	1392	2.4e-144	95	97	no	yes
orf19_1959	yes	323	1	323	4.7e-150	CD36_51210	yes	318	1	318	4.7e-150	1445	4.7e-150	87	93	no	yes
orf19_1960	yes	465	1	465	1.4e-236	CD36_51220	yes	479	1	479	1.4e-236	2260	1.4e-236	92	95	no	yes
orf19_1961	yes	530	1	278	7.7e-169	CD36_51230	yes	616	1	285	8.9e-169	965	7.7e-169	70	81	no	yes
orf19_1963	yes	507	21	436	5.6e-133	CD36_51240	yes	612	54	497	6.7e-133	1151	5.6e-133	60	69	no	yes
orf19_1964	yes	500	1	500	6.5e-242	CD36_51250	yes	503	1	503	6.6e-242	2310	6.5e-242	86	93	no	yes
orf19_1966	yes	271	1	271	4.4e-134	CD36_51260	yes	271	1	271	4.4e-134	1295	4.4e-134	91	96	no	yes
orf19_1967	yes	180	1	180	6.9e-91	CD36_51270	yes	180	1	180	6.9e-91	889	6.9e-91	93	96	no	yes
orf19_1968	yes	107	1	107	5.4e-40	CD36_51280	yes	117	1	115	5.9e-40	421	5.4e-40	72	86	no	yes
orf19_1968_1	yes	91	1	91	5.9e-38	CD36_51290	yes	91	1	91	5.9e-38	403	5.9e-38	87	93	no	yes
orf19_1969	no	271	1	259	2.2e-125	CD36_51300	no	265	1	264	2.1e-125	1213	2.2e-125	84	91	no	yes
orf19_1970	yes	234	1	234	1e-110	CD36_51310	yes	239	1	239	1e-110	1075	1e-110	88	91	no	yes
orf19_1971	yes	494	1	494	5.5e-254	CD36_51320	yes	494	1	494	5.5e-254	2424	5.5e-254	94	98	no	yes
orf19_1972	yes	473	1	473	2.3e-250	CD36_51330	yes	473	1	473	2.3e-250	2390	2.3e-250	95	98	no	yes
orf19_1973	yes	348	1	348	9e-166	CD36_51340	yes	346	1	346	9e-166	1593	9e-166	89	93	no	yes
orf19_1974	yes	259	1	259	7e-138	CD36_51350	yes	260	1	260	7e-138	1331	7e-138	97	98	no	yes
orf19_1975	yes	148	1	148	1e-78	CD36_51360	yes	148	1	148	1e-78	775	1e-78	98	100	no	yes
orf19_1976	yes	118	1	118	1.1e-57	CD36_51370	no	118	1	118	1.1e-57	585	1.1e-57	94	98	no	yes
orf19_1977	yes	358	1	358	1.6e-189	CD36_51380	yes	358	1	358	1.6e-189	1817	1.6e-189	94	98	no	yes
orf19_1978	yes	534	1	534	2.1e-287	CD36_51390	yes	534	1	534	2.1e-287	2739	2.1e-287	96	99	no	yes
orf19_1979	yes	535	1	535	9.6e-292	CD36_51400	yes	535	1	535	9.6e-292	2780	9.6e-292	97	99	no	yes
orf19_198	yes	573	1	573	6,90012E-320	CD36_23240	yes	573	1	573	6,90012E-320	3045	6,90012E-320	99	99	no	yes
orf19_1980	yes	532	1	532	1.6e-289	CD36_51410	yes	532	1	532	1.6e-289	2759	1.6e-289	97	99	no	yes
orf19_1981	yes	162	1	162	1.8e-84	CD36_51420	yes	162	1	162	1.8e-84	829	1.8e-84	95	98	no	yes
orf19_1985	yes	403	1	403	1.1e-212	CD36_33350	yes	403	1	403	1.1e-212	2035	1.1e-212	96	98	no	yes
orf19_1986	yes	378	1	378	6e-202	CD36_33360	yes	378	1	378	6e-202	1934	6e-202	98	99	no	yes
orf19_1988	yes	579	1	579	8.8e-292	CD36_33370	yes	586	1	586	8.9e-292	2780	8.8e-292	92	95	no	yes
orf19_1989	yes	452	1	452	3.3e-253	CD36_16220	yes	452	1	452	3.3e-253	2417	3.3e-253	96	98	no	yes
orf19_199	yes	511	1	511	8.7e-254	CD36_23230	yes	511	1	511	8.7e-254	2422	8.7e-254	89	96	no	yes
orf19_1990	yes	630	1	630	2.6e-281	CD36_16210	yes	605	1	605	2.5e-281	2681	2.6e-281	85	90	no	yes
orf19_1991v1	yes	577	1	577	2.4e-284	CD36_16200	yes	560	1	560	2.3e-284	2710	2.4e-284	90	94	no	yes
orf19_1992	yes	519	166	515	1.1e-161	CD36_16190	yes	496	17	495	1.6e-165	1553	1.1e-161	81	92	no	yes
orf19_1993	yes	416	139	416	2.7e-179	CD36_16180	yes	394	122	394	2.6e-179	1197	2.7e-179	83	93	no	yes
orf19_1994	yes	681	1	681	1,59998E-319	CD36_16170	yes	667	1	667	1,59998E-319	3041	1,59998E-319	88	92	no	yes
orf19_1995	yes	709	1	709	0	CD36_16160	yes	706	1	706	0	3394	0	88	94	no	yes
orf19_1996	yes	353	1	353	5e-179	CD36_16150	yes	353	1	353	5e-179	1718	5e-179	93	97	no	yes
orf19_1998	yes	705	1	705	0	CD36_16140	yes	710	1	710	0	3164	0	85	93	no	yes
orf19_1999	yes	131	1	131	2.8e-14	CD36_16130	yes	139	4	133	2.9e-14	180	2.8e-14	32	58	no	yes
orf19_20	yes	850	1	850	0	CD36_20780	yes	846	1	846	0	4272	0	96	97	no	yes
orf19_200	yes	193	1	193	8.8e-87	CD36_23220	yes	192	1	192	8.8e-87	850	8.8e-87	88	93	no	yes
orf19_2000	yes	842	1	823	0	CD36_16120	yes	823	1	808	0	3760	0	88	94	no	yes
orf19_2001	yes	251	14	251	1.8e-120	CD36_16110	yes	238	1	238	1.7e-120	1167	1.8e-120	89	95	no	yes
orf19_2002	yes	960	1	960	0	CD36_16100	yes	970	1	970	0	4668	0	93	96	no	yes
orf19_2003	yes	538	1	538	1e-285	CD36_16090	yes	542	1	542	1e-285	2723	1e-285	95	97	no	yes
orf19_2005	yes	1011	1	991	0	CD36_16080	yes	986	1	972	0	4339	0	87	91	no	yes
orf19_2006	yes	340	1	340	2.2e-162	CD36_16070	yes	352	1	352	2.3e-162	1561	2.2e-162	84	91	no	yes
orf19_2006_1	yes	61	1	61	2.8e-30	CD36_nTAR2_5	yes	61	1	61	2.8e-30	333	2.8e-30	98	100	no	yes
orf19_2007	yes	978	1	977	0	CD36_16060	yes	977	1	974	0	4569	0	92	95	no	yes
orf19_2008	yes	416	1	416	2.2e-205	CD36_16050	yes	424	1	424	2.2e-205	1966	2.2e-205	91	95	no	yes
orf19_2009	yes	466	1	466	8.4e-239	CD36_16040	yes	463	1	463	8.3e-239	2281	8.4e-239	93	97	no	yes
orf19_201	yes	167	1	166	1.7e-77	CD36_23210	yes	167	1	166	1.7e-77	763	1.7e-77	90	95	no	yes
orf19_2010	no	131	1	131	5.7e-53	CD36_16030	yes	131	1	131	5.7e-53	541	5.7e-53	80	90	no	yes
orf19_2012	yes	752	1	752	0	CD36_16020	yes	753	1	753	0	3459	0	89	94	no	yes
orf19_2013	yes	687	1	687	0	CD36_16010	yes	685	1	685	0	3411	0	98	99	no	yes
orf19_2014	yes	458	1	458	6.7e-230	CD36_16000	yes	458	1	458	6.7e-230	2197	6.7e-230	94	96	no	yes
orf19_2016	yes	138	1	138	3.9e-74	CD36_15990	yes	138	1	138	3.9e-74	732	3.9e-74	98	100	no	yes
orf19_2017	yes	393	1	393	1.5e-201	CD36_15980	yes	393	1	393	1.5e-201	1930	1.5e-201	96	98	no	yes
orf19_2018	yes	149	1	149	1.3e-76	CD36_15970	yes	149	1	149	1.3e-76	755	1.3e-76	93	97	no	yes
orf19_2018_1	yes	104	1	104	8.5e-48	CD36_15960	yes	104	1	104	8.5e-48	494	8.5e-48	95	98	no	yes
orf19_2019	yes	213	1	213	1.1e-112	CD36_15950	yes	213	1	213	1.1e-112	1094	1.1e-112	98	99	no	yes
orf19_202	yes	781	1	781	0	CD36_23200	yes	782	1	782	0	3928	0	98	99	no	yes
orf19_2020	yes	550	1	550	2.1e-292	CD36_15940	yes	553	1	553	2.2e-292	2786	2.1e-292	94	98	no	yes
orf19_2021	yes	550	1	550	2.7e-287	CD36_15930	yes	546	1	546	2.6e-287	2738	2.7e-287	95	97	no	yes
orf19_2023	yes	546	1	546	2.2e-283	CD36_15920	yes	546	1	546	2.2e-283	2701	2.2e-283	93	97	no	yes
orf19_2026	yes	700	1	700	0	CD36_15910	yes	700	1	700	0	3470	0	94	97	no	yes
orf19_2028	yes	185	1	185	5.2e-100	CD36_15900	yes	185	1	185	5.2e-100	975	5.2e-100	98	99	no	yes
orf19_2029	yes	362	1	362	3.3e-180	CD36_15890	yes	362	1	362	3.3e-180	1729	3.3e-180	95	97	no	yes
orf19_203	yes	503	1	503	8.3e-242	CD36_23190	yes	501	1	501	8.3e-242	2309	8.3e-242	93	95	no	yes
orf19_2030	yes	157	1	157	1.1e-75	CD36_15880	yes	161	1	161	1.1e-75	746	1.1e-75	90	92	no	yes
orf19_2031	yes	223	1	223	4.3e-109	CD36_15870	yes	218	1	218	4.2e-109	1060	4.3e-109	96	97	no	yes
orf19_2032	no	222	1	222	1.6e-109	CD36_15860	no	221	1	221	1.6e-109	1064	1.6e-109	91	95	no	yes
orf19_2033	no	229	1	229	8.7e-93	CD36_15850	no	227	1	227	8.6e-93	906	8.7e-93	76	85	no	yes
orf19_2034	no	229	1	229	1.9e-100	CD36_15840	no	247	21	247	2e-100	978	1.9e-100	81	88	no	yes
orf19_2035	no	318	1	318	2.3e-141	CD36_15830	yes	318	1	318	2.3e-141	1363	2.3e-141	79	88	no	yes
orf19_2036	yes	359	1	359	4e-184	CD36_15820	yes	359	1	359	4e-184	1766	4e-184	91	98	no	yes
orf19_2037	yes	152	1	152	6.2e-67	CD36_15810	yes	148	1	148	6.1e-67	668	6.2e-67	87	91	no	yes
orf19_2038	no	418	1	418	1.8e-203	CD36_15800	no	418	1	418	1.8e-203	1948	1.8e-203	89	94	no	yes
orf19_2039	yes	446	1	446	1e-244	CD36_15790	yes	446	1	446	1e-244	2337	1e-244	96	98	no	yes
orf19_204	yes	137	4	136	2.9e-40	CD36_23180	yes	133	2	132	2.8e-40	423	2.9e-40	64	78	no	yes
orf19_2040	yes	589	1	589	6.2e-298	CD36_15780	yes	589	1	589	6.2e-298	2838	6.2e-298	91	95	no	yes
orf19_2041	yes	636	1	636	6.2e-294	CD36_15770	yes	631	1	631	6.1e-294	2800	6.2e-294	85	91	no	yes
orf19_2042	yes	499	1	499	1.6e-240	CD36_15760	yes	499	1	499	1.6e-240	2297	1.6e-240	91	95	no	yes
orf19_2043	yes	300	1	300	9.1e-151	CD36_15750	yes	300	1	300	9.1e-151	1452	9.1e-151	94	97	no	yes
orf19_2044	yes	485	1	485	3.3e-185	CD36_15740	yes	485	1	485	3.3e-185	1775	3.3e-185	71	81	no	yes
orf19_2045	yes	345	1	345	6.6e-179	CD36_15730	yes	345	1	345	6.6e-179	1717	6.6e-179	96	97	no	yes
orf19_2046	yes	393	1	393	1.7e-195	CD36_15720	yes	393	1	393	1.7e-195	1873	1.7e-195	94	96	no	yes
orf19_2047	yes	208	1	208	1.5e-103	CD36_15710	yes	208	1	208	1.5e-103	1008	1.5e-103	91	95	no	yes
orf19_2048	yes	121	1	121	2e-61	CD36_15700	yes	121	1	121	2e-61	619	2e-61	85	90	no	yes
orf19_2049	yes	284	1	284	9.2e-130	CD36_15690	no	285	1	285	9.2e-130	1254	9.2e-130	85	92	no	yes
orf19_2050	yes	540	1	540	3.2e-284	CD36_15680	yes	540	1	540	3.2e-284	2709	3.2e-284	96	97	no	yes
orf19_2051	yes	962	1	961	0	CD36_15670	yes	965	1	965	0	3636	0	73	82	no	yes
orf19_2054	yes	518	1	518	1.3e-257	CD36_15660	yes	519	1	519	1.3e-257	2458	1.3e-257	91	94	no	yes
orf19_2055	yes	449	1	449	5.3e-209	CD36_15650	yes	438	1	438	5.2e-209	2000	5.3e-209	86	91	no	yes
orf19_2057	yes	846	1	846	0	CD36_15640	yes	941	96	941	0	4249	0	97	99	no	yes
orf19_2059	yes	303	1	303	2.3e-152	CD36_15630	yes	303	1	303	2.3e-152	1467	2.3e-152	90	94	no	yes
orf19_206	yes	1048	334	1048	0	CD36_23170	yes	1170	461	1170	1.6e-245	2341	0	64	79	no	yes
orf19_2060	yes	228	1	228	5.2e-102	CD36_15620	yes	228	1	228	5.2e-102	993	5.2e-102	85	91	no	yes
orf19_2062	yes	232	1	232	1.2e-116	CD36_15610	yes	233	2	233	1.2e-116	1131	1.2e-116	95	97	no	yes
orf19_2063	yes	1156	25	1155	0	CD36_15600	yes	1128	1	1127	0	5519	0	92	96	no	yes
orf19_2064	yes	406	1	405	6e-205	CD36_15590	yes	409	1	408	6.1e-205	1962	6e-205	93	96	no	yes
orf19_2065	yes	342	1	342	3e-183	CD36_15580	yes	342	1	342	3e-183	1758	3e-183	95	98	no	yes
orf19_2066	yes	323	1	323	1.2e-158	CD36_15570	yes	319	1	319	1.2e-158	1526	1.2e-158	89	95	no	yes
orf19_2066_1	yes	64	1	64	5.1e-32	CD36_15565	yes	64	1	64	5.1e-32	349	5.1e-32	100	100	no	yes
orf19_2067	yes	237	1	237	1.8e-122	CD36_15560	yes	237	1	237	1.8e-122	1186	1.8e-122	97	98	no	yes
orf19_2068	yes	526	1	526	2.7e-255	CD36_15550	yes	532	1	526	2.8e-255	2436	2.7e-255	86	93	no	yes
orf19_2069	yes	514	3	514	6e-262	CD36_15540	yes	516	5	516	6e-262	2499	6e-262	96	98	no	yes
orf19_207	yes	1404	688	1404	1.2e-276	CD36_23160	yes	796	95	796	6e-276	2636	1.2e-276	78	87	no	yes
orf19_2070	yes	568	1	566	7.8e-277	CD36_15530	yes	572	1	570	7.9e-277	2639	7.8e-277	89	93	no	yes
orf19_2071	no	158	1	153	7.1e-64	CD36_15520	no	169	1	153	7.6e-64	640	7.1e-64	73	84	no	yes
orf19_2072	yes	569	1	569	1.5e-298	CD36_15510	no	569	1	569	1.5e-298	2844	1.5e-298	96	98	no	yes
orf19_2073	yes	610	1	610	5,2E-315	CD36_15500	yes	614	1	614	5,2E-315	2999	5,2E-315	95	97	no	yes
orf19_2075	yes	451	1	451	5e-243	CD36_15490	yes	451	1	451	5e-243	2321	5e-243	94	97	no	yes
orf19_2076	yes	334	1	334	3.3e-170	CD36_15480	yes	334	1	334	3.3e-170	1635	3.3e-170	90	94	no	yes
orf19_2077	yes	834	1	834	0	CD36_15470	yes	845	1	845	0	3870	0	87	92	no	yes
orf19_2078	yes	669	1	669	1,2E-311	CD36_15460	yes	668	1	668	1,2E-311	2967	1,2E-311	86	91	no	yes
orf19_2079	yes	114	1	113	6.7e-58	CD36_15450	yes	114	1	113	6.7e-58	587	6.7e-58	96	100	no	yes
orf19_2081	yes	1261	1	1261	0	CD36_15440	yes	1261	1	1261	0	6158	0	91	96	no	yes
orf19_2082	no	435	1	435	4.7e-208	CD36_15430	no	442	8	442	4.8e-208	1991	4.7e-208	87	93	no	yes
orf19_2084	yes	597	1	597	2E-315	CD36_15420	yes	599	1	599	2E-315	3003	2E-315	96	97	no	yes
orf19_2087	yes	352	5	352	5.4e-182	CD36_15410	yes	351	4	351	5.4e-182	1746	5.4e-182	91	96	no	yes
orf19_2088	yes	261	1	257	6.9e-110	CD36_15400	yes	248	1	248	6.6e-110	1067	6.9e-110	86	89	no	yes
orf19_2089	yes	281	1	281	6.7e-143	CD36_15390	yes	281	1	281	6.7e-143	1378	6.7e-143	94	97	no	yes
orf19_209	yes	282	1	282	1e-139	CD36_23150	yes	282	1	282	1e-139	1348	1e-139	90	96	no	yes
orf19_2090	yes	1263	50	1263	0	CD36_15380	yes	1237	31	1237	0	4701	0	79	85	no	yes
orf19_2091	yes	243	1	243	7.3e-131	CD36_15370	yes	243	1	243	7.3e-131	1265	7.3e-131	98	99	no	yes
orf19_2092	yes	404	1	404	1.2e-215	CD36_15360	yes	404	1	404	1.2e-215	2063	1.2e-215	98	99	no	yes
orf19_2093	yes	624	1	623	0	CD36_15350	yes	623	1	622	0	2938	0	89	94	no	yes
orf19_2094	yes	1004	1	1000	0	CD36_15340	yes	1002	1	1000	0	4449	0	86	93	no	yes
orf19_2095	yes	699	1	699	0	CD36_15330	yes	697	1	697	0	3497	0	95	97	no	yes
orf19_2097	yes	1084	1	1084	0	CD36_15320	yes	1088	1	1088	0	5097	0	90	94	no	yes
orf19_2098	yes	491	1	491	3.2e-265	CD36_15310	yes	491	1	491	3.2e-265	2530	3.2e-265	97	98	no	yes
orf19_2099	yes	907	1	907	0	CD36_15300	yes	913	1	913	0	4329	0	90	94	no	yes
orf19_21	yes	195	1	195	2.4e-98	CD36_20790	yes	195	1	195	2.4e-98	959	2.4e-98	91	95	no	yes
orf19_210	yes	459	1	459	5.1e-232	CD36_23140	yes	456	1	456	5.1e-232	2217	5.1e-232	93	95	no	yes
orf19_2101	yes	199	1	199	3.9e-98	CD36_15290	yes	199	1	199	3.9e-98	957	3.9e-98	91	97	no	yes
orf19_2102	yes	293	1	293	3.4e-160	CD36_15280	yes	294	1	294	3.4e-160	1541	3.4e-160	97	97	no	yes
orf19_2104	yes	209	1	209	3.8e-103	CD36_15270	yes	212	1	212	3.9e-103	1004	3.8e-103	91	95	no	yes
orf19_2105	yes	216	1	212	5.2e-99	CD36_15260	yes	211	1	211	5.1e-99	965	5.2e-99	84	91	no	yes
orf19_2106	yes	235	1	235	1.8e-115	CD36_15250	yes	231	1	231	1.8e-115	1120	1.8e-115	91	94	no	yes
orf19_2107	yes	372	1	372	7.3e-199	CD36_15240	yes	372	1	372	7.3e-199	1905	7.3e-199	95	98	no	yes
orf19_2107_1	yes	89	1	89	2.1e-47	CD36_15230	yes	89	1	89	2.1e-47	491	2.1e-47	96	100	no	yes
orf19_2108	yes	316	1	316	1.3e-163	CD36_15220	yes	317	1	317	1.3e-163	1573	1.3e-163	92	96	no	yes
orf19_211	yes	180	1	176	3e-92	CD36_23130	yes	176	1	176	2.9e-92	902	3e-92	94	98	no	yes
orf19_2110	yes	462	1	462	3e-234	CD36_15210	yes	462	1	462	3e-234	2238	3e-234	89	94	no	yes
orf19_2111	yes	381	1	381	1.1e-193	CD36_15200	yes	383	1	383	1.1e-193	1856	1.1e-193	93	96	no	yes
orf19_2111_2	yes	78	1	78	1.6e-35	CD36_15190	yes	78	1	78	1.6e-35	381	1.6e-35	100	100	no	yes
orf19_2112	yes	270	1	270	2.2e-125	CD36_15180	yes	266	1	266	2.1e-125	1213	2.2e-125	90	93	no	yes
orf19_2113	yes	462	4	462	3e-227	CD36_15170	yes	465	1	465	3e-227	2172	3e-227	92	95	no	yes
orf19_2114	yes	303	1	303	6e-161	CD36_15160	yes	303	1	303	6e-161	1548	6e-161	96	98	no	yes
orf19_2115	yes	434	1	434	3.1e-222	CD36_15150	yes	431	1	431	3e-222	2125	3.1e-222	95	97	no	yes
orf19_2116	yes	212	1	212	1.4e-98	CD36_15140	yes	215	1	215	1.4e-98	961	1.4e-98	87	91	no	yes
orf19_2117	yes	408	1	408	1.1e-207	CD36_15130	yes	405	1	405	1.1e-207	1988	1.1e-207	94	96	no	yes
orf19_2119	yes	592	1	592	3,8E-314	CD36_15120	yes	597	1	597	3,8E-314	2991	3,8E-314	93	94	no	yes
orf19_212	yes	248	1	248	4.7e-127	CD36_23120	yes	248	1	248	4.7e-127	1229	4.7e-127	96	99	no	yes
orf19_2124	yes	356	1	356	8.6e-175	CD36_65100	yes	357	1	356	8.6e-175	1678	8.6e-175	91	96	no	yes
orf19_2125	yes	118	1	118	1.3e-61	CD36_65120	yes	118	1	118	1.3e-61	621	1.3e-61	98	98	no	yes
orf19_2127	yes	383	1	382	4.2e-183	CD36_65140	yes	392	6	391	4.3e-183	1756	4.2e-183	86	92	no	yes
orf19_2128	yes	396	1	396	9.4e-202	CD36_65180	yes	396	1	396	9.4e-202	1932	9.4e-202	94	97	no	yes
orf19_2129	yes	698	1	698	0	CD36_65160	yes	807	113	807	0	3243	0	86	92	no	yes
orf19_213	yes	277	1	277	1.6e-143	CD36_23110	yes	277	1	277	1.6e-143	1384	1.6e-143	96	97	no	yes
orf19_2131	yes	776	1	776	0	CD36_65200	yes	775	1	775	0	3856	0	93	97	no	yes
orf19_2132	yes	233	1	233	1.7e-103	CD36_65220	yes	233	1	233	1.7e-103	1007	1.7e-103	85	92	no	yes
orf19_2133	no	459	1	459	3.8e-227	CD36_65300	yes	461	1	459	3.8e-227	2171	3.8e-227	88	94	no	yes
orf19_2135	yes	1425	303	1300	0	CD36_65330	yes	1294	263	1237	0	3605	0	73	80	no	yes
orf19_2137	yes	483	1	483	3.2e-228	CD36_65350	yes	479	1	479	3.2e-228	2181	3.2e-228	85	90	no	yes
orf19_2138	yes	1088	6	1088	0	CD36_65370	yes	1084	2	1084	0	5572	0	97	98	no	yes
orf19_2143	yes	947	5	947	0	CD36_65420	yes	946	3	946	0	4384	0	87	93	no	yes
orf19_2146	yes	382	1	382	6.4e-198	CD36_06140	yes	382	1	382	6.4e-198	1896	6.4e-198	92	96	no	yes
orf19_2149	yes	757	1	757	0	CD36_65460	yes	781	21	781	0	3705	0	94	97	no	yes
orf19_215	yes	582	1	582	1.7e-281	CD36_23100	yes	577	1	577	1.7e-281	2683	1.7e-281	89	93	no	yes
orf19_2150	yes	329	1	329	1.6e-161	CD36_65470	yes	329	1	329	1.6e-161	1553	1.6e-161	96	98	no	yes
orf19_2151	yes	790	1	790	0	CD36_65490	yes	790	1	790	0	3713	0	90	95	no	yes
orf19_2154	yes	493	1	493	6e-225	CD36_65510	yes	494	1	494	6e-225	2150	6e-225	85	91	no	yes
orf19_2156	yes	248	1	248	3e-124	CD36_65540	yes	282	35	282	3.4e-124	1202	3e-124	93	97	no	yes
orf19_2157	yes	413	1	413	2.2e-214	CD36_65550	yes	413	1	413	2.2e-214	2051	2.2e-214	93	97	no	yes
orf19_2158	yes	561	1	561	2.8e-297	CD36_65570	yes	566	1	563	2.8e-297	2832	2.8e-297	94	96	no	yes
orf19_216	yes	508	1	508	4e-249	CD36_23080	yes	506	1	506	4e-249	2378	4e-249	90	94	no	yes
orf19_216_1	yes	60	1	60	2.8e-30	CD36_nTAR2_62	yes	60	1	60	2.8e-30	333	2.8e-30	100	100	no	yes
orf19_2160	no	581	1	576	3.4e-299	CD36_65590	yes	569	1	569	3.4e-299	2850	3.4e-299	92	96	no	yes
orf19_2163	yes	837	1	465	1.1e-278	CD36_24500	yes	930	12	499	1.2e-278	1806	1.1e-278	70	84	no	yes
orf19_2165	yes	278	68	278	2.2e-138	CD36_22380	yes	301	88	301	2.4e-138	1011	2.2e-138	88	94	no	yes
orf19_2166	yes	388	1	388	1.6e-192	CD36_22370	yes	391	1	391	1.6e-192	1845	1.6e-192	92	96	no	yes
orf19_2167	yes	456	1	456	5.5e-212	CD36_22360	yes	456	1	456	5.5e-212	2028	5.5e-212	89	94	no	yes
orf19_2168	no	447	36	447	1.6e-186	CD36_22350	no	424	1	424	1.5e-186	1788	1.6e-186	76	88	no	yes
orf19_2168_3	yes	173	1	173	2.5e-88	CD36_22340	yes	173	1	173	2.5e-88	865	2.5e-88	96	99	no	yes
orf19_2169	no	231	1	230	3e-109	CD36_22330	no	245	16	244	3.2e-109	1061	3e-109	86	91	no	yes
orf19_217	yes	408	1	380	1.3e-158	CD36_23070	yes	397	1	397	1.2e-158	1525	1.3e-158	78	83	no	yes
orf19_2170	yes	927	4	927	0	CD36_22320	yes	936	5	936	0	4583	0	94	97	no	yes
orf19_2172	yes	326	1	326	4.4e-177	CD36_22310	yes	326	1	326	4.4e-177	1700	4.4e-177	95	99	no	yes
orf19_2173	yes	380	1	380	8.4e-196	CD36_22300	yes	383	1	383	8.4e-196	1876	8.4e-196	95	96	no	yes
orf19_2174	yes	511	1	511	1e-243	CD36_22290	yes	512	1	512	1e-243	2327	1e-243	89	93	no	yes
orf19_2175	yes	367	1	367	2.6e-180	CD36_22280	yes	367	1	367	2.6e-180	1730	2.6e-180	91	97	no	yes
orf19_2176	yes	345	1	345	1.2e-179	CD36_22270	yes	345	1	345	1.2e-179	1724	1.2e-179	95	98	no	yes
orf19_2178	yes	325	1	325	6e-173	CD36_22260	yes	325	1	325	6e-173	1661	6e-173	99	100	no	yes
orf19_2178_1	yes	69	1	69	1.2e-30	CD36_nTAR2_53	yes	69	1	69	1.2e-30	336	1.2e-30	98	100	no	yes
orf19_2179	yes	604	1	604	9,6E-316	CD36_22250	yes	603	1	603	9,6E-316	3006	9,6E-316	95	97	no	yes
orf19_2179_2	yes	118	1	118	2.7e-61	CD36_22240	yes	118	1	118	2.7e-61	618	2.7e-61	98	100	no	yes
orf19_2180	yes	371	1	371	1.8e-188	CD36_22230	yes	369	1	369	1.8e-188	1807	1.8e-188	93	94	no	yes
orf19_2182	yes	2200	1	2200	0	CD36_22220	yes	2200	1	2200	0	10747	0	93	97	no	yes
orf19_2183	yes	609	1	609	4,90014E-320	CD36_22210	yes	609	1	609	4,90014E-320	3047	4,90014E-320	98	99	no	yes
orf19_2184	yes	292	1	292	4.5e-151	CD36_22200	yes	293	1	293	4.5e-151	1455	4.5e-151	94	97	no	yes
orf19_2185	yes	406	1	406	1.8e-205	CD36_22190	yes	406	1	406	1.8e-205	1967	1.8e-205	93	98	no	yes
orf19_2186	yes	347	11	347	2.8e-185	CD36_22180	yes	358	22	358	2.9e-185	1777	2.8e-185	98	99	no	yes
orf19_2187	yes	494	1	494	4.5e-252	CD36_22170	yes	494	1	494	4.5e-252	2406	4.5e-252	93	96	no	yes
orf19_2190	yes	664	1	664	9,6E-310	CD36_22160	yes	658	1	658	9,5E-310	2949	9,6E-310	84	89	no	yes
orf19_2191	yes	345	1	345	1e-180	CD36_22150	yes	345	1	345	1e-180	1734	1e-180	90	95	no	yes
orf19_2191_1	yes	58	1	58	2.1e-23	CD36_nTAR2_52	yes	57	1	57	2.1e-23	269	2.1e-23	93	94	no	yes
orf19_2192	yes	1056	1	1056	0	CD36_22140	yes	1056	1	1056	0	5348	0	98	99	no	yes
orf19_2193	yes	446	1	446	1.4e-229	CD36_22130	yes	447	1	447	1.4e-229	2194	1.4e-229	96	97	no	yes
orf19_2194	yes	470	1	470	3.5e-247	CD36_22120	yes	468	1	468	3.5e-247	2360	3.5e-247	97	98	no	yes
orf19_2196	yes	454	1	454	1.5e-227	CD36_22110	yes	454	1	454	1.5e-227	2175	1.5e-227	92	96	no	yes
orf19_2197	no	500	1	500	5.3e-256	CD36_22100	yes	500	1	500	5.3e-256	2443	5.3e-256	92	96	no	yes
orf19_2198	yes	718	1	717	0	CD36_22090	yes	718	1	717	0	3393	0	91	96	no	yes
orf19_2199	yes	335	1	335	7.9e-169	CD36_22080	yes	335	1	335	7.9e-169	1622	7.9e-169	92	97	no	yes
orf19_22	yes	244	1	244	5.6e-133	CD36_20800	yes	244	1	244	5.6e-133	1285	5.6e-133	95	98	no	yes
orf19_220	yes	346	53	346	2.2e-94	CD36_23050	yes	292	5	292	1.9e-94	920	2.2e-94	65	76	no	yes
orf19_2200	yes	436	1	436	6.4e-229	CD36_22070	yes	436	1	436	6.4e-229	2188	6.4e-229	95	98	no	yes
orf19_2201	yes	112	1	112	1e-55	CD36_22060	yes	112	1	112	1e-55	567	1e-55	98	100	no	yes
orf19_2202	no	241	1	241	3.9e-125	CD36_22050	yes	241	1	241	3.9e-125	1211	3.9e-125	91	96	no	yes
orf19_2203_1	yes	98	1	98	5.9e-43	CD36_nTAR2_50	yes	104	1	104	6.3e-43	449	5.9e-43	86	89	no	yes
orf19_2204	yes	460	1	460	8.5e-230	CD36_22040	yes	461	1	461	8.6e-230	2196	8.5e-230	92	95	no	yes
orf19_2204_2	yes	187	1	187	2.8e-99	CD36_22030	yes	187	1	187	2.8e-99	968	2.8e-99	97	98	no	yes
orf19_2209	yes	675	1	675	0	CD36_22010	yes	675	1	675	0	3399	0	95	98	no	yes
orf19_2211	no	280	1	280	1.6e-143	CD36_21990	no	279	1	279	1.6e-143	1384	1.6e-143	93	97	no	yes
orf19_2212	yes	105	1	102	1.3e-43	CD36_21980	yes	104	1	102	1.3e-43	455	1.3e-43	89	94	no	yes
orf19_2213	yes	454	1	454	5.8e-169	CD36_21970	yes	454	1	454	5.8e-169	1622	5.8e-169	71	83	no	yes
orf19_2214	yes	287	1	287	1.1e-154	CD36_21960	yes	293	7	293	1.1e-154	1489	1.1e-154	97	99	no	yes
orf19_2215	yes	500	1	500	1.7e-234	CD36_21950	yes	500	1	500	1.7e-234	2240	1.7e-234	88	93	no	yes
orf19_2216	yes	1303	1	1303	0	CD36_21940	yes	1305	1	1305	0	6031	0	90	95	no	yes
orf19_2220	no	103	1	103	1.9e-41	CD36_22390	yes	102	1	102	1.9e-41	435	1.9e-41	82	86	no	yes
orf19_2222	yes	378	1	340	2.1e-187	CD36_22400	yes	466	1	343	2.5e-187	1796	2.1e-187	98	98	no	yes
orf19_2227	yes	416	1	416	6.7e-158	CD36_21060	yes	413	1	413	6.6e-158	1518	6.7e-158	74	85	no	yes
orf19_2228	yes	407	1	407	1.3e-170	CD36_21070	yes	423	1	423	1.3e-170	1638	1.3e-170	81	88	no	yes
orf19_2229	yes	548	1	548	4e-215	CD36_21080	yes	532	1	532	3.9e-215	2057	4e-215	74	81	no	yes
orf19_223	yes	794	1	794	0	CD36_23040	yes	801	1	801	0	3524	0	88	92	no	yes
orf19_2230	yes	119	1	119	1.2e-62	CD36_21090	yes	126	1	126	1.3e-62	630	1.2e-62	92	92	no	yes
orf19_2231	yes	259	1	259	8.4e-124	CD36_21100	yes	266	1	266	8.7e-124	1198	8.4e-124	89	92	no	yes
orf19_2232	yes	174	1	174	6.4e-90	CD36_21110	yes	174	1	174	6.4e-90	880	6.4e-90	98	100	no	yes
orf19_2233	yes	285	1	285	2.1e-153	CD36_21120	yes	285	1	285	2.1e-153	1477	2.1e-153	97	99	no	yes
orf19_2236	yes	1152	1	1110	0	CD36_21130	yes	1143	15	1122	0	4436	0	82	87	no	yes
orf19_2237	no	525	1	525	4.6e-223	CD36_21140	no	523	1	523	4.5e-223	2132	4.6e-223	77	87	no	yes
orf19_2237_1	yes	201	1	200	4.8e-72	CD36_21150	yes	203	1	191	4.9e-72	711	4.8e-72	77	83	no	yes
orf19_2238	yes	1651	1	1131	0	CD36_21160	yes	1553	1	1141	0	3236	0	64	74	no	yes
orf19_2241	yes	198	1	198	2e-101	CD36_21170	yes	198	1	198	2e-101	988	2e-101	94	95	no	yes
orf19_2242	yes	465	1	465	2.7e-240	CD36_21180	yes	465	1	465	2.7e-240	2295	2.7e-240	93	97	no	yes
orf19_2244	yes	319	1	319	3.4e-163	CD36_21190	yes	319	1	319	3.4e-163	1569	3.4e-163	94	96	no	yes
orf19_2245	yes	217	3	217	2.8e-114	CD36_21200	yes	216	2	216	2.8e-114	1109	2.8e-114	99	100	no	yes
orf19_2246	yes	256	1	256	5e-130	CD36_21210	yes	253	1	253	4.9e-130	1257	5e-130	93	95	no	yes
orf19_2247	no	508	1	508	1.1e-262	CD36_21220	no	505	1	505	1.1e-262	2506	1.1e-262	93	97	no	yes
orf19_2248	yes	609	1	609	3,1E-317	CD36_21230	yes	609	1	609	3,1E-317	3020	3,1E-317	92	96	no	yes
orf19_2249	yes	238	1	238	1.2e-128	CD36_21240	yes	259	22	259	1.3e-128	1244	1.2e-128	94	97	no	yes
orf19_225	yes	361	3	361	9.8e-165	CD36_23020	yes	364	2	363	9.9e-165	1583	9.8e-165	84	92	no	yes
orf19_2250	yes	297	1	297	9.7e-163	CD36_21250	yes	297	1	297	9.7e-163	1565	9.7e-163	98	100	no	yes
orf19_2251	yes	356	1	355	1.1e-192	CD36_21260	yes	355	1	355	1.1e-192	1847	1.1e-192	95	98	no	yes
orf19_2252	no	512	1	512	7.5e-239	CD36_21270	yes	516	1	516	7.6e-239	2281	7.5e-239	83	91	no	yes
orf19_2253	no	518	13	518	3.1e-267	CD36_21280	yes	506	1	506	3e-267	2549	3.1e-267	94	97	no	yes
orf19_2256	yes	230	1	230	1e-112	CD36_21290	yes	230	1	230	1e-112	1094	1e-112	90	96	no	yes
orf19_2257	yes	367	1	367	2.8e-183	CD36_21300	yes	367	1	367	2.8e-183	1758	2.8e-183	95	98	no	yes
orf19_2258	yes	394	1	394	2.3e-182	CD36_21310	yes	393	1	393	2.3e-182	1749	2.3e-182	85	92	no	yes
orf19_2259	yes	271	1	271	8.2e-133	CD36_21320	yes	271	1	271	8.2e-133	1283	8.2e-133	92	96	no	yes
orf19_2260	yes	362	1	362	2.7e-169	CD36_21330	yes	370	13	370	2.7e-169	1626	2.7e-169	84	91	no	yes
orf19_2261	yes	259	1	259	6.2e-130	CD36_21340	yes	259	1	259	6.2e-130	1256	6.2e-130	93	97	no	yes
orf19_2262	yes	334	1	334	1.8e-169	CD36_21350	yes	335	1	334	1.8e-169	1628	1.8e-169	94	98	no	yes
orf19_2263	yes	179	1	179	1.7e-89	CD36_21360	yes	179	1	179	1.7e-89	876	1.7e-89	93	97	no	yes
orf19_2264	yes	526	1	526	1.7e-278	CD36_21370	yes	526	1	526	1.7e-278	2655	1.7e-278	93	97	no	yes
orf19_2265	yes	469	1	469	3.5e-240	CD36_21380	yes	469	1	469	3.5e-240	2294	3.5e-240	94	97	no	yes
orf19_2266	yes	830	1	830	0	CD36_21390	yes	830	1	830	0	3702	0	85	91	no	yes
orf19_2267	yes	272	1	272	6.6e-108	CD36_21400	yes	268	1	268	6.5e-108	1048	6.6e-108	76	85	no	yes
orf19_2268	yes	589	1	589	3e-305	CD36_21410	yes	588	1	588	3e-305	2907	3e-305	94	96	no	yes
orf19_2269	yes	245	1	245	2.5e-128	CD36_21420	yes	245	1	245	2.5e-128	1241	2.5e-128	96	98	no	yes
orf19_227	yes	59	1	59	1.1e-27	CD36_82360	yes	59	1	59	1.1e-27	309	1.1e-27	100	100	no	yes
orf19_2270	yes	584	1	584	2.6e-276	CD36_21430	yes	578	1	578	2.6e-276	2634	2.6e-276	91	94	no	yes
orf19_2272	yes	798	1	798	0	CD36_21440	yes	793	1	793	0	3273	0	81	87	no	yes
orf19_2274	yes	248	1	248	2.5e-114	CD36_21450	yes	245	1	245	2.4e-114	1109	2.5e-114	90	93	no	yes
orf19_2275	yes	174	2	174	8.3e-81	CD36_21460	yes	175	3	175	8.4e-81	794	8.3e-81	95	97	no	yes
orf19_2276	yes	112	1	112	1.7e-61	CD36_21470	yes	112	1	112	1.7e-61	620	1.7e-61	99	100	no	yes
orf19_2277	yes	444	1	444	7.4e-228	CD36_21480	yes	433	1	433	7.2e-228	2178	7.4e-228	94	96	no	yes
orf19_2278	yes	264	1	264	2.8e-116	CD36_21490	yes	264	1	264	2.8e-116	1127	2.8e-116	81	90	no	yes
orf19_2280	yes	921	1	921	0	CD36_21500	yes	907	1	907	0	4021	0	84	89	no	yes
orf19_2281	yes	500	1	500	1.1e-255	CD36_21510	yes	500	1	500	1.1e-255	2440	1.1e-255	95	98	no	yes
orf19_2282	yes	330	1	330	1.2e-172	CD36_21520	no	330	1	330	1.2e-172	1658	1.2e-172	93	97	no	yes
orf19_2283	yes	146	1	146	2.9e-74	CD36_21530	yes	146	1	146	2.9e-74	733	2.9e-74	98	98	no	yes
orf19_2284	yes	339	1	339	5.1e-172	CD36_21540	yes	340	2	340	5.2e-172	1652	5.1e-172	90	94	no	yes
orf19_2285	yes	564	1	564	2.1e-269	CD36_21550	yes	564	1	564	2.1e-269	2569	2.1e-269	85	92	no	yes
orf19_2286	yes	318	1	318	4.4e-163	CD36_21560	yes	318	1	318	4.4e-163	1568	4.4e-163	96	98	no	yes
orf19_2287	yes	123	1	123	2.1e-64	CD36_21570	yes	123	1	123	2.1e-64	646	2.1e-64	99	100	no	yes
orf19_2288	yes	548	1	548	2.1e-287	CD36_21580	yes	548	1	548	2.1e-287	2739	2.1e-287	99	99	no	yes
orf19_2289	yes	419	1	419	2.3e-226	CD36_21590	yes	419	1	419	2.3e-226	2164	2.3e-226	99	99	no	yes
orf19_229	yes	430	1	425	1.1e-149	CD36_82370	yes	467	1	428	1.2e-149	1440	1.1e-149	69	79	no	yes
orf19_2290	yes	2482	1	2482	0	CD36_21600	yes	2482	1	2482	0	12481	0	97	99	no	yes
orf19_2296	yes	2551	1336	2501	0	CD36_10510	yes	2414	1208	2374	0	3870	0	68	78	no	yes
orf19_2297	yes	256	1	256	1.8e-127	CD36_10490	yes	250	1	250	1.7e-127	1233	1.8e-127	94	96	no	yes
orf19_2298	yes	437	1	437	6.6e-227	CD36_10480	yes	437	1	437	6.6e-227	2169	6.6e-227	93	96	no	yes
orf19_2299	yes	101	1	101	2.1e-49	CD36_10470	yes	101	1	101	2.1e-49	509	2.1e-49	97	98	no	yes
orf19_23	yes	464	4	464	2.4e-225	CD36_20820	yes	460	1	460	2.4e-225	2154	2.4e-225	90	93	no	yes
orf19_230	yes	880	1	877	0	CD36_82380	yes	860	1	852	0	3481	0	80	87	no	yes
orf19_2301	yes	231	1	231	3.7e-108	CD36_10460	yes	232	1	232	3.7e-108	1051	3.7e-108	89	94	no	yes
orf19_2302	yes	489	1	488	3e-255	CD36_10450	yes	489	1	488	3e-255	2436	3e-255	96	98	no	yes
orf19_2303	yes	233	1	233	1.8e-110	CD36_10440	yes	225	1	225	1.7e-110	1073	1.8e-110	89	93	no	yes
orf19_2304	yes	342	1	342	6.5e-172	CD36_10430	yes	342	1	342	6.5e-172	1651	6.5e-172	95	98	no	yes
orf19_2305	yes	124	1	124	4.4e-56	CD36_10420	yes	124	1	124	4.4e-56	570	4.4e-56	92	95	no	yes
orf19_2306	yes	178	1	178	2.6e-93	CD36_10410	yes	178	1	178	2.6e-93	912	2.6e-93	96	98	no	yes
orf19_2307	yes	543	1	543	4.2e-289	CD36_10400	yes	541	1	541	4.2e-289	2755	4.2e-289	94	97	no	yes
orf19_2308	yes	361	1	361	1.4e-190	CD36_10390	yes	361	1	361	1.4e-190	1827	1.4e-190	95	98	no	yes
orf19_2309	yes	705	1	705	0	CD36_10380	yes	702	1	702	0	2937	0	77	89	no	yes
orf19_2309_2	yes	254	1	254	2.2e-136	CD36_10370	yes	254	1	254	2.2e-136	1317	2.2e-136	100	100	no	yes
orf19_231	yes	774	2	774	0	CD36_82390	yes	770	3	770	0	3585	0	93	96	no	yes
orf19_2310	no	298	1	298	4.5e-117	CD36_10360	yes	299	1	299	4.6e-117	1134	4.5e-117	76	86	no	yes
orf19_2310_1	yes	63	1	63	4.1e-29	CD36_nTAR1_97	yes	63	1	63	4.1e-29	322	4.1e-29	96	100	no	yes
orf19_2311	yes	260	2	260	1.4e-132	CD36_10350	yes	262	4	262	1.4e-132	1281	1.4e-132	99	100	no	yes
orf19_2312	no	679	1	679	0	CD36_10340	no	676	1	676	0	3096	0	84	91	no	yes
orf19_2313	yes	396	1	396	5.9e-216	CD36_10330	yes	396	1	396	5.9e-216	2066	5.9e-216	96	99	no	yes
orf19_2314	yes	135	1	135	4.1e-67	CD36_10320	yes	135	1	135	4.1e-67	670	4.1e-67	97	99	no	yes
orf19_2315	yes	520	1	520	4.3e-259	CD36_10310	yes	522	1	522	4.3e-259	2472	4.3e-259	92	95	no	yes
orf19_2317	no	177	1	177	6.3e-90	CD36_10300	no	177	1	177	6.3e-90	880	6.3e-90	98	100	no	yes
orf19_2318_1	yes	231	1	231	1e-112	CD36_10280	yes	230	1	230	1e-112	1094	1e-112	94	97	no	yes
orf19_2319	yes	672	1	672	0	CD36_10290	yes	682	1	682	0	3200	0	92	95	no	yes
orf19_232	yes	304	2	304	3.5e-122	CD36_82400	yes	315	6	315	3.7e-122	1182	3.5e-122	77	85	no	yes
orf19_2320	yes	493	1	493	3.2e-249	CD36_10270	yes	492	1	492	3.2e-249	2379	3.2e-249	93	95	no	yes
orf19_2322_3	yes	218	1	218	8.5e-113	CD36_10260	yes	218	1	218	8.5e-113	1095	8.5e-113	95	96	no	yes
orf19_2324	yes	438	1	438	3.4e-221	CD36_10250	yes	439	1	439	3.4e-221	2115	3.4e-221	90	95	no	yes
orf19_2325	yes	517	1	517	2.2e-239	CD36_10240	yes	517	1	517	2.2e-239	2286	2.2e-239	82	90	no	yes
orf19_2326	yes	485	1	485	3.1e-219	CD36_10230	yes	500	1	500	3.2e-219	2096	3.1e-219	84	89	no	yes
orf19_2328	yes	278	1	278	2.8e-146	CD36_10220	yes	278	1	278	2.8e-146	1410	2.8e-146	95	97	no	yes
orf19_2329_1	yes	137	1	137	2.3e-68	CD36_10200	yes	137	1	137	2.3e-68	681	2.3e-68	100	100	no	yes
orf19_233_1	yes	123	1	123	3.7e-57	CD36_82410	yes	119	1	119	3.6e-57	580	3.7e-57	83	90	no	yes
orf19_2330	yes	431	1	431	5.1e-220	CD36_10210	yes	431	1	431	5.1e-220	2104	5.1e-220	94	97	no	yes
orf19_2331	yes	445	1	445	3.4e-244	CD36_10190	yes	445	1	445	3.4e-244	2332	3.4e-244	97	99	no	yes
orf19_2332	no	264	1	264	6.5e-103	CD36_10180	no	258	1	258	6.4e-103	1001	6.5e-103	76	86	no	yes
orf19_2333	yes	496	1	496	9.6e-257	CD36_10170	yes	499	1	499	9.6e-257	2450	9.6e-257	93	97	no	yes
orf19_2334	yes	322	1	322	1.7e-166	CD36_10160	yes	336	15	336	1.8e-166	1600	1.7e-166	93	96	no	yes
orf19_2335	yes	496	1	496	2.9e-257	CD36_10150	yes	494	1	494	2.8e-257	2455	2.9e-257	96	98	no	yes
orf19_2336	no	202	1	202	7.2e-97	CD36_10140	no	202	1	202	7.2e-97	945	7.2e-97	86	91	no	yes
orf19_2337	yes	543	1	543	8e-295	CD36_10130	yes	543	1	543	8e-295	2809	8e-295	97	99	no	yes
orf19_234	yes	309	1	305	1.1e-146	CD36_82420	yes	322	18	320	1.2e-146	1413	1.1e-146	89	94	no	yes
orf19_2340	yes	826	1	826	0	CD36_10120	yes	826	1	826	0	4183	0	99	99	no	yes
orf19_2341	yes	152	1	152	2.9e-79	CD36_10110	yes	152	1	152	2.9e-79	780	2.9e-79	96	100	no	yes
orf19_2342	yes	217	1	217	9.5e-114	CD36_10100	yes	217	1	217	9.5e-114	1104	9.5e-114	96	98	no	yes
orf19_2343	yes	482	1	481	3.8e-232	CD36_10090	yes	482	1	481	3.8e-232	2218	3.8e-232	86	92	no	yes
orf19_2343_1	yes	72	1	72	2.4e-33	CD36_10080	yes	72	1	72	2.4e-33	361	2.4e-33	98	98	no	yes
orf19_2344	yes	385	1	344	6.4e-142	CD36_10070	yes	430	1	341	7.2e-142	1367	6.4e-142	77	85	no	yes
orf19_2346	yes	624	1	624	0	CD36_10060	yes	624	1	624	0	3146	0	94	97	no	yes
orf19_2347	yes	597	1	597	8,3E-310	CD36_10050	yes	597	1	597	8,3E-310	2950	8,3E-310	90	95	no	yes
orf19_2350	yes	520	1	520	2.8e-264	CD36_10040	yes	518	1	518	2.8e-264	2521	2.8e-264	93	95	no	yes
orf19_2351	yes	301	1	301	7.8e-161	CD36_10030	yes	301	1	301	7.8e-161	1547	7.8e-161	98	99	no	yes
orf19_2352	yes	324	1	324	1.5e-169	CD36_10020	yes	327	4	327	1.5e-169	1629	1.5e-169	94	96	no	yes
orf19_2356	yes	517	15	516	9.3e-157	CD36_32610	yes	555	37	553	1e-156	1506	9.3e-157	63	73	no	yes
orf19_236	yes	191	1	191	3.7e-97	CD36_82430	yes	191	1	191	3.7e-97	948	3.7e-97	97	100	no	yes
orf19_2360	yes	2216	1	2216	0	CD36_32590	yes	2220	1	2220	0	11156	0	97	99	no	yes
orf19_2361	yes	469	1	469	7.7e-220	CD36_32580	yes	469	1	469	7.7e-220	2102	7.7e-220	88	92	no	yes
orf19_2362	yes	281	1	281	1.7e-135	CD36_32570	yes	285	1	285	1.8e-135	1308	1.7e-135	90	95	no	yes
orf19_2363	yes	181	1	181	8.8e-91	CD36_32560	yes	181	1	181	8.8e-91	888	8.8e-91	91	95	no	yes
orf19_2364	yes	946	1	946	0	CD36_32540	yes	946	1	946	0	4781	0	98	99	no	yes
orf19_2365	yes	2211	1	2211	0	CD36_32530	yes	2211	1	2211	0	11374	0	96	98	no	yes
orf19_2366	no	865	1	865	0	CD36_32520	no	867	1	867	0	3944	0	90	94	no	yes
orf19_2367	yes	148	1	148	1.7e-67	CD36_32510	yes	149	1	149	1.7e-67	673	1.7e-67	85	93	no	yes
orf19_2368	yes	414	18	414	4.9e-127	CD36_32500	yes	390	17	390	4.6e-127	1227	4.9e-127	61	77	no	yes
orf19_2369	yes	496	1	496	6.4e-237	CD36_32490	yes	493	1	493	6.3e-237	2263	6.4e-237	87	94	no	yes
orf19_2369_1	yes	74	1	74	5.2e-34	CD36_nTARR_52	yes	74	1	74	5.2e-34	367	5.2e-34	93	100	no	yes
orf19_2370	yes	680	1	680	1.8e-297	CD36_32480	yes	676	1	676	1.8e-297	2833	1.8e-297	83	90	no	yes
orf19_2378	yes	117	1	117	5.9e-48	CD36_28590	yes	117	1	117	5.9e-48	495	5.9e-48	87	94	no	yes
orf19_2379	yes	576	1	576	4.2e-301	CD36_28580	yes	580	1	580	4.2e-301	2868	4.2e-301	93	96	no	yes
orf19_238	yes	366	1	366	4.2e-196	CD36_82440	yes	365	1	365	4.2e-196	1879	4.2e-196	94	97	no	yes
orf19_2381	yes	312	1	312	7.9e-134	CD36_28560	yes	312	1	312	7.9e-134	1292	7.9e-134	80	87	no	yes
orf19_2382	yes	973	1	973	0	CD36_28550	yes	973	1	973	0	4780	0	92	96	no	yes
orf19_2383	yes	609	1	609	9e-272	CD36_28540	yes	610	1	610	9e-272	2591	9e-272	81	89	no	yes
orf19_2384	yes	368	1	368	1.1e-193	CD36_28530	yes	368	1	368	1.1e-193	1856	1.1e-193	96	98	no	yes
orf19_2385	yes	288	1	288	3.3e-148	CD36_28520	yes	288	1	288	3.3e-148	1428	3.3e-148	94	98	no	yes
orf19_2386	yes	247	1	247	1.3e-124	CD36_28510	yes	247	1	247	1.3e-124	1206	1.3e-124	94	98	no	yes
orf19_2387	yes	580	1	580	2.3e-284	CD36_28500	yes	580	1	580	2.3e-284	2710	2.3e-284	87	93	no	yes
orf19_2389	yes	354	1	354	4.8e-167	CD36_28490	yes	348	1	348	4.7e-167	1605	4.8e-167	87	92	no	yes
orf19_239	yes	1303	1	1301	0	CD36_82450	yes	1300	1	1295	0	6158	0	93	96	no	yes
orf19_2391	yes	357	1	357	3.2e-175	CD36_28480	yes	357	1	357	3.2e-175	1682	3.2e-175	91	95	no	yes
orf19_2393	yes	463	1	461	2.1e-240	CD36_28450	yes	464	1	462	2.2e-240	2296	2.1e-240	92	96	no	yes
orf19_2394	no	361	1	361	6.2e-172	CD36_28440	no	361	1	361	6.2e-172	1651	6.2e-172	87	93	no	yes
orf19_2395	no	520	1	520	6.8e-277	CD36_28430	yes	520	1	520	6.8e-277	2640	6.8e-277	96	97	no	yes
orf19_2396	yes	358	1	358	7.6e-183	CD36_28420	yes	358	1	358	7.6e-183	1754	7.6e-183	94	97	no	yes
orf19_2397	yes	501	80	501	7.8e-226	CD36_28410	yes	422	1	422	6.6e-226	2159	7.8e-226	96	98	no	yes
orf19_2397_3	yes	338	1	338	5.8e-166	CD36_28400	yes	329	1	329	5.7e-166	1595	5.8e-166	89	94	no	yes
orf19_2398	yes	287	1	287	1e-142	CD36_28380	yes	294	1	294	1.1e-142	1376	1e-142	90	94	no	yes
orf19_2399	yes	581	1	581	1.1e-266	CD36_28370	yes	601	1	597	1.1e-266	2543	1.1e-266	82	88	no	yes
orf19_24	yes	453	1	453	4.5e-217	CD36_20830	yes	452	1	452	4.5e-217	2076	4.5e-217	88	94	no	yes
orf19_240	yes	185	1	185	9.7e-92	CD36_82470	yes	183	1	183	9.6e-92	897	9.7e-92	92	96	no	yes
orf19_2400	yes	705	1	705	2.5e-291	CD36_28360	yes	709	1	709	2.5e-291	2775	2.5e-291	79	87	no	yes
orf19_2401	yes	446	1	446	2.8e-217	CD36_28350	yes	443	1	443	2.8e-217	2078	2.8e-217	89	94	no	yes
orf19_2402	yes	226	1	226	2.1e-121	CD36_28340	yes	226	1	226	2.1e-121	1176	2.1e-121	96	99	no	yes
orf19_2404	yes	779	1	779	0	CD36_28330	yes	778	1	778	0	3664	0	87	93	no	yes
orf19_2406	yes	373	1	373	2.6e-187	CD36_28320	yes	372	1	372	2.6e-187	1796	2.6e-187	95	97	no	yes
orf19_2407	yes	578	1	578	9.7e-302	CD36_28310	yes	578	1	578	9.7e-302	2874	9.7e-302	98	99	no	yes
orf19_2408	yes	275	1	274	3e-133	CD36_28300	yes	275	1	274	3e-133	1287	3e-133	89	95	no	yes
orf19_2410	yes	895	12	895	0	CD36_28270	yes	873	1	873	0	3384	0	79	86	no	yes
orf19_2411	yes	266	1	266	1.8e-128	CD36_28260	yes	266	1	266	1.8e-128	1242	1.8e-128	89	95	no	yes
orf19_2412	yes	144	1	144	5.3e-75	CD36_28250	yes	144	1	144	5.3e-75	740	5.3e-75	98	99	no	yes
orf19_2414	yes	322	1	322	7.6e-166	CD36_28240	yes	321	1	321	7.6e-166	1594	7.6e-166	93	95	no	yes
orf19_2415	yes	509	1	509	1e-266	CD36_28230	yes	509	1	509	1e-266	2544	1e-266	93	97	no	yes
orf19_2416_1	yes	143	1	143	1.4e-74	CD36_28200	yes	143	1	143	1.4e-74	736	1.4e-74	99	100	no	yes
orf19_2417	yes	1073	1	1073	0	CD36_28220	yes	1073	1	1073	0	5183	0	94	97	no	yes
orf19_2418	yes	191	1	191	8.4e-98	CD36_28190	yes	191	1	191	8.4e-98	954	8.4e-98	96	97	no	yes
orf19_2419	yes	393	1	393	1.3e-204	CD36_28180	yes	393	1	393	1.3e-204	1959	1.3e-204	97	98	no	yes
orf19_242	yes	405	1	405	5.2e-201	CD36_82480	no	396	1	396	5.1e-201	1925	5.2e-201	94	97	no	yes
orf19_242_2	yes	62	1	62	5.3e-29	CD36_82490	yes	62	1	62	5.3e-29	321	5.3e-29	98	100	no	yes
orf19_2422	yes	369	1	369	6.7e-189	CD36_28170	yes	370	1	370	6.7e-189	1811	6.7e-189	95	98	no	yes
orf19_2423	yes	561	1	561	4.8e-286	CD36_28150	yes	560	1	560	4.8e-286	2726	4.8e-286	90	94	no	yes
orf19_2425	yes	496	1	496	5e-253	CD36_28130	yes	493	1	493	4.9e-253	2415	5e-253	94	96	no	yes
orf19_2426	yes	260	1	260	6.9e-131	CD36_28110	yes	260	1	260	6.9e-131	1265	6.9e-131	93	96	no	yes
orf19_243	yes	345	1	345	1.4e-162	CD36_82500	yes	336	1	336	1.4e-162	1563	1.4e-162	87	92	no	yes
orf19_2432	yes	357	1	357	1.1e-151	CD36_05800	yes	365	1	365	1.1e-151	1460	1.1e-151	82	92	no	yes
orf19_2433	yes	209	1	209	3.8e-70	CD36_05790	yes	205	1	205	3.7e-70	695	3.8e-70	71	82	no	yes
orf19_2434	yes	598	49	598	3e-268	CD36_05780	yes	580	39	580	2.9e-268	2558	3e-268	87	94	no	yes
orf19_2435	yes	701	1	701	0	CD36_05770	yes	708	1	708	0	3414	0	95	97	no	yes
orf19_2436	yes	882	13	882	0	CD36_05760	yes	897	20	897	0	3278	0	76	82	no	yes
orf19_2437	yes	346	1	346	1.3e-171	CD36_05750	yes	345	1	345	1.3e-171	1648	1.3e-171	91	95	no	yes
orf19_2438	yes	180	1	180	4.4e-80	CD36_05740	yes	183	1	183	4.5e-80	787	4.4e-80	86	91	no	yes
orf19_2439	yes	144	1	144	3.6e-55	CD36_05730	yes	143	1	143	3.5e-55	561	3.6e-55	82	87	no	yes
orf19_2439_1	yes	78	1	78	8.1e-40	CD36_05720	yes	78	1	78	8.1e-40	421	8.1e-40	97	100	no	yes
orf19_244	yes	232	1	231	4.8e-108	CD36_82510	yes	228	1	227	4.7e-108	1050	4.8e-108	89	93	no	yes
orf19_2440	yes	850	1	850	0	CD36_05710	yes	842	1	842	0	3373	0	77	87	no	yes
orf19_2442	yes	234	1	234	1.1e-104	CD36_05700	yes	239	1	239	1.1e-104	1018	1.1e-104	87	93	no	yes
orf19_2443	yes	677	1	677	0	CD36_05690	yes	691	1	691	0	3092	0	89	92	no	yes
orf19_2444	yes	310	1	310	2.3e-166	CD36_05680	yes	310	1	310	2.3e-166	1599	2.3e-166	98	99	no	yes
orf19_2445	no	548	5	548	1.4e-281	CD36_05670	yes	551	8	551	1.4e-281	2684	1.4e-281	95	98	no	yes
orf19_2446	yes	356	4	356	2.2e-176	CD36_05660	yes	354	3	354	2.2e-176	1693	2.2e-176	91	96	no	yes
orf19_2447	yes	696	6	696	0	CD36_05650	yes	704	2	704	0	3270	0	88	91	no	yes
orf19_2449	no	590	1	544	1.7e-182	CD36_05640	no	534	1	533	1.6e-182	1749	1.7e-182	62	73	no	yes
orf19_245	yes	488	1	488	2e-219	CD36_82520	yes	471	1	471	2e-219	2098	2e-219	85	90	no	yes
orf19_2451	yes	462	1	462	1.6e-203	CD36_05620	yes	463	1	463	1.6e-203	1948	1.6e-203	86	92	no	yes
orf19_2452	yes	415	1	415	3.8e-171	CD36_05610	yes	410	1	410	3.8e-171	1643	3.8e-171	81	88	no	yes
orf19_2454	yes	1006	68	1006	0	CD36_05600	yes	1023	69	1023	0	4012	0	84	89	no	yes
orf19_2455	yes	1131	224	1129	0	CD36_05590	yes	1157	236	1154	0	3914	0	85	89	no	yes
orf19_2457	yes	691	1	687	6.9e-303	CD36_05580	yes	711	1	699	7.1e-303	2884	6.9e-303	81	87	no	yes
orf19_2458	yes	513	1	513	1.6e-245	CD36_05570	yes	513	1	513	1.6e-245	2344	1.6e-245	91	94	no	yes
orf19_2459	yes	972	1	972	0	CD36_05560	yes	978	1	978	0	3919	0	83	88	no	yes
orf19_246	yes	743	1	740	0	CD36_82530	yes	738	1	734	0	3350	0	84	91	no	yes
orf19_2460	no	351	1	351	6e-160	CD36_05550	yes	348	1	348	6e-160	1538	6e-160	90	95	no	yes
orf19_2461	yes	328	1	328	2.6e-170	CD36_05540	yes	329	1	328	2.6e-170	1636	2.6e-170	94	96	no	yes
orf19_2462	yes	326	1	326	1.3e-168	CD36_05530	yes	326	1	326	1.3e-168	1620	1.3e-168	93	96	no	yes
orf19_2463	yes	333	1	333	5.8e-173	CD36_05520	yes	333	1	333	5.8e-173	1661	5.8e-173	92	97	no	yes
orf19_2465	yes	405	1	405	3.9e-185	CD36_05510	yes	414	1	414	4e-185	1775	3.9e-185	85	90	no	yes
orf19_2467	yes	381	1	381	8.1e-198	CD36_05500	yes	381	1	381	8.1e-198	1895	8.1e-198	94	97	no	yes
orf19_2469	yes	338	1	338	2.6e-147	CD36_05480	yes	331	1	331	2.5e-147	1419	2.6e-147	81	88	no	yes
orf19_247	yes	243	1	238	1.3e-94	CD36_82540	yes	237	1	228	1.3e-94	923	1.3e-94	81	87	no	yes
orf19_2471	yes	158	3	158	4.1e-69	CD36_05470	yes	158	2	158	4.1e-69	687	4.1e-69	87	95	no	yes
orf19_2472	yes	230	1	230	6.7e-109	CD36_05460	yes	230	1	230	6.7e-109	1058	6.7e-109	87	93	no	yes
orf19_2472_1	yes	69	1	68	4.5e-34	CD36_nTAR1_45	yes	68	1	68	4.4e-34	368	4.5e-34	100	100	no	yes
orf19_2473	yes	634	1	634	3,4E-316	CD36_05450	yes	632	1	632	3,4E-316	3010	3,4E-316	91	95	no	yes
orf19_2474	yes	550	1	544	4.4e-294	CD36_05440	yes	544	1	544	4.4e-294	2802	4.4e-294	94	98	no	yes
orf19_2475	yes	131	1	131	4.8e-59	CD36_05430	yes	131	1	131	4.8e-59	597	4.8e-59	89	95	no	yes
orf19_2476	yes	1684	1	1683	0	CD36_05420	yes	1668	1	1665	0	7437	0	86	91	no	yes
orf19_2478	yes	380	1	380	1.7e-183	CD36_05410	yes	380	1	380	1.7e-183	1760	1.7e-183	88	95	no	yes
orf19_2478_1	yes	241	1	241	1e-124	CD36_05400	yes	241	1	241	1e-124	1207	1e-124	99	100	no	yes
orf19_2479	yes	557	1	557	2.2e-297	CD36_05390	yes	557	1	557	2.2e-297	2833	2.2e-297	96	98	no	yes
orf19_248	yes	1099	1	1099	0	CD36_82550	yes	1097	1	1097	0	4751	0	86	93	no	yes
orf19_2480_1	yes	135	1	135	6.3e-69	CD36_05380	yes	135	1	135	6.3e-69	686	6.3e-69	98	100	no	yes
orf19_2481	no	248	1	248	6e-111	CD36_05370	no	247	1	247	6e-111	1077	6e-111	83	88	no	yes
orf19_2483	yes	143	1	143	5.2e-65	CD36_05360	yes	141	1	141	5.1e-65	651	5.2e-65	87	94	no	yes
orf19_2484	yes	417	1	417	5.2e-213	CD36_05350	yes	417	1	417	5.2e-213	2038	5.2e-213	91	95	no	yes
orf19_2485	yes	1426	1	1426	0	CD36_05340	yes	1426	1	1426	0	7053	0	96	98	no	yes
orf19_2487	yes	252	1	252	7.4e-125	CD36_05330	yes	265	14	265	7.8e-125	1208	7.4e-125	93	96	no	yes
orf19_2488	yes	399	1	399	2.1e-211	CD36_05320	yes	399	1	399	2.1e-211	2023	2.1e-211	98	99	no	yes
orf19_2489	yes	1109	1	1109	0	CD36_05310	yes	1109	1	1109	0	5277	0	95	98	no	yes
orf19_2492	yes	417	1	416	3e-217	CD36_05300	no	417	1	416	3e-217	2078	3e-217	94	98	no	yes
orf19_2494	yes	488	6	487	1e-245	CD36_05290	yes	484	1	482	1e-245	2346	1e-245	93	97	no	yes
orf19_2495	yes	1571	1	1571	0	CD36_05280	yes	1571	1	1571	0	8081	0	97	98	no	yes
orf19_2496	yes	265	1	265	1.9e-135	CD36_80850	yes	265	1	265	1.9e-135	1308	1.9e-135	93	97	no	yes
orf19_2498	yes	561	1	560	1.4e-263	CD36_80860	yes	546	1	545	1.4e-263	2514	1.4e-263	87	90	no	yes
orf19_2499	yes	374	1	373	1.1e-193	CD36_80870	yes	374	1	373	1.1e-193	1856	1.1e-193	93	96	no	yes
orf19_25	yes	323	1	323	6.1e-157	CD36_20840	yes	321	1	321	6e-157	1510	6.1e-157	88	92	no	yes
orf19_250	yes	293	1	293	3.6e-149	CD36_82560	yes	293	1	293	3.6e-149	1437	3.6e-149	94	98	no	yes
orf19_2500	yes	380	1	380	6.6e-196	CD36_80880	yes	380	1	380	6.6e-196	1877	6.6e-196	97	98	no	yes
orf19_2501	yes	808	1	763	0	CD36_80900	yes	789	1	750	0	3509	0	90	94	no	yes
orf19_2503	no	418	1	418	1.4e-214	CD36_80910	no	414	1	414	1.3e-214	2053	1.4e-214	91	95	no	yes
orf19_2504	yes	1210	4	1210	0	CD36_80930	yes	1201	3	1201	0	5835	0	94	97	no	yes
orf19_2506	yes	597	1	552	3.8e-243	CD36_80940	yes	582	1	542	3.7e-243	2321	3.8e-243	84	89	no	yes
orf19_2507	yes	484	1	484	4.7e-232	CD36_80950	yes	495	1	495	4.8e-232	2217	4.7e-232	87	92	no	yes
orf19_2508	yes	560	256	560	6.1e-143	CD36_80960	no	310	1	310	3.4e-143	1378	6.1e-143	85	92	no	yes
orf19_251	yes	236	1	234	1.5e-118	CD36_82570	yes	236	1	234	1.5e-118	1149	1.5e-118	92	96	no	yes
orf19_2510	yes	996	1	996	0	CD36_80980	yes	1006	1	1006	0	4255	0	82	91	no	yes
orf19_2511_1	yes	96	1	95	8.2e-43	CD36_80990	yes	96	1	95	8.2e-43	448	8.2e-43	92	97	no	yes
orf19_2511_2	yes	74	1	74	1.8e-33	CD36_nTAR3_9	yes	74	1	74	1.8e-33	362	1.8e-33	94	97	no	yes
orf19_2512	yes	219	1	219	3.9e-62	CD36_81000	yes	230	1	230	4.1e-62	623	3.9e-62	63	73	no	yes
orf19_2513	no	716	37	716	0	CD36_81010	no	736	41	736	0	2936	0	82	90	no	yes
orf19_2514	yes	353	1	353	1.2e-168	CD36_81020	yes	354	1	354	1.2e-168	1620	1.2e-168	91	93	no	yes
orf19_2515	yes	884	1	882	1.7e-251	CD36_81030	yes	912	1	883	1.8e-251	2398	1.7e-251	62	70	no	yes
orf19_2516	yes	240	2	224	3.1e-91	CD36_81040	yes	408	1	215	5.2e-91	889	3.1e-91	84	87	no	yes
orf19_2517	no	548	6	548	2.2e-283	CD36_26350	yes	546	3	546	2.2e-283	2701	2.2e-283	94	97	no	yes
orf19_2518	yes	293	1	293	4.2e-155	CD36_26360	yes	293	1	293	4.2e-155	1493	4.2e-155	99	99	no	yes
orf19_2519	yes	196	1	196	2.3e-95	CD36_26370	yes	196	1	196	2.3e-95	931	2.3e-95	95	98	no	yes
orf19_252	yes	117	1	113	3.2e-54	CD36_82580	yes	117	1	116	3.2e-54	553	3.2e-54	89	95	no	yes
orf19_2520	yes	320	1	320	1.8e-164	CD36_26380	yes	320	1	320	1.8e-164	1581	1.8e-164	97	98	no	yes
orf19_2521	yes	977	1	977	0	CD36_26390	yes	983	1	983	0	4057	0	78	88	no	yes
orf19_2524	yes	242	1	242	2.6e-119	CD36_26400	yes	241	1	241	2.6e-119	1156	2.6e-119	93	96	no	yes
orf19_2525	yes	376	1	376	4.1e-196	CD36_26410	yes	376	1	376	4.1e-196	1879	4.1e-196	98	100	no	yes
orf19_2527	yes	380	1	380	4.8e-193	CD36_26420	yes	376	1	376	4.8e-193	1850	4.8e-193	93	96	no	yes
orf19_2528	yes	662	1	662	1E-314	CD36_26430	yes	660	1	660	1E-314	2996	1E-314	89	94	no	yes
orf19_2529	yes	205	1	205	1.9e-96	CD36_26440	yes	205	1	205	1.9e-96	941	1.9e-96	88	94	no	yes
orf19_2529_1	yes	62	1	61	3.5e-25	CD36_nTARR_9	yes	67	1	62	3.7e-25	285	3.5e-25	95	96	no	yes
orf19_2531	yes	321	1	321	8.9e-172	CD36_26450	yes	321	1	321	8.9e-172	1650	8.9e-172	96	99	no	yes
orf19_2532	yes	575	1	575	5.6e-292	CD36_26460	yes	567	1	567	5.5e-292	2782	5.6e-292	92	96	no	yes
orf19_2533_1	yes	95	1	95	6.5e-43	CD36_26470	yes	95	1	95	6.5e-43	449	6.5e-43	97	97	no	yes
orf19_2534	yes	861	1	846	0	CD36_26480	yes	826	1	819	0	3615	0	86	90	no	yes
orf19_2538	yes	583	1	583	2.7e-267	CD36_26490	yes	571	1	568	2.7e-267	2549	2.7e-267	87	90	no	yes
orf19_2540	yes	805	202	804	0	CD36_26500	yes	795	183	789	0	2526	0	81	87	no	yes
orf19_2541	yes	414	1	414	7.4e-191	CD36_26510	yes	415	1	407	7.4e-191	1829	7.4e-191	84	92	no	yes
orf19_2542	yes	248	1	248	2.9e-99	CD36_26520	yes	234	1	234	2.7e-99	967	2.9e-99	81	88	no	yes
orf19_2544	yes	198	27	198	2e-74	CD36_26530	yes	216	37	216	2.1e-74	733	2e-74	83	87	no	yes
orf19_2545	yes	600	1	600	9.8e-300	CD36_26540	yes	594	1	594	9.7e-300	2855	9.8e-300	93	95	no	yes
orf19_2546	yes	522	1	522	6.2e-267	CD36_26550	yes	522	1	519	6.2e-267	2546	6.2e-267	94	96	no	yes
orf19_2547	yes	986	1	986	0	CD36_26560	yes	993	1	993	0	4266	0	82	90	no	yes
orf19_2549	yes	371	1	371	8.2e-182	CD36_26570	yes	378	1	378	8.4e-182	1744	8.2e-182	88	93	no	yes
orf19_255	yes	838	438	789	3.3e-172	CD36_82590	yes	1606	542	908	3.8e-174	1048	3.3e-172	59	75	no	yes
orf19_2551	yes	767	1	767	0	CD36_26580	yes	769	1	769	0	3831	0	97	98	no	yes
orf19_2555	yes	218	1	218	9.8e-103	CD36_26620	yes	220	1	220	9.9e-103	1000	9.8e-103	91	94	no	yes
orf19_2557	yes	275	1	275	9.8e-124	CD36_26630	yes	294	1	294	1e-123	1197	9.8e-124	79	87	no	yes
orf19_2558	yes	482	1	289	8.8e-203	CD36_26640	no	526	1	304	9.6e-203	1152	8.8e-203	73	84	no	yes
orf19_2559	yes	768	1	768	0	CD36_26650	yes	773	1	773	0	3579	0	86	93	no	yes
orf19_2560	yes	1097	1	1097	0	CD36_26670	yes	1097	1	1097	0	5630	0	96	98	no	yes
orf19_2563	yes	915	1	912	0	CD36_26680	yes	917	1	915	0	4068	0	84	92	no	yes
orf19_2564	yes	287	43	287	2.4e-107	CD36_26690	yes	246	1	246	2.1e-107	1043	2.4e-107	86	92	no	yes
orf19_2565	yes	1032	1	1032	0	CD36_26710	yes	1030	1	1030	0	4817	0	90	95	no	yes
orf19_2568	yes	236	1	236	8.1e-120	CD36_26730	yes	232	1	232	7.9e-120	1161	8.1e-120	88	92	no	yes
orf19_2570	yes	139	1	139	2.1e-69	CD36_26760	yes	139	1	139	2.1e-69	690	2.1e-69	97	98	no	yes
orf19_2571	yes	210	1	210	1.5e-110	CD36_26770	yes	210	1	210	1.5e-110	1074	1.5e-110	99	99	no	yes
orf19_2573	yes	592	1	592	3,2E-317	CD36_26780	yes	592	1	592	3,2E-317	3020	3,2E-317	97	98	no	yes
orf19_2574	yes	906	1	906	0	CD36_26790	yes	907	1	907	0	4471	0	95	97	no	yes
orf19_2575	yes	319	1	319	1.1e-157	CD36_26800	yes	319	1	319	1.1e-157	1517	1.1e-157	89	96	no	yes
orf19_2579	yes	803	1	803	0	CD36_26810	yes	803	1	803	0	3634	0	88	94	no	yes
orf19_258	no	252	1	214	2.2e-75	CD36_82670	no	274	1	230	2.4e-75	741	2.2e-75	68	76	no	yes
orf19_2580	yes	331	1	331	6.4e-167	CD36_26820	yes	335	1	335	6.4e-167	1604	6.4e-167	90	95	no	yes
orf19_2581	yes	331	1	331	2.6e-170	CD36_26830	yes	331	1	331	2.6e-170	1636	2.6e-170	93	97	no	yes
orf19_2582	yes	1018	1	1018	0	CD36_26840	yes	1012	1	1012	0	4765	0	91	95	no	yes
orf19_2583	no	623	1	623	0	CD36_26850	yes	623	1	623	0	3200	0	96	99	no	yes
orf19_259	yes	251	9	251	6.9e-81	CD36_82680	yes	269	13	269	7.4e-81	793	6.9e-81	64	74	no	yes
orf19_2593	yes	374	21	374	6.6e-177	CD36_04480	yes	355	7	355	6.2e-177	1698	6.6e-177	91	96	no	yes
orf19_2594	yes	299	1	299	9.3e-158	CD36_26930	yes	299	1	299	9.3e-158	1518	9.3e-158	96	97	no	yes
orf19_2597	yes	468	1	468	5.4e-235	CD36_26920	yes	468	1	468	5.4e-235	2245	5.4e-235	94	96	no	yes
orf19_2598	yes	226	1	226	3.2e-111	CD36_26910	yes	226	1	226	3.2e-111	1080	3.2e-111	98	99	no	yes
orf19_2599	yes	284	1	284	3e-147	CD36_26900	yes	284	1	284	3e-147	1419	3e-147	97	99	no	yes
orf19_26	yes	395	1	395	6.1e-175	CD36_20850	yes	393	1	393	6.1e-175	1679	6.1e-175	79	88	no	yes
orf19_260	yes	584	1	584	6e-300	CD36_82690	yes	595	1	595	6.1e-300	2857	6e-300	88	93	no	yes
orf19_2600	yes	785	1	785	0	CD36_26890	yes	785	1	785	0	3862	0	95	97	no	yes
orf19_2601	yes	564	1	564	3.6e-297	CD36_26880	yes	564	1	564	3.6e-297	2831	3.6e-297	96	99	no	yes
orf19_2604	yes	498	37	498	2e-237	CD36_26940	yes	462	1	462	1.9e-237	2268	2e-237	91	96	no	yes
orf19_2605	yes	690	1	690	0	CD36_26950	yes	694	1	694	0	3344	0	92	95	no	yes
orf19_2606	yes	833	15	833	0	CD36_26960	yes	869	58	869	0	3823	0	88	92	no	yes
orf19_2607	yes	307	1	306	1.4e-159	CD36_26980	yes	307	1	306	1.4e-159	1535	1.4e-159	93	96	no	yes
orf19_2608	yes	359	1	359	3.2e-191	CD36_27000	yes	359	1	359	3.2e-191	1833	3.2e-191	97	99	no	yes
orf19_2609	yes	520	1	520	1.2e-268	CD36_27010	yes	521	1	521	1.2e-268	2562	1.2e-268	94	96	no	yes
orf19_261	yes	586	3	586	1e-281	CD36_82700	yes	595	4	595	1e-281	2685	1e-281	86	93	no	yes
orf19_2610v2	yes	182	1	182	2.4e-88	CD36_27020	yes	182	1	182	2.4e-88	865	2.4e-88	93	96	no	yes
orf19_2611	yes	880	1	880	0	CD36_27030	yes	882	1	882	0	4362	0	97	98	no	yes
orf19_2612	yes	250	1	250	7.6e-111	CD36_27040	yes	250	1	250	7.6e-111	1076	7.6e-111	77	86	no	yes
orf19_2613	yes	334	1	334	1.8e-185	CD36_27050	yes	334	1	334	1.8e-185	1779	1.8e-185	97	99	no	yes
orf19_2614	yes	248	1	248	1.1e-125	CD36_27060	yes	248	1	248	1.1e-125	1216	1.1e-125	97	98	no	yes
orf19_2615	yes	685	1	685	0	CD36_27070	yes	684	1	684	0	3266	0	93	96	no	yes
orf19_2616	yes	1513	1	1513	0	CD36_27080	yes	1518	1	1518	0	7341	0	92	96	no	yes
orf19_2618	yes	409	1	409	5.2e-222	CD36_27110	yes	409	1	409	5.2e-222	2123	5.2e-222	98	98	no	yes
orf19_2619	yes	462	1	462	2.3e-252	CD36_27120	yes	462	1	462	2.3e-252	2409	2.3e-252	97	99	no	yes
orf19_262	yes	1237	1	1236	0	CD36_82710	yes	1232	1	1225	0	5647	0	91	95	no	yes
orf19_2621	yes	125	1	125	2.3e-59	CD36_33130	yes	125	1	125	2.3e-59	600	2.3e-59	97	99	no	yes
orf19_2622	yes	222	1	216	1.5e-113	CD36_33140	yes	219	1	216	1.5e-113	1102	1.5e-113	100	100	no	yes
orf19_2623	yes	860	1	860	0	CD36_33150	yes	862	1	862	0	3850	0	86	91	no	yes
orf19_2624	no	607	1	607	3.3e-251	CD36_33160	no	601	1	601	3.3e-251	2397	3.3e-251	77	86	no	yes
orf19_2629	yes	2142	1	2142	0	CD36_44940	yes	2139	1	2139	0	9084	0	84	92	no	yes
orf19_263_1	yes	70	1	70	2.6e-40	CD36_82720	yes	70	1	70	2.6e-40	426	2.6e-40	98	100	no	yes
orf19_2630	yes	215	15	210	1.8e-84	CD36_44930	yes	203	5	198	1.7e-84	828	1.8e-84	79	91	no	yes
orf19_2631	yes	1348	78	1348	0	CD36_44920	yes	1328	67	1328	0	5952	0	90	95	no	yes
orf19_2633	yes	592	1	592	7,6E-316	CD36_33400	yes	592	1	592	7,6E-316	3007	7,6E-316	96	98	no	yes
orf19_2637	yes	337	1	337	4.2e-177	CD36_53210	yes	337	1	337	4.2e-177	1700	4.2e-177	91	97	no	yes
orf19_2638	yes	275	1	275	2.6e-118	CD36_53200	yes	275	1	275	2.6e-118	1146	2.6e-118	80	87	no	yes
orf19_2639	yes	173	1	173	2e-88	CD36_53190	yes	173	1	173	2e-88	866	2e-88	94	98	no	yes
orf19_2639_1	yes	123	1	123	2.4e-59	CD36_53180	yes	122	1	122	2.4e-59	600	2.4e-59	95	97	no	yes
orf19_264	yes	450	1	450	7.2e-205	CD36_82730	yes	440	1	440	7e-205	1961	7.2e-205	87	91	no	yes
orf19_2640	yes	218	1	218	3.2e-113	CD36_53170	yes	218	1	218	3.2e-113	1099	3.2e-113	98	99	no	yes
orf19_2641	yes	414	1	414	9.4e-223	CD36_53160	yes	414	1	414	9.4e-223	2130	9.4e-223	98	99	no	yes
orf19_2642	yes	171	1	171	1.8e-85	CD36_53150	yes	171	1	171	1.8e-85	838	1.8e-85	97	97	no	yes
orf19_2643	yes	157	1	157	4.3e-83	CD36_53140	yes	157	1	157	4.3e-83	816	4.3e-83	98	99	no	yes
orf19_2644	yes	374	1	374	5.5e-185	CD36_53130	yes	374	1	374	5.5e-185	1774	5.5e-185	95	98	no	yes
orf19_2646	yes	1242	114	1242	0	CD36_53120	yes	1213	103	1213	0	5126	0	88	91	no	yes
orf19_2647	yes	528	6	301	7.6e-66	CD36_53110	yes	571	5	302	8.2e-66	653	7.6e-66	52	69	no	yes
orf19_2649	yes	373	1	373	8e-170	CD36_53100	yes	365	1	365	7.9e-170	1631	8e-170	88	92	no	yes
orf19_265	no	500	1	500	3.6e-241	CD36_82740	yes	501	1	501	3.6e-241	2303	3.6e-241	90	93	no	yes
orf19_2650	yes	765	65	765	3.7e-263	CD36_53090	yes	731	57	731	3.5e-263	2509	3.7e-263	74	83	no	yes
orf19_2650_1	yes	95	1	95	1.1e-49	CD36_53080	yes	95	1	95	1.1e-49	512	1.1e-49	97	97	no	yes
orf19_2651	yes	419	1	419	1.1e-212	CD36_53070	yes	413	1	413	1.1e-212	2035	1.1e-212	91	95	no	yes
orf19_2652	yes	219	1	216	1.3e-100	CD36_53060	no	214	1	214	1.3e-100	980	1.3e-100	87	93	no	yes
orf19_2653	yes	1093	1	1093	0	CD36_53040	yes	1100	1	1100	0	4615	0	81	89	no	yes
orf19_2654	yes	552	1	552	5.9e-251	CD36_53000	yes	542	1	542	5.8e-251	2395	5.9e-251	85	91	no	yes
orf19_2655	yes	373	1	373	1.9e-200	CD36_52990	yes	373	1	373	1.9e-200	1920	1.9e-200	96	98	no	yes
orf19_2660	yes	369	1	369	4.7e-179	CD36_22410	yes	375	1	375	4.8e-179	1718	4.7e-179	87	92	no	yes
orf19_2661	yes	331	75	242	1.7e-43	CD36_35580	yes	355	1	170	1.9e-43	449	1.7e-43	55	75	no	yes
orf19_2664	yes	899	1	899	0	CD36_43080	yes	883	1	883	0	3775	0	81	90	no	yes
orf19_2665	yes	1245	1	1245	0	CD36_43070	yes	1245	1	1245	0	6309	0	97	98	no	yes
orf19_2667	yes	296	4	296	4.3e-156	CD36_43060	yes	320	28	320	4.6e-156	1502	4.3e-156	97	99	no	yes
orf19_267	yes	1213	1	707	3.8e-244	CD36_82750	yes	1120	1	699	2e-241	2269	3.8e-244	67	77	no	yes
orf19_2670	yes	291	1	291	1.3e-151	CD36_43050	yes	291	1	291	1.3e-151	1460	1.3e-151	93	97	no	yes
orf19_2671	yes	447	1	447	6.8e-223	CD36_43120	yes	447	1	447	6.8e-223	2131	6.8e-223	89	94	no	yes
orf19_2672	yes	680	1	680	0	CD36_43030	yes	680	1	680	0	3455	0	96	99	no	yes
orf19_2673	yes	339	1	339	8.3e-165	CD36_43020	yes	340	1	340	8.3e-165	1584	8.3e-165	92	97	no	yes
orf19_2674	yes	342	1	342	8.2e-158	CD36_43010	yes	337	1	337	8.1e-158	1518	8.2e-158	86	89	no	yes
orf19_2675	yes	1094	1	1094	0	CD36_43000	yes	1095	1	1095	0	5316	0	93	97	no	yes
orf19_2676	yes	298	1	298	1.2e-143	CD36_42990	yes	298	1	298	1.2e-143	1385	1.2e-143	89	95	no	yes
orf19_2677	yes	621	1	621	0	CD36_42980	yes	623	1	622	0	3073	0	92	97	no	yes
orf19_2678	yes	900	1	900	0	CD36_42970	yes	899	1	899	0	4336	0	91	95	no	yes
orf19_268	yes	447	1	446	1.6e-232	CD36_82760	yes	445	1	444	1.5e-232	2222	1.6e-232	92	96	no	yes
orf19_2680	yes	1747	1	1747	0	CD36_42960	yes	1756	1	1756	0	8443	0	92	96	no	yes
orf19_2681	yes	325	1	325	4.4e-177	CD36_42950	yes	325	1	325	4.4e-177	1700	4.4e-177	96	97	no	yes
orf19_2682	yes	275	1	275	3.1e-110	CD36_42940	yes	268	1	268	3e-110	1070	3.1e-110	80	87	no	yes
orf19_2684	yes	811	1	807	0	CD36_42930	yes	799	1	796	0	3609	0	89	94	no	yes
orf19_2685	yes	342	58	342	1.8e-106	CD36_42920	yes	293	9	293	1.6e-106	1034	1.8e-106	74	84	no	yes
orf19_2686	yes	580	1	580	6.9e-308	CD36_42910	yes	580	1	580	6.9e-308	2932	6.9e-308	95	99	no	yes
orf19_2687_1	yes	72	1	72	2.4e-36	CD36_42900	yes	72	1	72	2.4e-36	389	2.4e-36	100	100	no	yes
orf19_2688	yes	839	1	839	0	CD36_42890	yes	838	1	838	0	4035	0	93	97	no	yes
orf19_269	yes	458	3	458	5.8e-247	CD36_82770	yes	462	7	462	5.9e-247	2358	5.8e-247	98	99	no	yes
orf19_2690	yes	897	1	897	0	CD36_42880	yes	896	1	896	0	4408	0	96	98	no	yes
orf19_2691	yes	240	1	240	7.3e-110	CD36_42870	yes	234	1	234	7.1e-110	1067	7.3e-110	85	90	no	yes
orf19_2693	yes	219	1	219	9.7e-112	CD36_42860	yes	219	1	219	9.7e-112	1085	9.7e-112	92	94	no	yes
orf19_2694	yes	409	1	409	1.6e-206	CD36_42850	yes	407	1	407	1.6e-206	1977	1.6e-206	94	95	no	yes
orf19_2695	yes	1787	1	1785	0	CD36_42840	yes	1791	1	1784	0	7017	0	74	85	no	yes
orf19_2697	yes	1898	1	1898	0	CD36_42830	yes	1898	1	1898	0	9364	0	92	96	no	yes
orf19_2698	yes	108	1	108	6.1e-51	CD36_42820	yes	108	1	108	6.1e-51	523	6.1e-51	89	95	no	yes
orf19_2699	yes	648	1	648	4E-313	CD36_42810	yes	639	1	639	4E-313	2981	4E-313	88	92	no	yes
orf19_27	yes	414	1	414	7.1e-202	CD36_20860	yes	413	1	413	7e-202	1933	7.1e-202	89	93	no	yes
orf19_270	yes	104	4	103	4.7e-46	CD36_82780	yes	100	1	99	4.5e-46	478	4.7e-46	85	92	no	yes
orf19_2701	yes	172	1	172	5.5e-84	CD36_42800	yes	174	1	174	5.6e-84	824	5.5e-84	91	95	no	yes
orf19_2703	yes	522	1	522	4.6e-248	CD36_42780	yes	513	1	512	4.5e-248	2368	4.6e-248	85	91	no	yes
orf19_2706	yes	453	1	453	8.6e-223	CD36_42770	yes	454	1	454	8.6e-223	2130	8.6e-223	92	97	no	yes
orf19_2707_1	yes	65	1	65	2.3e-28	CD36_42760	yes	63	1	63	2.2e-28	315	2.3e-28	92	95	no	yes
orf19_2708	yes	255	1	255	6.9e-131	CD36_42750	yes	257	1	255	7e-131	1265	6.9e-131	98	99	no	yes
orf19_2709	yes	427	1	427	1.1e-226	CD36_42740	yes	427	1	427	1.1e-226	2167	1.1e-226	98	99	no	yes
orf19_271	no	258	1	258	5.4e-131	CD36_82790	yes	258	1	258	5.4e-131	1266	5.4e-131	94	98	no	yes
orf19_2710	yes	214	1	214	3e-110	CD36_42730	yes	214	1	214	3e-110	1071	3e-110	92	98	no	yes
orf19_2711	yes	797	1	796	0	CD36_42720	yes	797	1	796	0	4020	0	94	97	no	yes
orf19_2711_1	yes	237	1	237	2.1e-126	CD36_42710	yes	239	3	239	2.1e-126	1223	2.1e-126	97	98	no	yes
orf19_2712	yes	765	1	765	0	CD36_42700	yes	765	1	765	0	3737	0	96	98	no	yes
orf19_2713	no	802	1	801	0	CD36_42680	no	802	1	801	0	3606	0	87	93	no	yes
orf19_2715	yes	452	1	452	2.1e-219	CD36_42670	yes	461	1	461	2.1e-219	2098	2.1e-219	91	93	no	yes
orf19_2717	yes	564	1	564	2.5e-271	CD36_42660	yes	577	1	577	2.6e-271	2587	2.5e-271	89	94	no	yes
orf19_272	yes	718	1	718	0	CD36_82800	yes	718	1	718	0	3628	0	96	98	no	yes
orf19_2720	yes	544	1	544	2.9e-274	CD36_42650	yes	544	1	544	2.9e-274	2615	2.9e-274	97	98	no	yes
orf19_2721	yes	345	1	345	2.2e-162	CD36_42640	yes	353	1	353	2.2e-162	1561	2.2e-162	84	91	no	yes
orf19_2722	yes	340	1	340	1.2e-152	CD36_42630	yes	361	1	361	1.3e-152	1469	1.2e-152	77	85	no	yes
orf19_2723	yes	148	3	148	4.3e-63	CD36_42620	yes	163	2	161	4.8e-63	633	4.3e-63	78	83	no	yes
orf19_2724	yes	498	1	332	2.5e-67	CD36_42610	yes	611	1	335	3.1e-67	666	2.5e-67	51	65	no	yes
orf19_2726	yes	312	1	311	2.2e-161	CD36_42600	yes	320	1	319	2.2e-161	1552	2.2e-161	90	94	no	yes
orf19_2727	yes	253	1	253	9.9e-123	CD36_42590	yes	260	1	260	1e-122	1188	9.9e-123	91	93	no	yes
orf19_2728	yes	589	1	589	1.4e-277	CD36_42580	yes	601	1	601	1.4e-277	2646	1.4e-277	86	92	no	yes
orf19_273	yes	335	1	335	1.1e-162	CD36_82810	yes	333	1	333	1.1e-162	1564	1.1e-162	93	96	no	yes
orf19_2733	yes	517	1	515	1.7e-248	CD36_42480	yes	519	1	517	1.7e-248	2372	1.7e-248	90	94	no	yes
orf19_2734	no	335	1	334	5.3e-163	CD36_42490	yes	334	1	334	5.3e-163	1567	5.3e-163	88	94	no	yes
orf19_2735	yes	389	1	389	4e-203	CD36_42500	yes	389	1	389	4e-203	1945	4e-203	93	96	no	yes
orf19_2736	yes	146	1	146	2e-69	CD36_42510	yes	146	1	146	2e-69	690	2e-69	95	97	no	yes
orf19_2737	yes	742	1	742	0	CD36_42520	yes	745	1	745	0	3608	0	91	95	no	yes
orf19_2738	yes	826	1	826	0	CD36_42530	yes	826	1	826	0	4179	0	97	98	no	yes
orf19_2739	yes	572	1	572	4e-266	CD36_42540	yes	572	1	572	4e-266	2538	4e-266	86	92	no	yes
orf19_274	yes	1057	1	1057	0	CD36_82820	yes	1059	1	1059	0	5054	0	91	95	no	yes
orf19_2740	yes	776	1	776	6,19998E-319	CD36_42550	yes	784	1	784	6,19998E-319	3035	6,19998E-319	77	85	no	yes
orf19_2742	yes	98	1	98	3.2e-44	CD36_42560	yes	98	1	98	3.2e-44	461	3.2e-44	92	95	no	yes
orf19_2743	yes	606	1	606	4.5e-302	CD36_42460	yes	604	1	604	4.5e-302	2877	4.5e-302	87	92	no	yes
orf19_2745	no	458	1	458	2.9e-206	CD36_42450	no	462	1	462	2.9e-206	1974	2.9e-206	83	90	no	yes
orf19_2746	yes	630	1	630	0	CD36_42440	yes	630	1	630	0	3175	0	95	98	no	yes
orf19_2747	yes	1029	1	1029	0	CD36_42430	yes	1041	1	1041	0	3740	0	76	83	no	yes
orf19_2748	yes	974	1	974	0	CD36_42420	yes	977	1	977	0	3440	0	73	80	no	yes
orf19_2749	yes	490	2	490	8.1e-223	CD36_42410	yes	478	7	478	7.9e-223	2130	8.1e-223	85	90	no	yes
orf19_275	yes	190	1	190	1.5e-91	CD36_82830	yes	191	1	191	1.5e-91	895	1.5e-91	91	96	no	yes
orf19_2751	yes	515	1	515	5.9e-248	CD36_42400	yes	506	1	506	5.8e-248	2367	5.9e-248	90	94	no	yes
orf19_2752	yes	1418	1	1418	0	CD36_42380	yes	1399	1	1399	0	6479	0	88	93	no	yes
orf19_2753	yes	944	1	917	0	CD36_42370	yes	916	1	916	0	3854	0	82	88	no	yes
orf19_2754	yes	109	1	109	2.5e-49	CD36_42360	yes	108	1	108	2.5e-49	508	2.5e-49	94	97	no	yes
orf19_2755	yes	245	1	245	4.6e-129	CD36_42350	yes	245	1	245	4.6e-129	1248	4.6e-129	98	99	no	yes
orf19_2756	yes	212	1	212	4e-108	CD36_42340	yes	212	1	212	4e-108	1051	4e-108	93	97	no	yes
orf19_2757	yes	332	1	332	1.1e-148	CD36_42330	yes	341	1	341	1.1e-148	1432	1.1e-148	80	88	no	yes
orf19_2758	yes	515	1	515	1.7e-209	CD36_42320	yes	522	1	522	1.7e-209	2004	1.7e-209	79	88	no	yes
orf19_276	yes	470	1	470	9.9e-227	CD36_82840	yes	470	1	470	9.9e-227	2167	9.9e-227	85	92	no	yes
orf19_2760	yes	1420	1	1420	0	CD36_42310	yes	1420	1	1420	0	6763	0	92	95	no	yes
orf19_2761	yes	265	1	265	4.4e-120	CD36_42300	yes	259	1	254	4.3e-120	1163	4.4e-120	86	91	no	yes
orf19_2762	yes	176	1	176	1.5e-90	CD36_42290	yes	176	1	176	1.5e-90	886	1.5e-90	96	98	no	yes
orf19_2763	yes	804	1	804	0	CD36_42280	yes	807	1	807	0	3091	0	78	88	no	yes
orf19_2765	yes	213	1	213	6.8e-95	CD36_42270	yes	220	1	220	7e-95	926	6.8e-95	88	90	no	yes
orf19_2767	yes	113	1	113	2.7e-51	CD36_42250	yes	114	1	114	2.8e-51	526	2.7e-51	94	96	no	yes
orf19_2768	yes	1155	1	1155	0	CD36_42240	yes	1164	1	1164	0	5502	0	89	94	no	yes
orf19_2769	yes	127	1	127	8.3e-55	CD36_42230	yes	130	1	130	8.5e-55	558	8.3e-55	89	92	no	yes
orf19_277	yes	514	6	513	9.1e-227	CD36_82850	yes	512	1	509	9.1e-227	2167	9.1e-227	84	91	no	yes
orf19_2770	yes	152	1	152	8.3e-75	CD36_42220	yes	150	1	150	8.2e-75	738	8.3e-75	90	97	no	yes
orf19_2770_1	yes	154	1	154	2.2e-81	CD36_42210	yes	154	1	154	2.2e-81	800	2.2e-81	96	98	no	yes
orf19_2771	yes	1141	1	1141	0	CD36_42200	yes	1132	1	1132	0	4875	0	85	91	no	yes
orf19_2772	yes	713	1	713	0	CD36_42190	yes	713	1	713	0	3736	0	97	99	no	yes
orf19_2774	yes	386	1	386	5.6e-206	CD36_42180	yes	386	1	386	5.6e-206	1972	5.6e-206	98	99	no	yes
orf19_2775	yes	284	1	284	5.9e-151	CD36_42170	yes	284	1	284	5.9e-151	1454	5.9e-151	96	98	no	yes
orf19_2778	yes	742	188	738	9.8e-240	CD36_07130	yes	1894	205	761	2.5e-239	2284	9.8e-240	84	89	no	yes
orf19_278	yes	475	1	475	9.3e-254	CD36_82860	yes	475	1	475	9.3e-254	2422	9.3e-254	97	98	no	yes
orf19_2781	yes	838	1	821	1.3e-161	CD36_07120	yes	884	1	847	7.4e-248	1550	1.3e-161	48	61	no	yes
orf19_2782	yes	175	1	175	5.7e-75	CD36_07110	yes	173	1	173	5.6e-75	739	5.7e-75	84	92	no	yes
orf19_2783	no	424	1	424	6e-180	CD36_07100	no	417	1	417	5.9e-180	1726	6e-180	81	86	no	yes
orf19_2784	yes	314	1	314	7.1e-117	CD36_07090	yes	312	1	312	7.1e-117	1132	7.1e-117	72	80	no	yes
orf19_2785	yes	174	1	174	3.3e-86	CD36_07080	yes	174	1	174	3.3e-86	845	3.3e-86	97	100	no	yes
orf19_2786	yes	1041	1	1041	0	CD36_07070	yes	1048	1	1048	0	4797	0	92	95	no	yes
orf19_2787	no	410	1	410	1.4e-175	CD36_07060	yes	408	1	408	1.4e-175	1685	1.4e-175	85	88	no	yes
orf19_2788	yes	402	1	402	1.8e-198	CD36_07050	yes	405	1	405	1.8e-198	1901	1.8e-198	85	94	no	yes
orf19_2789	yes	319	1	312	2.5e-144	CD36_07040	yes	314	1	313	2.5e-144	1391	2.5e-144	84	92	no	yes
orf19_2790	yes	364	1	364	1.3e-185	CD36_07030	yes	364	1	364	1.3e-185	1780	1.3e-185	92	96	no	yes
orf19_2791	yes	954	1	954	0	CD36_07020	yes	938	1	938	0	4155	0	84	89	no	yes
orf19_2792	yes	952	1	952	0	CD36_07010	yes	955	1	955	0	4444	0	90	95	no	yes
orf19_2794	yes	277	1	276	1.9e-126	CD36_07000	yes	267	1	267	1.8e-126	1223	1.9e-126	89	93	no	yes
orf19_2795	yes	324	1	324	3.4e-147	CD36_06990	yes	326	1	326	3.4e-147	1418	3.4e-147	87	91	no	yes
orf19_2796	yes	664	1	664	0	CD36_06980	yes	660	1	660	0	3172	0	92	96	no	yes
orf19_2798	yes	655	1	655	5,8E-312	CD36_06970	yes	654	3	654	5,8E-312	2970	5,8E-312	87	94	no	yes
orf19_2799	yes	383	1	383	2.6e-201	CD36_06960	yes	383	1	383	2.6e-201	1928	2.6e-201	96	98	no	yes
orf19_28	yes	301	1	301	3.3e-153	CD36_20870	yes	301	1	301	3.3e-153	1475	3.3e-153	96	98	no	yes
orf19_2803	yes	323	1	323	1.6e-179	CD36_83990	yes	323	1	323	1.6e-179	1723	1.6e-179	97	98	no	yes
orf19_2804	no	288	14	288	5.9e-110	CD36_83980	no	288	13	288	5.9e-110	1067	5.9e-110	73	86	no	yes
orf19_2805	yes	827	1	827	0	CD36_83970	yes	807	1	807	0	3708	0	86	92	no	yes
orf19_2808	yes	1078	1	1078	0	CD36_83960	yes	1098	1	1098	0	5338	0	93	95	no	yes
orf19_2809	no	892	1	892	0	CD36_83950	yes	887	1	887	0	4327	0	94	96	no	yes
orf19_2810	no	637	1	637	0	CD36_83940	yes	650	12	650	0	3189	0	96	97	no	yes
orf19_2812	yes	503	1	490	2.9e-232	CD36_83930	yes	499	5	497	2.9e-232	2219	2.9e-232	84	91	no	yes
orf19_2818	yes	1030	5	1030	0	CD36_27550	yes	1050	36	1050	0	4021	0	78	86	no	yes
orf19_2819	yes	217	59	217	7.8e-63	CD36_27570	no	250	80	250	9e-63	629	7.8e-63	75	83	no	yes
orf19_2820	yes	576	1	537	1.2e-266	CD36_27580	yes	616	1	565	1.3e-266	2367	1.2e-266	85	88	no	yes
orf19_2821	yes	175	1	175	7e-89	CD36_27600	yes	183	1	175	7.3e-89	870	7e-89	89	94	no	yes
orf19_2822	yes	281	3	281	7.2e-109	CD36_27620	yes	273	4	273	7e-109	1057	7.2e-109	75	87	no	yes
orf19_2823	yes	600	1	595	6.3e-196	CD36_27640	yes	650	1	625	6.8e-196	1875	6.3e-196	65	72	no	yes
orf19_2825	yes	409	1	409	1.7e-165	CD36_27670	yes	385	1	385	1.6e-165	1590	1.7e-165	80	87	no	yes
orf19_2826	yes	466	1	320	2e-115	CD36_27680	yes	425	1	305	1.8e-115	1117	2e-115	71	81	no	yes
orf19_2827	yes	788	24	788	0	CD36_27700	yes	764	21	764	0	3141	0	83	88	no	yes
orf19_2828	yes	282	1	276	4e-124	CD36_27710	yes	267	1	267	3.8e-124	1201	4e-124	84	90	no	yes
orf19_2829	yes	127	1	127	2.6e-62	CD36_27720	yes	127	1	127	2.6e-62	627	2.6e-62	93	99	no	yes
orf19_2830	yes	549	1	549	1.8e-267	CD36_27740	yes	539	1	539	1.7e-267	2551	1.8e-267	90	94	no	yes
orf19_2831	yes	289	1	289	1.4e-128	CD36_27770	yes	279	1	279	1.3e-128	1243	1.4e-128	85	89	no	yes
orf19_2832	yes	659	1	659	1.7e-296	CD36_27780	yes	659	1	659	1.7e-296	2824	1.7e-296	85	90	no	yes
orf19_2833	yes	197	1	197	4.4e-81	CD36_27800	yes	203	1	203	4.5e-81	796	4.4e-81	85	93	no	yes
orf19_2834	yes	480	1	480	9.2e-263	CD36_27810	yes	476	1	476	9.1e-263	2507	9.2e-263	97	97	no	yes
orf19_2835	yes	388	1	388	2.8e-160	CD36_27820	yes	363	1	363	2.6e-160	1541	2.8e-160	82	87	no	yes
orf19_2836	yes	163	1	163	5.3e-83	CD36_27840	yes	163	1	163	5.3e-83	815	5.3e-83	96	99	no	yes
orf19_2837	yes	323	1	323	2e-165	CD36_27850	yes	323	1	323	2e-165	1590	2e-165	93	96	no	yes
orf19_2838	yes	816	1	816	0	CD36_27860	yes	815	1	815	0	3750	0	82	91	no	yes
orf19_284	yes	218	1	217	4e-103	CD36_82960	yes	256	40	256	4.8e-103	1003	4e-103	88	92	no	yes
orf19_2841	yes	560	1	560	4.3e-294	CD36_27900	yes	560	1	560	4.3e-294	2802	4.3e-294	95	98	no	yes
orf19_2842	yes	710	25	642	3e-251	CD36_27910	yes	662	15	606	2.8e-251	2397	3e-251	79	85	no	yes
orf19_2843	yes	198	1	198	5.1e-105	CD36_27930	yes	198	1	198	5.1e-105	1022	5.1e-105	99	100	no	yes
orf19_2844	yes	828	1	828	0	CD36_27940	yes	834	1	834	0	3787	0	92	95	no	yes
orf19_2846	yes	137	1	137	1.7e-59	CD36_27950	yes	137	1	137	1.7e-59	601	1.7e-59	86	90	no	yes
orf19_2847	yes	595	1	595	2.2e-284	CD36_27960	yes	610	1	610	2.3e-284	2710	2.2e-284	88	94	no	yes
orf19_2848	yes	761	1	761	0	CD36_27980	yes	754	1	754	0	3486	0	90	95	no	yes
orf19_2849	yes	273	1	273	2.8e-146	CD36_27990	yes	273	1	273	2.8e-146	1410	2.8e-146	98	99	no	yes
orf19_285	yes	129	1	128	2.5e-61	CD36_82900	yes	128	1	128	2.4e-61	618	2.5e-61	93	96	no	yes
orf19_2850	yes	1918	1	1918	0	CD36_28000	yes	1910	1	1910	0	5108	0	58	73	no	yes
orf19_2851	no	359	1	359	1.9e-184	CD36_28010	yes	363	1	363	1.9e-184	1769	1.9e-184	93	96	no	yes
orf19_2852	yes	193	1	193	7.8e-95	CD36_28020	yes	192	1	192	7.7e-95	926	7.8e-95	93	97	no	yes
orf19_2853	yes	287	1	287	5.2e-143	CD36_28040	yes	286	2	286	5.2e-143	1379	5.2e-143	88	97	no	yes
orf19_2857	yes	843	1	843	0	CD36_28050	yes	846	1	846	0	4248	0	97	98	no	yes
orf19_2859	yes	356	59	356	1.1e-100	CD36_28070	yes	323	37	323	1e-100	979	1.1e-100	70	79	no	yes
orf19_286	yes	177	1	167	4.5e-77	CD36_82910	yes	167	1	167	4.2e-77	759	4.5e-77	83	88	no	yes
orf19_2862	yes	342	1	342	2.1e-182	CD36_28080	yes	342	1	342	2.1e-182	1750	2.1e-182	96	98	no	yes
orf19_2863	yes	166	1	166	7.4e-84	CD36_28090	yes	166	1	166	7.4e-84	823	7.4e-84	93	97	no	yes
orf19_2863_1	yes	182	1	182	1.2e-95	CD36_28100	yes	182	1	182	1.2e-95	934	1.2e-95	92	93	no	yes
orf19_2864_1	yes	149	1	149	6e-81	CD36_28120	yes	149	1	149	6e-81	796	6e-81	100	100	no	yes
orf19_2867	yes	672	1	672	0	CD36_46130	yes	674	1	674	0	3246	0	93	97	no	yes
orf19_2868	no	160	1	160	9.4e-79	CD36_46120	no	160	1	160	9.4e-79	775	9.4e-79	88	96	no	yes
orf19_2869	no	169	6	165	2e-76	CD36_46110	no	163	4	163	1.9e-76	753	2e-76	86	93	no	yes
orf19_287	yes	194	1	194	1.4e-102	CD36_82920	yes	194	1	194	1.4e-102	999	1.4e-102	96	98	no	yes
orf19_2870	yes	143	1	143	1.1e-67	CD36_46100	yes	143	1	143	1.1e-67	675	1.1e-67	88	94	no	yes
orf19_2871	yes	641	1	641	0	CD36_46090	yes	641	1	641	0	3382	0	99	99	no	yes
orf19_2873	yes	1461	1	1461	0	CD36_46080	yes	1461	1	1461	0	7202	0	95	97	no	yes
orf19_2875	yes	274	1	274	1.6e-143	CD36_46070	yes	274	1	274	1.6e-143	1384	1.6e-143	96	98	no	yes
orf19_2876	yes	251	1	251	1.4e-102	CD36_46060	yes	253	1	253	1.4e-102	998	1.4e-102	80	86	no	yes
orf19_2877	yes	567	1	567	2.1e-299	CD36_46050	yes	567	1	567	2.1e-299	2852	2.1e-299	97	98	no	yes
orf19_2879	no	1308	1	1223	0	CD36_46030	no	1279	1	1233	0	3862	0	68	78	no	yes
orf19_288	yes	614	1	614	0	CD36_82930	yes	614	1	614	0	3194	0	96	99	no	yes
orf19_2881	yes	996	1	996	0	CD36_46020	yes	986	1	986	0	4691	0	89	94	no	yes
orf19_2882	no	591	1	591	7,1E-313	CD36_46010	yes	591	1	591	7,1E-313	2979	7,1E-313	97	99	no	yes
orf19_2883	yes	330	1	330	2e-156	CD36_46000	yes	326	1	326	2e-156	1505	2e-156	85	91	no	yes
orf19_2884	yes	1060	129	1060	0	CD36_45990	yes	1031	121	1031	0	4100	0	85	92	no	yes
orf19_2885	yes	543	1	527	1.2e-226	CD36_45980	yes	646	77	624	1.4e-226	2165	1.2e-226	78	85	no	yes
orf19_2886	yes	423	1	423	2.8e-205	CD36_45970	yes	417	1	417	2.8e-205	1965	2.8e-205	91	94	no	yes
orf19_2887	yes	204	1	204	4.4e-102	CD36_45960	yes	212	1	212	4.6e-102	994	4.4e-102	91	94	no	yes
orf19_2888	yes	224	5	223	9.3e-73	CD36_45950	yes	226	3	224	9.4e-73	717	9.3e-73	73	80	no	yes
orf19_2889	yes	145	1	145	1e-36	CD36_45940	yes	163	9	163	1.2e-36	389	1e-36	55	67	no	yes
orf19_2890	yes	409	1	409	5.7e-186	CD36_45930	yes	402	1	402	5.6e-186	1783	5.7e-186	84	92	no	yes
orf19_2891	yes	543	1	349	4.8e-251	CD36_45920	yes	568	1	348	5e-251	1561	4.8e-251	86	93	no	yes
orf19_2892	yes	878	1	878	0	CD36_45910	yes	869	1	869	0	3722	0	85	92	no	yes
orf19_2893	yes	845	1	845	0	CD36_45900	yes	832	1	832	0	3666	0	85	91	no	yes
orf19_2895	yes	267	1	267	3.5e-134	CD36_45890	yes	267	1	267	3.5e-134	1296	3.5e-134	98	99	no	yes
orf19_2896	yes	281	1	281	3.4e-148	CD36_45880	yes	281	1	281	3.4e-148	1428	3.4e-148	95	98	no	yes
orf19_2897	no	280	1	280	9.3e-146	CD36_45870	yes	280	1	280	9.3e-146	1405	9.3e-146	96	97	no	yes
orf19_2898	yes	561	1	561	0	CD36_45860	yes	561	1	561	0	2937	0	98	99	no	yes
orf19_2899	no	262	1	262	1.9e-121	CD36_45850	yes	259	1	259	1.8e-121	1176	1.9e-121	87	92	no	yes
orf19_29	yes	323	1	322	1.4e-157	CD36_20880	yes	322	1	321	1.4e-157	1516	1.4e-157	90	96	no	yes
orf19_290	yes	1447	1	1447	0	CD36_82940	yes	1453	1	1453	0	6580	0	86	92	no	yes
orf19_2901	yes	611	1	587	1.3e-194	CD36_45840	yes	578	1	578	1.2e-194	1863	1.3e-194	68	78	no	yes
orf19_2903	yes	917	1	917	0	CD36_45830	yes	917	1	917	0	4479	0	92	97	no	yes
orf19_2906	yes	296	1	268	6.5e-48	CD36_45820	yes	287	19	269	6.3e-48	491	6.5e-48	44	57	no	yes
orf19_2907_1	yes	98	1	98	1.3e-45	CD36_45810	yes	98	1	98	1.3e-45	474	1.3e-45	94	95	no	yes
orf19_2908	yes	358	1	358	4.6e-176	CD36_45800	yes	358	1	358	4.6e-176	1690	4.6e-176	89	94	no	yes
orf19_2909	yes	350	1	350	4.3e-189	CD36_45790	yes	350	1	350	4.3e-189	1813	4.3e-189	97	99	no	yes
orf19_291	yes	306	1	240	1.4e-122	CD36_82950	yes	240	1	240	1.1e-122	1187	1.4e-122	93	97	no	yes
orf19_2910	yes	236	1	236	1.7e-117	CD36_45780	yes	236	1	236	1.7e-117	1139	1.7e-117	90	95	no	yes
orf19_2911	yes	790	1	790	0	CD36_45770	yes	778	1	778	0	3667	0	89	93	no	yes
orf19_2914	yes	438	1	438	7.1e-214	CD36_45760	yes	437	1	437	7.1e-214	2046	7.1e-214	90	94	no	yes
orf19_2915	yes	695	1	695	0	CD36_45750	yes	697	1	697	0	3400	0	91	96	no	yes
orf19_2916	no	226	1	226	3.2e-102	CD36_45740	no	225	1	225	3.2e-102	995	3.2e-102	84	91	no	yes
orf19_2917	yes	526	1	526	2.7e-273	CD36_45730	yes	526	1	526	2.7e-273	2606	2.7e-273	96	99	no	yes
orf19_2917_1	yes	69	1	69	6.5e-27	CD36_nTAR4_49	yes	69	1	69	6.5e-27	301	6.5e-27	88	98	no	yes
orf19_2919	yes	1140	1	1140	0	CD36_45720	yes	1132	1	1132	0	5041	0	86	92	no	yes
orf19_2920	yes	184	1	184	3.8e-97	CD36_45710	yes	184	1	184	3.8e-97	948	3.8e-97	98	100	no	yes
orf19_2921	yes	502	1	502	5.3e-240	CD36_45700	yes	502	1	502	5.3e-240	2292	5.3e-240	86	93	no	yes
orf19_2922	no	205	1	204	2e-83	CD36_45690	no	205	1	204	2e-83	818	2e-83	78	88	no	yes
orf19_2923	yes	475	1	475	1.4e-243	CD36_45680	yes	475	1	475	1.4e-243	2326	1.4e-243	94	97	no	yes
orf19_2925	yes	165	1	165	1e-61	CD36_02220	yes	186	36	185	1.2e-61	620	1e-61	76	83	no	yes
orf19_2926	yes	830	436	830	1.7e-263	CD36_02230	yes	860	435	860	1.8e-263	1268	1.7e-263	64	74	no	yes
orf19_2927	yes	444	1	444	3.9e-220	CD36_02240	yes	446	1	446	3.9e-220	2105	3.9e-220	88	93	no	yes
orf19_2928	yes	357	1	357	3.4e-164	CD36_02250	yes	353	1	352	3.4e-164	1578	3.4e-164	88	92	no	yes
orf19_2929	yes	1897	1	1897	0	CD36_02270	yes	1897	1	1897	0	9981	0	98	99	no	yes
orf19_2930	yes	648	1	648	0	CD36_02290	yes	639	1	639	0	3178	0	94	95	no	yes
orf19_2933	yes	333	1	331	1e-168	CD36_02300	yes	335	1	331	1e-168	1621	1e-168	92	96	no	yes
orf19_2934	yes	176	1	176	1.3e-84	CD36_02310	yes	177	1	177	1.3e-84	830	1.3e-84	91	94	no	yes
orf19_2935	yes	220	1	220	4.7e-119	CD36_02320	yes	220	1	220	4.7e-119	1154	4.7e-119	99	100	no	yes
orf19_2936	yes	156	1	154	7.2e-64	CD36_02330	yes	166	1	148	7.7e-64	640	7.2e-64	83	88	no	yes
orf19_2937	yes	252	1	252	5.8e-136	CD36_02340	yes	252	1	252	5.8e-136	1313	5.8e-136	97	99	no	yes
orf19_2938	yes	673	7	673	2e-300	CD36_02350	yes	670	4	670	2e-300	2861	2e-300	83	90	no	yes
orf19_2939	yes	208	1	208	4.5e-102	CD36_02360	yes	208	1	208	4.5e-102	994	4.5e-102	97	98	no	yes
orf19_2940	yes	243	1	243	2e-114	CD36_02370	yes	241	1	241	2e-114	1110	2e-114	91	94	no	yes
orf19_2941	no	578	1	578	5.2e-264	CD36_02380	yes	574	1	574	5.2e-264	2518	5.2e-264	89	91	no	yes
orf19_2942	yes	586	1	586	8,5E-310	CD36_02390	yes	586	1	586	8,5E-310	2950	8,5E-310	97	98	no	yes
orf19_2945	yes	564	1	564	2.8e-306	CD36_02400	no	564	1	564	2.8e-306	2917	2.8e-306	96	98	no	yes
orf19_2947	yes	292	1	292	4e-150	CD36_02410	yes	292	1	292	4e-150	1446	4e-150	97	99	no	yes
orf19_2948	yes	249	1	247	3.7e-118	CD36_02420	yes	249	1	247	3.7e-118	1145	3.7e-118	87	95	no	yes
orf19_2949	yes	1462	1	1462	0	CD36_02430	yes	1477	1	1477	0	7219	0	93	95	no	yes
orf19_295	yes	365	11	365	2.1e-166	CD36_82970	yes	352	4	352	2e-166	1599	2.1e-166	86	92	no	yes
orf19_2951	yes	359	1	359	8.7e-182	CD36_02440	yes	359	1	359	8.7e-182	1744	8.7e-182	96	98	no	yes
orf19_2952	yes	479	2	479	2e-258	CD36_02450	yes	478	1	478	2e-258	2466	2e-258	94	97	no	yes
orf19_2953	yes	171	1	171	3e-85	CD36_02460	yes	171	1	171	3e-85	836	3e-85	98	100	no	yes
orf19_2954	yes	200	1	200	4.9e-107	CD36_02470	yes	200	1	200	4.9e-107	1041	4.9e-107	96	97	no	yes
orf19_2956	yes	275	1	275	1e-134	CD36_02480	yes	272	1	272	9.9e-135	1301	1e-134	91	95	no	yes
orf19_2957	no	808	1	808	0	CD36_02490	no	808	1	808	0	3981	0	90	94	no	yes
orf19_2958	yes	842	1	840	0	CD36_02500	yes	843	1	841	0	3437	0	77	86	no	yes
orf19_2959_1	yes	57	1	57	1.9e-25	CD36_nTAR1_21	yes	57	1	57	1.9e-25	288	1.9e-25	100	100	no	yes
orf19_296	yes	136	1	136	5.3e-67	CD36_82980	yes	136	1	136	5.3e-67	669	5.3e-67	96	98	no	yes
orf19_2960	yes	496	1	496	5.6e-268	CD36_02510	yes	496	1	496	5.6e-268	2556	5.6e-268	98	100	no	yes
orf19_2961	yes	397	1	397	1.2e-185	CD36_02520	yes	393	1	393	1.2e-185	1780	1.2e-185	83	91	no	yes
orf19_2962	yes	295	1	295	4.6e-110	CD36_02530	yes	291	1	291	4.5e-110	1068	4.6e-110	74	82	no	yes
orf19_2963	yes	306	1	306	7.9e-159	CD36_02540	yes	306	1	306	7.9e-159	1528	7.9e-159	94	96	no	yes
orf19_2964	yes	795	1	794	0	CD36_02550	yes	794	1	793	0	4053	0	96	98	no	yes
orf19_2965	yes	350	1	350	1.2e-186	CD36_02560	yes	350	1	350	1.2e-186	1790	1.2e-186	98	99	no	yes
orf19_2965_1	yes	63	1	63	3.4e-27	CD36_02570	yes	63	1	63	3.4e-27	304	3.4e-27	100	100	no	yes
orf19_2966	yes	252	1	252	1.8e-137	CD36_02580	yes	269	18	269	1.9e-137	1327	1.8e-137	98	98	no	yes
orf19_2967	yes	350	1	350	5e-188	CD36_02590	yes	350	1	350	5e-188	1803	5e-188	98	99	no	yes
orf19_2968	yes	200	1	188	7.8e-68	CD36_02600	yes	193	1	186	7.6e-68	675	7.8e-68	70	81	no	yes
orf19_2969	yes	852	1	852	0	CD36_02610	yes	846	1	846	0	4209	0	93	97	no	yes
orf19_297	yes	163	1	163	8.6e-83	CD36_82870	yes	163	1	163	8.6e-83	813	8.6e-83	96	100	no	yes
orf19_2970	yes	1404	1	1404	0	CD36_02620	yes	1404	1	1404	0	7063	0	96	98	no	yes
orf19_2971	yes	589	1	589	8.5e-278	CD36_02630	yes	587	1	587	8.5e-278	2648	8.5e-278	87	93	no	yes
orf19_2972	yes	571	1	571	6.2e-286	CD36_02640	yes	561	1	561	6.1e-286	2725	6.2e-286	91	95	no	yes
orf19_2973	yes	679	1	679	1,1E-313	CD36_02650	yes	683	1	683	1,1E-313	2986	1,1E-313	87	90	no	yes
orf19_2974	yes	200	1	200	2e-103	CD36_02660	yes	200	1	200	2e-103	1007	2e-103	98	99	no	yes
orf19_2975	yes	288	1	288	3.2e-143	CD36_02670	yes	289	1	289	3.2e-143	1381	3.2e-143	91	96	no	yes
orf19_2977	yes	252	1	252	4.1e-119	CD36_02680	yes	253	1	253	4.1e-119	1154	4.1e-119	86	94	no	yes
orf19_2978	yes	124	1	124	1.5e-55	CD36_02690	yes	124	1	124	1.5e-55	565	1.5e-55	89	95	no	yes
orf19_2980	yes	725	1	725	8.4e-305	CD36_02700	yes	718	1	717	8.4e-305	2902	8.4e-305	76	87	no	yes
orf19_2982	yes	476	1	474	3.9e-232	CD36_02710	yes	476	1	474	3.9e-232	2218	3.9e-232	91	94	no	yes
orf19_2983	yes	370	1	370	8e-193	CD36_02720	yes	370	1	370	8e-193	1848	8e-193	94	97	no	yes
orf19_2984	yes	455	1	455	5.5e-244	CD36_02730	yes	455	1	455	5.5e-244	2330	5.5e-244	95	98	no	yes
orf19_2985	yes	172	1	166	2.9e-80	CD36_02740	yes	168	1	166	2.9e-80	789	2.9e-80	90	95	no	yes
orf19_2986	yes	125	1	125	7.3e-63	CD36_02750	yes	126	1	126	7.3e-63	632	7.3e-63	98	98	no	yes
orf19_2987	yes	595	1	595	4.9e-305	CD36_02760	yes	595	1	595	4.9e-305	2905	4.9e-305	94	95	no	yes
orf19_2988	yes	421	1	421	1.3e-218	CD36_02770	yes	421	1	421	1.3e-218	2091	1.3e-218	91	96	no	yes
orf19_2989	yes	342	1	342	2.1e-173	CD36_02780	yes	342	1	342	2.1e-173	1665	2.1e-173	94	97	no	yes
orf19_299	yes	470	1	470	4.3e-242	CD36_83010	yes	470	1	470	4.3e-242	2312	4.3e-242	90	94	no	yes
orf19_2990	yes	438	1	438	3e-245	CD36_02790	yes	438	1	438	3e-245	2342	3e-245	95	98	no	yes
orf19_2991	yes	586	1	586	8,2E-312	CD36_02800	yes	586	1	586	8,2E-312	2969	8,2E-312	95	97	no	yes
orf19_2992	yes	106	1	106	1.9e-48	CD36_02810	yes	106	1	106	1.9e-48	500	1.9e-48	97	97	no	yes
orf19_2994	yes	202	1	202	1.2e-101	CD36_02820	yes	202	1	202	1.2e-101	990	1.2e-101	97	99	no	yes
orf19_2994_1	yes	142	1	142	5.1e-72	CD36_02830	yes	142	1	142	5.1e-72	712	5.1e-72	100	100	no	yes
orf19_2995	yes	252	1	252	3.1e-114	CD36_02840	yes	251	1	251	3.1e-114	1108	3.1e-114	83	91	no	yes
orf19_2996	yes	1051	1	1051	0	CD36_02850	yes	1047	1	1047	0	4692	0	86	92	no	yes
orf19_2998	yes	209	1	209	2.2e-102	CD36_02860	yes	205	1	205	2.1e-102	997	2.2e-102	91	94	no	yes
orf19_30	yes	1223	1	1223	0	CD36_20890	yes	1222	1	1222	0	6221	0	97	99	no	yes
orf19_300	yes	527	1	527	5.8e-278	CD36_83020	yes	527	1	527	5.8e-278	2650	5.8e-278	96	98	no	yes
orf19_3000	yes	805	1	805	0	CD36_02870	yes	806	1	806	0	3439	0	84	91	no	yes
orf19_3001	yes	200	1	200	2.5e-103	CD36_02880	yes	200	1	200	2.5e-103	1006	2.5e-103	99	99	no	yes
orf19_3002	yes	256	1	256	1.6e-133	CD36_02890	yes	256	1	256	1.6e-133	1290	1.6e-133	100	100	no	yes
orf19_3003	yes	1417	1	1417	0	CD36_02900	yes	1417	1	1417	0	7136	0	96	98	no	yes
orf19_3003_1	yes	176	1	176	1.3e-89	CD36_02910	yes	176	1	176	1.3e-89	877	1.3e-89	100	100	no	yes
orf19_3004	yes	410	1	410	8.5e-190	CD36_02920	yes	413	1	413	8.6e-190	1819	8.5e-190	89	93	no	yes
orf19_3006	yes	584	1	584	6.6e-303	CD36_02930	yes	584	1	584	6.6e-303	2885	6.6e-303	97	98	no	yes
orf19_3007	yes	158	1	158	1.4e-69	CD36_02940	yes	157	1	157	1.4e-69	691	1.4e-69	84	90	no	yes
orf19_3007_2	yes	221	1	221	4.3e-116	CD36_02950	yes	221	1	221	4.3e-116	1126	4.3e-116	94	98	no	yes
orf19_3008	yes	323	1	323	6.4e-169	CD36_02960	yes	323	1	323	6.4e-169	1623	6.4e-169	95	96	no	yes
orf19_3009	yes	655	1	655	2.1e-282	CD36_02970	yes	668	1	668	2.1e-282	2691	2.1e-282	81	89	no	yes
orf19_301	yes	753	1	737	2e-213	CD36_83030	yes	1373	1	735	3.7e-213	2037	2e-213	60	73	no	yes
orf19_3010	yes	287	1	287	1.5e-132	CD36_02980	yes	303	2	303	1.6e-132	1280	1.5e-132	84	91	no	yes
orf19_3010_1	yes	423	1	423	1.7e-205	CD36_02990	yes	426	1	426	1.7e-205	1967	1.7e-205	93	97	no	yes
orf19_3012	yes	1065	5	1012	0	CD36_03000	yes	1081	5	1021	0	4416	0	86	90	no	yes
orf19_3013	yes	397	1	397	4.2e-215	CD36_03010	yes	397	1	397	4.2e-215	2058	4.2e-215	100	100	no	yes
orf19_3014	yes	264	1	264	3.5e-134	CD36_03020	yes	265	1	265	3.5e-134	1296	3.5e-134	99	99	no	yes
orf19_3015	yes	564	1	564	1.8e-288	CD36_03030	yes	564	1	564	1.8e-288	2749	1.8e-288	95	98	no	yes
orf19_3016	yes	141	1	141	3e-74	CD36_03040	yes	141	1	141	3e-74	733	3e-74	97	99	no	yes
orf19_3018	yes	406	1	406	1.2e-190	CD36_03050	yes	407	1	407	1.2e-190	1827	1.2e-190	83	91	no	yes
orf19_3019	yes	678	1	673	0	CD36_03060	yes	677	2	677	0	3176	0	91	95	no	yes
orf19_302	yes	160	1	158	2.4e-80	CD36_83040	yes	158	1	158	2.4e-80	790	2.4e-80	95	98	no	yes
orf19_3021	yes	376	1	376	3.4e-176	CD36_03070	yes	376	1	376	3.4e-176	1691	3.4e-176	83	90	no	yes
orf19_3022	yes	310	1	310	1.4e-161	CD36_03080	yes	310	1	310	1.4e-161	1554	1.4e-161	94	97	no	yes
orf19_3023	yes	627	1	627	9,89999E-319	CD36_03090	yes	627	1	627	9,89999E-319	3034	9,89999E-319	94	97	no	yes
orf19_3026	yes	467	1	467	1.6e-242	CD36_03100	yes	467	1	467	1.6e-242	2316	1.6e-242	96	98	no	yes
orf19_3027	yes	428	1	428	6.3e-231	CD36_03110	yes	428	1	428	6.3e-231	2207	6.3e-231	97	98	no	yes
orf19_3029	yes	502	1	502	3.5e-266	CD36_03120	yes	502	1	502	3.5e-266	2539	3.5e-266	96	98	no	yes
orf19_3030	yes	529	1	529	1e-264	CD36_03130	yes	529	1	529	1e-264	2525	1e-264	90	96	no	yes
orf19_3031	yes	293	1	293	2.3e-156	CD36_03140	yes	293	1	293	2.3e-156	1505	2.3e-156	98	99	no	yes
orf19_3034	yes	622	1	622	0	CD36_03150	yes	622	1	622	0	3181	0	98	99	no	yes
orf19_3035	yes	1410	1	1410	0	CD36_03160	yes	1406	1	1406	0	7020	0	95	97	no	yes
orf19_3037	yes	629	1	629	0	CD36_03170	yes	627	1	627	0	3182	0	97	98	no	yes
orf19_3038	yes	888	1	888	0	CD36_03180	yes	888	1	888	0	4525	0	96	98	no	yes
orf19_304	yes	505	1	505	4.3e-261	CD36_83050	yes	505	1	505	4.3e-261	2491	4.3e-261	93	97	no	yes
orf19_3040	yes	425	1	425	1.3e-230	CD36_03190	yes	425	1	425	1.3e-230	2204	1.3e-230	96	98	no	yes
orf19_3041	yes	649	1	649	0	CD36_03200	yes	649	1	649	0	3240	0	94	96	no	yes
orf19_3042	yes	274	1	274	5.7e-116	CD36_03210	yes	274	1	274	5.7e-116	1124	5.7e-116	78	87	no	yes
orf19_3043	yes	351	1	351	6.7e-184	CD36_03220	yes	351	1	351	6.7e-184	1764	6.7e-184	93	98	no	yes
orf19_3045	yes	478	1	478	4.3e-233	CD36_03230	yes	478	1	478	4.3e-233	2227	4.3e-233	88	94	no	yes
orf19_3047	yes	1209	1	1209	0	CD36_03240	yes	1209	1	1209	0	5969	0	93	97	no	yes
orf19_3048	yes	990	1	990	0	CD36_03250	yes	984	1	984	0	4473	0	87	92	no	yes
orf19_3049	no	469	1	469	2.8e-238	CD36_03260	yes	472	1	470	2.8e-238	2276	2.8e-238	91	95	no	yes
orf19_305	yes	416	1	416	4.4e-209	CD36_83060	yes	416	1	416	4.4e-209	2001	4.4e-209	91	95	no	yes
orf19_3050	yes	958	1	958	0	CD36_03270	yes	960	1	960	0	4792	0	95	97	no	yes
orf19_3051	yes	293	1	293	3.7e-156	CD36_03280	yes	293	1	293	3.7e-156	1503	3.7e-156	95	98	no	yes
orf19_3052	yes	207	1	207	5.2e-108	CD36_03290	yes	207	1	207	5.2e-108	1050	5.2e-108	98	99	no	yes
orf19_3053	yes	181	1	181	8.5e-93	CD36_03300	yes	181	1	181	8.5e-93	907	8.5e-93	95	98	no	yes
orf19_3054	yes	481	1	481	1.6e-242	CD36_03310	yes	481	1	481	1.6e-242	2316	1.6e-242	94	97	no	yes
orf19_3055	yes	565	1	565	4.1e-289	CD36_03320	yes	565	1	565	4.1e-289	2755	4.1e-289	94	98	no	yes
orf19_3057	yes	167	1	167	9.4e-84	CD36_03330	yes	167	1	167	9.4e-84	822	9.4e-84	95	98	no	yes
orf19_3058	yes	480	1	480	5.3e-251	CD36_03340	yes	480	1	480	5.3e-251	2396	5.3e-251	96	98	no	yes
orf19_3059	yes	344	1	344	5.4e-184	CD36_03350	yes	344	1	344	5.4e-184	1765	5.4e-184	99	100	no	yes
orf19_306	yes	619	15	619	8.2e-278	CD36_83070	yes	612	2	612	8.1e-278	2648	8.2e-278	85	91	no	yes
orf19_3060	yes	275	1	275	2.3e-135	CD36_03360	yes	275	1	275	2.3e-135	1307	2.3e-135	93	97	no	yes
orf19_3061	yes	183	1	183	6.3e-100	CD36_03370	yes	196	14	196	6.7e-100	974	6.3e-100	98	99	no	yes
orf19_3062	yes	1179	1	1179	0	CD36_03390	yes	1177	1	1177	0	5115	0	85	92	no	yes
orf19_3063	yes	237	1	237	1.2e-107	CD36_03400	yes	239	1	239	1.2e-107	1046	1.2e-107	88	91	no	yes
orf19_3064	yes	168	1	168	3.8e-87	CD36_03410	yes	168	1	168	3.8e-87	854	3.8e-87	94	98	no	yes
orf19_3065	yes	361	1	361	6.2e-188	CD36_03420	yes	361	1	361	6.2e-188	1802	6.2e-188	94	97	no	yes
orf19_3066	yes	1145	1	1145	0	CD36_03430	yes	1161	1	1161	0	4981	0	85	91	no	yes
orf19_307	yes	490	1	490	2e-219	CD36_83080	yes	488	1	488	2e-219	2098	2e-219	84	88	no	yes
orf19_3071	yes	894	1	893	0	CD36_80730	yes	873	1	872	0	3908	0	85	90	no	yes
orf19_3076	yes	132	4	131	7.2e-58	CD36_01810	yes	137	7	134	7.5e-58	586	7.2e-58	87	94	no	yes
orf19_3077	yes	686	1	665	6.3e-274	CD36_46690	yes	665	1	664	6.1e-274	2611	6.3e-274	78	85	no	yes
orf19_308	yes	511	1	511	1.2e-261	CD36_83090	yes	511	1	511	1.2e-261	2496	1.2e-261	94	97	no	yes
orf19_3080	yes	1046	10	1045	0	CD36_46680	yes	1218	182	1217	0	3579	0	70	82	no	yes
orf19_3083	yes	400	1	400	6.6e-192	CD36_46660	yes	403	1	403	6.7e-192	1839	6.6e-192	84	89	no	yes
orf19_3084	yes	293	1	293	2.2e-133	CD36_46670	yes	294	1	294	2.2e-133	1288	2.2e-133	84	91	no	yes
orf19_3086	yes	785	1	785	0	CD36_46650	yes	787	1	787	0	3773	0	94	97	no	yes
orf19_3087	yes	151	1	151	1.6e-80	CD36_46640	yes	151	1	151	1.6e-80	792	1.6e-80	100	100	no	yes
orf19_3087_1	yes	80	1	80	8.5e-35	CD36_nTAR4_57	yes	81	1	81	8.6e-35	374	8.5e-35	90	92	no	yes
orf19_3088	yes	179	39	179	9.3e-59	CD36_46620	yes	142	5	142	7.4e-59	594	9.3e-59	84	90	no	yes
orf19_3089	yes	194	1	194	1e-99	CD36_46610	yes	194	1	194	1e-99	972	1e-99	95	99	no	yes
orf19_3091	yes	1434	1	1286	0	CD36_46600	yes	1330	1	1285	0	3331	0	59	70	no	yes
orf19_3093	yes	873	1	873	0	CD36_46590	yes	873	1	873	0	4291	0	96	98	no	yes
orf19_3097	yes	401	1	401	6.9e-213	CD36_46580	yes	401	1	401	6.9e-213	2037	6.9e-213	98	99	no	yes
orf19_3098	yes	1987	1	1987	0	CD36_46570	yes	1985	1	1985	0	9260	0	90	95	no	yes
orf19_3099	yes	369	1	369	6.9e-187	CD36_46560	yes	369	1	369	6.9e-187	1792	6.9e-187	95	98	no	yes
orf19_31	yes	251	1	251	6e-127	CD36_20900	yes	249	1	249	5.9e-127	1228	6e-127	89	93	no	yes
orf19_310	yes	506	1	504	1.6e-254	CD36_83100	yes	506	1	504	1.6e-254	2429	1.6e-254	88	93	no	yes
orf19_3100	yes	1038	1	1038	0	CD36_46550	yes	1039	1	1039	0	4746	0	90	95	no	yes
orf19_3102	yes	213	1	213	9.6e-107	CD36_46540	yes	210	1	210	9.5e-107	1038	9.6e-107	93	95	no	yes
orf19_3103	yes	1448	1	1448	0	CD36_46530	yes	1448	1	1448	0	7376	0	98	99	no	yes
orf19_3104	yes	296	1	296	4e-166	CD36_46520	yes	296	1	296	4e-166	1597	4e-166	97	99	no	yes
orf19_3105	yes	519	1	519	8.6e-277	CD36_46510	yes	519	1	519	8.6e-277	2639	8.6e-277	93	97	no	yes
orf19_3106	yes	252	1	252	2.6e-133	CD36_46500	yes	252	1	252	2.6e-133	1288	2.6e-133	94	97	no	yes
orf19_3107	no	148	1	148	3.7e-67	CD36_46490	yes	148	1	148	3.7e-67	670	3.7e-67	83	90	no	yes
orf19_3108	yes	175	1	175	8.6e-79	CD36_46480	yes	175	1	175	8.6e-79	775	8.6e-79	82	90	no	yes
orf19_3109	no	208	1	208	4e-99	CD36_46470	yes	216	8	215	4.1e-99	966	4e-99	86	95	no	yes
orf19_3110	yes	692	1	692	0	CD36_46460	yes	692	1	692	0	3335	0	89	96	no	yes
orf19_3111	no	299	1	299	2.5e-148	CD36_46450	no	299	1	299	2.5e-148	1429	2.5e-148	86	92	no	yes
orf19_3112	no	468	1	468	2.4e-232	CD36_46440	yes	468	1	468	2.4e-232	2220	2.4e-232	92	95	no	yes
orf19_3113	yes	142	1	142	2.3e-57	CD36_46430	yes	148	1	148	2.4e-57	581	2.3e-57	77	89	no	yes
orf19_3114	yes	247	1	247	1.1e-121	CD36_46420	yes	271	1	247	1.2e-121	1178	1.1e-121	91	95	no	yes
orf19_3115	yes	388	1	386	6.7e-171	CD36_46410	yes	382	1	382	6.6e-171	1641	6.7e-171	84	89	no	yes
orf19_3116	yes	240	1	240	6.9e-128	CD36_46400	yes	240	1	240	6.9e-128	1237	6.9e-128	98	99	no	yes
orf19_3117	no	147	1	147	1.6e-73	CD36_46390	yes	145	1	145	1.6e-73	726	1.6e-73	93	95	no	yes
orf19_3120	no	579	1	579	9.6e-295	CD36_46380	no	579	1	579	9.6e-295	2808	9.6e-295	94	96	no	yes
orf19_3121	no	245	37	245	3.1e-110	CD36_46370	no	209	1	209	2.6e-110	1071	3.1e-110	92	97	no	yes
orf19_3122	yes	393	1	393	1e-204	CD36_46360	yes	393	1	393	1e-204	1960	1e-204	96	98	no	yes
orf19_3122_2	yes	93	1	93	5.2e-43	CD36_46350	yes	93	1	93	5.2e-43	450	5.2e-43	91	92	no	yes
orf19_3123	yes	430	1	430	7.1e-223	CD36_46340	yes	430	1	430	7.1e-223	2131	7.1e-223	99	99	no	yes
orf19_3123_2	yes	147	1	147	8e-71	CD36_46330	yes	147	1	147	8e-71	702	8e-71	90	94	no	yes
orf19_3124	yes	371	1	370	1.5e-205	CD36_46320	yes	371	1	370	1.5e-205	1968	1.5e-205	97	98	no	yes
orf19_3126	yes	559	1	559	1.3e-292	CD36_46300	yes	559	1	559	1.3e-292	2788	1.3e-292	99	99	no	yes
orf19_3127	yes	385	1	385	2.4e-175	CD36_46280	yes	383	1	383	2.4e-175	1683	2.4e-175	82	87	no	yes
orf19_3128	yes	640	1	640	0	CD36_46270	yes	640	1	640	0	3160	0	97	99	no	yes
orf19_3129	yes	458	1	458	1.2e-237	CD36_46260	yes	458	1	458	1.2e-237	2270	1.2e-237	99	99	no	yes
orf19_3130	yes	273	1	273	8.3e-147	CD36_46250	yes	273	1	273	8.3e-147	1415	8.3e-147	99	99	no	yes
orf19_3131	yes	432	1	432	3.2e-227	CD36_46240	yes	432	1	432	3.2e-227	2172	3.2e-227	95	97	no	yes
orf19_3132	yes	626	1	626	0	CD36_46230	yes	626	1	626	0	3073	0	94	97	no	yes
orf19_3133	yes	650	1	650	0	CD36_46220	yes	650	1	650	0	3329	0	98	98	no	yes
orf19_3135	yes	593	1	593	5.5e-290	CD36_46200	yes	592	1	592	5.5e-290	2763	5.5e-290	88	95	no	yes
orf19_3136	yes	458	1	458	5e-241	CD36_46190	yes	458	1	458	5e-241	2302	5e-241	98	99	no	yes
orf19_3138	yes	316	1	316	1.7e-168	CD36_46180	yes	315	1	315	1.7e-168	1619	1.7e-168	98	99	no	yes
orf19_3139	yes	372	1	372	2.6e-194	CD36_46170	yes	372	1	372	2.6e-194	1862	2.6e-194	94	98	no	yes
orf19_314	yes	999	1	999	0	CD36_83110	yes	1000	1	1000	0	4692	0	91	95	no	yes
orf19_3140_1	yes	149	1	149	7.1e-78	CD36_46160	yes	149	1	149	7.1e-78	767	7.1e-78	98	100	no	yes
orf19_3141	yes	906	1	906	0	CD36_46150	yes	894	1	894	0	4175	0	89	93	no	yes
orf19_3142	yes	399	1	399	4.5e-202	CD36_46140	yes	398	1	398	4.5e-202	1935	4.5e-202	94	97	no	yes
orf19_3147	yes	246	1	246	1.2e-95	CD36_21050	yes	231	4	231	1.1e-95	933	1.2e-95	80	84	no	yes
orf19_3148	yes	861	86	859	2.8e-248	CD36_21040	yes	835	67	835	2.7e-248	2368	2.8e-248	67	78	no	yes
orf19_3149	yes	317	1	317	2.2e-161	CD36_21030	yes	314	1	314	2.2e-161	1552	2.2e-161	98	98	no	yes
orf19_315	yes	204	1	204	2.1e-81	CD36_83120	yes	205	1	205	2.1e-81	799	2.1e-81	80	90	no	yes
orf19_3150	yes	345	1	345	4.5e-155	CD36_21020	yes	348	1	348	4.6e-155	1492	4.5e-155	81	91	no	yes
orf19_3151	yes	388	1	388	4.1e-148	CD36_21010	no	383	1	383	4e-148	1426	4.1e-148	75	82	no	yes
orf19_3152	yes	671	55	671	0	CD36_21000	yes	617	1	617	0	3240	0	95	98	no	yes
orf19_3153	yes	718	1	718	0	CD36_81060	yes	755	51	755	0	3315	0	89	92	no	yes
orf19_3154	yes	484	2	482	3.6e-195	CD36_81070	yes	487	3	480	3.6e-195	1869	3.6e-195	79	87	no	yes
orf19_3156	yes	1087	1	938	3.9e-263	CD36_81080	yes	1117	1	945	4e-263	2507	3.9e-263	60	72	no	yes
orf19_3158	yes	475	1	475	3e-225	CD36_81090	yes	478	1	478	3e-225	2153	3e-225	92	93	no	yes
orf19_3159	yes	2501	1	2225	0	CD36_81100	yes	2478	1	2206	0	10045	0	89	94	no	yes
orf19_316	yes	298	1	298	8.2e-166	CD36_83130	yes	298	1	298	8.2e-166	1594	8.2e-166	98	99	no	yes
orf19_3160	yes	127	1	127	1.8e-59	CD36_51940	yes	127	1	127	1.8e-59	601	1.8e-59	95	98	no	yes
orf19_3161	yes	328	13	328	1.3e-156	CD36_51920	yes	324	9	324	1.2e-156	1507	1.3e-156	91	96	no	yes
orf19_3163	yes	328	1	327	1.1e-139	CD36_51910	yes	328	1	327	1.1e-139	1347	1.1e-139	81	86	no	yes
orf19_3166	yes	1669	3	1669	0	CD36_51900	yes	1667	2	1667	0	7898	0	92	96	no	yes
orf19_3167	yes	461	1	461	2.4e-241	CD36_51890	yes	461	1	461	2.4e-241	2305	2.4e-241	94	97	no	yes
orf19_3168	yes	330	1	330	2.4e-167	CD36_51880	yes	330	1	330	2.4e-167	1608	2.4e-167	96	97	no	yes
orf19_3169	yes	352	1	352	2.6e-189	CD36_51870	yes	352	1	352	2.6e-189	1815	2.6e-189	97	99	no	yes
orf19_317	yes	307	1	307	5.4e-160	CD36_83140	yes	307	1	307	5.4e-160	1539	5.4e-160	96	98	no	yes
orf19_3170	yes	728	1	728	0	CD36_51860	yes	738	1	736	0	3187	0	84	92	no	yes
orf19_3171	yes	524	1	524	8.4e-286	CD36_51850	yes	524	1	524	8.4e-286	2724	8.4e-286	98	99	no	yes
orf19_3172	no	133	13	131	9.7e-19	CD36_51840	no	129	1	127	9.4e-19	222	9.7e-19	46	59	no	yes
orf19_3173	yes	226	1	226	1.5e-120	CD36_51830	yes	224	1	224	1.5e-120	1168	1.5e-120	94	96	no	yes
orf19_3174	yes	844	1	844	0	CD36_51820	yes	847	1	847	0	4113	0	94	97	no	yes
orf19_3175	yes	627	1	627	0	CD36_51810	yes	627	1	627	0	3211	0	95	97	no	yes
orf19_3176	yes	529	1	529	7.3e-262	CD36_51800	yes	534	1	534	7.4e-262	2498	7.3e-262	91	94	no	yes
orf19_3177	yes	589	1	589	3,2E-310	CD36_51790	yes	589	1	589	3,2E-310	2954	3,2E-310	93	97	no	yes
orf19_3178	yes	513	1	513	6.3e-251	CD36_51780	yes	513	1	513	6.3e-251	2395	6.3e-251	89	93	no	yes
orf19_318	yes	469	1	469	5.7e-231	CD36_83150	yes	469	1	469	5.7e-231	2207	5.7e-231	89	94	no	yes
orf19_3180	yes	457	1	457	1.2e-239	CD36_51770	yes	457	1	457	1.2e-239	2289	1.2e-239	93	97	no	yes
orf19_3181_1	yes	54	1	54	1.4e-21	CD36_51755	yes	54	1	54	1.4e-21	252	1.4e-21	85	96	no	yes
orf19_3182	yes	175	1	175	6.8e-102	CD36_51760	yes	175	1	175	6.8e-102	993	6.8e-102	96	99	no	yes
orf19_3183	yes	224	1	224	6.8e-102	CD36_51750	yes	224	1	224	6.8e-102	992	6.8e-102	87	93	no	yes
orf19_3184	yes	215	1	215	2.1e-107	CD36_51740	yes	218	1	218	2.2e-107	1044	2.1e-107	93	97	no	yes
orf19_3185	yes	782	1	782	0	CD36_51730	yes	785	1	785	0	3842	0	94	96	no	yes
orf19_3187	yes	922	1	922	0	CD36_51720	yes	917	1	917	0	4281	0	90	94	no	yes
orf19_3188	yes	981	1	981	0	CD36_51710	yes	989	1	989	0	4517	0	88	94	no	yes
orf19_319	yes	116	1	116	4.7e-52	CD36_83160	yes	116	1	116	4.7e-52	533	4.7e-52	85	89	no	yes
orf19_3190	yes	1010	1	977	0	CD36_51700	yes	975	1	961	0	3077	0	63	75	no	yes
orf19_3192	yes	589	1	589	2.5e-294	CD36_51510	yes	584	1	584	2.5e-294	2804	2.5e-294	93	95	no	yes
orf19_3193	yes	399	1	399	8.3e-169	CD36_51520	yes	408	1	408	8.4e-169	1621	8.3e-169	81	87	no	yes
orf19_3195	yes	599	1	599	4,4E-311	CD36_51530	yes	598	1	598	4,4E-311	2962	4,4E-311	94	96	no	yes
orf19_3197	yes	555	1	555	3.2e-211	CD36_51580	yes	558	1	552	3.2e-211	2020	3.2e-211	69	83	no	yes
orf19_3198	yes	433	1	431	1.4e-162	CD36_51550	yes	429	1	427	1.4e-162	1562	1.4e-162	67	83	no	yes
orf19_3199	yes	956	7	956	8.2e-255	CD36_51560	yes	977	12	977	8.4e-255	2429	8.2e-255	55	70	no	yes
orf19_320	yes	333	1	333	9.3e-182	CD36_83180	yes	333	1	333	9.3e-182	1744	9.3e-182	98	100	no	yes
orf19_3202	yes	853	1	850	0	CD36_51590	no	899	1	851	0	3435	0	80	88	no	yes
orf19_3203	yes	851	1	850	0	CD36_51600	yes	847	1	846	0	3824	0	90	93	no	yes
orf19_3204	yes	738	9	490	1.6e-146	CD36_51610	yes	801	7	513	1.7e-146	1408	1.6e-146	59	72	no	yes
orf19_3205	yes	210	1	210	1e-84	CD36_51620	yes	215	1	215	1.1e-84	830	1e-84	79	87	no	yes
orf19_3206	yes	549	1	549	1.2e-275	CD36_51630	yes	556	1	556	1.2e-275	2628	1.2e-275	92	96	no	yes
orf19_3207	yes	693	1	693	7.3e-235	CD36_51640	yes	725	1	706	7.6e-235	2242	7.3e-235	69	77	no	yes
orf19_321	yes	608	1	608	9e-304	CD36_83190	yes	607	1	607	9e-304	2893	9e-304	93	96	no	yes
orf19_3210	no	212	26	212	7.9e-36	CD36_53730	no	253	68	253	9.5e-36	379	7.9e-36	48	65	no	yes
orf19_3211	yes	347	1	347	5.1e-165	CD36_53720	yes	339	1	338	5e-165	1586	5.1e-165	90	94	no	yes
orf19_3212	yes	558	4	558	3e-270	CD36_53710	yes	561	3	561	3e-270	2577	3e-270	88	93	no	yes
orf19_3213	yes	825	8	750	1.2e-231	CD36_53700	yes	851	2	773	1.2e-231	2211	1.2e-231	63	72	no	yes
orf19_3214	yes	494	54	436	8e-190	CD36_53690	yes	461	1	376	7.5e-190	1554	8e-190	79	87	no	yes
orf19_3215	yes	129	1	129	9.5e-62	CD36_53680	yes	121	1	121	8.9e-62	622	9.5e-62	89	91	no	yes
orf19_3216	yes	834	1	834	0	CD36_53670	yes	819	2	819	0	3574	0	85	90	no	yes
orf19_3218	yes	488	109	488	6e-165	CD36_53660	yes	466	102	466	5.7e-165	1584	6e-165	83	89	no	yes
orf19_3219	yes	601	1	598	2.1e-265	CD36_53650	yes	600	1	600	2.1e-265	2531	2.1e-265	82	91	no	yes
orf19_3220	yes	201	1	201	1.4e-95	CD36_53640	yes	197	1	197	1.3e-95	933	1.4e-95	91	92	no	yes
orf19_3221	yes	1149	1	1149	0	CD36_26340	yes	1147	1	1147	0	5754	0	97	98	no	yes
orf19_3222	yes	998	1	998	0	CD36_26330	yes	987	1	987	0	4680	0	92	95	no	yes
orf19_3223	yes	294	1	294	9.1e-144	CD36_26320	yes	295	1	295	9.1e-144	1386	9.1e-144	94	98	no	yes
orf19_3223_1	yes	98	1	98	1.3e-49	CD36_26310	yes	98	1	98	1.3e-49	511	1.3e-49	97	100	no	yes
orf19_3225	yes	1022	1	1022	0	CD36_26300	yes	1019	1	1019	0	4892	0	90	95	no	yes
orf19_3226	yes	192	1	192	7.6e-97	CD36_26290	yes	192	1	192	7.6e-97	945	7.6e-97	95	98	no	yes
orf19_3227	yes	511	50	510	1.3e-188	CD36_26280	yes	490	35	487	1.3e-188	1807	1.3e-188	77	85	no	yes
orf19_3228	yes	731	1	433	4,4E-312	CD36_26270	yes	696	1	425	4,2E-312	1892	4,4E-312	84	90	no	yes
orf19_323	yes	1479	1	1478	0	CD36_83200	yes	1479	1	1478	0	7473	0	96	98	no	yes
orf19_3230	yes	1172	83	1142	0	CD36_26250	yes	1111	57	1091	0	4049	0	79	84	no	yes
orf19_3231	yes	875	1	875	0	CD36_26240	yes	857	1	857	0	3949	0	89	92	no	yes
orf19_3232	no	521	1	521	6.4e-272	CD36_26230	no	523	1	523	6.4e-272	2593	6.4e-272	95	98	no	yes
orf19_3233	yes	498	1	498	3.9e-253	CD36_26200	yes	497	1	497	3.9e-253	2416	3.9e-253	94	96	no	yes
orf19_3234	yes	392	1	392	8.7e-208	CD36_26190	yes	392	1	392	8.7e-208	1989	8.7e-208	94	97	no	yes
orf19_3234_1	yes	98	1	98	8.4e-47	CD36_26180	yes	98	1	98	8.4e-47	485	8.4e-47	95	98	no	yes
orf19_3235	yes	280	1	280	5.5e-134	CD36_26170	yes	274	1	274	5.4e-134	1294	5.5e-134	90	96	no	yes
orf19_3237	yes	1711	1	1711	0	CD36_26160	yes	1723	1	1723	0	7657	0	88	93	no	yes
orf19_3239	yes	853	1	853	0	CD36_26150	yes	851	1	851	0	3923	0	89	95	no	yes
orf19_3240	yes	346	1	346	1.7e-178	CD36_26140	yes	346	1	346	1.7e-178	1713	1.7e-178	95	97	no	yes
orf19_3241	yes	1417	1	1417	0	CD36_26130	yes	1420	1	1420	0	6772	0	88	93	no	yes
orf19_3242	yes	244	1	244	1.9e-109	CD36_26120	yes	241	1	241	1.9e-109	1063	1.9e-109	86	90	no	yes
orf19_3243	yes	556	1	556	3.6e-288	CD36_26110	yes	567	1	561	3.7e-288	2746	3.6e-288	96	98	no	yes
orf19_3244	yes	139	1	138	1.9e-62	CD36_26100	yes	131	1	130	1.8e-62	628	1.9e-62	85	87	no	yes
orf19_3245	yes	848	1	848	0	CD36_26090	yes	848	1	848	0	3829	0	86	91	no	yes
orf19_3247	yes	2167	1	2167	0	CD36_26080	yes	2158	1	2158	0	10080	0	92	96	no	yes
orf19_3248	yes	333	1	333	3.8e-153	CD36_26070	yes	331	1	331	3.8e-153	1474	3.8e-153	91	94	no	yes
orf19_3249	yes	412	1	412	7.6e-221	CD36_26060	yes	413	1	413	7.6e-221	2112	7.6e-221	94	98	no	yes
orf19_325	yes	931	1	931	0	CD36_83210	yes	930	1	930	0	4520	0	94	96	no	yes
orf19_3250	yes	602	1	602	3.2e-269	CD36_26050	yes	597	1	597	3.2e-269	2567	3.2e-269	85	90	no	yes
orf19_3251	yes	173	1	173	1.9e-83	CD36_26040	yes	173	1	173	1.9e-83	819	1.9e-83	96	96	no	yes
orf19_3252	yes	878	3	878	0	CD36_26030	yes	965	85	965	0	3532	0	82	87	no	yes
orf19_3254	yes	606	1	606	1.1e-161	CD36_26020	yes	611	1	611	1.1e-161	1552	1.1e-161	57	70	no	yes
orf19_3255	yes	126	1	126	1.4e-46	CD36_26010	yes	128	1	128	1.4e-46	482	1.4e-46	75	86	no	yes
orf19_3256	yes	1373	378	1373	0	CD36_26000	yes	1370	368	1370	0	3442	0	71	80	no	yes
orf19_3259	yes	166	1	166	7.4e-84	CD36_25990	yes	166	1	166	7.4e-84	823	7.4e-84	96	98	no	yes
orf19_326	no	151	1	151	2.3e-70	CD36_83220	yes	151	1	151	2.3e-70	698	2.3e-70	93	96	no	yes
orf19_3260	yes	731	1	731	0	CD36_25980	yes	738	1	738	0	3205	0	85	91	no	yes
orf19_3261	yes	175	26	175	6.2e-72	CD36_25970	yes	271	126	271	9.6e-72	709	6.2e-72	90	93	no	yes
orf19_3264	yes	332	1	329	2.1e-147	CD36_25960	yes	316	1	315	2e-147	1420	2.1e-147	85	89	no	yes
orf19_3265	yes	556	1	556	3e-286	CD36_25950	yes	559	1	559	3e-286	2728	3e-286	93	96	no	yes
orf19_3265_1	yes	86	1	86	1.5e-42	CD36_nTARR_6	yes	86	1	86	1.5e-42	446	1.5e-42	97	98	no	yes
orf19_3266	yes	361	1	361	1.1e-174	CD36_25930	yes	363	1	363	1.1e-174	1677	1.1e-174	91	94	no	yes
orf19_3267	yes	353	1	353	5.2e-177	CD36_25920	yes	353	1	353	5.2e-177	1699	5.2e-177	89	93	no	yes
orf19_3268	yes	167	1	167	3e-87	CD36_25910	yes	167	1	167	3e-87	855	3e-87	97	100	no	yes
orf19_3269	yes	1640	1	1640	0	CD36_25900	yes	1752	113	1752	0	8487	0	98	99	no	yes
orf19_327	yes	133	1	133	7e-65	CD36_83230	yes	133	1	133	7e-65	650	7e-65	98	99	no	yes
orf19_3272	yes	331	1	331	1.1e-146	CD36_25890	yes	331	1	331	1.1e-146	1413	1.1e-146	82	90	no	yes
orf19_3273	yes	296	1	296	3e-145	CD36_25880	yes	297	1	297	3e-145	1400	3e-145	90	94	no	yes
orf19_3275	yes	131	1	129	4.2e-63	CD36_25870	yes	131	1	129	4.2e-63	634	4.2e-63	94	97	no	yes
orf19_3276	yes	922	1	922	0	CD36_25860	yes	926	1	926	0	4648	0	96	98	no	yes
orf19_3278	yes	661	1	661	0	CD36_25850	yes	661	1	661	0	3494	0	99	99	no	yes
orf19_3279	yes	1225	1	1225	0	CD36_25840	yes	1227	1	1227	0	4079	0	67	78	no	yes
orf19_328	yes	660	1	660	0	CD36_83240	yes	655	1	655	0	3125	0	90	94	no	yes
orf19_3281	yes	478	1	478	8.1e-248	CD36_25830	yes	473	1	473	8e-248	2366	8.1e-248	90	95	no	yes
orf19_3282	yes	549	1	549	1.4e-274	CD36_25820	yes	548	1	548	1.4e-274	2618	1.4e-274	88	95	no	yes
orf19_3283	yes	229	1	229	1.3e-105	CD36_25810	yes	228	1	228	1.3e-105	1027	1.3e-105	89	95	no	yes
orf19_3285	yes	461	1	461	2.2e-222	CD36_25800	yes	463	1	463	2.2e-222	2126	2.2e-222	85	92	no	yes
orf19_3286	yes	442	1	411	2.6e-210	CD36_25790	yes	479	1	411	2.8e-210	2012	2.6e-210	92	95	no	yes
orf19_3287	yes	459	1	459	5e-218	CD36_25780	yes	456	1	456	5e-218	2085	5e-218	89	93	no	yes
orf19_3288	yes	977	1	977	0	CD36_00940	yes	977	1	977	0	4955	0	96	98	no	yes
orf19_3289	yes	363	1	363	7e-171	CD36_00950	yes	363	1	363	7e-171	1641	7e-171	85	92	no	yes
orf19_329	yes	455	1	455	6.7e-209	CD36_83250	yes	440	1	440	6.5e-209	1999	6.7e-209	85	89	no	yes
orf19_3290	yes	156	1	156	1.3e-81	CD36_00960	yes	156	1	156	1.3e-81	802	1.3e-81	96	98	no	yes
orf19_3291	yes	339	1	339	1.5e-181	CD36_00970	yes	339	1	339	1.5e-181	1742	1.5e-181	96	98	no	yes
orf19_3292	yes	147	1	147	9.9e-81	CD36_00980	yes	147	1	147	9.9e-81	794	9.9e-81	95	98	no	yes
orf19_3293	yes	312	1	312	6.6e-169	CD36_00990	yes	312	1	312	6.6e-169	1623	6.6e-169	97	99	no	yes
orf19_3294	yes	151	1	151	1.2e-75	CD36_01000	yes	151	1	151	1.2e-75	746	1.2e-75	98	100	no	yes
orf19_3295	yes	474	1	474	4.1e-237	CD36_01010	yes	474	1	474	4.1e-237	2265	4.1e-237	92	96	no	yes
orf19_3296	yes	501	1	501	1.7e-236	CD36_01020	yes	502	1	502	1.7e-236	2259	1.7e-236	83	92	no	yes
orf19_3297	yes	102	1	102	4.7e-50	CD36_01030	yes	102	1	102	4.7e-50	515	4.7e-50	94	97	no	yes
orf19_3298	yes	2254	1	2254	0	CD36_01040	yes	2255	1	2255	0	11279	0	94	97	no	yes
orf19_330_1	yes	77	1	77	7.6e-36	CD36_83270	yes	77	1	77	7.6e-36	384	7.6e-36	100	100	no	yes
orf19_3300	yes	509	1	509	8.1e-267	CD36_01050	yes	507	1	507	8.1e-267	2545	8.1e-267	96	98	no	yes
orf19_3301	yes	735	1	735	0	CD36_01060	yes	715	1	715	0	3525	0	90	93	no	yes
orf19_3302	yes	700	1	700	0	CD36_01070	yes	712	1	712	0	3284	0	89	93	no	yes
orf19_3303	yes	689	1	689	0	CD36_01080	yes	689	1	689	0	3132	0	86	92	no	yes
orf19_3304	yes	270	1	270	5.5e-132	CD36_01090	yes	285	1	285	5.8e-132	1275	5.5e-132	89	90	no	yes
orf19_3305	yes	738	1	738	0	CD36_01100	yes	738	1	738	0	3521	0	89	94	no	yes
orf19_3306	no	607	2	585	1.7e-216	CD36_01110	no	670	44	617	1.9e-216	2069	1.7e-216	71	80	no	yes
orf19_3307	yes	463	1	463	2.4e-225	CD36_01120	yes	463	1	463	2.4e-225	2154	2.4e-225	88	93	no	yes
orf19_3308	yes	640	1	640	0	CD36_01130	yes	643	1	643	0	3223	0	95	98	no	yes
orf19_331	yes	224	1	224	4.7e-110	CD36_83260	yes	224	1	224	4.7e-110	1069	4.7e-110	90	95	no	yes
orf19_3310	yes	250	1	250	2.4e-121	CD36_01140	yes	257	1	257	2.5e-121	1175	2.4e-121	91	94	no	yes
orf19_3311	yes	349	1	349	9.8e-176	CD36_01150	yes	349	1	349	9.8e-176	1687	9.8e-176	92	97	no	yes
orf19_3312	yes	624	1	624	6,29983E-320	CD36_01160	yes	624	1	624	6,29983E-320	3045	6,29983E-320	93	96	no	yes
orf19_3314	yes	150	1	150	2.1e-76	CD36_01170	yes	150	1	150	2.1e-76	753	2.1e-76	97	98	no	yes
orf19_3315	yes	427	1	427	4.4e-200	CD36_01180	yes	424	1	424	4.3e-200	1916	4.4e-200	88	93	no	yes
orf19_3317	yes	115	1	115	1e-56	CD36_01190	yes	115	1	115	1e-56	576	1e-56	100	100	no	yes
orf19_3318	yes	757	1	757	0	CD36_01200	yes	752	1	752	0	3423	0	87	92	no	yes
orf19_3319	yes	327	1	318	6.6e-151	CD36_01210	yes	322	1	322	6.5e-151	1453	6.6e-151	87	93	no	yes
orf19_332	yes	701	1	701	0	CD36_83280	yes	697	1	697	0	3443	0	91	96	no	yes
orf19_332_1	yes	94	1	94	1.2e-47	CD36_83290	yes	94	1	94	1.2e-47	493	1.2e-47	97	100	no	yes
orf19_3321	yes	508	1	508	5e-258	CD36_01220	yes	508	1	508	5e-258	2462	5e-258	96	97	no	yes
orf19_3322	yes	159	1	159	9.4e-79	CD36_01230	yes	159	1	159	9.4e-79	775	9.4e-79	96	99	no	yes
orf19_3323	yes	288	1	288	5e-145	CD36_01240	yes	288	1	288	5e-145	1398	5e-145	89	96	no	yes
orf19_3324	yes	397	1	397	3.2e-208	CD36_01250	yes	397	1	397	3.2e-208	1993	3.2e-208	100	100	no	yes
orf19_3325	yes	660	1	660	7,6E-317	CD36_01260	yes	666	1	666	7,6E-317	3016	7,6E-317	84	91	no	yes
orf19_3325_3	yes	87	1	87	2.3e-41	CD36_01270	yes	87	1	87	2.3e-41	435	2.3e-41	97	100	no	yes
orf19_3327	yes	551	1	551	1.2e-284	CD36_01280	yes	552	1	552	1.2e-284	2713	1.2e-284	94	97	no	yes
orf19_3328	yes	607	1	607	6.2e-305	CD36_01290	yes	601	1	601	6.1e-305	2904	6.2e-305	91	94	no	yes
orf19_3329	yes	491	1	491	2.5e-251	CD36_01300	yes	491	1	491	2.5e-251	2399	2.5e-251	92	95	no	yes
orf19_333	yes	526	1	526	6.4e-272	CD36_83310	yes	525	1	525	6.4e-272	2593	6.4e-272	93	96	no	yes
orf19_3330	yes	346	1	346	8.2e-188	CD36_01310	yes	346	1	346	8.2e-188	1801	8.2e-188	97	99	no	yes
orf19_3330_3	no	132	1	132	4.1e-62	CD36_01320	yes	132	1	132	4.1e-62	625	4.1e-62	93	97	no	yes
orf19_3331	yes	566	1	566	3.8e-293	CD36_01330	yes	566	1	566	3.8e-293	2793	3.8e-293	95	98	no	yes
orf19_3332	yes	992	1	992	0	CD36_01340	yes	992	1	992	0	4907	0	95	98	no	yes
orf19_3333	yes	431	1	431	2.4e-222	CD36_01350	yes	431	1	431	2.4e-222	2126	2.4e-222	90	95	no	yes
orf19_3334	yes	249	1	249	1.9e-130	CD36_01360	yes	249	1	249	1.9e-130	1261	1.9e-130	100	100	no	yes
orf19_3335	yes	200	1	200	1.2e-101	CD36_01370	yes	200	1	200	1.2e-101	990	1.2e-101	100	100	no	yes
orf19_3338	yes	460	1	460	8.1e-213	CD36_01380	yes	718	264	718	1.3e-212	2034	8.1e-213	85	91	no	yes
orf19_334	yes	190	1	190	6.2e-90	CD36_83330	yes	182	1	182	5.9e-90	880	6.2e-90	88	90	no	yes
orf19_3340	yes	234	1	234	3.5e-126	CD36_01390	yes	234	1	234	3.5e-126	1221	3.5e-126	99	100	no	yes
orf19_3341	yes	643	1	643	0	CD36_01400	yes	643	1	643	0	3250	0	97	99	no	yes
orf19_3342	yes	616	1	616	5.5e-281	CD36_01410	yes	603	1	603	5.4e-281	2678	5.5e-281	85	91	no	yes
orf19_3344	yes	519	1	519	1.9e-265	CD36_01420	yes	519	1	519	1.9e-265	2532	1.9e-265	94	96	no	yes
orf19_3345	yes	1545	1	1149	1.6e-278	CD36_01430	yes	1457	1	1157	1.6e-278	2651	1.6e-278	51	65	no	yes
orf19_3347	yes	173	1	173	3e-92	CD36_01440	yes	173	1	173	3e-92	902	3e-92	100	100	no	yes
orf19_3348	yes	176	1	176	6e-94	CD36_01450	yes	176	1	176	6e-94	918	6e-94	98	99	no	yes
orf19_3349	yes	1234	1	1234	0	CD36_01460	yes	1234	1	1234	0	6394	0	99	100	no	yes
orf19_335	yes	813	1	813	0	CD36_83340	yes	824	1	824	0	3617	0	84	90	no	yes
orf19_3350	yes	293	1	293	1.3e-153	CD36_01470	yes	293	1	293	1.3e-153	1479	1.3e-153	94	97	no	yes
orf19_3351	yes	291	1	286	1.3e-137	CD36_01480	yes	299	1	295	1.3e-137	1328	1.3e-137	87	92	no	yes
orf19_3352	yes	332	1	332	6e-171	CD36_01490	yes	334	1	334	6e-171	1642	6e-171	93	97	no	yes
orf19_3353	yes	227	1	227	6.1e-124	CD36_01500	yes	227	1	227	6.1e-124	1200	6.1e-124	99	100	no	yes
orf19_3355	yes	460	1	460	5.8e-238	CD36_01520	yes	469	1	469	5.9e-238	2273	5.8e-238	94	96	no	yes
orf19_3356	yes	1598	1	1597	0	CD36_01530	yes	1596	1	1595	0	6652	0	81	89	no	yes
orf19_3357	yes	170	1	170	2.4e-76	CD36_01540	yes	172	1	172	2.4e-76	752	2.4e-76	88	90	no	yes
orf19_3358	yes	323	1	323	1.2e-167	CD36_01550	yes	323	1	323	1.2e-167	1611	1.2e-167	98	100	no	yes
orf19_3359	yes	1066	52	988	4,4E-314	CD36_01560	yes	1054	1	954	4,4E-314	2988	4,4E-314	69	76	no	yes
orf19_336	yes	169	1	169	6.8e-86	CD36_83350	yes	175	1	175	7.1e-86	842	6.8e-86	91	93	no	yes
orf19_3360	yes	667	11	667	2.1e-264	CD36_01570	yes	667	2	667	2.1e-264	2521	2.1e-264	77	85	no	yes
orf19_3363	yes	709	1	709	0	CD36_43130	yes	709	1	709	0	3654	0	97	98	no	yes
orf19_3365	yes	385	1	385	9.6e-195	CD36_43150	yes	383	1	383	9.5e-195	1866	9.6e-195	91	95	no	yes
orf19_3366	yes	236	1	236	1.7e-119	CD36_43160	yes	235	1	235	1.6e-119	1158	1.7e-119	92	95	no	yes
orf19_3366_1	yes	83	1	83	4.5e-43	CD36_43170	yes	83	1	83	4.5e-43	451	4.5e-43	98	100	no	yes
orf19_3367	yes	291	1	291	2.3e-147	CD36_43180	yes	291	1	291	2.3e-147	1420	2.3e-147	94	96	no	yes
orf19_3369	yes	263	1	263	2.6e-131	CD36_43220	yes	263	1	263	2.6e-131	1269	2.6e-131	94	96	no	yes
orf19_337	yes	217	1	217	2.5e-106	CD36_83370	yes	219	1	219	2.5e-106	1034	2.5e-106	96	97	no	yes
orf19_3370	yes	735	1	735	0	CD36_43230	yes	729	1	729	0	3158	0	85	91	no	yes
orf19_3371	yes	609	1	609	4.9e-257	CD36_43240	yes	598	1	598	4.8e-257	2452	4.9e-257	79	86	no	yes
orf19_3373	no	623	1	623	4,9E-310	CD36_43250	yes	621	1	621	4,9E-310	2952	4,9E-310	91	94	no	yes
orf19_3374	yes	271	1	271	3.8e-96	CD36_43260	yes	268	1	268	3.8e-96	937	3.8e-96	69	82	no	yes
orf19_3375	no	195	1	195	5.6e-92	CD36_43270	no	195	1	195	5.6e-92	899	5.6e-92	94	98	no	yes
orf19_3378	yes	183	1	181	2.5e-53	CD36_43425	no	184	1	182	2.5e-53	543	2.5e-53	58	76	no	yes
orf19_338	yes	1047	3	1047	0	CD36_83380	yes	1045	1	1045	0	5544	0	97	99	no	yes
orf19_3380	yes	908	116	892	8.4e-186	CD36_43420	no	1514	662	1444	1.4e-185	1776	8.4e-186	55	67	no	yes
orf19_339	yes	574	1	574	6e-302	CD36_83390	yes	574	1	574	6e-302	2876	6e-302	96	98	no	yes
orf19_3391	yes	249	1	249	5e-130	CD36_62040	yes	249	1	249	5e-130	1257	5e-130	97	98	no	yes
orf19_3392	yes	240	1	240	2.3e-120	CD36_62030	yes	240	1	240	2.3e-120	1166	2.3e-120	93	95	no	yes
orf19_3393	yes	574	1	574	2.7e-290	CD36_62020	yes	570	1	570	2.7e-290	2766	2.7e-290	95	97	no	yes
orf19_3394	yes	209	1	209	7.6e-107	CD36_62010	yes	209	1	209	7.6e-107	1039	7.6e-107	93	95	no	yes
orf19_3395	yes	510	1	510	9.2e-266	CD36_62000	yes	510	1	510	9.2e-266	2535	9.2e-266	96	98	no	yes
orf19_3396	yes	152	1	152	4.7e-79	CD36_61990	yes	152	1	152	4.7e-79	778	4.7e-79	95	98	no	yes
orf19_3399	yes	764	1	764	0	CD36_61980	yes	761	1	761	0	3211	0	83	91	no	yes
orf19_34	no	519	1	517	1.7e-273	CD36_20910	no	521	1	518	1.7e-273	2608	1.7e-273	95	98	no	yes
orf19_340	yes	199	1	199	9.6e-95	CD36_83400	yes	199	1	199	9.6e-95	925	9.6e-95	89	94	no	yes
orf19_3400	yes	315	1	315	2.1e-163	CD36_61970	yes	315	1	315	2.1e-163	1571	2.1e-163	94	97	no	yes
orf19_3401	yes	218	1	218	6.2e-110	CD36_61960	yes	218	1	218	6.2e-110	1068	6.2e-110	97	98	no	yes
orf19_3402	yes	372	1	372	1.3e-181	CD36_61950	yes	376	1	376	1.4e-181	1742	1.3e-181	86	93	no	yes
orf19_3404	no	493	5	493	1.7e-214	CD36_61930	no	524	40	524	1.9e-214	2051	1.7e-214	82	92	no	yes
orf19_3405	yes	510	1	503	6e-239	CD36_61920	yes	509	5	507	6e-239	2282	6e-239	83	92	no	yes
orf19_3406	yes	467	1	467	1.3e-231	CD36_61900	yes	467	1	467	1.3e-231	2213	1.3e-231	91	95	no	yes
orf19_3407	yes	378	1	378	5.9e-174	CD36_61890	yes	368	1	368	5.7e-174	1670	5.9e-174	87	90	no	yes
orf19_3409	yes	841	1	841	0	CD36_61860	yes	838	1	838	0	3214	0	80	87	no	yes
orf19_341	no	643	1	643	0	CD36_83410	yes	641	1	641	0	3229	0	95	97	no	yes
orf19_3411	yes	295	1	295	2.6e-146	CD36_61840	yes	295	1	295	2.6e-146	1410	2.6e-146	91	95	no	yes
orf19_3412	yes	597	1	592	6,1E-314	CD36_61830	yes	597	1	591	6,1E-314	2989	6,1E-314	91	95	no	yes
orf19_3414	yes	270	1	270	3e-142	CD36_61820	yes	270	1	270	3e-142	1372	3e-142	95	98	no	yes
orf19_3415	yes	812	1	812	0	CD36_61800	yes	814	1	814	0	4042	0	93	96	no	yes
orf19_3415_1	yes	131	1	131	1.5e-67	CD36_61795	yes	131	1	131	1.5e-67	674	1.5e-67	98	99	no	yes
orf19_3417	yes	734	1	734	0	CD36_61790	yes	734	1	734	0	3840	0	96	98	no	yes
orf19_3418	yes	361	1	361	2.8e-192	CD36_61780	yes	361	1	361	2.8e-192	1843	2.8e-192	95	98	no	yes
orf19_3419	yes	630	1	630	0	CD36_61770	yes	627	1	627	0	3178	0	97	98	no	yes
orf19_342	yes	651	1	651	7,40002E-319	CD36_83420	yes	651	1	651	7,40002E-319	3035	7,40002E-319	86	93	no	yes
orf19_3421_1	yes	168	1	168	4.2e-88	CD36_61730	yes	168	1	168	4.2e-88	863	4.2e-88	95	98	no	yes
orf19_3422	yes	2568	1	2565	0	CD36_61740	yes	2574	1	2571	0	12452	0	93	96	no	yes
orf19_3423	yes	455	1	455	9.5e-217	CD36_61720	yes	448	1	448	9.4e-217	2073	9.5e-217	87	93	no	yes
orf19_3425	yes	599	1	448	4.6e-177	CD36_61710	yes	651	1	468	5e-177	1697	4.6e-177	74	81	no	yes
orf19_3426	yes	158	1	158	3.5e-81	CD36_61700	yes	158	1	158	3.5e-81	798	3.5e-81	97	99	no	yes
orf19_3428	yes	493	1	493	2.7e-229	CD36_61690	yes	498	1	498	2.7e-229	2191	2.7e-229	85	91	no	yes
orf19_3429	yes	974	53	974	1e-293	CD36_61670	yes	996	60	996	1.1e-293	2796	1e-293	64	76	no	yes
[truncated: 3,730 more rows]

## Sheet: Table S8C
Supp. Table S8C: Raw protein-coding genes without clear orthologs
a Retrotransposon or (within) transposable element (at least 1 gene of the putative pair)
b genes having reciprocal hit but under an E-value of 1E-13
C. albicans genes [no hits in C. dubliniensis (NA) or best hits and not mapped back as best hit to C. albicans (subject)]
C. albicans gene [query]	q._verified in this study	q._protein length	q._start	q._stop	q._p-Value	C. dubliniensis gene [subject]	s._protein length	s._start	s._stop	Bit score	E-Value	Identicals [%]	Positives [%]	Retrotransposona	E-Value <10E-13
orf19_3820	yes	516	100	219	1.1e-50	CD36_27870	308	90	209	259	1.1e-50	39	64	no	yes
orf19_5181v2	yes	927	1	923	0	CD36_72480	1070	155	1065	4254	0	95	96	no	yes
orf19_1345	yes	460	1	454	1.5e-209	CD36_72520	460	1	454	2005	1.5e-209	82	91	no	yes
orf19_5138	yes	757	1	699	2.3e-144	CD36_72800	740	1	712	1354	2.3e-144	41	61	no	yes
orf19_7680	yes	273	1	268	1.3e-41	CD36_72860	320	1	275	432	1.3e-41	42	59	no	yes
orf19_6191	yes	169	1	111	1.4e-33	CD36_72860	320	1	116	357	1.4e-33	65	78	no	yes
orf19_4054	yes	252	1	222	4.1e-40	CD36_72860	320	1	221	418	4.1e-40	49	63	no	yes
SC5314_nTAR7_30	yes	184	1	184	7.3e-82	CD36_72920	585	407	585	799	7.3e-82	81	89	no	yes
orf19_1326	yes	688	1	681	2.4e-174	CD36_73110	704	1	682	1671	2.4e-174	51	67	no	yes
orf19_156	yes	493	1	482	8.4e-117	CD36_73110	704	182	677	1128	8.4e-117	49	65	no	yes
orf19_5140	yes	695	5	693	3.8e-121	CD36_73110	704	5	684	1169	3.8e-121	38	58	no	yes
orf19_5141	yes	723	3	713	6.7e-115	CD36_73110	704	5	703	1110	6.7e-115	36	56	no	yes
orf19_4508	yes	215	2	214	8.7e-41	CD36_73110	704	124	332	440	8.7e-41	46	61	no	yes
orf19_4509	yes	106	1	105	6e-23	CD36_73110	704	1	105	278	6e-23	48	69	no	yes
orf19_5508	yes	236	1	232	4.9e-80	CD36_73110	704	453	687	781	4.9e-80	66	82	no	yes
orf19_3877	yes	299	1	299	1.3e-109	CD36_73110	704	1	297	1060	1.3e-109	67	82	no	yes
orf19_5177	yes	676	1	664	7.1e-175	CD36_73110	704	1	677	1676	7.1e-175	51	69	no	yes
orf19_4549	yes	711	1	687	6.1e-185	CD36_73110	704	1	683	1771	6.1e-185	53	70	no	yes
orf19_6704	yes	225	1	224	8e-80	CD36_73110	704	453	676	779	8e-80	69	82	no	yes
orf19_4511	yes	687	6	679	1.7e-182	CD36_73110	704	4	678	1748	1.7e-182	52	70	no	yes
orf19_931	yes	694	7	691	4.7e-130	CD36_73110	704	7	682	1253	4.7e-130	40	59	no	yes
orf19_3878	yes	390	2	386	5.3e-138	CD36_73110	704	321	703	1328	5.3e-138	68	83	no	yes
orf19_1330	yes	606	2	599	1.2e-235	CD36_73260	603	1	599	2250	1.2e-235	70	84	no	yes
orf19_996	yes	617	1	589	2e-132	CD36_73260	603	1	592	1276	2e-132	45	63	no	yes
SC5314_nTAR2_35	yes	110	1	105	8.7e-26	CD36_73360	691	1	105	304	8.7e-26	57	76	no	yes
orf19_6641	yes	285	1	282	2.9e-65	CD36_73360	691	1	282	647	2.9e-65	45	65	no	yes
orf19_2663	yes	584	7	582	5.3e-163	CD36_73360	691	111	689	1564	5.3e-163	54	72	no	yes
orf19_1002	yes	630	8	599	2.2e-125	CD36_73360	691	6	585	1209	2.2e-125	44	62	no	yes
orf19_7266	yes	104	1	104	2.3e-32	CD36_73520	391	283	391	345	2.3e-32	62	80	no	yes
orf19_1707	yes	105	2	105	6.4e-33	CD36_81370	1171	1066	1171	372	6.4e-33	79	83	no	yes
orf19_1685	yes	449	1	435	2.8e-202	CD36_81500	1034	1	429	1933	2.8e-202	86	91	no	yes
orf19_254	yes	422	82	405	2e-78	CD36_82590	1606	1218	1562	774	2e-78	53	63	no	yes
orf19_1143	yes	394	1	392	7.3e-184	CD36_25320	412	1	396	1763	7.3e-184	86	92	no	yes
orf19_1664	yes	866	14	308	3e-59	CD36_34710	815	1	315	332	3e-59	31	48	no	yes
orf19_6595	yes	456	1	449	1.5e-189	CD36_34850	473	1	432	1816	1.5e-189	79	87	no	yes
orf19_1991v2	yes	162	1	162	6.6e-76	CD36_16200	560	413	560	743	6.6e-76	87	90	no	yes
orf19_1448_1v2	yes	91	1	91	1.1e-42	CD36_16295	91	1	91	447	1.1e-42	95	97	no	yes
orf19_1497	yes	370	73	370	2.4e-103	CD36_16700	897	87	392	1000	2.4e-103	67	79	no	yes
orf19_5797	yes	295	1	295	4.4e-160	CD36_17390	295	1	295	1540	4.4e-160	96	98	no	yes
orf19_1589_1	yes	453	1	453	2.5e-239	CD36_17430	453	1	453	2286	2.5e-239	95	98	no	yes
orf19_5842	yes	261	1	251	1e-109	CD36_17710	557	1	250	1062	1e-109	82	90	no	yes
orf19_279	yes	136	1	136	1.5e-68	CD36_82870	163	28	163	682	1.5e-68	96	98	no	yes
orf19_292	yes	218	1	217	1.4e-102	CD36_82960	256	40	256	998	1.4e-102	87	91	no	yes
orf19_281	yes	365	11	365	1.4e-165	CD36_82970	352	4	352	1591	1.4e-165	86	92	no	yes
orf19_280	yes	136	1	136	5.3e-67	CD36_82980	136	1	136	669	5.3e-67	96	98	no	yes
orf19_6958	yes	506	1	504	3.3e-254	CD36_83100	506	1	504	2426	3.3e-254	88	93	no	yes
orf19_4543	yes	509	20	509	2.6e-128	CD36_83470	491	5	491	1238	2.6e-128	48	68	no	yes
orf19_309	yes	525	1	525	8.2e-272	CD36_83640	526	1	526	2592	8.2e-272	93	96	no	yes
orf19_6944	yes	283	1	283	2.3e-142	CD36_83720	283	1	283	1373	2.3e-142	98	99	no	yes
orf19_2610v1	yes	119	1	119	6.3e-56	CD36_27020	182	64	182	567	6.3e-56	94	96	no	yes
orf19_3727	yes	461	1	459	5.7e-240	CD36_27120	462	1	459	2292	5.7e-240	93	97	no	yes
orf19_2584	yes	246	1	243	9.5e-36	CD36_27200	902	655	896	397	9.5e-36	37	56	no	yes
orf19_2602	yes	783	63	780	7.9e-128	CD36_27200	902	164	896	1231	7.9e-128	37	56	no	yes
orf19_176	yes	904	1	904	0	CD36_27420	904	1	904	4520	0	92	96	no	yes
orf19_6337	yes	176	1	120	2.5e-35	CD36_35580	355	1	124	373	2.5e-35	61	79	no	yes
orf19_7127	yes	175	1	120	1.2e-35	CD36_35580	355	1	124	376	1.2e-35	61	79	no	yes
orf19_7127_1	yes	66	1	66	5.3e-14	CD36_35580	355	272	355	192	5.3e-14	55	70	no	yes
orf19_7544	yes	250	1	164	4.3e-42	CD36_35580	355	1	165	436	4.3e-42	55	74	no	yes
orf19_362	yes	225	1	139	6.6e-38	CD36_35580	355	1	135	397	6.6e-38	56	77	no	yes
orf19_5700	yes	169	1	114	1.8e-34	CD36_35580	355	1	114	365	1.8e-34	59	80	no	yes
orf19_3074	yes	219	1	133	1.6e-36	CD36_35580	355	1	132	384	1.6e-36	57	78	no	yes
orf19_5467	yes	169	1	114	2.9e-34	CD36_35580	355	1	117	363	2.9e-34	60	81	no	yes
orf19_1925	yes	176	1	120	7.9e-34	CD36_35580	355	1	124	359	7.9e-34	60	78	no	yes
orf19_857	yes	552	1	552	2.4e-270	CD36_18330	552	1	552	2578	2.4e-270	84	93	no	yes
orf19_6000	yes	1501	2	1501	0	CD36_84860	1500	5	1500	6693	0	83	91	no	yes
orf19_5079	yes	1490	25	1488	0	CD36_84860	1500	30	1500	4692	0	60	75	no	yes
orf19_7350v1	yes	191	1	182	8.9e-62	CD36_85650	167	1	166	621	8.9e-62	70	77	no	yes
orf19_7400	yes	1568	1	1532	1.2e-271	CD36_86150	5151	1	1534	2597	1.2e-271	42	59	no	yes
orf19_2376	yes	259	1	258	9e-115	CD36_28780	253	1	252	1113	9e-115	81	89	no	yes
orf19_4379	yes	867	1	867	0	CD36_29040	867	1	867	4220	0	94	96	no	yes
orf19_529_1	yes	74	1	71	5.3e-20	CD36_29760	576	1	75	250	5.3e-20	70	78	no	yes
orf19_6308	yes	258	1	256	3e-105	CD36_30250	694	439	692	1019	3e-105	74	84	no	yes
orf19_190	yes	324	1	319	2.2e-148	CD36_19340	1154	1	323	1424	2.2e-148	90	94	no	yes
orf19_7414	yes	1366	1	1352	9,1E-316	CD36_86290	1680	1	1353	3002	9,1E-316	50	66	no	yes
orf19_5736	yes	1347	294	1347	1.2e-288	CD36_86290	1680	618	1680	2746	1.2e-288	58	69	no	yes
orf19_7417	yes	196	1	196	2.8e-104	CD36_86310	196	1	196	1015	2.8e-104	98	99	no	yes
SC5314_nTAR3_38	yes	180	1	180	2.2e-87	CD36_86320	180	1	180	856	2.2e-87	90	97	no	yes
orf19_7453	yes	273	1	273	2e-94	CD36_86610	1084	814	1084	915	2e-94	70	83	no	yes
orf19_6832	yes	663	18	663	1.5e-299	CD36_86680	1326	686	1326	2850	1.5e-299	87	91	no	yes
orf19_2208	yes	1399	670	1225	2.6e-25	CD36_87220	1172	553	1096	269	2.6e-25	25	45	no	yes
orf19_6759	yes	662	1	662	0	CD36_87230	1385	722	1385	3056	0	91	95	no	yes
orf19_6187	yes	307	1	303	3.2e-137	CD36_87760	656	2	304	1321	3.2e-137	83	94	no	yes
orf19_1855	yes	604	1	604	5.3e-297	CD36_32190	619	1	618	2829	5.3e-297	85	91	no	yes
orf19_1854	yes	105	1	105	1.4e-51	CD36_32340	105	1	105	529	1.4e-51	100	100	no	yes
orf19_1853	yes	136	1	136	1.9e-67	CD36_32350	136	1	136	673	1.9e-67	100	100	no	yes
orf19_5678	yes	529	1	529	1.3e-257	CD36_40740	538	1	538	2458	1.3e-257	87	93	no	yes
orf19_4702	yes	300	4	289	8.5e-54	CD36_41370	843	3	285	559	8.5e-54	39	58	no	yes
orf19_2620	yes	228	1	227	8.8e-84	CD36_32730	227	1	215	821	8.8e-84	70	77	no	yes
orf19_733	yes	446	1	446	2.2e-226	CD36_32750	450	1	449	2164	2.2e-226	95	97	no	yes
orf19_6139	yes	403	1	403	6.7e-202	CD36_32920	709	307	709	1931	6.7e-202	89	93	no	yes
orf19_6140	yes	286	1	280	1.8e-144	CD36_32920	709	1	280	1389	1.8e-144	90	96	no	yes
orf19_6116	yes	376	1	369	9.7e-181	CD36_33110	468	1	365	1733	9.7e-181	91	96	no	yes
orf19_730	yes	879	1	877	0	CD36_33170	879	1	877	4251	0	93	97	no	yes
orf19_2730	yes	606	1	606	5.9e-300	CD36_42460	604	1	604	2857	5.9e-300	86	92	no	yes
orf19_2731	yes	98	1	98	6.8e-44	CD36_42560	98	1	98	458	6.8e-44	91	94	no	yes
orf19_3362	yes	447	1	447	1e-219	CD36_43120	447	1	447	2101	1e-219	88	93	no	yes
orf19_1313	yes	406	1	406	1.3e-219	CD36_43320	1500	1096	1500	2095	1.3e-219	96	98	no	yes
orf19_5042	yes	212	1	208	6.6e-91	CD36_43600	641	1	210	884	6.6e-91	82	89	no	yes
orf19_3788_1v2	yes	44	1	44	5.7e-19	CD36_44540v1	106	63	106	225	5.7e-19	100	100	no	yes
orf19_2907	yes	227	1	201	7.6e-34	CD36_45820	287	19	222	360	7.6e-34	43	57	no	yes
orf19_2878	yes	165	1	155	2.2e-31	CD36_45820	287	19	180	337	2.2e-31	41	61	no	yes
orf19_7472	yes	1526	1	1261	2.8e-197	CD36_46030	1279	1	1258	1885	2.8e-197	41	58	no	yes
orf19_771	yes	348	1	344	5e-140	CD36_01150	349	1	345	1350	5e-140	73	86	no	yes
orf19_3337	yes	268	1	264	3.2e-115	CD36_01380	718	1	253	1113	3.2e-115	84	90	no	yes
orf19_4482	yes	588	1	587	5.8e-279	CD36_03460	592	1	591	2659	5.8e-279	83	90	no	yes
orf19_4975	yes	919	3	692	1.2e-147	CD36_51670	940	1	681	1131	1.2e-147	41	59	no	yes
orf19_4216	yes	127	1	127	6.3e-59	CD36_51940	127	1	127	596	6.3e-59	94	98	no	yes
orf19_4257v2	yes	1661	42	1660	0	CD36_52250	1687	53	1687	5323	0	67	76	no	yes
orf19_4263	yes	387	1	386	2.8e-192	CD36_52280	954	1	387	1839	2.8e-192	92	96	no	yes
orf19_757_1	yes	57	1	57	1.8e-24	CD36_04590	312	1	57	272	1.8e-24	96	98	no	yes
orf19_6676	yes	299	1	299	2.3e-154	CD36_53440	299	1	299	1486	2.3e-154	96	98	no	yes
orf19_1774	yes	380	1	380	4.6e-188	CD36_53500	379	1	379	1803	4.6e-188	90	94	no	yes
orf19_3919	yes	703	8	698	7e-122	CD36_05810	692	7	690	1176	7e-122	39	57	no	yes
orf19_6353	yes	692	1	677	5.8e-150	CD36_05810	692	1	690	1441	5.8e-150	46	62	no	yes
orf19_4507	yes	271	1	235	7.5e-62	CD36_05810	692	437	682	616	7.5e-62	53	69	no	yes
orf19_5619	yes	705	1	683	5.7e-175	CD36_05810	692	1	687	1677	5.7e-175	51	67	no	yes
orf19_3061_1	yes	130	1	130	7.1e-67	CD36_06050	130	1	130	668	7.1e-67	100	100	no	yes
orf19_6242	yes	319	1	319	2.7e-158	CD36_06270	1020	1	319	1518	2.7e-158	90	94	no	yes
orf19_7539_1	yes	389	9	289	1.6e-106	CD36_60170	913	417	713	1030	1.6e-106	72	79	no	yes
orf19_4213	yes	580	1	580	2.5e-306	CD36_60390	624	45	624	2917	2.5e-306	91	96	no	yes
orf19_103	yes	136	1	136	8.8e-64	CD36_61060	485	1	136	635	8.8e-64	86	91	no	yes
orf19_99	yes	377	1	376	1.1e-186	CD36_61120	393	1	376	1790	1.1e-186	92	96	no	yes
orf19_114	yes	332	2	332	1.3e-99	CD36_61190	678	360	678	966	1.3e-99	66	76	no	yes
orf19_3435	yes	147	6	147	1.3e-50	CD36_61610	1183	1059	1183	535	1.3e-50	77	79	no	yes
SC5314_nTAR1_35	yes	531	1	530	7.4e-213	CD36_07130	1894	1360	1894	2015	7.4e-213	77	86	no	yes
SC5314_nTAR1_34	yes	385	1	370	1.3e-113	CD36_07130	1894	834	1184	1104	1.3e-113	66	77	no	yes
orf19_5854_1	yes	159	9	148	1.2e-28	CD36_07740	1606	1468	1606	333	1.2e-28	48	68	no	yes
orf19_382	yes	458	1	458	4.3e-251	CD36_07890	458	1	458	2397	4.3e-251	99	99	no	yes
orf19_3879	yes	164	23	159	8.9e-24	CD36_63200	630	93	227	285	8.9e-24	45	66	no	yes
orf19_1596	yes	614	6	610	4.6e-147	CD36_63200	630	26	630	1414	4.6e-147	50	66	no	yes
orf19_5564	yes	232	1	224	6e-92	CD36_63220	233	1	224	898	6e-92	70	82	no	yes
orf19_5718	yes	811	1	811	0	CD36_63410	810	1	810	4007	0	94	97	no	yes
orf19_5543	yes	811	1	811	0	CD36_63410	810	1	810	4014	0	94	97	no	yes
orf19_5716	yes	417	1	417	1.3e-184	CD36_63420	417	1	417	1770	1.3e-184	81	89	no	yes
orf19_5585	yes	418	1	418	5.3e-172	CD36_63420	417	1	417	1651	5.3e-172	75	87	no	yes
orf19_4824	yes	272	1	272	2.3e-135	CD36_09320	272	1	272	1307	2.3e-135	90	94	no	yes
orf19_4899	yes	946	1	946	0	CD36_09690	946	1	946	4786	0	93	97	no	yes
orf19_575	yes	349	2	349	1.1e-80	CD36_23280	1277	934	1277	792	1.1e-80	49	66	no	yes
orf19_1372	yes	239	1	239	6.4e-118	CD36_24080	237	1	237	1143	6.4e-118	93	97	no	yes
orf19_5741	yes	1260	1	1248	0	CD36_64210	1295	1	1236	4011	0	66	76	no	yes
orf19_5742	yes	1890	1	1869	0	CD36_64220	1913	1	1879	5112	0	58	71	no	yes
orf19_6896	yes	512	1	512	5.8e-232	CD36_64490	516	1	516	2216	5.8e-232	84	92	no	yes
orf19_5775	yes	512	1	512	3.2e-231	CD36_64490	516	1	516	2209	3.2e-231	84	91	no	yes
orf19_1208	yes	353	1	353	4.4e-163	CD36_64490	516	158	516	1566	4.4e-163	84	91	no	yes
orf19_1234	yes	512	1	512	4.4e-234	CD36_64490	516	1	516	2236	4.4e-234	85	92	no	yes
orf19_727	yes	512	1	512	1.6e-229	CD36_64490	516	1	516	2193	1.6e-229	83	91	no	yes
orf19_4712	yes	512	1	512	3e-235	CD36_64490	516	1	516	2247	3e-235	85	92	no	yes
orf19_5191	yes	512	1	512	5.8e-232	CD36_64490	516	1	516	2216	5.8e-232	84	91	no	yes
orf19_1219	yes	400	1	387	1.2e-186	CD36_64540	1462	1	386	1784	1.2e-186	89	94	no	yes
orf19_4555	yes	2100	1	2070	0	CD36_64800	2674	1	2059	8059	0	75	83	no	yes
orf19_7125	yes	352	1	341	2.2e-121	CD36_70220	949	4	359	1170	2.2e-121	65	80	no	yes
orf19_7112	yes	110	1	110	2.4e-48	CD36_70310	604	491	604	492	2.4e-48	85	91	no	yes
orf19_1146	yes	122	1	113	2.4e-49	CD36_11030	1317	1	113	524	2.4e-49	89	92	no	yes
orf19_5370	yes	389	56	303	9.7e-96	CD36_24500	930	550	826	749	9.7e-96	54	72	no	yes
orf19_3354	yes	262	1	262	5.2e-140	CD36_24720	262	1	262	1351	5.2e-140	99	99	no	yes
orf19_5401	yes	689	11	688	2.2e-151	CD36_80540	1268	576	1267	1452	2.2e-151	51	64	no	yes
orf19_5604	yes	564	92	563	3.4e-72	CD36_71360	609	140	605	692	3.4e-72	33	53	no	yes
orf19_5225	yes	125	1	125	1.7e-52	CD36_11620	1142	1016	1142	552	1.7e-52	84	91	no	yes
orf19_4917	yes	215	1	213	1.2e-85	CD36_12030	716	1	212	834	1.2e-85	75	84	no	yes
orf19_4916	yes	489	11	488	7.5e-194	CD36_12030	716	244	713	1855	7.5e-194	71	82	no	yes
orf19_6486	no	152	1	152	9.4e-69	CD36_72070	152	1	152	684	9.4e-69	86	94	no	yes
orf19_4510	no	677	1	664	1.1e-155	CD36_73110	704	1	677	1495	1.1e-155	47	65	no	yes
orf19_1005	no	602	8	599	2.1e-113	CD36_73360	691	6	598	1096	2.1e-113	41	59	no	yes
orf19_2587	no	498	2	492	1.2e-106	CD36_15510	569	47	537	1033	1.2e-106	41	62	no	yes
orf19_2946	no	503	4	487	8e-65	CD36_16090	542	32	511	644	8e-65	32	53	no	yes
orf19_3263	no	150	1	132	3.3e-68	CD36_25970	271	1	132	677	3.3e-68	95	99	no	yes
orf19_6450	no	226	3	225	3.8e-52	CD36_34320	395	165	392	529	3.8e-52	52	68	no	yes
orf19_1530	no	173	18	173	2.2e-66	CD36_16920	564	1	166	658	2.2e-66	81	86	no	yes
orf19_3208	no	546	8	546	1.2e-206	CD36_83640	526	3	526	1977	1.2e-206	68	82	no	yes
orf19_4505	no	282	1	281	3.2e-129	CD36_19080	349	68	348	1248	3.2e-129	81	91	no	yes
orf19_2392	no	216	1	216	1.3e-105	CD36_28450	464	1	216	1024	1.3e-105	93	95	no	yes
orf19_4361	no	941	1	941	0	CD36_28830	945	1	945	3552	0	77	85	no	yes
orf19_7398	no	165	1	165	1.5e-85	CD36_86360	261	97	261	837	1.5e-85	99	100	no	yes
orf19_4463	no	356	43	353	5.8e-120	CD36_30400	325	37	325	1161	5.8e-120	70	81	no	yes
orf19_555	no	275	1	275	3.3e-127	CD36_30570	273	1	273	1230	3.3e-127	81	90	no	yes
orf19_3924	no	379	1	379	1.6e-154	CD36_22350	424	33	424	1486	1.6e-154	69	83	no	yes
orf19_2591	no	433	9	423	9.5e-42	CD36_40230	436	15	421	432	9.5e-42	31	52	no	yes
orf19_3923	no	208	1	167	3e-63	CD36_41010	237	1	172	633	3e-63	73	80	no	yes
orf19_5290	no	447	1	447	1.8e-223	CD36_43680	829	397	829	2134	1.8e-223	91	95	no	yes
orf19_929	no	435	303	430	9.7e-37	CD36_44590	137	8	134	390	9.7e-37	63	76	no	yes
orf19_4244	no	158	1	139	6.7e-44	CD36_52150	565	1	130	451	6.7e-44	68	79	no	yes
orf19_3906	no	196	1	185	4.1e-42	CD36_53920	178	1	178	439	4.1e-42	48	61	no	yes
orf19_3903	no	195	1	170	5.4e-36	CD36_53920	178	1	175	382	5.4e-36	47	63	no	yes
orf19_4691	no	201	1	171	1.4e-56	CD36_53920	178	1	174	573	1.4e-56	62	75	no	yes
orf19_2429	no	451	2	428	6.1e-178	CD36_05810	692	256	683	1705	6.1e-178	76	86	no	yes
orf19_2430	no	241	1	241	2.4e-105	CD36_05810	692	1	243	1020	2.4e-105	81	90	no	yes
orf19_3440	no	277	1	268	7.3e-102	CD36_61540	264	1	261	991	7.3e-102	67	82	no	yes
orf19_2797	no	623	1	503	7.5e-186	CD36_06970	654	1	512	1476	7.5e-186	61	74	no	yes
orf19_3479	no	126	47	126	4e-22	CD36_62560	547	1	75	269	4e-22	80	83	no	yes
orf19_2468	no	306	94	306	5e-28	CD36_09710	336	113	333	305	5e-28	32	57	no	yes
orf19_994	no	182	34	182	4e-45	CD36_23870	1059	895	1050	484	4e-45	60	73	no	yes
orf19_1780	no	412	3	410	1e-143	CD36_24210	420	2	418	1384	1e-143	65	79	no	yes
orf19_5390	no	147	2	147	2.2e-63	CD36_80620	680	543	680	630	2.2e-63	85	88	no	yes
orf19_2509	no	175	1	175	8.5e-80	CD36_80970	196	21	196	784	8.5e-80	88	96	no	yes
orf19_2553	no	355	105	355	1.7e-23	CD36_70530	917	17	258	284	1.7e-23	33	53	no	yes
orf19_2552	no	654	208	568	6.1e-56	CD36_70530	917	510	853	429	6.1e-56	33	55	no	yes
orf19_4996	no	298	4	296	9.4e-137	CD36_12580	749	449	738	1316	9.4e-137	88	92	no	yes
orf19_1266	yes	121	4	118	1.4e-08	CD36_11410	399	258	376	144	1.4e-08	36	52	no	no
orf19_4623	yes	142	18	134	1.1e-06	CD36_81080	1117	477	587	128	1.1e-06	36	52	no	no
orf19_1830	yes	110	7	102	0.12	CD36_81370	1171	466	558	81	0.13	31	52	no	no
orf19_3125	yes	258	20	241	0.55	CD36_82210	496	201	423	73	0.8	25	45	no	no
orf19_6192	yes	133	65	104	0.83	CD36_82360	59	10	50	54	1.8	36	51	no	no
orf19_4786	yes	554	39	148	0.0014	CD36_73900	589	8	121	99	0.0014	31	49	no	no
orf19_7283	yes	122	24	120	2e-13	CD36_nTARR_66	222	124	220	170	2e-13	37	55	no	no
orf19_4984	yes	518	199	390	8.3e-11	CD36_16810	388	84	271	164	8.3e-11	27	47	no	no
orf19_313	yes	570	287	474	0.031	CD36_83310	525	300	477	86	0.032	28	43	no	no
orf19_915	yes	858	498	740	2.9e-11	CD36_83340	824	544	772	147	2.9e-11	27	44	no	no
orf19_7276_1	yes	66	1	66	1.2e-13	CD36_35580	355	272	355	189	1.2e-13	57	66	no	no
SC5314_nTAR1_68	yes	179	64	163	0.0021	CD36_17950	3293	787	894	98	0.0021	32	49	no	no
orf19_3264_1	yes	54	1	49	0.011	CD36_29780	116	1	48	80	0.011	30	69	no	no
orf19_4241	yes	104	15	79	1	CD36_19650	420	297	372	64	7.2	31	42	no	no
orf19_3364	yes	152	63	144	0.23	CD36_40630	151	58	138	74	0.26	34	52	no	no
orf19_4646	yes	145	76	117	0.5	CD36_40890	909	744	784	74	0.69	40	61	no	no
orf19_3309	yes	415	13	221	0.028	CD36_41440	392	76	288	86	0.029	21	48	no	no
orf19_2633_1	yes	64	12	56	0.99	CD36_42230	130	64	111	62	5.1	39	54	no	no
SC5314_nTAR6_28	yes	148	4	80	0.77	CD36_42370	916	695	776	71	1.4	25	50	no	no
orf19_1409_2	yes	94	21	90	0.15	CD36_42380	1399	1084	1153	80	0.16	35	60	no	no
orf19_4768	yes	531	13	274	5.2e-08	CD36_42420	977	321	589	96	5.2e-08	24	50	no	no
SC5314_nTARR_41	yes	65	30	54	1	CD36_43450	507	465	489	63	9.6	56	64	no	no
orf19_5190	yes	141	1	124	0.0038	CD36_43960	893	92	225	95	0.0038	28	49	no	no
orf19_3721	yes	117	11	67	1	CD36_44940	2139	1567	1626	64	8.6	36	51	no	no
orf19_6030	yes	219	69	196	0.028	CD36_00910	1032	693	819	87	0.028	32	46	no	no
orf19_2210	yes	682	40	333	7.3e-07	CD36_01430	1457	361	639	130	7.3e-07	22	41	no	no
orf19_2024	yes	119	11	66	0.95	CD36_51190	743	495	546	68	3	26	53	no	no
orf19_7271	yes	106	3	85	0.012	CD36_01960	536	441	515	90	0.012	30	51	no	no
SC5314_nTAR6_17	yes	83	6	77	0.83	CD36_02970	668	338	419	70	1.8	40	53	no	no
orf19_6606	yes	397	295	394	0.0022	CD36_52760	1167	1020	1118	70	0.0022	27	48	no	no
orf19_4837_1	yes	72	3	65	0.77	CD36_52760	1167	1013	1073	71	1.5	31	60	no	no
orf19_5284	yes	104	45	103	0.19	CD36_03590	1668	401	462	79	0.21	32	50	no	no
orf19_1116	yes	208	21	133	0.039	CD36_04250	482	238	350	85	0.04	26	46	no	no
orf19_675_1	yes	45	25	39	0.7	CD36_54185	33	15	31	58	1.2	58	64	no	no
orf19_3201	yes	210	141	198	0.00064	CD36_54680	667	36	93	102	0.00064	32	58	no	no
orf19_2590	yes	212	15	122	0.94	CD36_55010	589	12	125	68	2.9	24	41	no	no
orf19_5474	yes	350	2	215	1.2e-06	CD36_55100	623	407	614	127	1.2e-06	28	48	no	no
orf19_2905	yes	222	25	125	0.74	CD36_07390	603	462	567	71	1.4	27	47	no	no
SC5314_nTARR_23	yes	91	44	90	0.99	CD36_08270	350	170	216	65	5.3	29	57	no	no
orf19_4069	yes	154	4	135	7.1e-11	CD36_63050	556	79	215	166	7.1e-11	34	54	no	no
orf19_6113	yes	103	53	90	1.2e-05	CD36_24500	930	548	598	104	1.2e-05	50	62	no	no
orf19_4055	yes	103	53	90	2e-05	CD36_24500	930	548	598	100	2e-05	49	62	no	no
orf19_6978	yes	109	3	46	0.082	CD36_24540	83	25	70	65	0.085	39	60	no	no
orf19_4767	yes	246	140	230	9e-08	CD36_80680	855	2	81	138	9e-08	37	51	no	no
orf19_1736	yes	100	37	73	0.67	CD36_nTAR3_9	74	36	72	55	1.1	29	56	no	no
orf19_5735_3	yes	98	7	77	0.072	CD36_71290	938	634	704	83	0.075	32	52	no	no
orf19_2662b	yes	201	81	156	0.0022	CD36_23090	210	23	96	94	0.0022	34	55	no	no
orf19_7341_1b	yes	97	2	51	0.062	CD36_nTAR2_17	87	19	69	66	0.064	43	50	no	no
orf19_2779	no	170	17	162	1.3e-10	CD36_83910	678	225	367	164	1.3e-10	33	52	no	no
orf19_420	no	164	7	133	0.12	CD36_72100	412	88	210	80	0.13	28	48	no	no
orf19_2061	no	106	24	82	1	CD36_72880	1117	840	897	64	8.3	30	50	no	no
orf19_1599	no	118	21	56	1	CD36_13220	884	299	334	65	6.4	36	63	no	no
orf19_2181	no	176	45	101	0.99	CD36_15690	285	169	225	65	4.9	19	56	no	no
orf19_3427	no	116	37	92	0.18	CD36_16120	823	113	168	79	0.2	32	64	no	no
orf19_599	no	119	7	107	0.91	CD36_81320	1114	972	1066	69	2.4	28	41	no	no
orf19_3968	no	103	49	102	0.99	CD36_82180	800	585	639	66	4.9	36	50	no	no
orf19_1724	no	155	58	127	0.99	CD36_82280	1263	85	149	66	5.1	35	50	no	no
orf19_6280	no	117	10	74	0.39	CD36_82350	566	54	119	75	0.5	34	51	no	no
orf19_1671_1	no	128	1	69	0.63	CD36_nTAR7_41	131	28	94	68	0.98	34	50	no	no
orf19_4861_1	no	94	21	89	1	CD36_25690	1320	1066	1137	65	6.6	31	51	no	no
orf19_3271	no	184	26	143	0.95	CD36_25710	900	16	134	68	3	33	52	no	no
orf19_5461	no	178	52	154	0.052	CD36_34870	559	155	252	84	0.053	30	48	no	no
orf19_7054	no	121	36	105	0.46	CD36_35170	491	24	94	74	0.62	29	42	no	no
orf19_322	no	144	13	142	0.36	CD36_16330	1656	1135	1271	76	0.45	26	45	no	no
orf19_5503	no	109	3	99	0.011	CD36_16640	1356	128	221	91	0.011	29	51	no	no
orf19_5918	no	101	54	99	1	CD36_16730	242	81	123	62	9.6	32	56	no	no
orf19_6575	no	108	28	66	0.75	CD36_16760	705	564	602	71	1.4	38	48	no	no
orf19_3420	no	127	32	100	0.99	CD36_17530	1189	24	92	66	5.1	30	44	no	no
orf19_4321	no	150	33	94	1	CD36_83090	511	300	360	65	5.8	25	53	no	no
orf19_360	no	570	287	474	0.031	CD36_83310	525	300	477	86	0.032	28	43	no	no
orf19_609	no	111	14	68	0.96	CD36_83800	399	162	218	67	3.3	26	49	no	no
orf19_1581	no	110	5	90	0.98	CD36_84180	866	184	260	67	3.9	32	45	no	no
orf19_2103	no	148	19	103	0.77	CD36_84310	1120	17	111	71	1.5	31	45	no	no
orf19_7024	no	102	30	82	0.98	CD36_26500	795	228	275	67	3.8	28	50	no	no
orf19_4320	no	126	17	108	0.84	CD36_27490	887	397	496	70	1.9	26	46	no	no
orf19_948	no	113	3	96	0.65	CD36_27620	273	130	224	71	1	26	45	no	no
orf19_2959	no	100	31	76	0.96	CD36_35262	161	1	47	65	3.2	34	55	no	no
orf19_3888_2	no	95	2	43	1	CD36_18690	1760	1687	1729	64	8.6	39	55	no	no
orf19_149	no	145	62	97	0.15	CD36_84590	1098	291	327	80	0.16	43	45	no	no
orf19_1506	no	141	24	128	0.95	CD36_84680	856	535	637	68	3	31	49	no	no
orf19_2074	no	102	13	81	0.99	CD36_85720	708	26	95	66	4.8	25	57	no	no
orf19_4115	no	110	16	72	1	CD36_85820	411	10	60	63	9.1	31	49	no	no
orf19_3828	no	110	30	89	1	CD36_85850	1100	785	843	64	8.3	28	58	no	no
orf19_1624_1	no	58	3	56	0.95	CD36_85890	904	566	614	68	3	33	61	no	no
orf19_5472	no	343	10	101	0.27	CD36_86010	1630	646	731	67	0.31	30	47	no	no
orf19_4672	no	100	20	76	0.14	CD36_28810	806	683	736	80	0.15	28	57	no	no
orf19_7348	no	106	9	77	1	CD36_29570	1042	44	111	65	6.5	36	59	no	no
orf19_3320	no	117	47	114	1	CD36_29610	561	371	441	64	7.6	26	45	no	no
orf19_4847	no	150	2	140	0.52	CD36_30340	366	205	334	73	0.72	29	46	no	no
orf19_4908	no	111	42	101	0.48	CD36_19660	674	65	124	74	0.66	33	41	no	no
orf19_4936	no	131	11	38	0.99	CD36_19770	206	109	136	64	5.2	35	78	no	no
orf19_2537	no	113	76	95	0.019	CD36_19850	531	229	248	88	0.019	55	75	no	no
orf19_4803	no	125	12	82	0.86	CD36_86920	384	30	110	69	2	24	46	no	no
orf19_4942	no	122	32	121	0.98	CD36_32410	743	156	250	67	3.8	29	41	no	no
orf19_77_1	no	83	32	61	0.9	CD36_30390	196	78	110	67	2.3	45	57	no	no
orf19_1737	no	118	9	71	0.87	CD36_30670	434	78	151	69	2.1	35	48	no	no
orf19_7151	no	144	57	141	0.98	CD36_30900	1157	404	485	67	4	27	51	no	no
orf19_6188	no	105	7	87	0.69	CD36_21130	1143	997	1084	72	1.2	30	48	no	no
orf19_5649	no	179	16	179	0.042	CD36_40810	635	368	554	85	0.043	29	43	no	no
orf19_3868	no	117	19	101	0.34	CD36_41190	866	777	859	76	0.42	33	56	no	no
orf19_4652	no	103	31	103	1.9e-07	CD36_41340	138	54	137	116	1.9e-07	39	55	no	no
orf19_1935	no	148	46	116	0.24	CD36_41430	2244	328	398	78	0.28	33	47	no	no
orf19_4310	no	160	22	76	0.91	CD36_33170	879	559	614	69	2.4	37	50	no	no
orf19_4196	no	110	51	108	0.58	CD36_33320	808	399	453	73	0.87	34	46	no	no
orf19_1060	no	169	75	136	0.75	CD36_33500	156	42	100	68	1.4	37	50	no	no
orf19_3719	no	156	39	145	0.85	CD36_33570	1054	466	572	70	1.9	20	44	no	no
orf19_6644	no	132	71	126	0.83	CD36_33580	638	37	89	70	1.8	37	55	no	no
orf19_6339	no	114	14	82	0.98	CD36_33760	899	314	384	67	3.9	32	47	no	no
orf19_6949	no	108	55	95	0.98	CD36_33830	1490	1059	1100	67	4.1	35	57	no	no
orf19_6181	no	101	11	89	1	CD36_42600	320	35	122	63	8.5	27	46	no	no
orf19_3073	no	119	3	94	0.26	CD36_42660	577	41	128	77	0.3	32	48	no	no
orf19_3376	no	174	55	172	9.1e-12	CD36_43270	195	31	150	155	9.1e-12	33	51	no	no
orf19_3935	no	100	2	53	0.26	CD36_43590	561	340	389	77	0.3	32	61	no	no
orf19_4461	no	120	11	102	0.95	CD36_43990	706	161	252	68	2.9	31	50	no	no
orf19_7055	no	108	1	93	0.86	CD36_44940	2139	833	917	70	2	23	46	no	no
orf19_2195	no	180	32	89	0.53	CD36_45040	82	26	82	59	0.75	41	51	no	no
orf19_1274	no	563	1	32	1.1e-06	CD36_45310	442	407	440	127	1.1e-06	73	82	no	no
orf19_1906	no	109	5	107	1	CD36_45390	1265	310	407	64	8.4	29	40	no	no
orf19_1824	no	309	47	117	6.6e-12	CD36_45820	287	52	119	127	6.6e-12	33	57	no	no
orf19_4217	no	192	37	137	0.84	CD36_45910	869	120	221	70	1.8	27	41	no	no
orf19_6777	no	232	25	84	0.85	CD36_46030	1279	1124	1184	70	1.9	29	45	no	no
orf19_6534	no	156	6	110	0.75	CD36_46230	626	82	191	71	1.4	30	51	no	no
orf19_1456	no	144	98	128	1	CD36_46570	1985	1603	1636	64	8.6	44	55	no	no
orf19_2177	no	178	11	160	0.52	CD36_00770	371	149	300	73	0.73	23	49	no	no
orf19_2766	no	102	33	86	1	CD36_00910	1032	307	357	64	8.3	35	55	no	no
orf19_6897	no	146	4	85	0.98	CD36_01190	115	5	81	62	3.9	29	50	no	no
orf19_4149	no	162	57	117	0.86	CD36_01530	1596	133	185	70	2	31	52	no	no
orf19_2025	no	114	8	96	0.78	CD36_50570	1716	744	830	71	1.5	32	51	no	no
orf19_1551	no	167	21	167	0.6	CD36_02210	1254	22	167	73	0.91	21	44	no	no
orf19_7002	no	395	89	208	0.074	CD36_02770	421	40	162	82	0.077	25	46	no	no
orf19_4685	no	105	28	101	0.99	CD36_51590	899	419	496	66	5	32	56	no	no
orf19_1008	no	104	9	85	0.99	CD36_51650	1957	991	1070	66	5.3	31	50	no	no
orf19_1268	no	113	20	105	1	CD36_51920	324	220	311	64	6.6	33	51	no	no
orf19_5402	no	188	6	151	0.28	CD36_52000	961	213	368	77	0.33	28	44	no	no
orf19_7480	no	199	77	187	0.28	CD36_52020	347	100	208	76	0.33	27	42	no	no
orf19_5289	no	104	54	104	0.67	CD36_52560	791	419	474	72	1.1	33	50	no	no
orf19_3186	no	111	15	107	1	CD36_52770	695	141	230	65	6.2	31	46	no	no
orf19_7395	no	105	21	82	0.97	CD36_52910	485	316	372	67	3.5	37	48	no	no
orf19_4214	no	133	1	81	0.95	CD36_53040	1100	682	761	68	3.1	28	51	no	no
orf19_3503	no	102	15	99	0.74	CD36_03960	265	68	147	70	1.3	21	51	no	no
orf19_5233	no	115	1	93	1	CD36_53570	329	219	323	64	6.7	24	44	no	no
orf19_5966	no	113	13	65	0.99	CD36_53810	489	98	146	66	4.5	35	45	no	no
orf19_7070	no	156	21	98	0.62	CD36_54030	177	87	160	70	0.96	29	46	no	no
orf19_1123	no	117	32	59	0.84	CD36_54180	302	191	218	69	1.8	50	64	no	no
orf19_442	no	204	45	171	0.01	CD36_05910	871	611	740	91	0.01	27	47	no	no
orf19_7280	no	107	23	68	1	CD36_06080	239	117	160	64	5.8	39	47	no	no
orf19_6288	no	164	6	115	0.98	CD36_06100	2267	422	528	67	4.2	23	48	no	no
orf19_5132	no	126	48	98	0.83	CD36_06710	132	47	95	66	1.8	33	58	no	no
orf19_787	no	101	53	84	1	CD36_06710	132	47	83	58	5.4	37	54	no	no
orf19_1831	no	140	29	97	0.63	CD36_06710	132	32	93	68	1	26	52	no	no
orf19_1722	no	138	43	120	0.69	CD36_61610	1183	351	429	72	1.2	31	49	no	no
orf19_7014	no	140	39	94	0.42	CD36_07010	955	862	917	75	0.54	32	55	no	no
orf19_741	no	104	48	102	0.0038	CD36_07120	884	730	781	95	0.0038	41	58	no	no
orf19_4636	no	140	50	137	0.0068	CD36_07130	1894	1346	1432	93	0.0068	34	46	no	no
orf19_598	no	125	22	87	1	CD36_07540	626	401	473	65	6.1	28	49	no	no
orf19_2585	no	196	50	173	0.59	CD36_61670	996	605	724	73	0.89	25	46	no	no
orf19_1958	no	169	30	67	0.94	CD36_62460	609	262	299	68	2.9	36	57	no	no
orf19_298	no	167	47	158	0.65	CD36_62510	578	33	149	72	1.1	27	41	no	no
orf19_2018_2	no	85	1	41	0.99	CD36_62780	226	114	153	65	4.3	41	56	no	no
orf19_69_2	no	97	9	85	1	CD36_08590	538	34	110	63	9.7	32	45	no	no
orf19_5382	no	153	53	149	0.41	CD36_08600	752	54	155	75	0.53	28	43	no	no
orf19_6179	no	230	60	227	0.98	CD36_08600	752	180	337	67	3.8	20	44	no	no
orf19_3280	no	127	47	124	0.98	CD36_09710	336	53	133	66	4.1	35	49	no	no
orf19_6833_2	no	122	13	115	0.088	CD36_09750	720	182	280	82	0.092	30	48	no	no
orf19_5339	no	114	27	84	0.93	CD36_23790	465	223	279	68	2.7	36	46	no	no
orf19_4057	no	146	2	129	0.6	CD36_63950	1133	963	1097	73	0.91	25	40	no	no
orf19_873	no	119	6	111	0.98	CD36_64960	917	406	507	67	3.9	24	49	no	no
orf19_7340	no	110	4	98	0.68	CD36_65610	323	42	145	71	1.1	27	44	no	no
orf19_5717	no	115	2	68	1	CD36_70100	268	65	132	63	7.8	26	45	no	no
orf19_5446	no	165	49	117	0.82	CD36_70290	551	9	77	70	1.7	28	47	no	no
orf19_2704	no	106	68	105	1	CD36_24380	434	19	56	64	7.2	39	44	no	no
orf19_937	no	157	5	132	0.41	CD36_24440	775	358	487	75	0.53	27	47	no	no
orf19_4976	no	118	29	88	0.5	CD36_24500	930	413	475	74	0.69	30	58	no	no
orf19_1009	no	106	42	71	0.99	CD36_80860	546	105	134	66	4.6	46	66	no	no
orf19_6491	no	117	4	110	0.47	CD36_80970	196	6	116	72	0.63	27	46	no	no
orf19_3671	no	114	62	112	0.98	CD36_70780	1072	855	907	67	4	33	52	no	no
orf19_5475	no	274	1	46	0.28	CD36_70900	332	31	74	61	0.33	39	50	no	no
orf19_1353	no	178	69	152	0.21	CD36_71420	503	61	136	78	0.23	33	54	no	no
orf19_3238	no	133	10	44	0.54	CD36_71560	248	9	43	72	0.77	45	62	no	no
orf19_3200	no	201	94	191	0.12	CD36_11550	405	41	139	80	0.13	29	52	no	no
orf19_5223	no	132	15	121	0.27	CD36_12500	740	328	446	77	0.32	31	44	no	no
orf19_3196	no	100	6	64	1	CD36_12680	119	6	60	60	7.5	33	50	no	no
orf19_1286	no	118	1	51	0.83	CD36_12800	706	327	377	70	1.8	35	50	no	no
orf19_1207b	no	110	11	91	5.7e-08	CD36_33200	81	4	80	123	5.7e-08	43	46	no	no
orf19_1433_1b	no	39	1	39	4.1e-13	CD36_22550	179	141	179	168	4.1e-13	82	94	no	no
orf19_218b	no	113	9	51	0.19	CD36_23060	138	33	78	74	0.21	34	60	no	no
orf19_3209b	no	104	5	85	0.22	CD36_06710	132	12	102	73	0.25	25	49	no	no
orf19_7299_1b	no	99	4	91	0.00032	CD36_07410	100	1	82	87	0.00032	31	53	no	no
SC5314_nTAR5_26	yes	71	N/A	N/A	N/A	N/A	N/A	N/A	N/A	N/A	N/A	N/A	N/A	no	N/A
orf19_647_3	yes	99	N/A	N/A	N/A	N/A	N/A	N/A	N/A	N/A	N/A	N/A	N/A	no	N/A
orf19_5288_1	yes	61	N/A	N/A	N/A	N/A	N/A	N/A	N/A	N/A	N/A	N/A	N/A	no	N/A
orf19_4923_1	yes	70	N/A	N/A	N/A	N/A	N/A	N/A	N/A	N/A	N/A	N/A	N/A	no	N/A
orf19_1678	yes	116	N/A	N/A	N/A	N/A	N/A	N/A	N/A	N/A	N/A	N/A	N/A	no	N/A
orf19_6923_1	yes	71	N/A	N/A	N/A	N/A	N/A	N/A	N/A	N/A	N/A	N/A	N/A	no	N/A
orf19_6114	yes	103	N/A	N/A	N/A	N/A	N/A	N/A	N/A	N/A	N/A	N/A	N/A	no	N/A
SC5314_nTAR3_45	yes	107	N/A	N/A	N/A	N/A	N/A	N/A	N/A	N/A	N/A	N/A	N/A	no	N/A
orf19_3064_1	yes	79	N/A	N/A	N/A	N/A	N/A	N/A	N/A	N/A	N/A	N/A	N/A	no	N/A
orf19_6852_1	yes	62	N/A	N/A	N/A	N/A	N/A	N/A	N/A	N/A	N/A	N/A	N/A	no	N/A
SC5314_nTAR1_23	yes	54	N/A	N/A	N/A	N/A	N/A	N/A	N/A	N/A	N/A	N/A	N/A	no	N/A
SC5314_nTAR4_16	yes	65	N/A	N/A	N/A	N/A	N/A	N/A	N/A	N/A	N/A	N/A	N/A	no	N/A
orf19_1440_2	yes	60	N/A	N/A	N/A	N/A	N/A	N/A	N/A	N/A	N/A	N/A	N/A	no	N/A
orf19_3277	yes	112	N/A	N/A	N/A	N/A	N/A	N/A	N/A	N/A	N/A	N/A	N/A	no	N/A
orf19_4418_1	yes	58	N/A	N/A	N/A	N/A	N/A	N/A	N/A	N/A	N/A	N/A	N/A	no	N/A
orf19_1360_1	yes	60	N/A	N/A	N/A	N/A	N/A	N/A	N/A	N/A	N/A	N/A	N/A	no	N/A
orf19_5451	yes	126	N/A	N/A	N/A	N/A	N/A	N/A	N/A	N/A	N/A	N/A	N/A	no	N/A
orf19_2505	yes	102	N/A	N/A	N/A	N/A	N/A	N/A	N/A	N/A	N/A	N/A	N/A	no	N/A
SC5314_nTAR5_13	yes	54	N/A	N/A	N/A	N/A	N/A	N/A	N/A	N/A	N/A	N/A	N/A	no	N/A
orf19_7555	yes	145	N/A	N/A	N/A	N/A	N/A	N/A	N/A	N/A	N/A	N/A	N/A	no	N/A
orf19_2645	no	106	N/A	N/A	N/A	N/A	N/A	N/A	N/A	N/A	N/A	N/A	N/A	no	N/A
orf19_1105_3	no	85	N/A	N/A	N/A	N/A	N/A	N/A	N/A	N/A	N/A	N/A	N/A	no	N/A
orf19_3907	no	103	N/A	N/A	N/A	N/A	N/A	N/A	N/A	N/A	N/A	N/A	N/A	no	N/A
orf19_533	no	104	N/A	N/A	N/A	N/A	N/A	N/A	N/A	N/A	N/A	N/A	N/A	no	N/A
orf19_653	no	108	N/A	N/A	N/A	N/A	N/A	N/A	N/A	N/A	N/A	N/A	N/A	no	N/A
orf19_5264	no	141	N/A	N/A	N/A	N/A	N/A	N/A	N/A	N/A	N/A	N/A	N/A	no	N/A
orf19_2509_1	no	69	N/A	N/A	N/A	N/A	N/A	N/A	N/A	N/A	N/A	N/A	N/A	no	N/A
orf19_257	no	108	N/A	N/A	N/A	N/A	N/A	N/A	N/A	N/A	N/A	N/A	N/A	no	N/A
orf19_6338	no	128	N/A	N/A	N/A	N/A	N/A	N/A	N/A	N/A	N/A	N/A	N/A	no	N/A
orf19_2625	no	101	N/A	N/A	N/A	N/A	N/A	N/A	N/A	N/A	N/A	N/A	N/A	no	N/A
orf19_7252	no	107	N/A	N/A	N/A	N/A	N/A	N/A	N/A	N/A	N/A	N/A	N/A	no	N/A
orf19_6957	no	102	N/A	N/A	N/A	N/A	N/A	N/A	N/A	N/A	N/A	N/A	N/A	no	N/A
orf19_6940	no	146	N/A	N/A	N/A	N/A	N/A	N/A	N/A	N/A	N/A	N/A	N/A	no	N/A
orf19_2813	no	42	N/A	N/A	N/A	N/A	N/A	N/A	N/A	N/A	N/A	N/A	N/A	no	N/A
orf19_6922	no	29	N/A	N/A	N/A	N/A	N/A	N/A	N/A	N/A	N/A	N/A	N/A	no	N/A
orf19_5866	no	107	N/A	N/A	N/A	N/A	N/A	N/A	N/A	N/A	N/A	N/A	N/A	no	N/A
orf19_4200	no	119	N/A	N/A	N/A	N/A	N/A	N/A	N/A	N/A	N/A	N/A	N/A	no	N/A
orf19_3413	no	102	N/A	N/A	N/A	N/A	N/A	N/A	N/A	N/A	N/A	N/A	N/A	no	N/A
orf19_5556	no	102	N/A	N/A	N/A	N/A	N/A	N/A	N/A	N/A	N/A	N/A	N/A	no	N/A
orf19_6115	no	112	N/A	N/A	N/A	N/A	N/A	N/A	N/A	N/A	N/A	N/A	N/A	no	N/A
orf19_6110	no	115	N/A	N/A	N/A	N/A	N/A	N/A	N/A	N/A	N/A	N/A	N/A	no	N/A
orf19_3336	no	152	N/A	N/A	N/A	N/A	N/A	N/A	N/A	N/A	N/A	N/A	N/A	no	N/A
orf19_5589	no	107	N/A	N/A	N/A	N/A	N/A	N/A	N/A	N/A	N/A	N/A	N/A	no	N/A
orf19_5606	no	106	N/A	N/A	N/A	N/A	N/A	N/A	N/A	N/A	N/A	N/A	N/A	no	N/A
orf19_2943_5	no	99	N/A	N/A	N/A	N/A	N/A	N/A	N/A	N/A	N/A	N/A	N/A	no	N/A
orf19_1508	no	111	N/A	N/A	N/A	N/A	N/A	N/A	N/A	N/A	N/A	N/A	N/A	no	N/A
orf19_6715	no	102	N/A	N/A	N/A	N/A	N/A	N/A	N/A	N/A	N/A	N/A	N/A	no	N/A
orf19_6911	no	109	N/A	N/A	N/A	N/A	N/A	N/A	N/A	N/A	N/A	N/A	N/A	no	N/A
orf19_3059_1	no	32	N/A	N/A	N/A	N/A	N/A	N/A	N/A	N/A	N/A	N/A	N/A	no	N/A
orf19_4472	no	105	N/A	N/A	N/A	N/A	N/A	N/A	N/A	N/A	N/A	N/A	N/A	no	N/A
orf19_3522	no	101	N/A	N/A	N/A	N/A	N/A	N/A	N/A	N/A	N/A	N/A	N/A	no	N/A
orf19_3543	no	114	N/A	N/A	N/A	N/A	N/A	N/A	N/A	N/A	N/A	N/A	N/A	no	N/A
orf19_2725	no	100	N/A	N/A	N/A	N/A	N/A	N/A	N/A	N/A	N/A	N/A	N/A	no	N/A
orf19_6547	no	115	N/A	N/A	N/A	N/A	N/A	N/A	N/A	N/A	N/A	N/A	N/A	no	N/A
orf19_450	no	77	N/A	N/A	N/A	N/A	N/A	N/A	N/A	N/A	N/A	N/A	N/A	no	N/A
orf19_2431	no	113	N/A	N/A	N/A	N/A	N/A	N/A	N/A	N/A	N/A	N/A	N/A	no	N/A
orf19_1821	no	103	N/A	N/A	N/A	N/A	N/A	N/A	N/A	N/A	N/A	N/A	N/A	no	N/A
orf19_1440_1	no	66	N/A	N/A	N/A	N/A	N/A	N/A	N/A	N/A	N/A	N/A	N/A	no	N/A
orf19_3368	no	101	N/A	N/A	N/A	N/A	N/A	N/A	N/A	N/A	N/A	N/A	N/A	no	N/A
orf19_3819	no	121	N/A	N/A	N/A	N/A	N/A	N/A	N/A	N/A	N/A	N/A	N/A	no	N/A
orf19_7192	no	109	N/A	N/A	N/A	N/A	N/A	N/A	N/A	N/A	N/A	N/A	N/A	no	N/A
orf19_3284	no	107	N/A	N/A	N/A	N/A	N/A	N/A	N/A	N/A	N/A	N/A	N/A	no	N/A
orf19_4439	no	147	N/A	N/A	N/A	N/A	N/A	N/A	N/A	N/A	N/A	N/A	N/A	no	N/A
orf19_2800	no	31	N/A	N/A	N/A	N/A	N/A	N/A	N/A	N/A	N/A	N/A	N/A	no	N/A
orf19_2203	no	105	N/A	N/A	N/A	N/A	N/A	N/A	N/A	N/A	N/A	N/A	N/A	no	N/A
orf19_2164_1	no	42	N/A	N/A	N/A	N/A	N/A	N/A	N/A	N/A	N/A	N/A	N/A	no	N/A
orf19_3637	no	105	N/A	N/A	N/A	N/A	N/A	N/A	N/A	N/A	N/A	N/A	N/A	no	N/A
orf19_3626_1	no	53	N/A	N/A	N/A	N/A	N/A	N/A	N/A	N/A	N/A	N/A	N/A	no	N/A
orf19_1257	no	110	N/A	N/A	N/A	N/A	N/A	N/A	N/A	N/A	N/A	N/A	N/A	no	N/A
orf19_3229	no	101	N/A	N/A	N/A	N/A	N/A	N/A	N/A	N/A	N/A	N/A	N/A	no	N/A
orf19_2530	no	110	N/A	N/A	N/A	N/A	N/A	N/A	N/A	N/A	N/A	N/A	N/A	no	N/A
orf19_2539	no	111	N/A	N/A	N/A	N/A	N/A	N/A	N/A	N/A	N/A	N/A	N/A	no	N/A
orf19_3748	no	106	N/A	N/A	N/A	N/A	N/A	N/A	N/A	N/A	N/A	N/A	N/A	no	N/A
orf19_4819	no	118	N/A	N/A	N/A	N/A	N/A	N/A	N/A	N/A	N/A	N/A	N/A	no	N/A
orf19_4081	no	166	N/A	N/A	N/A	N/A	N/A	N/A	N/A	N/A	N/A	N/A	N/A	no	N/A
orf19_1778	no	104	N/A	N/A	N/A	N/A	N/A	N/A	N/A	N/A	N/A	N/A	N/A	no	N/A
orf19_3140	no	109	N/A	N/A	N/A	N/A	N/A	N/A	N/A	N/A	N/A	N/A	N/A	no	N/A
orf19_3134	no	146	N/A	N/A	N/A	N/A	N/A	N/A	N/A	N/A	N/A	N/A	N/A	no	N/A
orf19_3087_2	no	59	N/A	N/A	N/A	N/A	N/A	N/A	N/A	N/A	N/A	N/A	N/A	no	N/A
orf19_5464	no	208	N/A	N/A	N/A	N/A	N/A	N/A	N/A	N/A	N/A	N/A	N/A	no	N/A
orf19_5462	no	199	N/A	N/A	N/A	N/A	N/A	N/A	N/A	N/A	N/A	N/A	N/A	no	N/A
orf19_5424	no	181	N/A	N/A	N/A	N/A	N/A	N/A	N/A	N/A	N/A	N/A	N/A	no	N/A
orf19_6164	no	108	N/A	N/A	N/A	N/A	N/A	N/A	N/A	N/A	N/A	N/A	N/A	no	N/A
orf19_3159_4	no	97	N/A	N/A	N/A	N/A	N/A	N/A	N/A	N/A	N/A	N/A	N/A	no	N/A
orf19_605	no	104	N/A	N/A	N/A	N/A	N/A	N/A	N/A	N/A	N/A	N/A	N/A	no	N/A
orf19_6390	no	100	N/A	N/A	N/A	N/A	N/A	N/A	N/A	N/A	N/A	N/A	N/A	no	N/A
orf19_6834_10	no	89	N/A	N/A	N/A	N/A	N/A	N/A	N/A	N/A	N/A	N/A	N/A	no	N/A
orf19_7557	no	120	N/A	N/A	N/A	N/A	N/A	N/A	N/A	N/A	N/A	N/A	N/A	no	N/A
orf19_5137	no	125	N/A	N/A	N/A	N/A	N/A	N/A	N/A	N/A	N/A	N/A	N/A	no	N/A
orf19_6078_1	no	65	1	58	2e-19	CD36_15890	362	99	156	239	2e-19	86	89	yes	yes
orf19_1610	no	377	1	371	2.2e-78	CD36_81170	606	150	514	766	2.2e-78	43	63	yes	yes
orf19_7275	no	238	4	229	1.8e-42	CD36_25050	684	79	297	454	1.8e-42	42	62	yes	yes
orf19_7301	no	586	163	395	5.3e-23	CD36_34780	553	154	400	277	5.3e-23	28	49	yes	yes
orf19_4919	no	436	116	283	1.9e-21	CD36_27870	308	90	249	169	1.9e-21	29	47	yes	yes
orf19_2866	no	516	100	219	1.1e-50	CD36_27870	308	90	209	259	1.1e-50	39	64	yes	yes
orf19_7487	no	418	1	415	2.7e-182	CD36_29120	1151	199	613	1744	2.7e-182	82	88	yes	yes
orf19_2372	no	1566	686	1329	4.1e-168	CD36_00060	1129	224	851	831	4.1e-168	33	51	yes	yes
orf19_3461	no	120	1	119	6.9e-50	CD36_22670	1766	254	372	530	6.9e-50	82	90	yes	yes
orf19_1677	no	265	23	243	1.2e-24	CD36_22670	1766	616	835	296	1.2e-24	32	55	yes	yes
orf19_6807	no	609	2	464	5.6e-104	CD36_22670	1766	1061	1515	841	5.6e-104	35	58	yes	yes
orf19_7545	no	668	241	442	8.6e-22	CD36_23870	1059	696	891	171	8.6e-22	23	47	yes	yes
orf19_2657	no	708	4	584	1.5e-73	CD36_65640	1005	206	806	727	1.5e-73	31	50	yes	yes
orf19_1825	no	741	4	727	1.6e-75	CD36_65640	1005	206	958	737	1.6e-75	29	48	yes	yes
orf19_7278	no	226	4	222	5.1e-07	CD36_72450	817	3	217	131	5.1e-07	27	50	yes	no
orf19_4918	no	519	199	351	1.6e-11	CD36_34780	553	213	377	132	1.6e-11	25	43	yes	no
orf19_7272	no	110	2	108	7.6e-08	CD36_17350	1185	803	914	139	7.6e-08	33	55	yes	no
orf19_35_1	no	80	1	68	2.4e-11	CD36_32110	495	175	240	170	2.4e-11	51	72	yes	no
orf19_2371	no	317	21	253	4.6e-05	CD36_00050	313	45	284	111	4.6e-05	20	45	yes	no
orf19_134	no	136	28	136	0.33	CD36_51060	627	28	134	76	0.4	22	45	yes	no
orf19_6079	no	299	35	189	0.4	CD36_24600	689	292	446	75	0.52	30	41	yes	no
orf19_133	no	107	N/A	N/A	N/A	N/A	N/A	N/A	N/A	N/A	N/A	N/A	N/A	yes	N/A
C. dubliniensis genes [no hits in C. albicans (NA) or best hits and not mapped back as best hit to C. dubliniensis (subject)]
C. dubliniensis gene [query]	q._verified in this study	q._protein length	q._start	q._stop	q._p-Value	C. albicans gene [subject]	s._protein length	s._start	s._stop	Bit score	E-Value	Identicals [%]	Positives [%]	Retrotransposona	E-Value <10E-13
CD36_53390	yes	299	1	299	5.3e-155	orf19_1124_2	299	1	299	1492	5.3e-155	96	99	no	yes
CD36_53740v2	yes	432	124	432	4.6e-85	orf19_1287	380	96	380	831	4.6e-85	62	73	no	yes
CD36_10760	yes	568	1	568	2.7e-292	orf19_1153	568	1	568	2785	2.7e-292	94	97	no	yes
CD36_54030	yes	177	1	142	5.5e-48	orf19_3923	208	1	144	493	5.5e-48	72	79	no	yes
CD36_31860	yes	357	1	357	3e-163	orf19_3881	359	1	359	1569	3e-163	83	91	no	yes
CD36_31800	yes	239	1	239	1.4e-90	orf19_3884	244	1	244	885	1.4e-90	72	82	no	yes
CD36_32740	yes	468	1	468	2.4e-232	orf19_734	472	1	472	2220	2.4e-232	92	96	no	yes
CD36_33100	yes	450	1	449	1.3e-226	orf19_6117	446	1	446	2166	1.3e-226	95	97	no	yes
CD36_32810	yes	879	1	877	0	orf19_729_1	879	1	877	4241	0	93	97	no	yes
CD36_82890	yes	217	1	217	4.8e-103	orf19_284	218	1	217	1003	4.8e-103	88	92	no	yes
CD36_82880	yes	352	4	352	2e-166	orf19_295	365	11	365	1599	2e-166	86	92	no	yes
CD36_82875	yes	136	1	136	5.3e-67	orf19_296	136	1	136	669	5.3e-67	96	98	no	yes
CD36_82990	yes	163	1	163	2.9e-82	orf19_297	163	1	163	808	2.9e-82	96	99	no	yes
CD36_83600	yes	283	1	283	1.1e-142	orf19_357	283	1	283	1376	1.1e-142	99	99	no	yes
CD36_61040	yes	393	1	393	6.1e-191	orf19_105	393	1	393	1830	6.1e-191	90	95	no	yes
CD36_nTAR3_40	yes	608	1	608	0	orf19_6000	1501	894	1501	3117	0	95	98	no	yes
CD36_85210	yes	755	1	755	0	orf19_6000	1501	1	755	3876	0	96	98	no	yes
CD36_01510	yes	262	1	262	2.9e-139	orf19_3354	262	1	262	1344	2.9e-139	99	99	no	yes
CD36_86140	yes	196	1	196	2.8e-104	orf19_7398_1	196	1	196	1015	2.8e-104	98	99	no	yes
CD36_86130	yes	180	1	180	4.5e-87	orf19_7419	180	1	180	853	4.5e-87	89	97	no	yes
CD36_86330	yes	262	1	262	8e-128	orf19_7420	263	1	263	1236	8e-128	92	95	no	yes
CD36_86110	yes	212	1	202	3.4e-106	orf19_7421	203	1	202	1033	3.4e-106	97	98	no	yes
CD36_86350	yes	338	1	337	1.7e-155	orf19_7422	349	1	348	1496	1.7e-155	87	92	no	yes
CD36_86090	yes	261	1	261	9.8e-139	orf19_7424	261	1	261	1339	9.8e-139	99	100	no	yes
CD36_63890	yes	82	1	82	2.3e-40	orf19_5604	564	483	564	418	2.3e-40	98	100	no	yes
CD36_86290	yes	1680	9	1658	0	orf19_5742	1890	8	1666	3955	0	50	69	no	yes
CD36_86150	yes	5151	6	1856	0	orf19_5742	1890	2	1863	3924	0	46	64	no	yes
CD36_64604	yes	508	1	508	3.6e-232	orf19_1210	510	1	510	2218	3.6e-232	89	92	no	yes
CD36_64810	yes	1104	1	1104	3.3e-284	orf19_4557	1094	1	1094	2706	3.3e-284	58	71	no	yes
CD36_64610	yes	1989	1	1976	0	orf19_4555	2100	1	1962	7723	0	75	84	no	yes
CD36_64220	yes	1913	1	1862	0	orf19_4555	2100	1	1871	4069	0	47	63	no	yes
CD36_65010	yes	1450	1	1404	0	orf19_1097	2362	1	1388	4865	0	68	77	no	yes
CD36_17440	yes	557	1	557	1.6e-264	orf19_5811	561	1	561	2523	1.6e-264	88	93	no	yes
CD36_17720	yes	453	1	453	6.5e-241	orf19_5809	453	1	453	2301	6.5e-241	96	98	no	yes
CD36_17810	yes	295	1	295	6.4e-159	orf19_5797	295	1	295	1529	6.4e-159	96	97	no	yes
CD36_70310	yes	604	6	362	9.6e-105	orf19_5634	554	8	356	803	9.6e-105	40	63	no	yes
CD36_40550	yes	538	1	538	7.9e-258	orf19_4173	529	1	529	2460	7.9e-258	87	93	no	yes
CD36_62770	yes	208	1	208	3.2e-36	orf19_4702	300	13	226	382	3.2e-36	37	55	no	yes
CD36_03820	yes	592	1	591	2.2e-270	orf19_1037	590	1	589	2578	2.2e-270	81	90	no	yes
CD36_04000	yes	105	1	105	1.4e-51	orf19_1059	105	1	105	529	1.4e-51	100	100	no	yes
CD36_04010	yes	136	1	136	1.9e-67	orf19_1061	136	1	136	673	1.9e-67	100	100	no	yes
CD36_nTAR7_41	yes	131	28	130	4.5e-25	orf19_750	178	1	103	280	4.5e-25	57	73	no	yes
CD36_42570	yes	604	1	604	1.2e-301	orf19_2743	606	1	606	2873	1.2e-301	87	92	no	yes
CD36_42470	yes	98	1	98	3.2e-44	orf19_2742	98	1	98	461	3.2e-44	92	95	no	yes
CD36_03380	yes	130	1	130	3.3e-66	orf19_6265	130	1	130	662	3.3e-66	99	99	no	yes
CD36_34850	yes	473	1	473	2.4e-202	orf19_23	464	4	464	1937	2.4e-202	79	87	no	yes
CD36_43040	yes	447	1	447	6.1e-222	orf19_2671	447	1	447	2122	6.1e-222	89	94	no	yes
CD36_73360	yes	691	1	689	4.9e-224	orf19_6690	692	1	691	2140	4.9e-224	62	76	no	yes
CD36_05810	yes	692	1	690	2.9e-194	orf19_6690	692	1	691	1859	2.9e-194	54	70	no	yes
CD36_25710	yes	900	1	900	5.1e-170	orf19_7472	1526	614	1526	1627	5.1e-170	46	61	no	yes
CD36_43320	yes	1500	18	1475	0	orf19_5079	1490	14	1480	4476	0	57	74	no	yes
CD36_22520	yes	458	1	458	1.1e-250	orf19_1435	458	1	458	2393	1.1e-250	99	99	no	yes
CD36_44540v2	yes	44	1	44	5.7e-19	orf19_3788_1v1	106	63	106	225	5.7e-19	100	100	no	yes
CD36_27420	yes	904	1	904	0	orf19_3749	905	1	905	4541	0	92	96	no	yes
CD36_27360	yes	462	1	462	7.6e-238	orf19_3727	461	1	461	2272	7.6e-238	91	96	no	yes
CD36_09050	yes	272	1	272	2.7e-134	orf19_4824	272	1	272	1297	2.7e-134	87	94	no	yes
CD36_51670	yes	940	1	922	6.5e-153	orf19_4072	1086	2	941	1467	6.5e-153	39	57	no	yes
CD36_23860	yes	237	1	237	5e-118	orf19_1782	239	1	239	1144	5e-118	94	96	no	yes
CD36_65070	yes	158	1	158	3.3e-18	orf19_2878	165	1	165	216	3.3e-18	35	52	no	yes
CD36_28610	yes	562	1	562	4.1e-296	orf19_4384	562	1	562	2821	4.1e-296	97	98	no	yes
CD36_28600	yes	253	1	252	1.6e-115	orf19_4383	259	1	258	1120	1.6e-115	81	89	no	yes
CD36_29150	yes	943	1	943	0	orf19_465	941	1	941	3580	0	78	86	no	yes
CD36_09920	yes	948	1	948	0	orf19_999	946	1	946	4749	0	92	96	no	yes
CD36_10960	yes	261	1	261	6.4e-135	orf19_656	261	1	261	1303	6.4e-135	93	98	no	yes
CD36_24430	yes	516	1	516	1.9e-233	orf19_3490	512	1	512	2230	1.9e-233	85	92	no	yes
CD36_24200	yes	516	1	516	1.1e-230	orf19_3490	512	1	512	2204	1.1e-230	84	91	no	yes
CD36_72390	yes	516	1	516	4e-233	orf19_3490	512	1	512	2227	4e-233	85	92	no	yes
CD36_32920	yes	709	3	708	1.5e-229	orf19_1932	710	5	709	2192	1.5e-229	56	73	no	yes
CD36_51930	yes	127	1	127	1.8e-59	orf19_3160	127	1	127	601	1.8e-59	95	98	no	yes
CD36_nTARR_65	yes	84	1	84	7.9e-32	orf19_7279_1	87	1	87	346	7.9e-32	75	89	no	yes
CD36_18590	yes	287	1	287	1.5e-71	orf19_4068	762	189	456	702	1.5e-71	50	68	no	yes
CD36_30400	no	325	53	325	6.9e-127	orf19_654	275	1	275	1227	6.9e-127	81	90	no	yes
CD36_11900	no	177	1	176	1.4e-41	orf19_6350	180	1	177	434	1.4e-41	46	64	no	yes
CD36_33120	no	239	1	237	9.5e-76	orf19_11	239	1	238	745	9.5e-76	65	72	no	yes
CD36_60390	no	624	1	624	2.5e-306	orf19_4212	626	1	626	2917	2.5e-306	83	92	no	yes
CD36_40200	no	480	1	480	6.5e-269	orf19_5672	480	1	480	2565	6.5e-269	97	99	no	yes
CD36_34320	no	395	1	189	9.6e-77	orf19_4703	568	104	300	553	9.6e-77	57	74	no	yes
CD36_03900	no	344	1	343	7.9e-167	orf19_1048	344	1	343	1603	7.9e-167	87	93	no	yes
CD36_18930	no	284	1	284	7.1e-136	orf19_792	697	3	299	1308	7.1e-136	87	92	no	yes
CD36_19060	no	86	1	84	1.5e-26	orf19_4507	271	1	84	292	1.5e-26	69	80	no	yes
CD36_72950	no	460	1	459	3.1e-209	orf19_1345	460	1	459	2002	3.1e-209	82	91	no	yes
CD36_43430	no	136	75	136	3.1e-22	orf19_3375	195	134	195	253	3.1e-22	83	93	no	yes
CD36_43280	no	184	1	182	2.5e-53	orf19_3378	183	1	181	543	2.5e-53	58	76	no	yes
CD36_43870	no	878	152	878	0	orf19_1430	848	132	848	3187	0	85	91	no	yes
CD36_63200	no	630	18	630	4.2e-163	orf19_6690	692	70	688	1565	4.2e-163	52	67	no	yes
CD36_27970	no	921	75	921	0	orf19_3746	902	52	902	3727	0	80	88	no	yes
CD36_28460	no	216	1	216	1.3e-105	orf19_2393	463	1	216	1024	1.3e-105	93	95	no	yes
CD36_80970	no	196	21	196	3e-80	orf19_2508	560	1	175	784	3e-80	88	96	no	yes
CD36_nTAR7_35	yes	69	13	59	0.99	orf19_6642	300	179	225	65	5	34	57	no	no
CD36_34790	yes	480	91	253	0.037	orf19_5873	1470	64	233	86	0.038	27	47	no	no
CD36_32070	yes	112	10	108	2e-10	orf19_5924	1130	296	408	163	2e-10	38	46	no	no
CD36_nTAR2_19	yes	159	51	110	0.99	orf19_2771	1141	340	399	66	5.1	26	53	no	no
CD36_51540	yes	187	111	180	5.1e-06	orf19_6514	344	273	342	120	5.1e-06	40	55	no	no
CD36_44300	yes	232	194	229	0.48	orf19_450	77	34	73	57	0.65	42	50	no	no
CD36_nTAR2_17*	yes	87	19	69	0.33	orf19_7341_1	97	2	51	66	0.064	43	50	no	no
CD36_73100	no	794	100	469	0.00065	orf19_3765	1393	173	544	96	0.00065	23	41	no	no
CD36_23550	no	321	10	320	4.2e-05	orf19_3153	718	8	319	113	4.2e-05	24	41	no	no
CD36_12680	no	119	5	52	0.7	orf19_322	144	44	92	68	1.2	32	48	no	no
CD36_41350	no	137	3	118	0.0024	orf19_7353	972	638	754	97	0.0024	35	45	no	no
CD36_02260	no	117	36	71	0.25	SC5314_nTAR6_17	83	42	76	60	0.29	50	58	no	no
CD36_16280	no	150	23	134	0.4	orf19_3303	689	210	327	75	0.52	23	44	no	no
CD36_31380	no	127	1	120	0.99	orf19_6919	375	180	296	66	4.2	20	46	no	no
CD36_19400	no	285	105	278	0.14	orf19_2778	742	565	736	80	0.15	18	44	no	no
CD36_72840	no	100	4	39	0.84	orf19_5094	741	388	426	70	1.8	51	69	no	no
CD36_70920	no	101	7	53	0.83	orf19_1247	153	37	83	67	1.8	40	59	no	no
CD36_51570	no	193	59	137	0.24	orf19_2296	2551	1144	1222	78	0.28	29	43	no	no
CD36_87810	no	88	1	38	0.99	orf19_675_1	45	1	35	51	4.9	28	34	no	no
CD36_73250	no	106	46	95	1	orf19_4225	984	87	139	65	6.4	32	50	no	no
CD36_34350	no	310	109	266	0.034	orf19_6448	717	235	394	86	0.034	29	46	no	no
CD36_33200*	no	81	4	80	4.2e-08	orf19_1207	110	11	91	123	5.7e-08	43	46	no	no
CD36_22550*	no	179	141	179	1.9e-12	orf19_1433_1	39	1	39	168	4.1e-13	82	94	no	no
CD36_23060*	no	138	33	78	0.079	orf19_218	113	9	51	74	0.21	34	60	no	no
CD36_23090*	no	210	23	96	0.0021	orf19_2662	201	81	156	94	0.0022	34	55	no	no
CD36_06710*	no	132	12	102	0.047	orf19_3209	104	5	85	73	0.25	25	49	no	no
CD36_07410*	no	100	1	82	0.00032	orf19_7299_1	99	4	91	87	0.00032	31	53	no	no
CD36_nTAR7_40	yes	83	N/A	N/A	N/A	N/A	N/A	N/A	N/A	N/A	N/A	N/A	N/A	no	N/A
CD36_nTAR3_34	yes	49	N/A	N/A	N/A	N/A	N/A	N/A	N/A	N/A	N/A	N/A	N/A	no	N/A
CD36_nTAR4_2	yes	48	N/A	N/A	N/A	N/A	N/A	N/A	N/A	N/A	N/A	N/A	N/A	no	N/A
CD36_42390	yes	126	N/A	N/A	N/A	N/A	N/A	N/A	N/A	N/A	N/A	N/A	N/A	no	N/A
CD36_nTAR7_2	yes	84	N/A	N/A	N/A	N/A	N/A	N/A	N/A	N/A	N/A	N/A	N/A	no	N/A
CD36_nTAR2_208	yes	192	N/A	N/A	N/A	N/A	N/A	N/A	N/A	N/A	N/A	N/A	N/A	no	N/A
CD36_01830	no	111	N/A	N/A	N/A	N/A	N/A	N/A	N/A	N/A	N/A	N/A	N/A	no	N/A
CD36_04340	no	103	N/A	N/A	N/A	N/A	N/A	N/A	N/A	N/A	N/A	N/A	N/A	no	N/A
CD36_07200	no	119	29	114	5.6e-31	orf19_559	1149	72	157	354	5.6e-31	79	88	yes	yes
CD36_81160	no	273	1	273	5.4e-122	orf19_559	1149	1	272	1175	5.4e-122	83	90	yes	yes
CD36_81140	no	683	1	670	0	orf19_559	1149	480	1149	3385	0	96	97	yes	yes
CD36_81130	no	131	1	118	4.7e-53	orf19_559	1149	1	118	557	4.7e-53	88	94	yes	yes
CD36_18860	no	386	1	384	5.5e-207	orf19_559	1149	766	1149	1977	5.5e-207	95	97	yes	yes
CD36_25380	no	147	2	75	2.1e-31	orf19_559	1149	1055	1128	358	2.1e-31	87	95	yes	yes
CD36_17350	no	1185	8	1065	2.3e-220	orf19_559	1149	4	1051	1998	2.3e-220	40	59	yes	yes
CD36_07190	no	103	5	94	1.6e-39	orf19_562	608	374	464	424	1.6e-39	82	87	yes	yes
CD36_07170	no	105	16	95	4.4e-29	orf19_562	608	123	202	333	4.4e-29	80	90	yes	yes
CD36_18870	no	148	1	148	2.2e-59	orf19_562	608	1	148	594	2.2e-59	75	81	yes	yes
CD36_25400	no	79	1	75	6.3e-23	orf19_562	608	74	149	277	6.3e-23	69	80	yes	yes
CD36_25390	no	132	32	80	2.1e-20	orf19_562	608	416	464	254	2.1e-20	83	93	yes	yes
CD36_29130	no	351	1	351	2.6e-148	orf19_562	608	258	608	1426	2.6e-148	77	84	yes	yes
CD36_44090	no	149	32	99	1.5e-25	orf19_562	608	416	483	301	1.5e-25	72	89	yes	yes
CD36_50060	no	558	32	356	4e-64	orf19_5246	388	57	388	639	4e-64	40	61	yes	yes
CD36_74020	no	558	32	356	4e-64	orf19_5246	388	57	388	639	4e-64	40	61	yes	yes
CD36_17360	no	572	59	398	5.2e-67	orf19_5246	388	45	388	665	5.2e-67	40	62	yes	yes
CD36_46700	no	413	1	225	4.2e-46	orf19_5246	388	165	388	473	4.2e-46	41	63	yes	yes
CD36_00030	no	301	5	99	3.7e-20	orf19_5246	388	294	388	247	3.7e-20	51	69	yes	yes
CD36_52830	no	305	112	281	5.6e-21	orf19_1677	265	6	173	240	5.6e-21	36	52	yes	yes
CD36_81850	no	97	1	82	2e-34	orf19_1653	196	1	82	367	2e-34	85	91	yes	yes
CD36_15030	no	1090	797	1078	9.7e-62	orf19_7274	325	1	283	618	9.7e-62	44	62	yes	yes
CD36_05850	no	191	14	189	1.8e-18	orf19_7275	238	1	179	217	1.8e-18	33	50	yes	yes
CD36_00730	no	923	652	911	4.1e-29	orf19_6078	653	69	329	334	4.1e-29	29	54	yes	yes
CD36_64030	no	230	9	228	1.4e-28	orf19_6078	653	67	289	329	1.4e-28	34	56	yes	yes
CD36_13410	no	205	1	63	1.1e-24	orf19_1490_1	95	33	95	279	1.1e-24	85	90	yes	yes
CD36_60050	no	215	114	190	1.2e-31	orf19_6807	609	472	548	356	1.2e-31	90	93	yes	yes
CD36_80040	no	215	114	190	3.3e-32	orf19_6807	609	472	548	361	3.3e-32	90	93	yes	yes
CD36_71820	no	1124	16	511	1.1e-77	orf19_6469	837	304	816	758	1.1e-77	34	56	yes	yes
CD36_71790	no	1350	408	736	8.7e-66	orf19_6469	837	475	813	651	8.7e-66	40	62	yes	yes
CD36_83910	no	678	123	457	2.6e-22	orf19_6465	451	15	349	274	2.6e-22	29	47	yes	yes
CD36_34330	no	199	1	165	4.5e-16	orf19_2372	1566	1128	1299	216	4.5e-16	30	52	yes	yes
CD36_81840	no	409	1	349	8e-50	orf19_2372	1566	1233	1565	529	8e-50	36	55	yes	yes
CD36_52710	no	1411	652	1351	3.8e-148	orf19_2372	1566	882	1565	979	3.8e-148	35	53	yes	yes
CD36_04800	no	432	4	372	3.8e-50	orf19_2372	1566	1210	1565	532	3.8e-50	36	56	yes	yes
CD36_51120	no	1523	764	1463	8.1e-162	orf19_2372	1566	882	1565	972	8.1e-162	35	53	yes	yes
CD36_00040	no	317	113	303	2.2e-22	orf19_2372	1566	1346	1540	192	2.2e-22	31	48	yes	yes
CD36_22480	no	182	8	173	7.1e-16	orf19_2669	1447	1254	1414	214	7.1e-16	30	56	yes	yes
CD36_81830	no	1123	169	566	2.4e-87	orf19_2669	1447	3	406	485	2.4e-87	34	50	yes	yes
CD36_04810	no	419	1	212	9.7e-16	orf19_2669	1447	187	406	215	9.7e-16	32	49	yes	yes
CD36_32110	no	495	9	246	5.3e-39	orf19_2669	1447	874	1124	280	5.3e-39	27	51	yes	yes
CD36_86450	no	221	2	170	1.5e-32	orf19_2669	1447	1239	1405	369	1.5e-32	42	64	yes	yes
CD36_72450	no	817	6	814	1.1e-258	orf19_2669	1447	635	1447	2464	1.1e-258	58	74	yes	yes
CD36_50020	no	94	1	87	3.1e-21	orf19_2669	1447	333	419	264	3.1e-21	59	75	yes	yes
CD36_50040	no	313	1	287	8.2e-125	orf19_2668	305	1	287	1207	8.2e-125	78	90	yes	yes
CD36_26210	no	124	23	119	1.2e-31	orf19_3820	516	180	278	352	1.2e-31	63	79	yes	yes
CD36_07210	no	113	1	91	2.7e-15	orf19_7487	418	91	174	205	2.7e-15	57	60	yes	yes
CD36_81150	no	126	1	125	2.2e-64	orf19_7487	418	91	215	641	2.2e-64	97	99	yes	yes
CD36_83320	no	395	227	358	2.7e-20	orf19_2219	1208	1046	1177	255	2.7e-20	37	58	yes	yes
CD36_08620	no	395	227	358	2.7e-20	orf19_2219	1208	1046	1177	255	2.7e-20	37	58	yes	yes
CD36_81900	no	470	1	468	6.9e-221	orf19_2219	1208	319	777	2108	6.9e-221	89	92	yes	yes
CD36_81890	no	366	1	366	3.8e-188	orf19_2219	1208	843	1208	1799	3.8e-188	93	96	yes	yes
CD36_81310	no	395	227	358	2.7e-20	orf19_2219	1208	1046	1177	255	2.7e-20	37	58	yes	yes
CD36_73410	no	314	15	293	4.5e-49	orf19_2219	1208	8	287	521	4.5e-49	45	66	yes	yes
CD36_81930	no	152	23	122	1.2e-26	orf19_2219	1208	69	170	314	1.2e-26	67	77	yes	yes
CD36_22800	no	161	1	159	2.2e-14	orf19_2219	1208	400	564	200	2.2e-14	27	51	yes	yes
CD36_81820	no	370	42	266	5e-23	orf19_4070	277	44	257	259	5e-23	32	54	yes	yes
CD36_51130	no	267	21	163	6.2e-15	orf19_4070	277	119	257	194	6.2e-15	35	56	yes	yes
CD36_25410	no	272	82	220	0.18	orf19_6310	806	599	743	79	0.2	22	44	yes	no
CD36_32770	no	107	1	66	2.6e-07	orf19_559	1149	1011	1072	134	2.6e-07	37	69	yes	no
CD36_45320	no	512	218	480	3.2e-13	orf19_559	1149	6	273	189	3.2e-13	28	50	yes	no
CD36_03610	no	659	414	534	0.22	orf19_4012	304	3	122	77	0.24	32	53	yes	no
CD36_25430	no	179	53	151	0.88	orf19_2361	469	275	363	69	2.1	27	42	yes	no
CD36_72500	no	449	42	250	6.3e-09	orf19_7275	238	9	223	143	6.3e-09	27	47	yes	no
CD36_80060	no	198	130	178	9.5e-05	orf19_7277	175	6	53	104	9.5e-05	38	48	yes	no
CD36_87790	no	343	275	323	5.3e-05	orf19_7277	175	6	53	106	5.3e-05	40	51	yes	no
CD36_55090	no	220	15	191	0.00089	orf19_1907	717	501	674	104	0.00089	21	45	yes	no
CD36_64050	no	598	4	378	0.0019	orf19_6982	429	39	415	97	0.0019	21	43	yes	no
CD36_04320	no	385	78	198	0.58	orf19_7379	754	161	283	73	0.86	23	43	yes	no
CD36_81910	no	211	5	55	1.1e-08	orf19_3461	120	69	119	128	1.1e-08	49	62	yes	no
CD36_60040	no	529	232	348	4.9e-08	orf19_3461	120	2	119	122	4.9e-08	24	48	yes	no
CD36_35590	no	330	148	264	9.4e-07	orf19_3461	120	1	117	110	9.4e-07	21	46	yes	no
CD36_22810	no	157	3	126	5.1e-12	orf19_6078	653	67	195	177	5.1e-12	29	56	yes	no
CD36_13420	no	179	122	144	0.0081	orf19_1490_1	95	1	23	74	0.0082	65	73	yes	no
CD36_80050	no	165	5	145	0.048	orf19_4683	1832	201	338	85	0.049	21	46	yes	no
CD36_64020	no	144	21	90	0.98	orf19_7064	799	40	102	67	3.8	31	51	yes	no
CD36_22790	no	144	21	90	0.98	orf19_7064	799	40	102	67	3.8	31	51	yes	no
CD36_22820	no	318	3	279	0.0012	orf19_6453	1313	65	339	100	0.0012	23	45	yes	no
CD36_34340	no	184	8	170	5.7e-13	orf19_2372	1566	1373	1540	187	5.7e-13	32	50	yes	no
CD36_03740	no	202	2	94	9.4e-06	orf19_2372	1566	57	148	89	9.4e-06	27	46	yes	no
CD36_32100	no	965	543	720	5.4e-09	orf19_2669	1447	92	260	154	5.4e-09	29	51	yes	no
CD36_03730	no	96	19	72	0.096	orf19_2669	1447	177	227	82	0.1	38	59	yes	no
CD36_80070	no	147	15	143	0.43	orf19_6193	1261	394	519	75	0.56	24	44	yes	no
CD36_13400	no	164	6	164	0.69	orf19_6193	1261	385	541	72	1.2	23	44	yes	no
CD36_81920	no	124	11	57	2.8e-11	orf19_2219	1208	176	222	171	2.8e-11	70	80	yes	no
CD36_09930	no	405	25	373	0.023	orf19_2629	2142	1080	1421	88	0.024	21	42	yes	no
CD36_18435	no	457	322	455	7.5e-08	orf19_3599	1084	33	161	139	7.5e-08	29	43	yes	no
CD36_87800	no	250	53	209	0.0014	orf19_2827	788	386	549	99	0.0014	25	51	yes	no
CD36_27590	no	158	12	147	5.3e-13	orf19_7301	586	306	425	197	5.3e-13	39	51	yes	no
CD36_24800	no	138	N/A	N/A	N/A	N/A	N/A	N/A	N/A	N/A	N/A	N/A	N/A	yes	no

## Sheet: Table S8D
Supp. TableS8D: Final list of coding and non-coding orthologs
*core: consistent with Jackson et al. 2009
*curated/adopted: not consistent with Jackson et al. 2009 but curated or adopted
*novel: novel protein-coding orthologs
*novel/variants: protein-coding transcript variants with orthologs
*non-coding: non-coding orthologs
C. albicans	C. dubliniensis	ortholog assignment*	C. albicans_verified in this study	C. dubliniensis_verified in this study	both_verified in this study
orf19_5124	CD36_72940	core	yes	yes	yes
orf19_6109	CD36_00070	core	yes	yes	yes
orf19_6102	CD36_00090	core	yes	yes	yes
orf19_6103	CD36_00100	core	yes	yes	yes
orf19_6100	CD36_00110	core	yes	yes	yes
orf19_6099	CD36_00120	core	yes	yes	yes
orf19_6096	CD36_00130	core	yes	yes	yes
orf19_6094	CD36_00140	core	yes	yes	yes
orf19_6092	CD36_00150	core	yes	yes	yes
orf19_6091	CD36_00160	core	yes	yes	yes
orf19_6090	CD36_00170	core	yes	yes	yes
orf19_6086	CD36_00180	core	yes	yes	yes
orf19_6085	CD36_00190	core	yes	yes	yes
orf19_6082	CD36_00210	core	yes	yes	yes
orf19_6080	CD36_00240	core	yes	yes	yes
orf19_6077	CD36_00250	core	yes	yes	yes
orf19_6076	CD36_00260	core	yes	yes	yes
orf19_6075	CD36_00270	core	yes	yes	yes
orf19_6074	CD36_00280	core	yes	yes	yes
orf19_6073	CD36_00290	core	yes	yes	yes
orf19_6072	CD36_00300	core	yes	yes	yes
orf19_6071	CD36_00310	core	yes	yes	yes
orf19_6070	CD36_00320	core	yes	yes	yes
orf19_6068	CD36_00330	core	yes	yes	yes
orf19_6066	CD36_00340	core	yes	yes	yes
orf19_6065	CD36_00350	core	yes	yes	yes
orf19_6064	CD36_00360	core	yes	yes	yes
orf19_6063	CD36_00370	core	yes	yes	yes
orf19_6062	CD36_00390	core	yes	yes	yes
orf19_6061	CD36_00400	core	yes	yes	yes
orf19_6060	CD36_00410	core	yes	yes	yes
orf19_6059	CD36_00420	core	yes	yes	yes
orf19_6058	CD36_00430	core	yes	yes	yes
orf19_6057	CD36_00440	core	yes	yes	yes
orf19_6056	CD36_00450	core	yes	yes	yes
orf19_6055	CD36_00460	core	yes	yes	yes
orf19_6054	CD36_00470	core	yes	yes	yes
orf19_6053	CD36_00480	core	yes	yes	yes
orf19_6052	CD36_00490	core	yes	yes	yes
orf19_6049	CD36_00500	core	yes	yes	yes
orf19_6048	CD36_00510	core	yes	yes	yes
orf19_6047	CD36_00520	core	yes	yes	yes
orf19_6046	CD36_00530	core	yes	yes	yes
orf19_6045	CD36_00540	core	yes	yes	yes
orf19_6044	CD36_00550	core	yes	yes	yes
orf19_6043	CD36_00560	core	yes	yes	yes
orf19_6041	CD36_00570	core	yes	yes	yes
orf19_6040	CD36_00580	core	yes	yes	yes
orf19_6039	CD36_00590	core	yes	yes	yes
orf19_6038	CD36_00600	core	yes	yes	yes
orf19_6037	CD36_00610	core	yes	yes	yes
orf19_6036	CD36_00620	core	yes	yes	yes
orf19_6035	CD36_00630	core	yes	yes	yes
orf19_6033	CD36_00650	core	yes	yes	yes
orf19_6032	CD36_00660	core	yes	yes	yes
orf19_6031	CD36_00670	core	yes	yes	yes
orf19_6029	CD36_00680	core	yes	yes	yes
orf19_6028	CD36_00690	core	yes	yes	yes
orf19_6027	CD36_00740	core	yes	yes	yes
orf19_6025	CD36_00760	core	yes	yes	yes
orf19_6024	CD36_00770	core	yes	yes	yes
orf19_6023	CD36_00780	core	yes	yes	yes
orf19_6022	CD36_00790	core	yes	yes	yes
orf19_6021	CD36_00800	core	yes	yes	yes
orf19_6020	CD36_00810	core	yes	yes	yes
orf19_6018	CD36_00820	core	yes	yes	yes
orf19_6017	CD36_00830	core	yes	yes	yes
orf19_6016	CD36_00840	core	yes	yes	yes
orf19_6014	CD36_00850	core	yes	yes	yes
orf19_6013	CD36_00860	core	yes	yes	yes
orf19_6012	CD36_00870	core	yes	yes	yes
orf19_6011	CD36_00880	core	yes	yes	yes
orf19_6010	CD36_00900	core	yes	yes	yes
orf19_6009	CD36_00910	core	yes	yes	yes
orf19_3288	CD36_00940	core	yes	yes	yes
orf19_3289	CD36_00950	core	yes	yes	yes
orf19_3290	CD36_00960	core	yes	yes	yes
orf19_3291	CD36_00970	core	yes	yes	yes
orf19_3292	CD36_00980	core	yes	yes	yes
orf19_3293	CD36_00990	core	yes	yes	yes
orf19_3294	CD36_01000	core	yes	yes	yes
orf19_3295	CD36_01010	core	yes	yes	yes
orf19_3296	CD36_01020	core	yes	yes	yes
orf19_3297	CD36_01030	core	yes	yes	yes
orf19_3298	CD36_01040	core	yes	yes	yes
orf19_3300	CD36_01050	core	yes	yes	yes
orf19_3301	CD36_01060	core	yes	yes	yes
orf19_3302	CD36_01070	core	yes	yes	yes
orf19_3303	CD36_01080	core	yes	yes	yes
orf19_3304	CD36_01090	core	yes	yes	yes
orf19_3305	CD36_01100	core	yes	yes	yes
orf19_3307	CD36_01120	core	yes	yes	yes
orf19_3308	CD36_01130	core	yes	yes	yes
orf19_3310	CD36_01140	core	yes	yes	yes
orf19_3311	CD36_01150	core	yes	yes	yes
orf19_3312	CD36_01160	core	yes	yes	yes
orf19_3314	CD36_01170	core	yes	yes	yes
orf19_3315	CD36_01180	core	yes	yes	yes
orf19_3317	CD36_01190	core	yes	yes	yes
orf19_3318	CD36_01200	core	yes	yes	yes
orf19_3319	CD36_01210	core	yes	yes	yes
orf19_3321	CD36_01220	core	yes	yes	yes
orf19_3322	CD36_01230	core	yes	yes	yes
orf19_3323	CD36_01240	core	yes	yes	yes
orf19_3324	CD36_01250	core	yes	yes	yes
orf19_3325	CD36_01260	core	yes	yes	yes
orf19_3327	CD36_01280	core	yes	yes	yes
orf19_3328	CD36_01290	core	yes	yes	yes
orf19_3329	CD36_01300	core	yes	yes	yes
orf19_3330	CD36_01310	core	yes	yes	yes
orf19_3331	CD36_01330	core	yes	yes	yes
orf19_3332	CD36_01340	core	yes	yes	yes
orf19_3333	CD36_01350	core	yes	yes	yes
orf19_3334	CD36_01360	core	yes	yes	yes
orf19_3335	CD36_01370	core	yes	yes	yes
orf19_3340	CD36_01390	core	yes	yes	yes
orf19_3341	CD36_01400	core	yes	yes	yes
orf19_3342	CD36_01410	core	yes	yes	yes
orf19_3344	CD36_01420	core	yes	yes	yes
orf19_3345	CD36_01430	core	yes	yes	yes
orf19_3347	CD36_01440	core	yes	yes	yes
orf19_3348	CD36_01450	core	yes	yes	yes
orf19_3349	CD36_01460	core	yes	yes	yes
orf19_3350	CD36_01470	core	yes	yes	yes
orf19_3351	CD36_01480	core	yes	yes	yes
orf19_3352	CD36_01490	core	yes	yes	yes
orf19_3353	CD36_01500	core	yes	yes	yes
orf19_3355	CD36_01520	core	yes	yes	yes
orf19_3356	CD36_01530	core	yes	yes	yes
orf19_3357	CD36_01540	core	yes	yes	yes
orf19_3358	CD36_01550	core	yes	yes	yes
orf19_3359	CD36_01560	core	yes	yes	yes
orf19_3360	CD36_01570	core	yes	yes	yes
orf19_4550	CD36_01590	core	yes	yes	yes
orf19_4548	CD36_01610	core	yes	yes	yes
orf19_4546	CD36_01620	core	yes	yes	yes
orf19_4545	CD36_01630	core	yes	yes	yes
orf19_4544	CD36_01640	core	yes	yes	yes
orf19_4542	CD36_01660	core	yes	yes	yes
orf19_4540	CD36_01670	core	yes	yes	yes
orf19_4539	CD36_01680	core	yes	yes	yes
orf19_4538	CD36_01690	core	yes	yes	yes
orf19_4537	CD36_01700	core	yes	yes	yes
orf19_4536	CD36_01710	core	yes	yes	yes
orf19_4535	CD36_01720	core	yes	yes	yes
orf19_4534	CD36_01730	core	yes	yes	yes
orf19_4533	CD36_01740	core	yes	yes	yes
orf19_4532	CD36_01750	core	yes	yes	yes
orf19_4531	CD36_01760	core	yes	yes	yes
orf19_4529	CD36_01790	core	yes	yes	yes
orf19_4528	CD36_01800	core	yes	yes	yes
orf19_3076	CD36_01810	core	yes	yes	yes
orf19_4527	CD36_01840	core	yes	yes	yes
orf19_4525	CD36_01860	core	yes	yes	yes
orf19_4524	CD36_01870	core	yes	yes	yes
orf19_4523	CD36_01880	core	yes	yes	yes
orf19_4522	CD36_01890	core	yes	yes	yes
orf19_3661	CD36_01900	core	yes	yes	yes
orf19_3663	CD36_01910	core	yes	yes	yes
orf19_3665	CD36_01940	core	yes	yes	yes
orf19_3666	CD36_01950	core	yes	yes	yes
orf19_3667	CD36_01960	core	yes	yes	yes
orf19_3670	CD36_01990	core	yes	yes	yes
orf19_3672	CD36_02000	core	yes	yes	yes
orf19_3673	CD36_02010	core	yes	yes	yes
orf19_3674	CD36_02020	core	yes	yes	yes
orf19_3675	CD36_02030	core	yes	yes	yes
orf19_3676	CD36_02040	core	yes	yes	yes
orf19_3677	CD36_02050	core	yes	yes	yes
orf19_3678	CD36_02060	core	yes	yes	yes
orf19_3679	CD36_02070	core	yes	yes	yes
orf19_3681	CD36_02090	core	yes	yes	yes
orf19_3682	CD36_02100	core	yes	yes	yes
orf19_3683	CD36_02110	core	yes	yes	yes
orf19_3684	CD36_02120	core	yes	yes	yes
orf19_3685	CD36_02130	core	yes	yes	yes
orf19_3686	CD36_02140	core	yes	yes	yes
orf19_3687	CD36_02150	core	yes	yes	yes
orf19_3688	CD36_02160	core	yes	yes	yes
orf19_3691	CD36_02190	core	yes	yes	yes
orf19_3694	CD36_02210	core	yes	yes	yes
orf19_2925	CD36_02220	core	yes	yes	yes
orf19_2926	CD36_02230	core	yes	yes	yes
orf19_2927	CD36_02240	core	yes	yes	yes
orf19_2928	CD36_02250	core	yes	yes	yes
orf19_2929	CD36_02270	core	yes	yes	yes
orf19_2930	CD36_02290	core	yes	yes	yes
orf19_2933	CD36_02300	core	yes	yes	yes
orf19_2934	CD36_02310	core	yes	yes	yes
orf19_2935	CD36_02320	core	yes	yes	yes
orf19_2936	CD36_02330	core	yes	yes	yes
orf19_2937	CD36_02340	core	yes	yes	yes
orf19_2938	CD36_02350	core	yes	yes	yes
orf19_2939	CD36_02360	core	yes	yes	yes
orf19_2940	CD36_02370	core	yes	yes	yes
orf19_2947	CD36_02410	core	yes	yes	yes
orf19_2948	CD36_02420	core	yes	yes	yes
orf19_2949	CD36_02430	core	yes	yes	yes
orf19_2951	CD36_02440	core	yes	yes	yes
orf19_2952	CD36_02450	core	yes	yes	yes
orf19_2953	CD36_02460	core	yes	yes	yes
orf19_2956	CD36_02480	core	yes	yes	yes
orf19_2958	CD36_02500	core	yes	yes	yes
orf19_2960	CD36_02510	core	yes	yes	yes
orf19_2961	CD36_02520	core	yes	yes	yes
orf19_2962	CD36_02530	core	yes	yes	yes
orf19_2963	CD36_02540	core	yes	yes	yes
orf19_2964	CD36_02550	core	yes	yes	yes
orf19_2965	CD36_02560	core	yes	yes	yes
orf19_2966	CD36_02580	core	yes	yes	yes
orf19_2967	CD36_02590	core	yes	yes	yes
orf19_2968	CD36_02600	core	yes	yes	yes
orf19_2969	CD36_02610	core	yes	yes	yes
orf19_2970	CD36_02620	core	yes	yes	yes
orf19_2971	CD36_02630	core	yes	yes	yes
orf19_2972	CD36_02640	core	yes	yes	yes
orf19_2973	CD36_02650	core	yes	yes	yes
orf19_2974	CD36_02660	core	yes	yes	yes
orf19_2975	CD36_02670	core	yes	yes	yes
orf19_2977	CD36_02680	core	yes	yes	yes
orf19_2978	CD36_02690	core	yes	yes	yes
orf19_2980	CD36_02700	core	yes	yes	yes
orf19_2982	CD36_02710	core	yes	yes	yes
orf19_2983	CD36_02720	core	yes	yes	yes
orf19_2984	CD36_02730	core	yes	yes	yes
orf19_2985	CD36_02740	core	yes	yes	yes
orf19_2986	CD36_02750	core	yes	yes	yes
orf19_2987	CD36_02760	core	yes	yes	yes
orf19_2988	CD36_02770	core	yes	yes	yes
orf19_2989	CD36_02780	core	yes	yes	yes
orf19_2991	CD36_02800	core	yes	yes	yes
orf19_2992	CD36_02810	core	yes	yes	yes
orf19_2994	CD36_02820	core	yes	yes	yes
orf19_2995	CD36_02840	core	yes	yes	yes
orf19_2996	CD36_02850	core	yes	yes	yes
orf19_2998	CD36_02860	core	yes	yes	yes
orf19_3000	CD36_02870	core	yes	yes	yes
orf19_3001	CD36_02880	core	yes	yes	yes
orf19_3002	CD36_02890	core	yes	yes	yes
orf19_3003	CD36_02900	core	yes	yes	yes
orf19_3004	CD36_02920	core	yes	yes	yes
orf19_3006	CD36_02930	core	yes	yes	yes
orf19_3007	CD36_02940	core	yes	yes	yes
orf19_3008	CD36_02960	core	yes	yes	yes
orf19_3009	CD36_02970	core	yes	yes	yes
orf19_3010	CD36_02980	core	yes	yes	yes
orf19_3012	CD36_03000	core	yes	yes	yes
orf19_3013	CD36_03010	core	yes	yes	yes
orf19_3014	CD36_03020	core	yes	yes	yes
orf19_3015	CD36_03030	core	yes	yes	yes
orf19_3016	CD36_03040	core	yes	yes	yes
orf19_3018	CD36_03050	core	yes	yes	yes
orf19_3019	CD36_03060	core	yes	yes	yes
orf19_3021	CD36_03070	core	yes	yes	yes
orf19_3022	CD36_03080	core	yes	yes	yes
orf19_3023	CD36_03090	core	yes	yes	yes
orf19_3026	CD36_03100	core	yes	yes	yes
orf19_3027	CD36_03110	core	yes	yes	yes
orf19_3029	CD36_03120	core	yes	yes	yes
orf19_3030	CD36_03130	core	yes	yes	yes
orf19_3031	CD36_03140	core	yes	yes	yes
orf19_3034	CD36_03150	core	yes	yes	yes
orf19_3035	CD36_03160	core	yes	yes	yes
orf19_3037	CD36_03170	core	yes	yes	yes
orf19_3038	CD36_03180	core	yes	yes	yes
orf19_3040	CD36_03190	core	yes	yes	yes
orf19_3041	CD36_03200	core	yes	yes	yes
orf19_3042	CD36_03210	core	yes	yes	yes
orf19_3043	CD36_03220	core	yes	yes	yes
orf19_3045	CD36_03230	core	yes	yes	yes
orf19_3047	CD36_03240	core	yes	yes	yes
orf19_3048	CD36_03250	core	yes	yes	yes
orf19_3050	CD36_03270	core	yes	yes	yes
orf19_3051	CD36_03280	core	yes	yes	yes
orf19_3052	CD36_03290	core	yes	yes	yes
orf19_3053	CD36_03300	core	yes	yes	yes
orf19_3054	CD36_03310	core	yes	yes	yes
orf19_3055	CD36_03320	core	yes	yes	yes
orf19_3057	CD36_03330	core	yes	yes	yes
orf19_3058	CD36_03340	core	yes	yes	yes
orf19_3059	CD36_03350	core	yes	yes	yes
orf19_3060	CD36_03360	core	yes	yes	yes
orf19_3061	CD36_03370	core	yes	yes	yes
orf19_3062	CD36_03390	core	yes	yes	yes
orf19_3063	CD36_03400	core	yes	yes	yes
orf19_3064	CD36_03410	core	yes	yes	yes
orf19_3066	CD36_03430	core	yes	yes	yes
orf19_71	CD36_03440	core	yes	yes	yes
orf19_1133	CD36_03450	core	yes	yes	yes
orf19_1037	CD36_03460	core	yes	yes	yes
orf19_1035	CD36_03480	core	yes	yes	yes
orf19_1034	CD36_03490	core	yes	yes	yes
orf19_1032	CD36_03510	core	yes	yes	yes
orf19_1031	CD36_03520	core	yes	yes	yes
orf19_1030	CD36_03530	core	yes	yes	yes
orf19_1029	CD36_03540	core	yes	yes	yes
orf19_1028	CD36_03550	core	yes	yes	yes
orf19_1027	CD36_03560	core	yes	yes	yes
orf19_1026	CD36_03570	core	yes	yes	yes
orf19_4457	CD36_03590	core	yes	yes	yes
orf19_4459	CD36_03600	core	yes	yes	yes
orf19_4464	CD36_03630	core	yes	yes	yes
orf19_4465	CD36_03640	core	yes	yes	yes
orf19_4466	CD36_03650	core	yes	yes	yes
orf19_4467	CD36_03660	core	yes	yes	yes
orf19_4468	CD36_03670	core	yes	yes	yes
orf19_4470	CD36_03680	core	yes	yes	yes
orf19_4471	CD36_03690	core	yes	yes	yes
orf19_4473	CD36_03700	core	yes	yes	yes
orf19_4474	CD36_03710	core	yes	yes	yes
orf19_4475	CD36_03720	core	yes	yes	yes
orf19_4476	CD36_03760	core	yes	yes	yes
orf19_4477	CD36_03770	core	yes	yes	yes
orf19_1048	CD36_03780	core	yes	yes	yes
orf19_4478	CD36_03790	core	yes	yes	yes
orf19_4479	CD36_03800	core	yes	yes	yes
orf19_1039	CD36_03830	core	yes	yes	yes
orf19_1040	CD36_03840	core	yes	yes	yes
orf19_1041	CD36_03850	core	yes	yes	yes
orf19_1042	CD36_03860	core	yes	yes	yes
orf19_1043	CD36_03870	core	yes	yes	yes
orf19_1045	CD36_03880	core	yes	yes	yes
orf19_1047	CD36_03890	core	yes	yes	yes
orf19_1049	CD36_03910	core	yes	yes	yes
orf19_1050	CD36_03920	core	yes	yes	yes
orf19_1051	CD36_03930	core	yes	yes	yes
orf19_1052	CD36_03940	core	yes	yes	yes
orf19_1053	CD36_03950	core	yes	yes	yes
orf19_1054	CD36_03960	core	yes	yes	yes
orf19_1055	CD36_03970	core	yes	yes	yes
orf19_1057	CD36_03980	core	yes	yes	yes
orf19_1058	CD36_03990	core	yes	yes	yes
orf19_1063	CD36_04030	core	yes	yes	yes
orf19_1064	CD36_04040	core	yes	yes	yes
orf19_1065	CD36_04050	core	yes	yes	yes
orf19_1066	CD36_04060	core	yes	yes	yes
orf19_1067	CD36_04070	core	yes	yes	yes
orf19_1069	CD36_04080	core	yes	yes	yes
orf19_1070	CD36_04090	core	yes	yes	yes
orf19_5203	CD36_04100	core	yes	yes	yes
orf19_5201	CD36_04120	core	yes	yes	yes
orf19_5200	CD36_04130	core	yes	yes	yes
orf19_5198	CD36_04140	core	yes	yes	yes
orf19_5197	CD36_04150	core	yes	yes	yes
orf19_5196	CD36_04160	core	yes	yes	yes
orf19_5195	CD36_04170	core	yes	yes	yes
orf19_6837	CD36_04190	core	yes	yes	yes
orf19_6838	CD36_04200	core	yes	yes	yes
orf19_6840	CD36_04210	core	yes	yes	yes
orf19_6842	CD36_04220	core	yes	yes	yes
orf19_6843	CD36_04230	core	yes	yes	yes
orf19_6845	CD36_04250	core	yes	yes	yes
orf19_6846	CD36_04260	core	yes	yes	yes
orf19_6847	CD36_04270	core	yes	yes	yes
orf19_6848	CD36_04280	core	yes	yes	yes
orf19_6849	CD36_04290	core	yes	yes	yes
orf19_6850	CD36_04300	core	yes	yes	yes
orf19_6851	CD36_04310	core	yes	yes	yes
orf19_6852	CD36_04330	core	yes	yes	yes
orf19_6853	CD36_04350	core	yes	yes	yes
orf19_6854	CD36_04360	core	yes	yes	yes
orf19_6855	CD36_04370	core	yes	yes	yes
orf19_783	CD36_04380	core	yes	yes	yes
orf19_782	CD36_04390	core	yes	yes	yes
orf19_780	CD36_04410	core	yes	yes	yes
orf19_779	CD36_04420	core	yes	yes	yes
orf19_778	CD36_04430	core	yes	yes	yes
orf19_775	CD36_04450	core	yes	yes	yes
orf19_773	CD36_04460	core	yes	yes	yes
orf19_772	CD36_04470	core	yes	yes	yes
orf19_769	CD36_04500	core	yes	yes	yes
orf19_763	CD36_04540	core	yes	yes	yes
orf19_761	CD36_04560	core	yes	yes	yes
orf19_760	CD36_04570	core	yes	yes	yes
orf19_759	CD36_04580	core	yes	yes	yes
orf19_758	CD36_04590	core	yes	yes	yes
orf19_757	CD36_04600	core	yes	yes	yes
orf19_755	CD36_04620	core	yes	yes	yes
orf19_754	CD36_04630	core	yes	yes	yes
orf19_753	CD36_04640	core	yes	yes	yes
orf19_752	CD36_04650	core	yes	yes	yes
orf19_751	CD36_04660	core	yes	yes	yes
orf19_750	CD36_04670	core	yes	yes	yes
orf19_48	CD36_04680	core	yes	yes	yes
orf19_50	CD36_04690	core	yes	yes	yes
orf19_51	CD36_04700	core	yes	yes	yes
orf19_52	CD36_04710	core	yes	yes	yes
orf19_53	CD36_04720	core	yes	yes	yes
orf19_54	CD36_04730	core	yes	yes	yes
orf19_55	CD36_04740	core	yes	yes	yes
orf19_56	CD36_04750	core	yes	yes	yes
orf19_57	CD36_04760	core	yes	yes	yes
orf19_58	CD36_04770	core	yes	yes	yes
orf19_59	CD36_04780	core	yes	yes	yes
orf19_4064	CD36_04790	core	yes	yes	yes
orf19_4062	CD36_04850	core	yes	yes	yes
orf19_4061	CD36_04860	core	yes	yes	yes
orf19_4060	CD36_04870	core	yes	yes	yes
orf19_4059	CD36_04880	core	yes	yes	yes
orf19_4056	CD36_04890	core	yes	yes	yes
orf19_449	CD36_04900	core	yes	yes	yes
orf19_448	CD36_04910	core	yes	yes	yes
orf19_446_2	CD36_04920	core	yes	yes	yes
orf19_446_1	CD36_04930	core	yes	yes	yes
orf19_446	CD36_04940	core	yes	yes	yes
orf19_445	CD36_04950	core	yes	yes	yes
orf19_444	CD36_04960	core	yes	yes	yes
orf19_443	CD36_04970	core	yes	yes	yes
orf19_441	CD36_04980	core	yes	yes	yes
orf19_440	CD36_05000	core	yes	yes	yes
orf19_439	CD36_05010	core	yes	yes	yes
orf19_438	CD36_05020	core	yes	yes	yes
orf19_437	CD36_05030	core	yes	yes	yes
orf19_434	CD36_05040	core	yes	yes	yes
orf19_433	CD36_05050	core	yes	yes	yes
orf19_432	CD36_05060	core	yes	yes	yes
orf19_431	CD36_05070	core	yes	yes	yes
orf19_430	CD36_05080	core	yes	yes	yes
orf19_429	CD36_05090	core	yes	yes	yes
orf19_428	CD36_05100	core	yes	yes	yes
orf19_427	CD36_05110	core	yes	yes	yes
orf19_426	CD36_05120	core	yes	yes	yes
orf19_425	CD36_05130	core	yes	yes	yes
orf19_424	CD36_05140	core	yes	yes	yes
orf19_423	CD36_05150	core	yes	yes	yes
orf19_422	CD36_05160	core	yes	yes	yes
orf19_419	CD36_05170	core	yes	yes	yes
orf19_418	CD36_05180	core	yes	yes	yes
orf19_417	CD36_05190	core	yes	yes	yes
orf19_415	CD36_05210	core	yes	yes	yes
orf19_414	CD36_05220	core	yes	yes	yes
orf19_413	CD36_05240	core	yes	yes	yes
orf19_411	CD36_05260	core	yes	yes	yes
orf19_2495	CD36_05280	core	yes	yes	yes
orf19_2494	CD36_05290	core	yes	yes	yes
orf19_2489	CD36_05310	core	yes	yes	yes
orf19_2488	CD36_05320	core	yes	yes	yes
orf19_2487	CD36_05330	core	yes	yes	yes
orf19_2485	CD36_05340	core	yes	yes	yes
orf19_2484	CD36_05350	core	yes	yes	yes
orf19_2483	CD36_05360	core	yes	yes	yes
orf19_2479	CD36_05390	core	yes	yes	yes
orf19_2478	CD36_05410	core	yes	yes	yes
orf19_2476	CD36_05420	core	yes	yes	yes
orf19_2475	CD36_05430	core	yes	yes	yes
orf19_2474	CD36_05440	core	yes	yes	yes
orf19_2473	CD36_05450	core	yes	yes	yes
orf19_2472	CD36_05460	core	yes	yes	yes
orf19_2471	CD36_05470	core	yes	yes	yes
orf19_2469	CD36_05480	core	yes	yes	yes
orf19_2467	CD36_05500	core	yes	yes	yes
orf19_2465	CD36_05510	core	yes	yes	yes
orf19_2463	CD36_05520	core	yes	yes	yes
orf19_2462	CD36_05530	core	yes	yes	yes
orf19_2461	CD36_05540	core	yes	yes	yes
orf19_2459	CD36_05560	core	yes	yes	yes
orf19_2458	CD36_05570	core	yes	yes	yes
orf19_2457	CD36_05580	core	yes	yes	yes
orf19_2455	CD36_05590	core	yes	yes	yes
orf19_2454	CD36_05600	core	yes	yes	yes
orf19_2452	CD36_05610	core	yes	yes	yes
orf19_2451	CD36_05620	core	yes	yes	yes
orf19_2447	CD36_05650	core	yes	yes	yes
orf19_2446	CD36_05660	core	yes	yes	yes
orf19_2444	CD36_05680	core	yes	yes	yes
orf19_2443	CD36_05690	core	yes	yes	yes
orf19_2442	CD36_05700	core	yes	yes	yes
orf19_2439	CD36_05730	core	yes	yes	yes
orf19_2438	CD36_05740	core	yes	yes	yes
orf19_2437	CD36_05750	core	yes	yes	yes
orf19_2436	CD36_05760	core	yes	yes	yes
orf19_2435	CD36_05770	core	yes	yes	yes
orf19_2434	CD36_05780	core	yes	yes	yes
orf19_2433	CD36_05790	core	yes	yes	yes
orf19_2432	CD36_05800	core	yes	yes	yes
orf19_1828	CD36_05820	core	yes	yes	yes
orf19_1826	CD36_05840	core	yes	yes	yes
orf19_1823	CD36_05870	core	yes	yes	yes
orf19_1822	CD36_05880	core	yes	yes	yes
orf19_177	CD36_05910	core	yes	yes	yes
orf19_6277	CD36_05920	core	yes	yes	yes
orf19_6276	CD36_05930	core	yes	yes	yes
orf19_6275	CD36_05940	core	yes	yes	yes
orf19_6273	CD36_05960	core	yes	yes	yes
orf19_6272	CD36_05970	core	yes	yes	yes
orf19_6271	CD36_05980	core	yes	yes	yes
orf19_6269	CD36_05990	core	yes	yes	yes
orf19_6268	CD36_06000	core	yes	yes	yes
orf19_6266	CD36_06030	core	yes	yes	yes
orf19_6265	CD36_06050	core	yes	yes	yes
orf19_6264	CD36_06080	core	yes	yes	yes
orf19_6263	CD36_06090	core	yes	yes	yes
orf19_6261	CD36_06100	core	yes	yes	yes
orf19_6260	CD36_06110	core	yes	yes	yes
orf19_6259	CD36_06120	core	yes	yes	yes
orf19_6257	CD36_06130	core	yes	yes	yes
orf19_6255	CD36_06150	core	yes	yes	yes
orf19_6254	CD36_06160	core	yes	yes	yes
orf19_6253	CD36_06170	core	yes	yes	yes
orf19_6252	CD36_06180	core	yes	yes	yes
orf19_6250	CD36_06190	core	yes	yes	yes
orf19_6247	CD36_06220	core	yes	yes	yes
orf19_6246	CD36_06230	core	yes	yes	yes
orf19_6245	CD36_06240	core	yes	yes	yes
orf19_6244	CD36_06250	core	yes	yes	yes
orf19_6243	CD36_06260	core	yes	yes	yes
orf19_6240	CD36_06270	core	yes	yes	yes
orf19_6239	CD36_06280	core	yes	yes	yes
orf19_6238	CD36_06290	core	yes	yes	yes
orf19_6237	CD36_06300	core	yes	yes	yes
orf19_6236	CD36_06310	core	yes	yes	yes
orf19_6235	CD36_06320	core	yes	yes	yes
orf19_6234	CD36_06330	core	yes	yes	yes
orf19_6233	CD36_06340	core	yes	yes	yes
orf19_6232	CD36_06350	core	yes	yes	yes
orf19_6231	CD36_06360	core	yes	yes	yes
orf19_6230	CD36_06370	core	yes	yes	yes
orf19_6229	CD36_06380	core	yes	yes	yes
orf19_6227	CD36_06390	core	yes	yes	yes
orf19_6225	CD36_06410	core	yes	yes	yes
orf19_6220	CD36_06460	core	yes	yes	yes
orf19_6219	CD36_06470	core	yes	yes	yes
orf19_6217	CD36_06480	core	yes	yes	yes
orf19_6214	CD36_06490	core	yes	yes	yes
orf19_6213	CD36_06510	core	yes	yes	yes
orf19_6211	CD36_06520	core	yes	yes	yes
orf19_6208	CD36_06540	core	yes	yes	yes
orf19_6205	CD36_06550	core	yes	yes	yes
orf19_6203	CD36_06560	core	yes	yes	yes
orf19_6202	CD36_06570	core	yes	yes	yes
orf19_6200	CD36_06580	core	yes	yes	yes
orf19_6199	CD36_06590	core	yes	yes	yes
orf19_6197	CD36_06610	core	yes	yes	yes
orf19_6196	CD36_06620	core	yes	yes	yes
orf19_6195	CD36_06630	core	yes	yes	yes
orf19_6194	CD36_06640	core	yes	yes	yes
orf19_6193	CD36_06650	core	yes	yes	yes
orf19_4456	CD36_06660	core	yes	yes	yes
orf19_4455	CD36_06670	core	yes	yes	yes
orf19_4451	CD36_06680	core	yes	yes	yes
orf19_4450	CD36_06700	core	yes	yes	yes
orf19_4449	CD36_06720	core	yes	yes	yes
orf19_4448	CD36_06730	core	yes	yes	yes
orf19_4447	CD36_06740	core	yes	yes	yes
orf19_4446	CD36_06750	core	yes	yes	yes
orf19_4445	CD36_06760	core	yes	yes	yes
orf19_4444	CD36_06770	core	yes	yes	yes
orf19_4443	CD36_06780	core	yes	yes	yes
orf19_4442	CD36_06790	core	yes	yes	yes
orf19_4441	CD36_06800	core	yes	yes	yes
orf19_4440	CD36_06810	core	yes	yes	yes
orf19_4438	CD36_06830	core	yes	yes	yes
orf19_4437	CD36_06840	core	yes	yes	yes
orf19_4436	CD36_06850	core	yes	yes	yes
orf19_4435	CD36_06870	core	yes	yes	yes
orf19_4433	CD36_06880	core	yes	yes	yes
orf19_4432	CD36_06890	core	yes	yes	yes
orf19_4430	CD36_06900	core	yes	yes	yes
orf19_4428	CD36_06910	core	yes	yes	yes
orf19_4427	CD36_06920	core	yes	yes	yes
orf19_4426	CD36_06930	core	yes	yes	yes
orf19_4423	CD36_06950	core	yes	yes	yes
orf19_2799	CD36_06960	core	yes	yes	yes
orf19_2798	CD36_06970	core	yes	yes	yes
orf19_2796	CD36_06980	core	yes	yes	yes
orf19_2795	CD36_06990	core	yes	yes	yes
orf19_2794	CD36_07000	core	yes	yes	yes
orf19_2792	CD36_07010	core	yes	yes	yes
orf19_2791	CD36_07020	core	yes	yes	yes
orf19_2790	CD36_07030	core	yes	yes	yes
orf19_2789	CD36_07040	core	yes	yes	yes
orf19_2788	CD36_07050	core	yes	yes	yes
orf19_2786	CD36_07070	core	yes	yes	yes
orf19_2785	CD36_07080	core	yes	yes	yes
orf19_2784	CD36_07090	core	yes	yes	yes
orf19_2782	CD36_07110	core	yes	yes	yes
orf19_2781	CD36_07120	core	yes	yes	yes
orf19_2778	CD36_07130	core	yes	yes	yes
orf19_1228	CD36_07150	core	yes	yes	yes
orf19_1232	CD36_07220	core	yes	yes	yes
orf19_1233	CD36_07230	core	yes	yes	yes
orf19_4713	CD36_07300	core	yes	yes	yes
orf19_5049	CD36_07310	core	yes	yes	yes
orf19_5050	CD36_07320	core	yes	yes	yes
orf19_5051	CD36_07330	core	yes	yes	yes
orf19_5052	CD36_07340	core	yes	yes	yes
orf19_5053	CD36_07350	core	yes	yes	yes
orf19_5054	CD36_07360	core	yes	yes	yes
orf19_5056	CD36_07370	core	yes	yes	yes
orf19_5057	CD36_07380	core	yes	yes	yes
orf19_5058	CD36_07390	core	yes	yes	yes
orf19_5059	CD36_07400	core	yes	yes	yes
orf19_5061	CD36_07420	core	yes	yes	yes
orf19_5063	CD36_07430	core	yes	yes	yes
orf19_5064	CD36_07440	core	yes	yes	yes
orf19_5065	CD36_07460	core	yes	yes	yes
orf19_5066	CD36_07470	core	yes	yes	yes
orf19_5068	CD36_07490	core	yes	yes	yes
orf19_5069	CD36_07500	core	yes	yes	yes
orf19_5070	CD36_07510	core	yes	yes	yes
orf19_5071	CD36_07520	core	yes	yes	yes
orf19_5073	CD36_07530	core	yes	yes	yes
orf19_5074	CD36_07540	core	yes	yes	yes
orf19_5076	CD36_07550	core	yes	yes	yes
orf19_5077	CD36_07560	core	yes	yes	yes
orf19_5078	CD36_07570	core	yes	yes	yes
orf19_5081	CD36_07600	core	yes	yes	yes
orf19_5083	CD36_07620	core	yes	yes	yes
orf19_5085	CD36_07640	core	yes	yes	yes
orf19_5087	CD36_07650	core	yes	yes	yes
orf19_5089	CD36_07660	core	yes	yes	yes
orf19_5090	CD36_07670	core	yes	yes	yes
orf19_5092	CD36_07680	core	yes	yes	yes
orf19_5093	CD36_07690	core	yes	yes	yes
orf19_5094	CD36_07700	core	yes	yes	yes
orf19_5095	CD36_07710	core	yes	yes	yes
orf19_5098	CD36_07730	core	yes	yes	yes
orf19_5100	CD36_07740	core	yes	yes	yes
orf19_5102	CD36_07760	core	yes	yes	yes
orf19_5103	CD36_07770	core	yes	yes	yes
orf19_5104	CD36_07780	core	yes	yes	yes
orf19_5105	CD36_07790	core	yes	yes	yes
orf19_5106	CD36_07810	core	yes	yes	yes
orf19_5107	CD36_07820	core	yes	yes	yes
orf19_5110	CD36_07830	core	yes	yes	yes
orf19_5112	CD36_07840	core	yes	yes	yes
orf19_5113	CD36_07850	core	yes	yes	yes
orf19_5114	CD36_07860	core	yes	yes	yes
orf19_5117	CD36_07870	core	yes	yes	yes
orf19_5118	CD36_07880	core	yes	yes	yes
orf19_384	CD36_07900	core	yes	yes	yes
orf19_385	CD36_07910	core	yes	yes	yes
orf19_386	CD36_07920	core	yes	yes	yes
orf19_387	CD36_07930	core	yes	yes	yes
orf19_388	CD36_07940	core	yes	yes	yes
orf19_389	CD36_07950	core	yes	yes	yes
orf19_390	CD36_07960	core	yes	yes	yes
orf19_391	CD36_07970	core	yes	yes	yes
orf19_392	CD36_07980	core	yes	yes	yes
orf19_393	CD36_07990	core	yes	yes	yes
orf19_394	CD36_08000	core	yes	yes	yes
orf19_395	CD36_08010	core	yes	yes	yes
orf19_396	CD36_08020	core	yes	yes	yes
orf19_397	CD36_08030	core	yes	yes	yes
orf19_398	CD36_08040	core	yes	yes	yes
orf19_399	CD36_08050	core	yes	yes	yes
orf19_400	CD36_08060	core	yes	yes	yes
orf19_401	CD36_08070	core	yes	yes	yes
orf19_403	CD36_08080	core	yes	yes	yes
orf19_405	CD36_08090	core	yes	yes	yes
orf19_406	CD36_08100	core	yes	yes	yes
orf19_407	CD36_08110	core	yes	yes	yes
orf19_409	CD36_08120	core	yes	yes	yes
orf19_4720	CD36_08130	core	yes	yes	yes
orf19_4722	CD36_08150	core	yes	yes	yes
orf19_4723	CD36_08160	core	yes	yes	yes
orf19_4724	CD36_08170	core	yes	yes	yes
orf19_4725	CD36_08180	core	yes	yes	yes
orf19_4726	CD36_08190	core	yes	yes	yes
orf19_4727	CD36_08200	core	yes	yes	yes
orf19_4728	CD36_08210	core	yes	yes	yes
orf19_4731	CD36_08230	core	yes	yes	yes
orf19_4732	CD36_08240	core	yes	yes	yes
orf19_4733	CD36_08250	core	yes	yes	yes
orf19_4734	CD36_08260	core	yes	yes	yes
orf19_4735	CD36_08270	core	yes	yes	yes
orf19_4736	CD36_08280	core	yes	yes	yes
orf19_4737	CD36_08290	core	yes	yes	yes
orf19_4738	CD36_08300	core	yes	yes	yes
orf19_4739	CD36_08310	core	yes	yes	yes
orf19_4740	CD36_08320	core	yes	yes	yes
orf19_4742	CD36_08340	core	yes	yes	yes
orf19_4743	CD36_08350	core	yes	yes	yes
orf19_4744	CD36_08360	core	yes	yes	yes
orf19_4746	CD36_08370	core	yes	yes	yes
orf19_4747	CD36_08380	core	yes	yes	yes
orf19_4748	CD36_08390	core	yes	yes	yes
orf19_4749	CD36_08400	core	yes	yes	yes
orf19_4750	CD36_08410	core	yes	yes	yes
orf19_4751	CD36_08420	core	yes	yes	yes
orf19_4752	CD36_08440	core	yes	yes	yes
orf19_4753	CD36_08450	core	yes	yes	yes
orf19_4754	CD36_08460	core	yes	yes	yes
orf19_4755	CD36_08480	core	yes	yes	yes
orf19_4756	CD36_08490	core	yes	yes	yes
orf19_4757	CD36_08500	core	yes	yes	yes
orf19_4758	CD36_08510	core	yes	yes	yes
orf19_4759	CD36_08520	core	yes	yes	yes
orf19_4760	CD36_08530	core	yes	yes	yes
orf19_4761	CD36_08540	core	yes	yes	yes
orf19_4763	CD36_08550	core	yes	yes	yes
orf19_4764	CD36_08560	core	yes	yes	yes
orf19_4765	CD36_08570	core	yes	yes	yes
orf19_4766	CD36_08580	core	yes	yes	yes
orf19_4771	CD36_08600	core	yes	yes	yes
orf19_4772	CD36_08610	core	yes	yes	yes
orf19_4774	CD36_08640	core	yes	yes	yes
orf19_4775	CD36_08650	core	yes	yes	yes
orf19_4776	CD36_08660	core	yes	yes	yes
orf19_4777	CD36_08670	core	yes	yes	yes
orf19_4778	CD36_08680	core	yes	yes	yes
orf19_4779	CD36_08690	core	yes	yes	yes
orf19_4780	CD36_08700	core	yes	yes	yes
orf19_4781	CD36_08710	core	yes	yes	yes
orf19_4783	CD36_08720	core	yes	yes	yes
orf19_4784	CD36_08730	core	yes	yes	yes
orf19_4785	CD36_08740	core	yes	yes	yes
orf19_4787	CD36_08750	core	yes	yes	yes
orf19_4788	CD36_08760	core	yes	yes	yes
orf19_4791	CD36_08780	core	yes	yes	yes
orf19_4792	CD36_08790	core	yes	yes	yes
orf19_4793	CD36_08800	core	yes	yes	yes
orf19_4795	CD36_08810	core	yes	yes	yes
orf19_4796	CD36_08820	core	yes	yes	yes
orf19_4798	CD36_08830	core	yes	yes	yes
orf19_4799	CD36_08840	core	yes	yes	yes
orf19_4800	CD36_08850	core	yes	yes	yes
orf19_4801	CD36_08860	core	yes	yes	yes
orf19_4802	CD36_08870	core	yes	yes	yes
orf19_4805	CD36_08890	core	yes	yes	yes
orf19_4807	CD36_08900	core	yes	yes	yes
orf19_4808	CD36_08910	core	yes	yes	yes
orf19_4809	CD36_08920	core	yes	yes	yes
orf19_4811	CD36_08930	core	yes	yes	yes
orf19_4812	CD36_08940	core	yes	yes	yes
orf19_4813	CD36_08950	core	yes	yes	yes
orf19_4815	CD36_08970	core	yes	yes	yes
orf19_4816	CD36_08980	core	yes	yes	yes
orf19_4817	CD36_08990	core	yes	yes	yes
orf19_4818	CD36_09000	core	yes	yes	yes
orf19_4820	CD36_09010	core	yes	yes	yes
orf19_4823	CD36_09040	core	yes	yes	yes
orf19_4825	CD36_09060	core	yes	yes	yes
orf19_4827	CD36_09080	core	yes	yes	yes
orf19_4828	CD36_09090	core	yes	yes	yes
orf19_4829	CD36_09100	core	yes	yes	yes
orf19_4830	CD36_09110	core	yes	yes	yes
orf19_4831	CD36_09120	core	yes	yes	yes
orf19_4833	CD36_09130	core	yes	yes	yes
orf19_4835	CD36_09150	core	yes	yes	yes
orf19_4836	CD36_09160	core	yes	yes	yes
orf19_4837	CD36_09170	core	yes	yes	yes
orf19_4839	CD36_09180	core	yes	yes	yes
orf19_4841	CD36_09190	core	yes	yes	yes
orf19_4842	CD36_09200	core	yes	yes	yes
orf19_4843	CD36_09210	core	yes	yes	yes
orf19_4844	CD36_09220	core	yes	yes	yes
orf19_4845	CD36_09230	core	yes	yes	yes
orf19_4846	CD36_09240	core	yes	yes	yes
orf19_4848	CD36_09250	core	yes	yes	yes
orf19_4849	CD36_09260	core	yes	yes	yes
orf19_4850	CD36_09270	core	yes	yes	yes
orf19_4851	CD36_09280	core	yes	yes	yes
orf19_4853	CD36_09290	core	yes	yes	yes
orf19_4855	CD36_09300	core	yes	yes	yes
orf19_4857	CD36_09320	core	yes	yes	yes
orf19_4858	CD36_09330	core	yes	yes	yes
orf19_4861	CD36_09340	core	yes	yes	yes
orf19_4862	CD36_09350	core	yes	yes	yes
orf19_4863	CD36_09370	core	yes	yes	yes
orf19_4864	CD36_09380	core	yes	yes	yes
orf19_4865	CD36_09390	core	yes	yes	yes
orf19_4866	CD36_09400	core	yes	yes	yes
orf19_4867	CD36_09410	core	yes	yes	yes
orf19_4869	CD36_09420	core	yes	yes	yes
orf19_4870	CD36_09430	core	yes	yes	yes
orf19_4871	CD36_09440	core	yes	yes	yes
orf19_4874	CD36_09470	core	yes	yes	yes
orf19_4875	CD36_09480	core	yes	yes	yes
orf19_4878	CD36_09490	core	yes	yes	yes
orf19_4880	CD36_09510	core	yes	yes	yes
orf19_4882	CD36_09520	core	yes	yes	yes
orf19_4883	CD36_09530	core	yes	yes	yes
orf19_4885	CD36_09550	core	yes	yes	yes
orf19_4887	CD36_09570	core	yes	yes	yes
orf19_4888	CD36_09580	core	yes	yes	yes
orf19_4889	CD36_09590	core	yes	yes	yes
orf19_4890	CD36_09600	core	yes	yes	yes
orf19_4892	CD36_09610	core	yes	yes	yes
orf19_4893	CD36_09630	core	yes	yes	yes
orf19_4894	CD36_09640	core	yes	yes	yes
orf19_4895	CD36_09650	core	yes	yes	yes
orf19_4896	CD36_09660	core	yes	yes	yes
orf19_4897	CD36_09670	core	yes	yes	yes
orf19_4898	CD36_09680	core	yes	yes	yes
orf19_4900	CD36_09700	core	yes	yes	yes
orf19_4903	CD36_09720	core	yes	yes	yes
orf19_4904	CD36_09730	core	yes	yes	yes
orf19_4905	CD36_09740	core	yes	yes	yes
orf19_4906	CD36_09750	core	yes	yes	yes
orf19_4907	CD36_09760	core	yes	yes	yes
orf19_4909	CD36_09770	core	yes	yes	yes
orf19_4910	CD36_09790	core	yes	yes	yes
orf19_4911	CD36_09800	core	yes	yes	yes
orf19_4912	CD36_09810	core	yes	yes	yes
orf19_985	CD36_09830	core	yes	yes	yes
orf19_986	CD36_09840	core	yes	yes	yes
orf19_988	CD36_09850	core	yes	yes	yes
orf19_989	CD36_09860	core	yes	yes	yes
orf19_991	CD36_09870	core	yes	yes	yes
orf19_992	CD36_09880	core	yes	yes	yes
orf19_993	CD36_09890	core	yes	yes	yes
orf19_997	CD36_09900	core	yes	yes	yes
orf19_998	CD36_09910	core	yes	yes	yes
orf19_1832	CD36_09940	core	yes	yes	yes
orf19_1833	CD36_09950	core	yes	yes	yes
orf19_1834	CD36_09960	core	yes	yes	yes
orf19_1835	CD36_09970	core	yes	yes	yes
orf19_1836	CD36_09980	core	yes	yes	yes
orf19_1839	CD36_10000	core	yes	yes	yes
orf19_1840	CD36_10010	core	yes	yes	yes
orf19_2352	CD36_10020	core	yes	yes	yes
orf19_2351	CD36_10030	core	yes	yes	yes
orf19_2350	CD36_10040	core	yes	yes	yes
orf19_2347	CD36_10050	core	yes	yes	yes
orf19_2346	CD36_10060	core	yes	yes	yes
orf19_2344	CD36_10070	core	yes	yes	yes
orf19_2343	CD36_10090	core	yes	yes	yes
orf19_2342	CD36_10100	core	yes	yes	yes
orf19_2341	CD36_10110	core	yes	yes	yes
orf19_2340	CD36_10120	core	yes	yes	yes
orf19_2337	CD36_10130	core	yes	yes	yes
orf19_2335	CD36_10150	core	yes	yes	yes
orf19_2334	CD36_10160	core	yes	yes	yes
orf19_2333	CD36_10170	core	yes	yes	yes
orf19_2331	CD36_10190	core	yes	yes	yes
orf19_2330	CD36_10210	core	yes	yes	yes
orf19_2328	CD36_10220	core	yes	yes	yes
orf19_2326	CD36_10230	core	yes	yes	yes
orf19_2325	CD36_10240	core	yes	yes	yes
orf19_2324	CD36_10250	core	yes	yes	yes
orf19_2320	CD36_10270	core	yes	yes	yes
orf19_2319	CD36_10290	core	yes	yes	yes
orf19_2315	CD36_10310	core	yes	yes	yes
orf19_2314	CD36_10320	core	yes	yes	yes
orf19_2313	CD36_10330	core	yes	yes	yes
orf19_2311	CD36_10350	core	yes	yes	yes
orf19_2309	CD36_10380	core	yes	yes	yes
orf19_2308	CD36_10390	core	yes	yes	yes
orf19_2307	CD36_10400	core	yes	yes	yes
orf19_2306	CD36_10410	core	yes	yes	yes
orf19_2305	CD36_10420	core	yes	yes	yes
orf19_2304	CD36_10430	core	yes	yes	yes
orf19_2303	CD36_10440	core	yes	yes	yes
orf19_2302	CD36_10450	core	yes	yes	yes
orf19_2301	CD36_10460	core	yes	yes	yes
orf19_2299	CD36_10470	core	yes	yes	yes
orf19_2298	CD36_10480	core	yes	yes	yes
orf19_2297	CD36_10490	core	yes	yes	yes
orf19_2296	CD36_10510	core	yes	yes	yes
orf19_681	CD36_10520	core	yes	yes	yes
orf19_680	CD36_10530	core	yes	yes	yes
orf19_679	CD36_10540	core	yes	yes	yes
orf19_677	CD36_10550	core	yes	yes	yes
orf19_676	CD36_10560	core	yes	yes	yes
orf19_675	CD36_10570	core	yes	yes	yes
orf19_674	CD36_10580	core	yes	yes	yes
orf19_673	CD36_10590	core	yes	yes	yes
orf19_672	CD36_10600	core	yes	yes	yes
orf19_671	CD36_10610	core	yes	yes	yes
orf19_670	CD36_10630	core	yes	yes	yes
orf19_669	CD36_10640	core	yes	yes	yes
orf19_668	CD36_10650	core	yes	yes	yes
orf19_665	CD36_10670	core	yes	yes	yes
orf19_663	CD36_10690	core	yes	yes	yes
orf19_661	CD36_10710	core	yes	yes	yes
orf19_660	CD36_10720	core	yes	yes	yes
orf19_658	CD36_10730	core	yes	yes	yes
orf19_657	CD36_10740	core	yes	yes	yes
orf19_655	CD36_10770	core	yes	yes	yes
orf19_1170	CD36_10790	core	yes	yes	yes
orf19_1169	CD36_10800	core	yes	yes	yes
orf19_1168	CD36_10810	core	yes	yes	yes
orf19_1167	CD36_10820	core	yes	yes	yes
orf19_1166	CD36_10830	core	yes	yes	yes
orf19_1164	CD36_10840	core	yes	yes	yes
orf19_1163	CD36_10850	core	yes	yes	yes
orf19_1162	CD36_10870	core	yes	yes	yes
orf19_1161	CD36_10880	core	yes	yes	yes
orf19_1160	CD36_10890	core	yes	yes	yes
orf19_1159	CD36_10900	core	yes	yes	yes
orf19_1158	CD36_10910	core	yes	yes	yes
orf19_1155	CD36_10930	core	yes	yes	yes
orf19_1154	CD36_10940	core	yes	yes	yes
orf19_1153	CD36_10950	core	yes	yes	yes
orf19_1152	CD36_10980	core	yes	yes	yes
orf19_1150	CD36_11000	core	yes	yes	yes
orf19_1149	CD36_11010	core	yes	yes	yes
orf19_1142	CD36_11040	core	yes	yes	yes
orf19_1140	CD36_11050	core	yes	yes	yes
orf19_1139	CD36_11060	core	yes	yes	yes
orf19_1137	CD36_11070	core	yes	yes	yes
orf19_1136	CD36_11080	core	yes	yes	yes
orf19_1135	CD36_11090	core	yes	yes	yes
orf19_5282	CD36_11100	core	yes	yes	yes
orf19_5281	CD36_11110	core	yes	yes	yes
orf19_5280	CD36_11120	core	yes	yes	yes
orf19_5279	CD36_11130	core	yes	yes	yes
orf19_5278	CD36_11140	core	yes	yes	yes
orf19_5277	CD36_11150	core	yes	yes	yes
orf19_5276	CD36_11160	core	yes	yes	yes
orf19_5275	CD36_11170	core	yes	yes	yes
orf19_5274	CD36_11180	core	yes	yes	yes
orf19_5271	CD36_11190	core	yes	yes	yes
orf19_5270	CD36_11200	core	yes	yes	yes
orf19_5269	CD36_11210	core	yes	yes	yes
orf19_5268	CD36_11220	core	yes	yes	yes
orf19_5267	CD36_11230	core	yes	yes	yes
orf19_5265	CD36_11250	core	yes	yes	yes
orf19_5263	CD36_11260	core	yes	yes	yes
orf19_5260	CD36_11280	core	yes	yes	yes
orf19_5259	CD36_11290	core	yes	yes	yes
orf19_5258	CD36_11300	core	yes	yes	yes
orf19_5257	CD36_11310	core	yes	yes	yes
orf19_5255	CD36_11330	core	yes	yes	yes
orf19_5254	CD36_11340	core	yes	yes	yes
orf19_5253	CD36_11350	core	yes	yes	yes
orf19_5251	CD36_11360	core	yes	yes	yes
orf19_5250	CD36_11370	core	yes	yes	yes
orf19_5249	CD36_11380	core	yes	yes	yes
orf19_5248	CD36_11390	core	yes	yes	yes
orf19_5247	CD36_11400	core	yes	yes	yes
orf19_5245	CD36_11420	core	yes	yes	yes
orf19_5244	CD36_11430	core	yes	yes	yes
orf19_5243	CD36_11440	core	yes	yes	yes
orf19_5242	CD36_11450	core	yes	yes	yes
orf19_5241	CD36_11470	core	yes	yes	yes
orf19_5239	CD36_11480	core	yes	yes	yes
orf19_5238	CD36_11490	core	yes	yes	yes
orf19_5237	CD36_11500	core	yes	yes	yes
orf19_5236	CD36_11510	core	yes	yes	yes
orf19_5235	CD36_11520	core	yes	yes	yes
orf19_5234	CD36_11530	core	yes	yes	yes
orf19_5232	CD36_11540	core	yes	yes	yes
orf19_5230	CD36_11560	core	yes	yes	yes
orf19_5229	CD36_11570	core	yes	yes	yes
orf19_5228	CD36_11580	core	yes	yes	yes
orf19_5227	CD36_11590	core	yes	yes	yes
orf19_5226	CD36_11600	core	yes	yes	yes
orf19_5221	CD36_11630	core	yes	yes	yes
orf19_5219	CD36_11650	core	yes	yes	yes
orf19_69	CD36_11660	core	yes	yes	yes
orf19_68_2	CD36_11670	core	yes	yes	yes
orf19_3767	CD36_11680	core	yes	yes	yes
orf19_3765	CD36_11690	core	yes	yes	yes
orf19_3764	CD36_11700	core	yes	yes	yes
orf19_3763	CD36_11710	core	yes	yes	yes
orf19_3762	CD36_11720	core	yes	yes	yes
orf19_3761	CD36_11730	core	yes	yes	yes
orf19_3759	CD36_11750	core	yes	yes	yes
orf19_3758	CD36_11760	core	yes	yes	yes
orf19_3757	CD36_11770	core	yes	yes	yes
orf19_3756	CD36_11780	core	yes	yes	yes
orf19_3755	CD36_11790	core	yes	yes	yes
orf19_6362	CD36_11800	core	yes	yes	yes
orf19_6360	CD36_11810	core	yes	yes	yes
orf19_6359	CD36_11820	core	yes	yes	yes
orf19_6358	CD36_11830	core	yes	yes	yes
orf19_6357	CD36_11840	core	yes	yes	yes
orf19_6356	CD36_11850	core	yes	yes	yes
orf19_6355	CD36_11860	core	yes	yes	yes
orf19_6354	CD36_11870	core	yes	yes	yes
orf19_6351	CD36_11880	core	yes	yes	yes
orf19_6350	CD36_11890	core	yes	yes	yes
orf19_6349	CD36_11910	core	yes	yes	yes
orf19_6348	CD36_11920	core	yes	yes	yes
orf19_6347	CD36_11930	core	yes	yes	yes
orf19_6346	CD36_11940	core	yes	yes	yes
orf19_6345	CD36_11950	core	yes	yes	yes
orf19_6343	CD36_11970	core	yes	yes	yes
orf19_6342	CD36_11980	core	yes	yes	yes
orf19_6341	CD36_11990	core	yes	yes	yes
orf19_6340	CD36_12000	core	yes	yes	yes
orf19_4913	CD36_12010	core	yes	yes	yes
orf19_4914	CD36_12020	core	yes	yes	yes
orf19_4922	CD36_12040	core	yes	yes	yes
orf19_4923	CD36_12050	core	yes	yes	yes
orf19_4924	CD36_12060	core	yes	yes	yes
orf19_4927	CD36_12070	core	yes	yes	yes
orf19_4928	CD36_12080	core	yes	yes	yes
orf19_4929	CD36_12090	core	yes	yes	yes
orf19_4930	CD36_12100	core	yes	yes	yes
orf19_4931	CD36_12110	core	yes	yes	yes
orf19_4932	CD36_12130	core	yes	yes	yes
orf19_4933	CD36_12140	core	yes	yes	yes
orf19_4937	CD36_12160	core	yes	yes	yes
orf19_4939	CD36_12180	core	yes	yes	yes
orf19_4940	CD36_12200	core	yes	yes	yes
orf19_4941	CD36_12210	core	yes	yes	yes
orf19_4943	CD36_12220	core	yes	yes	yes
orf19_4945	CD36_12230	core	yes	yes	yes
orf19_4947	CD36_12250	core	yes	yes	yes
orf19_4948	CD36_12260	core	yes	yes	yes
orf19_4950	CD36_12270	core	yes	yes	yes
orf19_4951	CD36_12280	core	yes	yes	yes
orf19_4952	CD36_12290	core	yes	yes	yes
orf19_4953	CD36_12310	core	yes	yes	yes
orf19_4954	CD36_12320	core	yes	yes	yes
orf19_4956	CD36_12340	core	yes	yes	yes
orf19_4958	CD36_12350	core	yes	yes	yes
orf19_4959	CD36_12360	core	yes	yes	yes
orf19_4960	CD36_12370	core	yes	yes	yes
orf19_4961	CD36_12380	core	yes	yes	yes
orf19_4963	CD36_12400	core	yes	yes	yes
orf19_4964	CD36_12410	core	yes	yes	yes
orf19_4965	CD36_12420	core	yes	yes	yes
orf19_4966	CD36_12430	core	yes	yes	yes
orf19_4969	CD36_12450	core	yes	yes	yes
orf19_4970	CD36_12460	core	yes	yes	yes
orf19_4979	CD36_12480	core	yes	yes	yes
orf19_4980	CD36_12490	core	yes	yes	yes
orf19_4981	CD36_12500	core	yes	yes	yes
orf19_4982	CD36_12510	core	yes	yes	yes
orf19_4983	CD36_12520	core	yes	yes	yes
orf19_4985	CD36_12530	core	yes	yes	yes
orf19_4987	CD36_12540	core	yes	yes	yes
orf19_4988	CD36_12550	core	yes	yes	yes
orf19_4991	CD36_12560	core	yes	yes	yes
orf19_4993	CD36_12570	core	yes	yes	yes
orf19_4997	CD36_12590	core	yes	yes	yes
orf19_4998	CD36_12600	core	yes	yes	yes
orf19_5001	CD36_12620	core	yes	yes	yes
orf19_5003	CD36_12630	core	yes	yes	yes
orf19_5004	CD36_12640	core	yes	yes	yes
orf19_5005	CD36_12650	core	yes	yes	yes
orf19_5006	CD36_12660	core	yes	yes	yes
orf19_5009	CD36_12710	core	yes	yes	yes
orf19_5010	CD36_12720	core	yes	yes	yes
orf19_5011	CD36_12730	core	yes	yes	yes
orf19_5013	CD36_12750	core	yes	yes	yes
orf19_5014	CD36_12760	core	yes	yes	yes
orf19_5015	CD36_12770	core	yes	yes	yes
orf19_5016	CD36_12780	core	yes	yes	yes
orf19_5017	CD36_12790	core	yes	yes	yes
orf19_5019	CD36_12800	core	yes	yes	yes
orf19_5020	CD36_12810	core	yes	yes	yes
orf19_5021	CD36_12820	core	yes	yes	yes
orf19_5022	CD36_12830	core	yes	yes	yes
orf19_5024	CD36_12850	core	yes	yes	yes
orf19_5026	CD36_12870	core	yes	yes	yes
orf19_5027	CD36_12880	core	yes	yes	yes
orf19_5029	CD36_12890	core	yes	yes	yes
orf19_5030	CD36_12900	core	yes	yes	yes
orf19_5031	CD36_12910	core	yes	yes	yes
orf19_5032	CD36_12920	core	yes	yes	yes
orf19_5033	CD36_12930	core	yes	yes	yes
orf19_5034	CD36_12940	core	yes	yes	yes
orf19_5035	CD36_12950	core	yes	yes	yes
orf19_7205	CD36_12960	core	yes	yes	yes
orf19_7206	CD36_12970	core	yes	yes	yes
orf19_7207	CD36_12980	core	yes	yes	yes
orf19_7210	CD36_13010	core	yes	yes	yes
orf19_7212	CD36_13020	core	yes	yes	yes
orf19_7213	CD36_13030	core	yes	yes	yes
orf19_7214	CD36_13040	core	yes	yes	yes
orf19_7215	CD36_13050	core	yes	yes	yes
orf19_7216	CD36_13070	core	yes	yes	yes
orf19_7217	CD36_13080	core	yes	yes	yes
orf19_7218	CD36_13090	core	yes	yes	yes
orf19_7219	CD36_13100	core	yes	yes	yes
orf19_7221	CD36_13110	core	yes	yes	yes
orf19_7222	CD36_13120	core	yes	yes	yes
orf19_7223	CD36_13130	core	yes	yes	yes
orf19_7224	CD36_13140	core	yes	yes	yes
orf19_7227	CD36_13160	core	yes	yes	yes
orf19_7228	CD36_13170	core	yes	yes	yes
orf19_7229	CD36_13180	core	yes	yes	yes
orf19_7231	CD36_13190	core	yes	yes	yes
orf19_7232	CD36_13200	core	yes	yes	yes
orf19_7234	CD36_13210	core	yes	yes	yes
orf19_7235	CD36_13220	core	yes	yes	yes
orf19_7236	CD36_13230	core	yes	yes	yes
orf19_7237	CD36_13240	core	yes	yes	yes
orf19_7238	CD36_13250	core	yes	yes	yes
orf19_7239	CD36_13260	core	yes	yes	yes
orf19_7242	CD36_13270	core	yes	yes	yes
orf19_7243	CD36_13280	core	yes	yes	yes
orf19_7244	CD36_13290	core	yes	yes	yes
orf19_7245	CD36_13300	core	yes	yes	yes
orf19_7247	CD36_13310	core	yes	yes	yes
orf19_7250	CD36_13320	core	yes	yes	yes
orf19_7251	CD36_13330	core	yes	yes	yes
orf19_7254	CD36_13340	core	yes	yes	yes
orf19_7255	CD36_13350	core	yes	yes	yes
orf19_7257	CD36_13360	core	yes	yes	yes
orf19_7258	CD36_13370	core	yes	yes	yes
orf19_7260	CD36_13380	core	yes	yes	yes
orf19_7261	CD36_13390	core	yes	yes	yes
orf19_1917	CD36_15050	core	yes	yes	yes
orf19_1914	CD36_15070	core	yes	yes	yes
orf19_1913	CD36_15080	core	yes	yes	yes
orf19_1911	CD36_15090	core	yes	yes	yes
orf19_1910	CD36_15100	core	yes	yes	yes
orf19_1907	CD36_15110	core	yes	yes	yes
orf19_2119	CD36_15120	core	yes	yes	yes
orf19_2117	CD36_15130	core	yes	yes	yes
orf19_2116	CD36_15140	core	yes	yes	yes
orf19_2115	CD36_15150	core	yes	yes	yes
orf19_2114	CD36_15160	core	yes	yes	yes
orf19_2113	CD36_15170	core	yes	yes	yes
orf19_2112	CD36_15180	core	yes	yes	yes
orf19_2111_2	CD36_15190	core	yes	yes	yes
orf19_2111	CD36_15200	core	yes	yes	yes
orf19_2110	CD36_15210	core	yes	yes	yes
orf19_2108	CD36_15220	core	yes	yes	yes
orf19_2107_1	CD36_15230	core	yes	yes	yes
orf19_2107	CD36_15240	core	yes	yes	yes
orf19_2106	CD36_15250	core	yes	yes	yes
orf19_2105	CD36_15260	core	yes	yes	yes
orf19_2104	CD36_15270	core	yes	yes	yes
orf19_2101	CD36_15290	core	yes	yes	yes
orf19_2099	CD36_15300	core	yes	yes	yes
orf19_2098	CD36_15310	core	yes	yes	yes
orf19_2097	CD36_15320	core	yes	yes	yes
orf19_2095	CD36_15330	core	yes	yes	yes
orf19_2094	CD36_15340	core	yes	yes	yes
orf19_2093	CD36_15350	core	yes	yes	yes
orf19_2092	CD36_15360	core	yes	yes	yes
orf19_2091	CD36_15370	core	yes	yes	yes
orf19_2090	CD36_15380	core	yes	yes	yes
orf19_2089	CD36_15390	core	yes	yes	yes
orf19_2088	CD36_15400	core	yes	yes	yes
orf19_2087	CD36_15410	core	yes	yes	yes
orf19_2084	CD36_15420	core	yes	yes	yes
orf19_2081	CD36_15440	core	yes	yes	yes
orf19_2079	CD36_15450	core	yes	yes	yes
orf19_2078	CD36_15460	core	yes	yes	yes
orf19_2077	CD36_15470	core	yes	yes	yes
orf19_2076	CD36_15480	core	yes	yes	yes
orf19_2075	CD36_15490	core	yes	yes	yes
orf19_2073	CD36_15500	core	yes	yes	yes
orf19_2070	CD36_15530	core	yes	yes	yes
orf19_2069	CD36_15540	core	yes	yes	yes
orf19_2068	CD36_15550	core	yes	yes	yes
orf19_2067	CD36_15560	core	yes	yes	yes
orf19_2066	CD36_15570	core	yes	yes	yes
orf19_2065	CD36_15580	core	yes	yes	yes
orf19_2064	CD36_15590	core	yes	yes	yes
orf19_2063	CD36_15600	core	yes	yes	yes
orf19_2062	CD36_15610	core	yes	yes	yes
orf19_2060	CD36_15620	core	yes	yes	yes
orf19_2059	CD36_15630	core	yes	yes	yes
orf19_2057	CD36_15640	core	yes	yes	yes
orf19_2055	CD36_15650	core	yes	yes	yes
orf19_2054	CD36_15660	core	yes	yes	yes
orf19_2051	CD36_15670	core	yes	yes	yes
orf19_2050	CD36_15680	core	yes	yes	yes
orf19_2048	CD36_15700	core	yes	yes	yes
orf19_2047	CD36_15710	core	yes	yes	yes
orf19_2046	CD36_15720	core	yes	yes	yes
orf19_2045	CD36_15730	core	yes	yes	yes
orf19_2044	CD36_15740	core	yes	yes	yes
orf19_2043	CD36_15750	core	yes	yes	yes
orf19_2042	CD36_15760	core	yes	yes	yes
orf19_2041	CD36_15770	core	yes	yes	yes
orf19_2040	CD36_15780	core	yes	yes	yes
orf19_2039	CD36_15790	core	yes	yes	yes
orf19_2037	CD36_15810	core	yes	yes	yes
orf19_2031	CD36_15870	core	yes	yes	yes
orf19_2030	CD36_15880	core	yes	yes	yes
orf19_2029	CD36_15890	core	yes	yes	yes
orf19_2028	CD36_15900	core	yes	yes	yes
orf19_2026	CD36_15910	core	yes	yes	yes
orf19_2023	CD36_15920	core	yes	yes	yes
orf19_2021	CD36_15930	core	yes	yes	yes
orf19_2020	CD36_15940	core	yes	yes	yes
orf19_2019	CD36_15950	core	yes	yes	yes
orf19_2018	CD36_15970	core	yes	yes	yes
orf19_2017	CD36_15980	core	yes	yes	yes
orf19_2016	CD36_15990	core	yes	yes	yes
orf19_2014	CD36_16000	core	yes	yes	yes
orf19_2013	CD36_16010	core	yes	yes	yes
orf19_2012	CD36_16020	core	yes	yes	yes
orf19_2009	CD36_16040	core	yes	yes	yes
orf19_2008	CD36_16050	core	yes	yes	yes
orf19_2007	CD36_16060	core	yes	yes	yes
orf19_2006	CD36_16070	core	yes	yes	yes
orf19_2005	CD36_16080	core	yes	yes	yes
orf19_2003	CD36_16090	core	yes	yes	yes
orf19_2002	CD36_16100	core	yes	yes	yes
orf19_2001	CD36_16110	core	yes	yes	yes
orf19_2000	CD36_16120	core	yes	yes	yes
orf19_1999	CD36_16130	core	yes	yes	yes
orf19_1998	CD36_16140	core	yes	yes	yes
orf19_1996	CD36_16150	core	yes	yes	yes
orf19_1995	CD36_16160	core	yes	yes	yes
orf19_1994	CD36_16170	core	yes	yes	yes
orf19_1993	CD36_16180	core	yes	yes	yes
orf19_1992	CD36_16190	core	yes	yes	yes
orf19_1990	CD36_16210	core	yes	yes	yes
orf19_1989	CD36_16220	core	yes	yes	yes
orf19_1441	CD36_16230	core	yes	yes	yes
orf19_1442	CD36_16240	core	yes	yes	yes
orf19_1444	CD36_16250	core	yes	yes	yes
orf19_1445	CD36_16260	core	yes	yes	yes
orf19_1446	CD36_16270	core	yes	yes	yes
orf19_1447	CD36_16290	core	yes	yes	yes
orf19_1448	CD36_16300	core	yes	yes	yes
orf19_1449	CD36_16310	core	yes	yes	yes
orf19_1451	CD36_16330	core	yes	yes	yes
orf19_1453	CD36_16340	core	yes	yes	yes
orf19_1458	CD36_16360	core	yes	yes	yes
orf19_1459	CD36_16370	core	yes	yes	yes
orf19_1460	CD36_16380	core	yes	yes	yes
orf19_1461	CD36_16390	core	yes	yes	yes
orf19_1462	CD36_16400	core	yes	yes	yes
orf19_1464	CD36_16410	core	yes	yes	yes
orf19_1465	CD36_16420	core	yes	yes	yes
orf19_1466	CD36_16430	core	yes	yes	yes
orf19_1467	CD36_16440	core	yes	yes	yes
orf19_1468	CD36_16450	core	yes	yes	yes
orf19_1470	CD36_16470	core	yes	yes	yes
orf19_1471	CD36_16480	core	yes	yes	yes
orf19_1474	CD36_16500	core	yes	yes	yes
orf19_1477	CD36_16520	core	yes	yes	yes
orf19_1478	CD36_16530	core	yes	yes	yes
orf19_1479	CD36_16540	core	yes	yes	yes
orf19_1480	CD36_16550	core	yes	yes	yes
orf19_1481	CD36_16560	core	yes	yes	yes
orf19_1482	CD36_16570	core	yes	yes	yes
orf19_1483	CD36_16580	core	yes	yes	yes
orf19_1485	CD36_16600	core	yes	yes	yes
orf19_1486	CD36_16610	core	yes	yes	yes
orf19_1488	CD36_16630	core	yes	yes	yes
orf19_1490	CD36_16640	core	yes	yes	yes
orf19_1491	CD36_16650	core	yes	yes	yes
orf19_1492	CD36_16660	core	yes	yes	yes
orf19_1493	CD36_16670	core	yes	yes	yes
orf19_1494	CD36_16680	core	yes	yes	yes
orf19_1495	CD36_16690	core	yes	yes	yes
orf19_1499	CD36_16710	core	yes	yes	yes
orf19_1500	CD36_16720	core	yes	yes	yes
orf19_1502	CD36_16730	core	yes	yes	yes
orf19_1504	CD36_16740	core	yes	yes	yes
orf19_1505	CD36_16750	core	yes	yes	yes
orf19_1507	CD36_16760	core	yes	yes	yes
orf19_1509	CD36_16770	core	yes	yes	yes
orf19_1510	CD36_16780	core	yes	yes	yes
orf19_1513	CD36_16790	core	yes	yes	yes
orf19_1514	CD36_16800	core	yes	yes	yes
orf19_1515	CD36_16810	core	yes	yes	yes
orf19_1516	CD36_16820	core	yes	yes	yes
orf19_1517	CD36_16830	core	yes	yes	yes
orf19_1519	CD36_16840	core	yes	yes	yes
orf19_1522	CD36_16850	core	yes	yes	yes
orf19_1525	CD36_16880	core	yes	yes	yes
orf19_1526	CD36_16890	core	yes	yes	yes
orf19_1527	CD36_16900	core	yes	yes	yes
orf19_1528	CD36_16910	core	yes	yes	yes
orf19_1531	CD36_16930	core	yes	yes	yes
orf19_1532	CD36_16940	core	yes	yes	yes
orf19_1533	CD36_16950	core	yes	yes	yes
orf19_1534	CD36_16960	core	yes	yes	yes
orf19_1535	CD36_16970	core	yes	yes	yes
orf19_1536	CD36_16990	core	yes	yes	yes
orf19_1538	CD36_17000	core	yes	yes	yes
orf19_1542	CD36_17030	core	yes	yes	yes
orf19_1543	CD36_17040	core	yes	yes	yes
orf19_1580	CD36_17050	core	yes	yes	yes
orf19_1578	CD36_17060	core	yes	yes	yes
orf19_1576	CD36_17080	core	yes	yes	yes
orf19_1575	CD36_17090	core	yes	yes	yes
orf19_1574	CD36_17100	core	yes	yes	yes
orf19_1573	CD36_17110	core	yes	yes	yes
orf19_1570	CD36_17130	core	yes	yes	yes
orf19_1569	CD36_17140	core	yes	yes	yes
orf19_1567	CD36_17150	core	yes	yes	yes
orf19_1566	CD36_17160	core	yes	yes	yes
orf19_1565	CD36_17170	core	yes	yes	yes
orf19_1564	CD36_17180	core	yes	yes	yes
orf19_1563	CD36_17190	core	yes	yes	yes
orf19_1562	CD36_17200	core	yes	yes	yes
orf19_1560	CD36_17210	core	yes	yes	yes
orf19_1559	CD36_17220	core	yes	yes	yes
orf19_1557	CD36_17230	core	yes	yes	yes
orf19_1555	CD36_17240	core	yes	yes	yes
orf19_1553	CD36_17250	core	yes	yes	yes
orf19_1549	CD36_17270	core	yes	yes	yes
orf19_1548	CD36_17280	core	yes	yes	yes
orf19_1547	CD36_17290	core	yes	yes	yes
orf19_1546	CD36_17300	core	yes	yes	yes
orf19_1545	CD36_17310	core	yes	yes	yes
orf19_1544	CD36_17320	core	yes	yes	yes
orf19_1584	CD36_17370	core	yes	yes	yes
orf19_1585	CD36_17380	core	yes	yes	yes
orf19_1586	CD36_17390	core	yes	yes	yes
orf19_1587	CD36_17400	core	yes	yes	yes
orf19_1588	CD36_17410	core	yes	yes	yes
orf19_1589	CD36_17420	core	yes	yes	yes
orf19_5809	CD36_17430	core	yes	yes	yes
orf19_5812	CD36_17450	core	yes	yes	yes
orf19_5813	CD36_17460	core	yes	yes	yes
orf19_5814	CD36_17470	core	yes	yes	yes
orf19_5815	CD36_17480	core	yes	yes	yes
orf19_5816	CD36_17490	core	yes	yes	yes
orf19_5817	CD36_17500	core	yes	yes	yes
orf19_5818	CD36_17510	core	yes	yes	yes
orf19_5821	CD36_17530	core	yes	yes	yes
orf19_5823	CD36_17540	core	yes	yes	yes
orf19_5824	CD36_17550	core	yes	yes	yes
orf19_5825	CD36_17560	core	yes	yes	yes
orf19_5825_1	CD36_17570	core	yes	yes	yes
orf19_5827	CD36_17590	core	yes	yes	yes
orf19_5828	CD36_17600	core	yes	yes	yes
orf19_5830	CD36_17610	core	yes	yes	yes
orf19_5832	CD36_17630	core	yes	yes	yes
orf19_5833	CD36_17640	core	yes	yes	yes
orf19_5834	CD36_17650	core	yes	yes	yes
orf19_5835	CD36_17660	core	yes	yes	yes
orf19_5837	CD36_17670	core	yes	yes	yes
orf19_5838	CD36_17680	core	yes	yes	yes
orf19_5839	CD36_17690	core	yes	yes	yes
orf19_5808	CD36_17730	core	yes	yes	yes
orf19_5806	CD36_17740	core	yes	yes	yes
orf19_5805	CD36_17750	core	yes	yes	yes
orf19_5804	CD36_17760	core	yes	yes	yes
orf19_5802	CD36_17770	core	yes	yes	yes
orf19_5801	CD36_17780	core	yes	yes	yes
orf19_5799	CD36_17790	core	yes	yes	yes
orf19_5798	CD36_17800	core	yes	yes	yes
orf19_5796	CD36_17820	core	yes	yes	yes
orf19_5793	CD36_17830	core	yes	yes	yes
orf19_5792	CD36_17840	core	yes	yes	yes
orf19_5791	CD36_17850	core	yes	yes	yes
orf19_5789	CD36_17860	core	yes	yes	yes
orf19_5788	CD36_17870	core	yes	yes	yes
orf19_5785	CD36_17880	core	yes	yes	yes
orf19_5784	CD36_17890	core	yes	yes	yes
orf19_5783	CD36_17900	core	yes	yes	yes
orf19_5782	CD36_17910	core	yes	yes	yes
orf19_5780	CD36_17920	core	yes	yes	yes
orf19_5779	CD36_17930	core	yes	yes	yes
orf19_5777	CD36_17940	core	yes	yes	yes
orf19_5776	CD36_17950	core	yes	yes	yes
orf19_910	CD36_17960	core	yes	yes	yes
orf19_909	CD36_17970	core	yes	yes	yes
orf19_908	CD36_17980	core	yes	yes	yes
orf19_906	CD36_17990	core	yes	yes	yes
orf19_905	CD36_18000	core	yes	yes	yes
orf19_904	CD36_18010	core	yes	yes	yes
orf19_903	CD36_18020	core	yes	yes	yes
orf19_900	CD36_18030	core	yes	yes	yes
orf19_899	CD36_18040	core	yes	yes	yes
orf19_898	CD36_18050	core	yes	yes	yes
orf19_897	CD36_18060	core	yes	yes	yes
orf19_896	CD36_18070	core	yes	yes	yes
orf19_895	CD36_18080	core	yes	yes	yes
orf19_894	CD36_18090	core	yes	yes	yes
orf19_891	CD36_18110	core	yes	yes	yes
orf19_889	CD36_18120	core	yes	yes	yes
orf19_886	CD36_18130	core	yes	yes	yes
orf19_882	CD36_18140	core	yes	yes	yes
orf19_881	CD36_18150	core	yes	yes	yes
orf19_880	CD36_18160	core	yes	yes	yes
orf19_879	CD36_18170	core	yes	yes	yes
orf19_878	CD36_18180	core	yes	yes	yes
orf19_876	CD36_18190	core	yes	yes	yes
orf19_875	CD36_18200	core	yes	yes	yes
orf19_874	CD36_18210	core	yes	yes	yes
orf19_873_1	CD36_18220	core	yes	yes	yes
orf19_872	CD36_18230	core	yes	yes	yes
orf19_871	CD36_18240	core	yes	yes	yes
orf19_868	CD36_18250	core	yes	yes	yes
orf19_867	CD36_18260	core	yes	yes	yes
orf19_866	CD36_18270	core	yes	yes	yes
orf19_864	CD36_18280	core	yes	yes	yes
orf19_863	CD36_18290	core	yes	yes	yes
orf19_862	CD36_18300	core	yes	yes	yes
orf19_861	CD36_18310	core	yes	yes	yes
orf19_860	CD36_18320	core	yes	yes	yes
orf19_856	CD36_18330	core	yes	yes	yes
orf19_854	CD36_18350	core	yes	yes	yes
orf19_852	CD36_18370	core	yes	yes	yes
orf19_851	CD36_18380	core	yes	yes	yes
orf19_850	CD36_18390	core	yes	yes	yes
orf19_847	CD36_18420	core	yes	yes	yes
orf19_846	CD36_18430	core	yes	yes	yes
orf19_844	CD36_18440	core	yes	yes	yes
orf19_843	CD36_18450	core	yes	yes	yes
orf19_842	CD36_18460	core	yes	yes	yes
orf19_841	CD36_18470	core	yes	yes	yes
orf19_840	CD36_18480	core	yes	yes	yes
orf19_838_1	CD36_18490	core	yes	yes	yes
orf19_839	CD36_18500	core	yes	yes	yes
orf19_837	CD36_18510	core	yes	yes	yes
orf19_836_1	CD36_18520	core	yes	yes	yes
orf19_836	CD36_18530	core	yes	yes	yes
orf19_835	CD36_18540	core	yes	yes	yes
orf19_834	CD36_18550	core	yes	yes	yes
orf19_832	CD36_18560	core	yes	yes	yes
orf19_831	CD36_18570	core	yes	yes	yes
orf19_829	CD36_18580	core	yes	yes	yes
orf19_828	CD36_18600	core	yes	yes	yes
orf19_827_1	CD36_18610	core	yes	yes	yes
orf19_827	CD36_18620	core	yes	yes	yes
orf19_826	CD36_18630	core	yes	yes	yes
orf19_825	CD36_18640	core	yes	yes	yes
orf19_822	CD36_18660	core	yes	yes	yes
orf19_820	CD36_18670	core	yes	yes	yes
orf19_819	CD36_18680	core	yes	yes	yes
orf19_816	CD36_18690	core	yes	yes	yes
orf19_815	CD36_18700	core	yes	yes	yes
orf19_814	CD36_18710	core	yes	yes	yes
orf19_813	CD36_18720	core	yes	yes	yes
orf19_811	CD36_18740	core	yes	yes	yes
orf19_810	CD36_18750	core	yes	yes	yes
orf19_809	CD36_18760	core	yes	yes	yes
orf19_808	CD36_18770	core	yes	yes	yes
orf19_807	CD36_18780	core	yes	yes	yes
orf19_806	CD36_18790	core	yes	yes	yes
orf19_805	CD36_18800	core	yes	yes	yes
orf19_804	CD36_18810	core	yes	yes	yes
orf19_802	CD36_18820	core	yes	yes	yes
orf19_801	CD36_18830	core	yes	yes	yes
orf19_798	CD36_18850	core	yes	yes	yes
orf19_797	CD36_18880	core	yes	yes	yes
orf19_796	CD36_18890	core	yes	yes	yes
orf19_795	CD36_18900	core	yes	yes	yes
orf19_794	CD36_18910	core	yes	yes	yes
orf19_793	CD36_18920	core	yes	yes	yes
orf19_1592	CD36_18950	core	yes	yes	yes
orf19_1591	CD36_18960	core	yes	yes	yes
orf19_1590	CD36_18970	core	yes	yes	yes
orf19_4521	CD36_18980	core	yes	yes	yes
orf19_4520	CD36_18990	core	yes	yes	yes
orf19_4519	CD36_19000	core	yes	yes	yes
orf19_4518	CD36_19010	core	yes	yes	yes
orf19_4517	CD36_19020	core	yes	yes	yes
orf19_4516	CD36_19030	core	yes	yes	yes
orf19_4515	CD36_19040	core	yes	yes	yes
orf19_4513	CD36_19050	core	yes	yes	yes
orf19_4506	CD36_19070	core	yes	yes	yes
orf19_4504	CD36_19080	core	yes	yes	yes
orf19_4503	CD36_19090	core	yes	yes	yes
orf19_4502	CD36_19100	core	yes	yes	yes
orf19_4499	CD36_19110	core	yes	yes	yes
orf19_4498	CD36_19120	core	yes	yes	yes
orf19_4497	CD36_19130	core	yes	yes	yes
orf19_4496	CD36_19140	core	yes	yes	yes
orf19_4495	CD36_19150	core	yes	yes	yes
orf19_4494	CD36_19160	core	yes	yes	yes
orf19_4492	CD36_19170	core	yes	yes	yes
orf19_4491	CD36_19180	core	yes	yes	yes
orf19_4490_2	CD36_19190	core	yes	yes	yes
orf19_4490	CD36_19200	core	yes	yes	yes
orf19_4488	CD36_19210	core	yes	yes	yes
orf19_144	CD36_19220	core	yes	yes	yes
orf19_145	CD36_19230	core	yes	yes	yes
orf19_147	CD36_19240	core	yes	yes	yes
orf19_150	CD36_19250	core	yes	yes	yes
orf19_151	CD36_19260	core	yes	yes	yes
orf19_154	CD36_19270	core	yes	yes	yes
orf19_155	CD36_19280	core	yes	yes	yes
orf19_194	CD36_19300	core	yes	yes	yes
orf19_193	CD36_19310	core	yes	yes	yes
orf19_192	CD36_19320	core	yes	yes	yes
orf19_191	CD36_19330	core	yes	yes	yes
orf19_185	CD36_19350	core	yes	yes	yes
orf19_184	CD36_19360	core	yes	yes	yes
orf19_183	CD36_19370	core	yes	yes	yes
orf19_182	CD36_19380	core	yes	yes	yes
orf19_4128	CD36_19390	core	yes	yes	yes
orf19_4127	CD36_19410	core	yes	yes	yes
orf19_4125	CD36_19420	core	yes	yes	yes
orf19_4123	CD36_19430	core	yes	yes	yes
orf19_3521	CD36_19440	core	yes	yes	yes
orf19_3523	CD36_19450	core	yes	yes	yes
orf19_3526	CD36_19460	core	yes	yes	yes
orf19_3527	CD36_19470	core	yes	yes	yes
orf19_3528	CD36_19480	core	yes	yes	yes
orf19_3529	CD36_19490	core	yes	yes	yes
orf19_3530	CD36_19500	core	yes	yes	yes
orf19_3531	CD36_19510	core	yes	yes	yes
orf19_3532	CD36_19520	core	yes	yes	yes
orf19_3533	CD36_19530	core	yes	yes	yes
orf19_3534	CD36_19540	core	yes	yes	yes
orf19_3535	CD36_19550	core	yes	yes	yes
orf19_3536	CD36_19560	core	yes	yes	yes
orf19_3537	CD36_19570	core	yes	yes	yes
orf19_3539	CD36_19590	core	yes	yes	yes
orf19_3540	CD36_19600	core	yes	yes	yes
orf19_3541	CD36_19610	core	yes	yes	yes
orf19_3542	CD36_19620	core	yes	yes	yes
orf19_3544	CD36_19630	core	yes	yes	yes
orf19_3545	CD36_19640	core	yes	yes	yes
orf19_3546	CD36_19650	core	yes	yes	yes
orf19_3547	CD36_19660	core	yes	yes	yes
orf19_3548	CD36_19670	core	yes	yes	yes
orf19_3548_1	CD36_19680	core	yes	yes	yes
orf19_3549	CD36_19690	core	yes	yes	yes
orf19_3550	CD36_19700	core	yes	yes	yes
orf19_3551	CD36_19710	core	yes	yes	yes
orf19_3552	CD36_19720	core	yes	yes	yes
orf19_3553	CD36_19730	core	yes	yes	yes
orf19_3554	CD36_19740	core	yes	yes	yes
orf19_3555	CD36_19750	core	yes	yes	yes
orf19_3556	CD36_19760	core	yes	yes	yes
orf19_3557	CD36_19770	core	yes	yes	yes
orf19_3558	CD36_19780	core	yes	yes	yes
orf19_3559	CD36_19790	core	yes	yes	yes
orf19_3561	CD36_19800	core	yes	yes	yes
orf19_3563	CD36_19810	core	yes	yes	yes
orf19_3564	CD36_19820	core	yes	yes	yes
orf19_3565	CD36_19830	core	yes	yes	yes
orf19_3567	CD36_19840	core	yes	yes	yes
orf19_3568	CD36_19850	core	yes	yes	yes
orf19_3569	CD36_19860	core	yes	yes	yes
orf19_3571	CD36_19870	core	yes	yes	yes
orf19_3572	CD36_19880	core	yes	yes	yes
orf19_3572_3	CD36_19890	core	yes	yes	yes
orf19_3573	CD36_19900	core	yes	yes	yes
orf19_3574	CD36_19910	core	yes	yes	yes
orf19_3575	CD36_19920	core	yes	yes	yes
orf19_3577	CD36_19930	core	yes	yes	yes
orf19_3577_1	CD36_19940	core	yes	yes	yes
orf19_3578	CD36_19950	core	yes	yes	yes
orf19_3579	CD36_19960	core	yes	yes	yes
orf19_3581	CD36_19970	core	yes	yes	yes
orf19_3582	CD36_19980	core	yes	yes	yes
orf19_3583	CD36_19990	core	yes	yes	yes
orf19_6867	CD36_20010	core	yes	yes	yes
orf19_6868	CD36_20020	core	yes	yes	yes
orf19_6869	CD36_20030	core	yes	yes	yes
orf19_6871	CD36_20040	core	yes	yes	yes
orf19_6872	CD36_20050	core	yes	yes	yes
orf19_6873	CD36_20060	core	yes	yes	yes
orf19_6873_1	CD36_20070	core	yes	yes	yes
orf19_6874	CD36_20080	core	yes	yes	yes
orf19_6875	CD36_20090	core	yes	yes	yes
orf19_6877	CD36_20100	core	yes	yes	yes
orf19_6879	CD36_20110	core	yes	yes	yes
orf19_6880	CD36_20120	core	yes	yes	yes
orf19_6881	CD36_20130	core	yes	yes	yes
orf19_6882	CD36_20140	core	yes	yes	yes
orf19_6882_1	CD36_20150	core	yes	yes	yes
orf19_6883	CD36_20160	core	yes	yes	yes
orf19_6884	CD36_20170	core	yes	yes	yes
orf19_6885	CD36_20180	core	yes	yes	yes
orf19_6886	CD36_20190	core	yes	yes	yes
orf19_6888	CD36_20210	core	yes	yes	yes
orf19_6889	CD36_20220	core	yes	yes	yes
orf19_6891	CD36_20230	core	yes	yes	yes
orf19_6893	CD36_20240	core	yes	yes	yes
orf19_5204	CD36_20250	core	yes	yes	yes
orf19_5205	CD36_20260	core	yes	yes	yes
orf19_5206	CD36_20270	core	yes	yes	yes
orf19_5207	CD36_20280	core	yes	yes	yes
orf19_5209	CD36_20290	core	yes	yes	yes
orf19_5210	CD36_20300	core	yes	yes	yes
orf19_5211	CD36_20310	core	yes	yes	yes
orf19_5213	CD36_20330	core	yes	yes	yes
orf19_5213_1	CD36_20340	core	yes	yes	yes
orf19_5213_2	CD36_20350	core	yes	yes	yes
orf19_5214	CD36_20360	core	yes	yes	yes
orf19_5215	CD36_20370	core	yes	yes	yes
orf19_5217	CD36_20390	core	yes	yes	yes
orf19_4122	CD36_20400	core	yes	yes	yes
orf19_4121	CD36_20410	core	yes	yes	yes
orf19_4120	CD36_20420	core	yes	yes	yes
orf19_4119	CD36_20430	core	yes	yes	yes
orf19_4118	CD36_20440	core	yes	yes	yes
orf19_4117	CD36_20450	core	yes	yes	yes
orf19_4116	CD36_20460	core	yes	yes	yes
orf19_4114	CD36_20470	core	yes	yes	yes
orf19_4112	CD36_20480	core	yes	yes	yes
orf19_4110	CD36_20490	core	yes	yes	yes
orf19_4109	CD36_20500	core	yes	yes	yes
orf19_4107	CD36_20510	core	yes	yes	yes
orf19_4106	CD36_20520	core	yes	yes	yes
orf19_4105	CD36_20530	core	yes	yes	yes
orf19_4102	CD36_20550	core	yes	yes	yes
orf19_4099	CD36_20560	core	yes	yes	yes
orf19_5480	CD36_20580	core	yes	yes	yes
orf19_5483	CD36_20590	core	yes	yes	yes
orf19_5484	CD36_20600	core	yes	yes	yes
orf19_5485	CD36_20610	core	yes	yes	yes
orf19_5486	CD36_20620	core	yes	yes	yes
orf19_5487	CD36_20640	core	yes	yes	yes
orf19_5488	CD36_20650	core	yes	yes	yes
orf19_5491	CD36_20670	core	yes	yes	yes
orf19_5491_1	CD36_20680	core	yes	yes	yes
orf19_5492	CD36_20690	core	yes	yes	yes
orf19_5493	CD36_20700	core	yes	yes	yes
orf19_5495	CD36_20710	core	yes	yes	yes
orf19_5496	CD36_20720	core	yes	yes	yes
orf19_5500	CD36_20750	core	yes	yes	yes
orf19_17	CD36_20760	core	yes	yes	yes
orf19_18	CD36_20770	core	yes	yes	yes
orf19_20	CD36_20780	core	yes	yes	yes
orf19_21	CD36_20790	core	yes	yes	yes
orf19_22	CD36_20800	core	yes	yes	yes
orf19_23	CD36_20820	core	yes	yes	yes
orf19_24	CD36_20830	core	yes	yes	yes
orf19_25	CD36_20840	core	yes	yes	yes
orf19_26	CD36_20850	core	yes	yes	yes
orf19_27	CD36_20860	core	yes	yes	yes
orf19_28	CD36_20870	core	yes	yes	yes
orf19_29	CD36_20880	core	yes	yes	yes
orf19_30	CD36_20890	core	yes	yes	yes
orf19_31	CD36_20900	core	yes	yes	yes
orf19_35	CD36_20920	core	yes	yes	yes
orf19_36	CD36_20930	core	yes	yes	yes
orf19_1295	CD36_20940	core	yes	yes	yes
orf19_81	CD36_20960	core	yes	yes	yes
orf19_1223	CD36_20970	core	yes	yes	yes
orf19_1224	CD36_20980	core	yes	yes	yes
orf19_1225	CD36_20990	core	yes	yes	yes
orf19_3152	CD36_21000	core	yes	yes	yes
orf19_3150	CD36_21020	core	yes	yes	yes
orf19_3149	CD36_21030	core	yes	yes	yes
orf19_3148	CD36_21040	core	yes	yes	yes
orf19_3147	CD36_21050	core	yes	yes	yes
orf19_2227	CD36_21060	core	yes	yes	yes
orf19_2228	CD36_21070	core	yes	yes	yes
orf19_2229	CD36_21080	core	yes	yes	yes
orf19_2230	CD36_21090	core	yes	yes	yes
orf19_2231	CD36_21100	core	yes	yes	yes
orf19_2232	CD36_21110	core	yes	yes	yes
orf19_2233	CD36_21120	core	yes	yes	yes
orf19_2236	CD36_21130	core	yes	yes	yes
orf19_2238	CD36_21160	core	yes	yes	yes
orf19_2241	CD36_21170	core	yes	yes	yes
orf19_2242	CD36_21180	core	yes	yes	yes
orf19_2244	CD36_21190	core	yes	yes	yes
orf19_2245	CD36_21200	core	yes	yes	yes
orf19_2246	CD36_21210	core	yes	yes	yes
orf19_2248	CD36_21230	core	yes	yes	yes
orf19_2249	CD36_21240	core	yes	yes	yes
orf19_2250	CD36_21250	core	yes	yes	yes
orf19_2251	CD36_21260	core	yes	yes	yes
orf19_2256	CD36_21290	core	yes	yes	yes
orf19_2257	CD36_21300	core	yes	yes	yes
orf19_2258	CD36_21310	core	yes	yes	yes
orf19_2259	CD36_21320	core	yes	yes	yes
orf19_2260	CD36_21330	core	yes	yes	yes
orf19_2261	CD36_21340	core	yes	yes	yes
orf19_2262	CD36_21350	core	yes	yes	yes
orf19_2263	CD36_21360	core	yes	yes	yes
orf19_2264	CD36_21370	core	yes	yes	yes
orf19_2265	CD36_21380	core	yes	yes	yes
orf19_2266	CD36_21390	core	yes	yes	yes
orf19_2267	CD36_21400	core	yes	yes	yes
orf19_2268	CD36_21410	core	yes	yes	yes
orf19_2269	CD36_21420	core	yes	yes	yes
orf19_2270	CD36_21430	core	yes	yes	yes
orf19_2272	CD36_21440	core	yes	yes	yes
orf19_2274	CD36_21450	core	yes	yes	yes
orf19_2275	CD36_21460	core	yes	yes	yes
orf19_2276	CD36_21470	core	yes	yes	yes
orf19_2277	CD36_21480	core	yes	yes	yes
orf19_2278	CD36_21490	core	yes	yes	yes
orf19_2280	CD36_21500	core	yes	yes	yes
orf19_2281	CD36_21510	core	yes	yes	yes
orf19_2283	CD36_21530	core	yes	yes	yes
orf19_2284	CD36_21540	core	yes	yes	yes
orf19_2285	CD36_21550	core	yes	yes	yes
orf19_2286	CD36_21560	core	yes	yes	yes
orf19_2287	CD36_21570	core	yes	yes	yes
orf19_2288	CD36_21580	core	yes	yes	yes
orf19_2289	CD36_21590	core	yes	yes	yes
orf19_2290	CD36_21600	core	yes	yes	yes
orf19_1902	CD36_21610	core	yes	yes	yes
orf19_1901	CD36_21620	core	yes	yes	yes
orf19_1900	CD36_21630	core	yes	yes	yes
orf19_1897	CD36_21640	core	yes	yes	yes
orf19_1896	CD36_21650	core	yes	yes	yes
orf19_1893	CD36_21660	core	yes	yes	yes
orf19_1891	CD36_21670	core	yes	yes	yes
orf19_1890	CD36_21680	core	yes	yes	yes
orf19_1889	CD36_21690	core	yes	yes	yes
orf19_1888	CD36_21700	core	yes	yes	yes
orf19_1887	CD36_21710	core	yes	yes	yes
orf19_1886	CD36_21720	core	yes	yes	yes
orf19_1885	CD36_21730	core	yes	yes	yes
orf19_1883	CD36_21740	core	yes	yes	yes
orf19_1881	CD36_21750	core	yes	yes	yes
orf19_1880	CD36_21760	core	yes	yes	yes
orf19_1878	CD36_21770	core	yes	yes	yes
orf19_1877	CD36_21780	core	yes	yes	yes
orf19_1876	CD36_21790	core	yes	yes	yes
orf19_1873	CD36_21820	core	yes	yes	yes
orf19_1872	CD36_21830	core	yes	yes	yes
orf19_1871	CD36_21840	core	yes	yes	yes
orf19_1868	CD36_21850	core	yes	yes	yes
orf19_1867	CD36_21860	core	yes	yes	yes
orf19_1866	CD36_21870	core	yes	yes	yes
orf19_1865	CD36_21880	core	yes	yes	yes
orf19_1864	CD36_21890	core	yes	yes	yes
orf19_1862	CD36_21910	core	yes	yes	yes
orf19_1861	CD36_21920	core	yes	yes	yes
orf19_1860_1	CD36_21930	core	yes	yes	yes
orf19_2216	CD36_21940	core	yes	yes	yes
orf19_2215	CD36_21950	core	yes	yes	yes
orf19_2214	CD36_21960	core	yes	yes	yes
orf19_2213	CD36_21970	core	yes	yes	yes
orf19_2212	CD36_21980	core	yes	yes	yes
orf19_2209	CD36_22010	core	yes	yes	yes
orf19_2204_2	CD36_22030	core	yes	yes	yes
orf19_2204	CD36_22040	core	yes	yes	yes
orf19_2201	CD36_22060	core	yes	yes	yes
orf19_2200	CD36_22070	core	yes	yes	yes
orf19_2199	CD36_22080	core	yes	yes	yes
orf19_2198	CD36_22090	core	yes	yes	yes
orf19_2194	CD36_22120	core	yes	yes	yes
orf19_2193	CD36_22130	core	yes	yes	yes
orf19_2192	CD36_22140	core	yes	yes	yes
orf19_2191	CD36_22150	core	yes	yes	yes
orf19_2190	CD36_22160	core	yes	yes	yes
orf19_2187	CD36_22170	core	yes	yes	yes
orf19_2186	CD36_22180	core	yes	yes	yes
orf19_2185	CD36_22190	core	yes	yes	yes
orf19_2184	CD36_22200	core	yes	yes	yes
orf19_2183	CD36_22210	core	yes	yes	yes
orf19_2182	CD36_22220	core	yes	yes	yes
orf19_2179_2	CD36_22240	core	yes	yes	yes
orf19_2179	CD36_22250	core	yes	yes	yes
orf19_2178	CD36_22260	core	yes	yes	yes
orf19_2175	CD36_22280	core	yes	yes	yes
orf19_2174	CD36_22290	core	yes	yes	yes
orf19_2173	CD36_22300	core	yes	yes	yes
orf19_2172	CD36_22310	core	yes	yes	yes
orf19_2170	CD36_22320	core	yes	yes	yes
orf19_2168_3	CD36_22340	core	yes	yes	yes
orf19_2167	CD36_22360	core	yes	yes	yes
orf19_2166	CD36_22370	core	yes	yes	yes
orf19_2165	CD36_22380	core	yes	yes	yes
orf19_2222	CD36_22400	core	yes	yes	yes
orf19_2660	CD36_22410	core	yes	yes	yes
orf19_1354	CD36_22420	core	yes	yes	yes
orf19_1352	CD36_22430	core	yes	yes	yes
orf19_1351	CD36_22440	core	yes	yes	yes
orf19_1350	CD36_22460	core	yes	yes	yes
orf19_1434	CD36_22530	core	yes	yes	yes
orf19_1433	CD36_22540	core	yes	yes	yes
orf19_3639	CD36_22560	core	yes	yes	yes
orf19_3635	CD36_22580	core	yes	yes	yes
orf19_3633	CD36_22590	core	yes	yes	yes
orf19_3631	CD36_22600	core	yes	yes	yes
orf19_3630	CD36_22610	core	yes	yes	yes
orf19_3629	CD36_22620	core	yes	yes	yes
orf19_3628	CD36_22630	core	yes	yes	yes
orf19_3627	CD36_22640	core	yes	yes	yes
orf19_3626	CD36_22650	core	yes	yes	yes
orf19_3625	CD36_22660	core	yes	yes	yes
orf19_3624	CD36_22680	core	yes	yes	yes
orf19_3623	CD36_22690	core	yes	yes	yes
orf19_3622	CD36_22700	core	yes	yes	yes
orf19_3618	CD36_22720	core	yes	yes	yes
orf19_3617	CD36_22730	core	yes	yes	yes
orf19_3616	CD36_22740	core	yes	yes	yes
orf19_3615	CD36_22750	core	yes	yes	yes
orf19_3613	CD36_22760	core	yes	yes	yes
orf19_3611	CD36_22780	core	yes	yes	yes
orf19_3610	CD36_22830	core	yes	yes	yes
orf19_3609	CD36_22840	core	yes	yes	yes
orf19_3608	CD36_22850	core	yes	yes	yes
orf19_3607	CD36_22860	core	yes	yes	yes
orf19_3606	CD36_22870	core	yes	yes	yes
orf19_3605	CD36_22880	core	yes	yes	yes
orf19_3604	CD36_22890	core	yes	yes	yes
orf19_3603	CD36_22900	core	yes	yes	yes
orf19_3601	CD36_22910	core	yes	yes	yes
orf19_3600	CD36_22920	core	yes	yes	yes
orf19_3599	CD36_22930	core	yes	yes	yes
orf19_3593	CD36_22950	core	yes	yes	yes
orf19_3592	CD36_22960	core	yes	yes	yes
orf19_3591	CD36_22970	core	yes	yes	yes
orf19_3590	CD36_22980	core	yes	yes	yes
orf19_3586	CD36_23000	core	yes	yes	yes
orf19_3585	CD36_23010	core	yes	yes	yes
orf19_225	CD36_23020	core	yes	yes	yes
orf19_1923	CD36_23030	core	yes	yes	yes
orf19_223	CD36_23040	core	yes	yes	yes
orf19_220	CD36_23050	core	yes	yes	yes
orf19_217	CD36_23070	core	yes	yes	yes
orf19_216	CD36_23080	core	yes	yes	yes
orf19_215	CD36_23100	core	yes	yes	yes
orf19_213	CD36_23110	core	yes	yes	yes
orf19_212	CD36_23120	core	yes	yes	yes
orf19_211	CD36_23130	core	yes	yes	yes
orf19_210	CD36_23140	core	yes	yes	yes
orf19_209	CD36_23150	core	yes	yes	yes
orf19_207	CD36_23160	core	yes	yes	yes
orf19_206	CD36_23170	core	yes	yes	yes
orf19_204	CD36_23180	core	yes	yes	yes
orf19_203	CD36_23190	core	yes	yes	yes
orf19_200	CD36_23220	core	yes	yes	yes
orf19_199	CD36_23230	core	yes	yes	yes
orf19_198	CD36_23240	core	yes	yes	yes
orf19_4066	CD36_23250	core	yes	yes	yes
orf19_4072	CD36_23280	core	yes	yes	yes
orf19_4076	CD36_23290	core	yes	yes	yes
orf19_4077	CD36_23310	core	yes	yes	yes
orf19_4078	CD36_23320	core	yes	yes	yes
orf19_4079	CD36_23330	core	yes	yes	yes
orf19_4080	CD36_23340	core	yes	yes	yes
orf19_4082	CD36_23350	core	yes	yes	yes
orf19_4084	CD36_23360	core	yes	yes	yes
orf19_4086	CD36_23380	core	yes	yes	yes
orf19_4088	CD36_23390	core	yes	yes	yes
orf19_4089	CD36_23400	core	yes	yes	yes
orf19_4091	CD36_23420	core	yes	yes	yes
orf19_4092	CD36_23430	core	yes	yes	yes
orf19_4093	CD36_23440	core	yes	yes	yes
orf19_4096	CD36_23470	core	yes	yes	yes
orf19_4097	CD36_23480	core	yes	yes	yes
orf19_564	CD36_23490	core	yes	yes	yes
orf19_563	CD36_23500	core	yes	yes	yes
orf19_1597	CD36_23510	core	yes	yes	yes
orf19_1598	CD36_23520	core	yes	yes	yes
orf19_1600	CD36_23530	core	yes	yes	yes
orf19_1601	CD36_23540	core	yes	yes	yes
orf19_1604	CD36_23560	core	yes	yes	yes
orf19_1605	CD36_23570	core	yes	yes	yes
orf19_1406	CD36_23580	core	yes	yes	yes
orf19_1405	CD36_23590	core	yes	yes	yes
orf19_1404	CD36_23600	core	yes	yes	yes
orf19_1403	CD36_23610	core	yes	yes	yes
orf19_1402	CD36_23620	core	yes	yes	yes
orf19_1401	CD36_23630	core	yes	yes	yes
orf19_1400	CD36_23640	core	yes	yes	yes
orf19_1397	CD36_23650	core	yes	yes	yes
orf19_1396	CD36_23660	core	yes	yes	yes
orf19_1395	CD36_23670	core	yes	yes	yes
orf19_1394	CD36_23680	core	yes	yes	yes
orf19_1393	CD36_23690	core	yes	yes	yes
orf19_1392	CD36_23700	core	yes	yes	yes
orf19_1390	CD36_23720	core	yes	yes	yes
orf19_1389	CD36_23730	core	yes	yes	yes
orf19_1388	CD36_23740	core	yes	yes	yes
orf19_1387	CD36_23750	core	yes	yes	yes
orf19_1386	CD36_23760	core	yes	yes	yes
orf19_1383	CD36_23770	core	yes	yes	yes
orf19_1382	CD36_23780	core	yes	yes	yes
orf19_1381	CD36_23790	core	yes	yes	yes
orf19_1378	CD36_23800	core	yes	yes	yes
orf19_1377	CD36_23810	core	yes	yes	yes
orf19_1376	CD36_23820	core	yes	yes	yes
orf19_1375	CD36_23830	core	yes	yes	yes
orf19_1374	CD36_23840	core	yes	yes	yes
orf19_1373	CD36_23850	core	yes	yes	yes
orf19_1371	CD36_23880	core	yes	yes	yes
orf19_1369	CD36_23900	core	yes	yes	yes
orf19_1368	CD36_23910	core	yes	yes	yes
orf19_1367	CD36_23920	core	yes	yes	yes
orf19_1365	CD36_23940	core	yes	yes	yes
orf19_1361	CD36_23980	core	yes	yes	yes
orf19_1360	CD36_23990	core	yes	yes	yes
orf19_1359	CD36_24000	core	yes	yes	yes
orf19_1358	CD36_24010	core	yes	yes	yes
orf19_1357	CD36_24020	core	yes	yes	yes
orf19_1356	CD36_24030	core	yes	yes	yes
orf19_1355	CD36_24040	core	yes	yes	yes
orf19_1785	CD36_24050	core	yes	yes	yes
orf19_1783	CD36_24060	core	yes	yes	yes
orf19_1782	CD36_24080	core	yes	yes	yes
orf19_1779	CD36_24090	core	yes	yes	yes
orf19_1777	CD36_24100	core	yes	yes	yes
orf19_1776	CD36_24110	core	yes	yes	yes
orf19_1773	CD36_24120	core	yes	yes	yes
orf19_1772	CD36_24130	core	yes	yes	yes
orf19_1770	CD36_24150	core	yes	yes	yes
orf19_1769	CD36_24160	core	yes	yes	yes
orf19_1767	CD36_24180	core	yes	yes	yes
orf19_1765	CD36_24210	core	yes	yes	yes
orf19_1764	CD36_24220	core	yes	yes	yes
orf19_1763	CD36_24240	core	yes	yes	yes
orf19_1762	CD36_24250	core	yes	yes	yes
orf19_1761	CD36_24260	core	yes	yes	yes
orf19_1760	CD36_24270	core	yes	yes	yes
orf19_1759	CD36_24280	core	yes	yes	yes
orf19_1757	CD36_24290	core	yes	yes	yes
orf19_1756	CD36_24300	core	yes	yes	yes
orf19_1755	CD36_24310	core	yes	yes	yes
orf19_1754	CD36_24320	core	yes	yes	yes
orf19_1753	CD36_24330	core	yes	yes	yes
orf19_1751	CD36_24340	core	yes	yes	yes
orf19_1750	CD36_24350	core	yes	yes	yes
orf19_1747	CD36_24370	core	yes	yes	yes
orf19_1745	CD36_24390	core	yes	yes	yes
orf19_1744	CD36_24400	core	yes	yes	yes
orf19_1743	CD36_24410	core	yes	yes	yes
orf19_1742	CD36_24420	core	yes	yes	yes
orf19_5316	CD36_24440	core	yes	yes	yes
orf19_5318	CD36_24450	core	yes	yes	yes
orf19_5320	CD36_24460	core	yes	yes	yes
orf19_5321	CD36_24470	core	yes	yes	yes
orf19_5322	CD36_24480	core	yes	yes	yes
orf19_5323	CD36_24490	core	yes	yes	yes
orf19_5369	CD36_24510	core	yes	yes	yes
orf19_5368	CD36_24520	core	yes	yes	yes
orf19_5367	CD36_24530	core	yes	yes	yes
orf19_5365	CD36_24550	core	yes	yes	yes
orf19_5364	CD36_24560	core	yes	yes	yes
orf19_5363	CD36_24570	core	yes	yes	yes
orf19_5358	CD36_24600	core	yes	yes	yes
orf19_5357	CD36_24610	core	yes	yes	yes
orf19_5356	CD36_24620	core	yes	yes	yes
orf19_5352	CD36_24640	core	yes	yes	yes
orf19_5351	CD36_24650	core	yes	yes	yes
orf19_5350	CD36_24660	core	yes	yes	yes
orf19_5346	CD36_24680	core	yes	yes	yes
orf19_5345	CD36_24690	core	yes	yes	yes
orf19_5343	CD36_24700	core	yes	yes	yes
orf19_5342	CD36_24710	core	yes	yes	yes
orf19_5341	CD36_24720	core	yes	yes	yes
orf19_5340	CD36_24730	core	yes	yes	yes
orf19_5338	CD36_24740	core	yes	yes	yes
orf19_5337	CD36_24750	core	yes	yes	yes
orf19_5335	CD36_24760	core	yes	yes	yes
orf19_5328	CD36_24780	core	yes	yes	yes
orf19_7539	CD36_25070	core	yes	yes	yes
orf19_7538	CD36_25080	core	yes	yes	yes
orf19_7537	CD36_25090	core	yes	yes	yes
orf19_7534	CD36_25100	core	yes	yes	yes
orf19_7531	CD36_25110	core	yes	yes	yes
orf19_7529	CD36_25120	core	yes	yes	yes
orf19_7527	CD36_25130	core	yes	yes	yes
orf19_7523	CD36_25140	core	yes	yes	yes
orf19_7522	CD36_25150	core	yes	yes	yes
orf19_7521	CD36_25160	core	yes	yes	yes
orf19_7520	CD36_25170	core	yes	yes	yes
orf19_7519	CD36_25180	core	yes	yes	yes
orf19_7518	CD36_25190	core	yes	yes	yes
orf19_7517	CD36_25200	core	yes	yes	yes
orf19_7516	CD36_25210	core	yes	yes	yes
orf19_7514	CD36_25230	core	yes	yes	yes
orf19_7513	CD36_25250	core	yes	yes	yes
orf19_7512	CD36_25260	core	yes	yes	yes
orf19_7511	CD36_25270	core	yes	yes	yes
orf19_7509_2	CD36_25280	core	yes	yes	yes
orf19_7509_1	CD36_25290	core	yes	yes	yes
orf19_7510	CD36_25300	core	yes	yes	yes
orf19_7507	CD36_25310	core	yes	yes	yes
orf19_7506	CD36_25320	core	yes	yes	yes
orf19_7504	CD36_25330	core	yes	yes	yes
orf19_7502	CD36_25350	core	yes	yes	yes
orf19_7501	CD36_25370	core	yes	yes	yes
orf19_7500	CD36_25450	core	yes	yes	yes
orf19_7499	CD36_25480	core	yes	yes	yes
orf19_7498	CD36_25490	core	yes	yes	yes
orf19_7497	CD36_25510	core	yes	yes	yes
orf19_7494	CD36_25530	core	yes	yes	yes
orf19_7492	CD36_25540	core	yes	yes	yes
orf19_7491	CD36_25550	core	yes	yes	yes
orf19_7490	CD36_25560	core	yes	yes	yes
orf19_7489_3	CD36_25570	core	yes	yes	yes
orf19_7489	CD36_25580	core	yes	yes	yes
orf19_7488	CD36_25590	core	yes	yes	yes
orf19_7486	CD36_25600	core	yes	yes	yes
orf19_7485	CD36_25610	core	yes	yes	yes
orf19_7484	CD36_25620	core	yes	yes	yes
orf19_7483	CD36_25630	core	yes	yes	yes
orf19_7481	CD36_25650	core	yes	yes	yes
orf19_7479	CD36_25660	core	yes	yes	yes
orf19_7478	CD36_25670	core	yes	yes	yes
orf19_7477	CD36_25680	core	yes	yes	yes
orf19_7475	CD36_25690	core	yes	yes	yes
orf19_7473	CD36_25700	core	yes	yes	yes
orf19_7469	CD36_25720	core	yes	yes	yes
orf19_7468	CD36_25730	core	yes	yes	yes
orf19_7466	CD36_25740	core	yes	yes	yes
orf19_7460	CD36_25770	core	yes	yes	yes
orf19_3287	CD36_25780	core	yes	yes	yes
orf19_3286	CD36_25790	core	yes	yes	yes
orf19_3285	CD36_25800	core	yes	yes	yes
orf19_3283	CD36_25810	core	yes	yes	yes
orf19_3282	CD36_25820	core	yes	yes	yes
orf19_3281	CD36_25830	core	yes	yes	yes
orf19_3279	CD36_25840	core	yes	yes	yes
orf19_3278	CD36_25850	core	yes	yes	yes
orf19_3276	CD36_25860	core	yes	yes	yes
orf19_3275	CD36_25870	core	yes	yes	yes
orf19_3273	CD36_25880	core	yes	yes	yes
orf19_3272	CD36_25890	core	yes	yes	yes
orf19_3269	CD36_25900	core	yes	yes	yes
orf19_3268	CD36_25910	core	yes	yes	yes
orf19_3267	CD36_25920	core	yes	yes	yes
orf19_3266	CD36_25930	core	yes	yes	yes
orf19_3265	CD36_25950	core	yes	yes	yes
orf19_3264	CD36_25960	core	yes	yes	yes
orf19_3260	CD36_25980	core	yes	yes	yes
orf19_3259	CD36_25990	core	yes	yes	yes
orf19_3256	CD36_26000	core	yes	yes	yes
orf19_3255	CD36_26010	core	yes	yes	yes
orf19_3254	CD36_26020	core	yes	yes	yes
orf19_3252	CD36_26030	core	yes	yes	yes
orf19_3251	CD36_26040	core	yes	yes	yes
orf19_3250	CD36_26050	core	yes	yes	yes
orf19_3249	CD36_26060	core	yes	yes	yes
orf19_3248	CD36_26070	core	yes	yes	yes
orf19_3247	CD36_26080	core	yes	yes	yes
orf19_3245	CD36_26090	core	yes	yes	yes
[truncated: 3,940 more rows]

## Sheet: Table S8E
Supp. Table S8E: Final species-specific protein-coding genes
a although this gene is within a retrotransposon it remains in the group of species-specific genes after Jackson et al. 2009
b curated as species-specific
C. albicans gene [query]	q._verified in this study	C. dubliniensis best hit	E-Value	Jackson et al. [2009]		C. dubliniensis gene [query]	q._verified in this study	C. albicans best hit	E-Value	Jackson et al. [2009]
orf19_6191	yes	CD36_72860	1.4e-33	yes		CD36_10760	yes	orf19_1153	2.7e-292	yes
orf19_4054	yes	CD36_72860	4.1e-40	yes		CD36_62770	yes	orf19_4702	3.2e-36	yes
orf19_1326	yes	CD36_73110	2.4e-174	yes		CD36_65070	yes	orf19_2878	3.3e-18	yes
orf19_5141	yes	CD36_73110	6.7e-115	yes		CD36_10960	yes	orf19_656	6.4e-135	yes
orf19_4509	yes	CD36_73110	6e-23	yes		CD36_24200	yes	orf19_3490	1.1e-230	yes
orf19_5177	yes	CD36_73110	7.1e-175	yes		CD36_18590	yes	orf19_4068	1.5e-71	yes
orf19_4511	yes	CD36_73110	1.7e-182	yes		CD36_34790	yes	N/A	N/A	yes
orf19_1330	yes	CD36_73260	1.2e-235	yes		CD36_44300	yes	N/A	N/A	yes
orf19_996	yes	CD36_73260	2e-132	yes		CD36_42390	yes	N/A	N/A	yes
orf19_2663	yes	CD36_73360	5.3e-163	yes		CD36_11900	no	orf19_6350	1.4e-41	yes
orf19_1002	yes	CD36_73360	2.2e-125	yes		CD36_63200	no	orf19_6690	4.2e-163	yes
orf19_7266	yes	CD36_73520	2.3e-32	yes		CD36_03610a	no	N/A	N/A	yes
orf19_1143	yes	CD36_25320	7.3e-184	yes		CD36_73100	no	N/A	N/A	yes
orf19_309	yes	CD36_83640	8.2e-272	yes		CD36_23550	no	N/A	N/A	yes
orf19_2584	yes	CD36_27200	9.5e-36	yes		CD36_12680	no	N/A	N/A	yes
orf19_6337	yes	CD36_35580	2.5e-35	yes		CD36_02260	no	N/A	N/A	yes
orf19_7127	yes	CD36_35580	1.2e-35	yes		CD36_16280	no	N/A	N/A	yes
orf19_7544	yes	CD36_35580	4.3e-42	yes		CD36_31380	no	N/A	N/A	yes
orf19_362	yes	CD36_35580	6.6e-38	yes		CD36_19400	no	N/A	N/A	yes
orf19_5700	yes	CD36_35580	1.8e-34	yes		CD36_72840	no	N/A	N/A	yes
orf19_3074	yes	CD36_35580	1.6e-36	yes		CD36_70920	no	N/A	N/A	yes
orf19_5467	yes	CD36_35580	2.9e-34	yes		CD36_87810	no	N/A	N/A	yes
orf19_1925	yes	CD36_35580	7.9e-34	yes		CD36_34350	no	N/A	N/A	yes
orf19_857	yes	CD36_18330	2.4e-270	yes		CD36_23090	no	N/A	N/A	yes
orf19_5736	yes	CD36_86290	1.2e-288	yes		CD36_nTAR7_41	yes	orf19_750	4.5e-25	no
orf19_1855	yes	CD36_32190	5.3e-297	yes		CD36_nTARR_65	yes	orf19_7279_1	7.9e-32	no
orf19_2907	yes	CD36_45820	7.6e-34	yes		CD36_nTAR7_40	yes	N/A	N/A	no
orf19_4975	yes	CD36_51670	1.2e-147	yes		CD36_nTAR3_34	yes	N/A	N/A	no
orf19_1774	yes	CD36_53500	4.6e-188	yes		CD36_nTAR4_2	yes	N/A	N/A	no
orf19_6353	yes	CD36_05810	5.8e-150	yes		CD36_nTAR7_2	yes	N/A	N/A	no
orf19_7539_1	yes	CD36_60170	1.6e-106	yes		CD36_nTAR2_208	yes	N/A	N/A	no
orf19_5854_1	yes	CD36_07740	1.2e-28	yes		CD36_nTAR7_35	yes	N/A	N/A	no
orf19_1596	yes	CD36_63200	4.6e-147	yes		CD36_32070	yes	N/A	N/A	no
orf19_727	yes	CD36_64490	1.6e-229	yes		CD36_nTAR2_19	yes	N/A	N/A	no
orf19_1816b	yes	CD36_64210	0	yes		CD36_51540	yes	N/A	N/A	no
orf19_2661b	yes	CD36_35580	1.7e-43	yes		CD36_nTAR2_17	yes	N/A	N/A	no
orf19_6112b	yes	CD36_72860	9.2e-44	yes		CD36_34320	no	orf19_4703	9.6e-77	no
orf19_4921b	yes	CD36_12030	7,5E-317	yes		CD36_43870	no	orf19_1430	0	no
orf19_4380_1b	yes	CD36_29040	0	yes		CD36_27970	no	orf19_3746	0	no
orf19_1266	yes	N/A	N/A	yes		CD36_01830	no	N/A	N/A	no
orf19_6192	yes	N/A	N/A	yes		CD36_04340	no	N/A	N/A	no
orf19_4984	yes	N/A	N/A	yes		CD36_41350	no	N/A	N/A	no
orf19_313	yes	N/A	N/A	yes		CD36_51570	no	N/A	N/A	no
orf19_915	yes	N/A	N/A	yes		CD36_73250	no	N/A	N/A	no
orf19_7276_1	yes	N/A	N/A	yes		CD36_33200	no	N/A	N/A	no
orf19_4241	yes	N/A	N/A	yes		CD36_22550	no	N/A	N/A	no
orf19_4646	yes	N/A	N/A	yes		CD36_23060	no	N/A	N/A	no
orf19_5190	yes	N/A	N/A	yes		CD36_06710	no	N/A	N/A	no
orf19_3721	yes	N/A	N/A	yes		CD36_07410	no	N/A	N/A	no
orf19_6030	yes	N/A	N/A	yes
orf19_7271	yes	N/A	N/A	yes
orf19_6606	yes	N/A	N/A	yes
orf19_2905	yes	N/A	N/A	yes
orf19_4069	yes	N/A	N/A	yes
orf19_6113	yes	N/A	N/A	yes
orf19_4055	yes	N/A	N/A	yes
orf19_6978	yes	N/A	N/A	yes
orf19_4767	yes	N/A	N/A	yes
orf19_1736	yes	N/A	N/A	yes
orf19_647_3	yes	N/A	N/A	yes
orf19_1678	yes	N/A	N/A	yes
orf19_6114	yes	N/A	N/A	yes
orf19_2505	yes	N/A	N/A	yes
orf19_4510	no	CD36_73110	1.1e-155	yes
orf19_1005	no	CD36_73360	2.1e-113	yes
orf19_3208	no	CD36_83640	1.2e-206	yes
orf19_4505	no	CD36_19080	3.2e-129	yes
orf19_3924	no	CD36_22350	1.6e-154	yes
orf19_3906	no	CD36_53920	4.1e-42	yes
orf19_3903	no	CD36_53920	5.4e-36	yes
orf19_4691	no	CD36_53920	1.4e-56	yes
orf19_994	no	CD36_23870	4e-45	yes
orf19_1780	no	CD36_24210	1e-143	yes
orf19_2553	no	CD36_70530	1.7e-23	yes
orf19_2552	no	CD36_70530	6.1e-56	yes
orf19_2779	no	N/A	N/A	yes
orf19_2061	no	N/A	N/A	yes
orf19_1599	no	N/A	N/A	yes
orf19_3427	no	N/A	N/A	yes
orf19_599	no	N/A	N/A	yes
orf19_3968	no	N/A	N/A	yes
orf19_7054	no	N/A	N/A	yes
orf19_5503	no	N/A	N/A	yes
orf19_5918	no	N/A	N/A	yes
orf19_6575	no	N/A	N/A	yes
orf19_4321	no	N/A	N/A	yes
orf19_360	no	N/A	N/A	yes
orf19_1581	no	N/A	N/A	yes
orf19_7024	no	N/A	N/A	yes
orf19_4320	no	N/A	N/A	yes
orf19_3888_2	no	N/A	N/A	yes
orf19_149	no	N/A	N/A	yes
orf19_1506	no	N/A	N/A	yes
orf19_4672	no	N/A	N/A	yes
orf19_2537	no	N/A	N/A	yes
orf19_77_1	no	N/A	N/A	yes
orf19_1737	no	N/A	N/A	yes
orf19_3868	no	N/A	N/A	yes
orf19_1935	no	N/A	N/A	yes
orf19_4310	no	N/A	N/A	yes
orf19_6339	no	N/A	N/A	yes
orf19_3073	no	N/A	N/A	yes
orf19_3376	no	N/A	N/A	yes
orf19_4461	no	N/A	N/A	yes
orf19_7055	no	N/A	N/A	yes
orf19_1824	no	N/A	N/A	yes
orf19_2766	no	N/A	N/A	yes
orf19_6897	no	N/A	N/A	yes
orf19_2025	no	N/A	N/A	yes
orf19_4685	no	N/A	N/A	yes
orf19_1008	no	N/A	N/A	yes
orf19_5289	no	N/A	N/A	yes
orf19_7395	no	N/A	N/A	yes
orf19_4214	no	N/A	N/A	yes
orf19_5966	no	N/A	N/A	yes
orf19_787	no	N/A	N/A	yes
orf19_1831	no	N/A	N/A	yes
orf19_598	no	N/A	N/A	yes
orf19_1958	no	N/A	N/A	yes
orf19_7340	no	N/A	N/A	yes
orf19_937	no	N/A	N/A	yes
orf19_4976	no	N/A	N/A	yes
orf19_1009	no	N/A	N/A	yes
orf19_6491	no	N/A	N/A	yes
orf19_3238	no	N/A	N/A	yes
orf19_1286	no	N/A	N/A	yes
orf19_2645	no	N/A	N/A	yes
orf19_1105_3	no	N/A	N/A	yes
orf19_3907	no	N/A	N/A	yes
orf19_533	no	N/A	N/A	yes
orf19_257	no	N/A	N/A	yes
orf19_6338	no	N/A	N/A	yes
orf19_2625	no	N/A	N/A	yes
orf19_6957	no	N/A	N/A	yes
orf19_2813	no	N/A	N/A	yes
orf19_6922	no	N/A	N/A	yes
orf19_4200	no	N/A	N/A	yes
orf19_5556	no	N/A	N/A	yes
orf19_6115	no	N/A	N/A	yes
orf19_6110	no	N/A	N/A	yes
orf19_3336	no	N/A	N/A	yes
orf19_2943_5	no	N/A	N/A	yes
orf19_1508	no	N/A	N/A	yes
orf19_6911	no	N/A	N/A	yes
orf19_4472	no	N/A	N/A	yes
orf19_3522	no	N/A	N/A	yes
orf19_3543	no	N/A	N/A	yes
orf19_2725	no	N/A	N/A	yes
orf19_1821	no	N/A	N/A	yes
orf19_4439	no	N/A	N/A	yes
orf19_2203	no	N/A	N/A	yes
orf19_3637	no	N/A	N/A	yes
orf19_1257	no	N/A	N/A	yes
orf19_3229	no	N/A	N/A	yes
orf19_2539	no	N/A	N/A	yes
orf19_3748	no	N/A	N/A	yes
orf19_3140	no	N/A	N/A	yes
orf19_3159_4	no	N/A	N/A	yes
orf19_6078_1a	no	CD36_15890	2e-19	yes
orf19_134a	no	N/A	N/A	yes
orf19_6079a	no	N/A	N/A	yes
orf19_133a	no	N/A	N/A	yes
orf19_3209	no	N/A	N/A	yes
orf19_3820	yes	CD36_27870	1.1e-50	no
orf19_5138	yes	CD36_72800	2.3e-144	no
orf19_156	yes	CD36_73110	8.4e-117	no
orf19_5140	yes	CD36_73110	3.8e-121	no
orf19_4508	yes	CD36_73110	8.7e-41	no
orf19_5508	yes	CD36_73110	4.9e-80	no
orf19_3877	yes	CD36_73110	1.3e-109	no
orf19_4549	yes	CD36_73110	6.1e-185	no
orf19_6704	yes	CD36_73110	8e-80	no
orf19_931	yes	CD36_73110	4.7e-130	no
orf19_3878	yes	CD36_73110	5.3e-138	no
SC5314_nTAR2_35	yes	CD36_73360	8.7e-26	no
orf19_6641	yes	CD36_73360	2.9e-65	no
orf19_1707	yes	CD36_81370	6.4e-33	no
orf19_1664	yes	CD36_34710	3e-59	no
orf19_5842	yes	CD36_17710	1e-109	no
orf19_6958	yes	CD36_83100	3.3e-254	no
orf19_4543	yes	CD36_83470	2.6e-128	no
orf19_2602	yes	CD36_27200	7.9e-128	no
orf19_7127_1	yes	CD36_35580	5.3e-14	no
orf19_5079	yes	CD36_84860	0	no
orf19_529_1	yes	CD36_29760	5.3e-20	no
orf19_6308	yes	CD36_30250	3e-105	no
orf19_7453	yes	CD36_86610	2e-94	no
orf19_2208	yes	CD36_87220	2.6e-25	no
orf19_6759	yes	CD36_87230	0	no
orf19_6140	yes	CD36_32920	1.8e-144	no
orf19_5042	yes	CD36_43600	6.6e-91	no
orf19_2878	yes	CD36_45820	2.2e-31	no
orf19_771	yes	CD36_01150	5e-140	no
orf19_4263	yes	CD36_52280	2.8e-192	no
orf19_757_1	yes	CD36_04590	1.8e-24	no
orf19_3919	yes	CD36_05810	7e-122	no
orf19_5619	yes	CD36_05810	5.7e-175	no
orf19_6242	yes	CD36_06270	2.7e-158	no
orf19_3435	yes	CD36_61610	1.3e-50	no
orf19_3879	yes	CD36_63200	8.9e-24	no
orf19_5564	yes	CD36_63220	6e-92	no
orf19_5716	yes	CD36_63420	1.3e-184	no
orf19_5585	yes	CD36_63420	5.3e-172	no
orf19_6896	yes	CD36_64490	5.8e-232	no
orf19_1208	yes	CD36_64490	4.4e-163	no
orf19_1234	yes	CD36_64490	4.4e-234	no
orf19_5191	yes	CD36_64490	5.8e-232	no
orf19_1219	yes	CD36_64540	1.2e-186	no
orf19_1146	yes	CD36_11030	2.4e-49	no
orf19_5370	yes	CD36_24500	9.7e-96	no
orf19_5401	yes	CD36_80540	2.2e-151	no
orf19_5225	yes	CD36_11620	1.7e-52	no
orf19_4916	yes	CD36_12030	7.5e-194	no
SC5314_nTAR5_26	yes	N/A	N/A	no
orf19_5288_1	yes	N/A	N/A	no
orf19_4923_1	yes	N/A	N/A	no
orf19_6923_1	yes	N/A	N/A	no
SC5314_nTAR3_45	yes	N/A	N/A	no
orf19_3064_1	yes	N/A	N/A	no
orf19_6852_1	yes	N/A	N/A	no
SC5314_nTAR1_23	yes	N/A	N/A	no
SC5314_nTAR4_16	yes	N/A	N/A	no
orf19_1440_2	yes	N/A	N/A	no
orf19_3277	yes	N/A	N/A	no
orf19_4418_1	yes	N/A	N/A	no
orf19_1360_1	yes	N/A	N/A	no
orf19_5451	yes	N/A	N/A	no
SC5314_nTAR5_13	yes	N/A	N/A	no
orf19_7555	yes	N/A	N/A	no
orf19_4623	yes	N/A	N/A	no
orf19_1830	yes	N/A	N/A	no
orf19_3125	yes	N/A	N/A	no
orf19_4786	yes	N/A	N/A	no
orf19_7283	yes	N/A	N/A	no
SC5314_nTAR1_68	yes	N/A	N/A	no
orf19_3264_1	yes	N/A	N/A	no
orf19_3364	yes	N/A	N/A	no
orf19_3309	yes	N/A	N/A	no
orf19_2633_1	yes	N/A	N/A	no
SC5314_nTAR6_28	yes	N/A	N/A	no
orf19_1409_2	yes	N/A	N/A	no
orf19_4768	yes	N/A	N/A	no
SC5314_nTARR_41	yes	N/A	N/A	no
orf19_2210	yes	N/A	N/A	no
orf19_2024	yes	N/A	N/A	no
SC5314_nTAR6_17	yes	N/A	N/A	no
orf19_4837_1	yes	N/A	N/A	no
orf19_5284	yes	N/A	N/A	no
orf19_1116	yes	N/A	N/A	no
orf19_675_1	yes	N/A	N/A	no
orf19_3201	yes	N/A	N/A	no
orf19_2590	yes	N/A	N/A	no
orf19_5474	yes	N/A	N/A	no
SC5314_nTARR_23	yes	N/A	N/A	no
orf19_5735_3	yes	N/A	N/A	no
orf19_2662	yes	N/A	N/A	no
orf19_7341_1	yes	N/A	N/A	no
orf19_2587	no	CD36_15510	1.2e-106	no
orf19_2946	no	CD36_16090	8e-65	no
orf19_3263	no	CD36_25970	3.3e-68	no
orf19_6450	no	CD36_34320	3.8e-52	no
orf19_1530	no	CD36_16920	2.2e-66	no
orf19_7398	no	CD36_86360	1.5e-85	no
orf19_4463	no	CD36_30400	5.8e-120	no
orf19_2591	no	CD36_40230	9.5e-42	no
orf19_5290	no	CD36_43680	1.8e-223	no
orf19_929	no	CD36_44590	9.7e-37	no
orf19_4244	no	CD36_52150	6.7e-44	no
orf19_3440	no	CD36_61540	7.3e-102	no
orf19_2797	no	CD36_06970	7.5e-186	no
orf19_3479	no	CD36_62560	4e-22	no
orf19_2468	no	CD36_09710	5e-28	no
orf19_5390	no	CD36_80620	2.2e-63	no
orf19_4996	no	CD36_12580	9.4e-137	no
orf19_653	no	N/A	N/A	no
orf19_5264	no	N/A	N/A	no
orf19_2509_1	no	N/A	N/A	no
orf19_7252	no	N/A	N/A	no
orf19_6940	no	N/A	N/A	no
orf19_5866	no	N/A	N/A	no
orf19_3413	no	N/A	N/A	no
orf19_5589	no	N/A	N/A	no
orf19_5606	no	N/A	N/A	no
orf19_6715	no	N/A	N/A	no
orf19_3059_1	no	N/A	N/A	no
orf19_6547	no	N/A	N/A	no
orf19_450	no	N/A	N/A	no
orf19_2431	no	N/A	N/A	no
orf19_1440_1	no	N/A	N/A	no
orf19_3368	no	N/A	N/A	no
orf19_3819	no	N/A	N/A	no
orf19_7192	no	N/A	N/A	no
orf19_3284	no	N/A	N/A	no
orf19_2800	no	N/A	N/A	no
orf19_2164_1	no	N/A	N/A	no
orf19_3626_1	no	N/A	N/A	no
orf19_2530	no	N/A	N/A	no
orf19_4819	no	N/A	N/A	no
orf19_4081	no	N/A	N/A	no
orf19_1778	no	N/A	N/A	no
orf19_3134	no	N/A	N/A	no
orf19_3087_2	no	N/A	N/A	no
orf19_5464	no	N/A	N/A	no
orf19_5462	no	N/A	N/A	no
orf19_5424	no	N/A	N/A	no
orf19_6164	no	N/A	N/A	no
orf19_605	no	N/A	N/A	no
orf19_6390	no	N/A	N/A	no
orf19_6834_10	no	N/A	N/A	no
orf19_7557	no	N/A	N/A	no
orf19_5137	no	N/A	N/A	no
orf19_420	no	N/A	N/A	no
orf19_2181	no	N/A	N/A	no
orf19_1724	no	N/A	N/A	no
orf19_6280	no	N/A	N/A	no
orf19_1671_1	no	N/A	N/A	no
orf19_4861_1	no	N/A	N/A	no
orf19_3271	no	N/A	N/A	no
orf19_5461	no	N/A	N/A	no
orf19_322	no	N/A	N/A	no
orf19_3420	no	N/A	N/A	no
orf19_609	no	N/A	N/A	no
orf19_2103	no	N/A	N/A	no
orf19_948	no	N/A	N/A	no
orf19_2959	no	N/A	N/A	no
orf19_2074	no	N/A	N/A	no
orf19_4115	no	N/A	N/A	no
orf19_3828	no	N/A	N/A	no
orf19_1624_1	no	N/A	N/A	no
orf19_5472	no	N/A	N/A	no
orf19_7348	no	N/A	N/A	no
orf19_3320	no	N/A	N/A	no
orf19_4847	no	N/A	N/A	no
orf19_4908	no	N/A	N/A	no
orf19_4936	no	N/A	N/A	no
orf19_4803	no	N/A	N/A	no
orf19_4942	no	N/A	N/A	no
orf19_7151	no	N/A	N/A	no
orf19_6188	no	N/A	N/A	no
orf19_5649	no	N/A	N/A	no
orf19_4652	no	N/A	N/A	no
orf19_4196	no	N/A	N/A	no
orf19_1060	no	N/A	N/A	no
orf19_3719	no	N/A	N/A	no
orf19_6644	no	N/A	N/A	no
orf19_6949	no	N/A	N/A	no
orf19_6181	no	N/A	N/A	no
orf19_3935	no	N/A	N/A	no
orf19_2195	no	N/A	N/A	no
orf19_1274	no	N/A	N/A	no
orf19_1906	no	N/A	N/A	no
orf19_4217	no	N/A	N/A	no
orf19_6777	no	N/A	N/A	no
orf19_6534	no	N/A	N/A	no
orf19_1456	no	N/A	N/A	no
orf19_2177	no	N/A	N/A	no
orf19_4149	no	N/A	N/A	no
orf19_1551	no	N/A	N/A	no
orf19_7002	no	N/A	N/A	no
orf19_1268	no	N/A	N/A	no
orf19_5402	no	N/A	N/A	no
orf19_7480	no	N/A	N/A	no
orf19_3186	no	N/A	N/A	no
orf19_3503	no	N/A	N/A	no
orf19_5233	no	N/A	N/A	no
orf19_7070	no	N/A	N/A	no
orf19_1123	no	N/A	N/A	no
orf19_442	no	N/A	N/A	no
orf19_7280	no	N/A	N/A	no
orf19_6288	no	N/A	N/A	no
orf19_5132	no	N/A	N/A	no
orf19_1722	no	N/A	N/A	no
orf19_7014	no	N/A	N/A	no
orf19_741	no	N/A	N/A	no
orf19_4636	no	N/A	N/A	no
orf19_2585	no	N/A	N/A	no
orf19_298	no	N/A	N/A	no
orf19_2018_2	no	N/A	N/A	no
orf19_69_2	no	N/A	N/A	no
orf19_5382	no	N/A	N/A	no
orf19_6179	no	N/A	N/A	no
orf19_3280	no	N/A	N/A	no
orf19_6833_2	no	N/A	N/A	no
orf19_5339	no	N/A	N/A	no
orf19_4057	no	N/A	N/A	no
orf19_873	no	N/A	N/A	no
orf19_5717	no	N/A	N/A	no
orf19_5446	no	N/A	N/A	no
orf19_2704	no	N/A	N/A	no
orf19_3671	no	N/A	N/A	no
orf19_5475	no	N/A	N/A	no
orf19_1353	no	N/A	N/A	no
orf19_3200	no	N/A	N/A	no
orf19_5223	no	N/A	N/A	no
orf19_3196	no	N/A	N/A	no
orf19_1207	no	N/A	N/A	no
orf19_1433_1	no	N/A	N/A	no
orf19_218	no	N/A	N/A	no
orf19_7299_1	no	N/A	N/A	no

## Sheet: Table S8F
Supp. Table S8F: Reciprocal Blastn hits of non-coding genes
as = antisense
a blast output shows two significant hits within one gene pair; has to be considered as one hit
C. albicans nTAR [query]	q._involved in as transcription	q._gene length	q._start	q._end	C. dubliniensis nTAR [subject]	s._involved in as transcription	s._gene length	s._start	s._end	Alignment length	Mismatches	Gap opens	Bit score	E-Value	Identicals [%]
SC5314_nTARR_70	yes	1676	119	1656	CD36_nTARR_95	yes	1716	99	1633	1541	206	2	1810	0	86.05
SC5314_nTARR_48	yes	3053	254	2575	CD36_nTARR_72	yes	2340	1	2322	2322	198	0	3296	0	91.47
SC5314_nTARR_46	yes	1372	1	1285	CD36_nTARR_70	yes	1440	207	1433	1285	115	4	1572	0	86.54
SC5314_nTARR_43	yes	2528	1902	2394	CD36_nTARR_59	yes	634	1	483	493	64	1	560	9e-161	84.99
SC5314_nTARR_202	yes	2637	1	2616	CD36_nTARR_39	yes	3425	112	2718	2621	273	8	3391	0	88.86
SC5314_nTARR_14	yes	1635	15	1382	CD36_nTARR_15	yes	2036	638	2004	1378	155	9	1671	0	87.23
SC5314_nTAR7_32	yes	1836	11	1836	CD36_nTAR7_27	yes	1927	30	1839	1848	299	15	1701	0	80.57
SC5314_nTAR7_20	yes	764	228	750	CD36_nTAR7_20	yes	779	105	609	530	86	10	408	1e-115	77.74
SC5314_nTAR7_12	yes	1112	65	326	CD36_nTAR7_7	yes	304	43	304	277	27	4	251	3e-68	79.42
SC5314_nTAR6_26	yes	2326	1255	1689	CD36_nTAR2_15	yes	1109	495	926	442	118	9	163	2e-41	69.46
SC5314_nTAR6_19	yes	1291	6	1289	CD36_nTAR6_9	yes	1433	97	1380	1284	147	0	1653	0	88.55
SC5314_nTAR5_40	yes	644	3	569	CD36_nTAR5_35	yes	748	43	633	601	79	9	529	5e-152	79.53
SC5314_nTAR5_39	yes	628	3	601	CD36_nTAR5_34	yes	690	90	649	602	128	10	302	9e-84	71.26
SC5314_nTAR5_38	yes	622	1	139	CD36_nTAR5_32	yes	742	600	738	139	7	0	219	9e-59	94.96
SC5314_nTAR5_34	yes	1666	146	1664	CD36_nTAR5_202	yes	1596	16	1585	1582	197	8	1658	0	82.81
SC5314_nTAR5_22	yes	352	5	352	CD36_nTAR5_20	yes	383	1	348	348	19	0	542	4e-156	94.54
SC5314_nTAR5_19	yes	2103	3	2094	CD36_nTAR5_18	yes	2205	9	2097	2098	357	7	2089	0	82.27
SC5314_nTAR4_6	yes	2579	223	2239	CD36_nTAR4_6	yes	2412	1	2014	2017	219	1	2636	0	88.99
SC5314_nTAR4_54	yes	4357	171	4219	CD36_nTAR4_53	yes	3956	1	3956	4087	596	24	3966	0	81.28
SC5314_nTAR4_23	yes	335	5	285	CD36_nTAR4_23	yes	580	285	580	296	37	3	300	2e-83	82.43
SC5314_nTAR4_20	yes	939	1	746	CD36_nTAR4_21	yes	1006	299	1006	754	87	10	728	0	81.3
SC5314_nTAR3_41	yes	565	1	558	CD36_nTAR3_203	yes	800	177	734	558	33	0	857	0	94.09
SC5314_nTAR3_20	yes	1342	1	1342	CD36_nTAR3_25	yes	2422	959	2300	1342	121	0	1874	0	90.98
SC5314_nTAR3_2	yes	556	1	556	CD36_nTAR3_2	yes	834	279	834	556	84	0	625	0	84.89
SC5314_nTAR2_74	yes	1698	94	1637	CD36_nTAR2_69	yes	1565	23	1562	1544	156	2	2058	0	89.64
SC5314_nTAR2_6	yes	2061	475	2020	CD36_nTAR2_8	yes	1685	6	1566	1561	204	2	1833	0	85.97
SC5314_nTAR2_46	yes	619	3	472	CD36_nTAR2_41	yes	551	82	551	473	41	2	637	0	90.06
SC5314_nTAR2_3	yes	843	33	840	CD36_nTAR2_4	yes	872	28	836	812	63	2	1146	0	91.38
SC5314_nTAR2_26	yes	630	371	594	CD36_nTAR2_32	yes	430	1	224	224	9	0	363	3e-102	95.98
SC5314_nTAR2_24	yes	1674	199	1639	CD36_nTAR2_30	yes	1467	1	1438	1441	150	1	1907	0	89.38
SC5314_nTAR1_8	yes	375	25	375	CD36_nTAR1_12	yes	398	1	351	351	39	0	457	1e-130	88.89
SC5314_nTAR1_6	yes	2175	391	1998	CD36_nTAR1_11	yes	1672	1	1671	1675	224	7	1723	0	82.39
SC5314_nTAR1_53	yes	2787	1	2780	CD36_nTAR1_96	yes	3092	244	3026	2798	417	12	2993	0	83.92
SC5314_nTAR1_21	yes	321	5	287	CD36_nTAR1_202	yes	333	23	302	292	53	8	176	6e-46	74.66
SC5314_nTAR1_16	yes	728	1	728	CD36_nTAR1_23	yes	1104	50	777	728	81	0	948	0	88.87
SC5314_nTARR_25	yes	2275	685	1476	CD36_nTARR_26	no	803	22	803	794	72	4	1040	0	89.17
SC5314_nTAR4_51	yes	626	123	572	CD36_nTAR4_50	no	563	108	563	458	62	3	497	3e-142	84.28
SC5314_nTAR4_35	yes	759	594	660	CD36_nTAR4_201	no	764	392	456	67	4	1	95.1	4e-21	91.04
SC5314_nTAR4_3	yes	649	31	547	CD36_nTAR4_3	no	533	5	527	538	114	17	250	6e-68	72.12
SC5314_nTAR3_7	yes	503	41	447	CD36_nTAR3_11	no	1029	623	1029	407	20	0	645	0	95.09
SC5314_nTAR2_70	yes	902	109	462	CD36_nTAR2_64	no	538	162	533	376	63	6	273	8e-75	76.33
SC5314_nTARR_61	no	459	42	192	CD36_nTARR_87	yes	402	192	339	151	31	1	118	2e-28	77.48
SC5314_nTARR_15	no	1138	94	333	CD36_nTARR_85	yes	1189	479	726	249	71	4	75.2	5e-15	67.47
SC5314_nTAR7_33	no	1303	3	881	CD36_nTAR7_28	yes	1032	25	895	927	191	25	324	6e-90	68.18
SC5314_nTAR7_28	no	919	727	885	CD36_nTAR7_25	yes	578	1	154	160	28	5	114	5e-27	78.13
SC5314_nTAR7_14	no	400	1	175	CD36_nTAR7_12	yes	699	470	640	179	9	2	230	3e-62	88.27
SC5314_nTAR1_210	no	397	54	397	CD36_nTAR1_201	yes	469	9	358	350	46	1	398	1e-112	85.14
SC5314_nTARR_69	no	442	27	305	CD36_nTARR_92	no	387	21	300	280	38	1	325	7e-91	86.07
SC5314_nTARR_68	no	442	27	305	CD36_nTARR_93	no	387	21	300	280	38	1	325	7e-91	86.07
SC5314_nTARR_64	no	520	182	517	CD36_nTARR_90	no	712	257	614	361	77	4	185	2e-48	70.91
SC5314_nTARR_62	no	589	190	354	CD36_nTARR_88	no	614	208	372	165	31	0	158	3e-40	81.21
SC5314_nTARR_59	no	454	261	451	CD36_nTARR_81	no	608	359	549	192	28	2	205	1e-54	84.38
SC5314_nTARR_58	no	706	353	535	CD36_nTARR_80	no	560	223	405	184	53	2	77	9e-16	70.11
SC5314_nTARR_44a	no	984	1	388	CD36_nTARR_60*	no	1212	14	369	389	73	8	214	7e-57	72.49
SC5314_nTARR_44a	no	984	596	764	CD36_nTARR_60*	no	1212	619	787	169	46	0	98.7	4e-22	72.78
SC5314_nTARR_35	no	345	27	345	CD36_nTARR_48	no	275	8	274	326	25	11	188	1e-49	72.09
SC5314_nTARR_34	no	1091	956	1073	CD36_nTARR_47	no	770	574	695	124	17	5	96.9	2e-21	79.84
SC5314_nTARR_30	no	575	1	575	CD36_nTARR_42	no	835	258	832	585	65	11	641	0	85.47
SC5314_nTARR_29	no	1117	1	775	CD36_nTARR_38	no	945	127	930	848	120	28	441	3e-125	72.05
SC5314_nTARR_24	no	700	587	700	CD36_nTARR_25	no	467	350	461	116	17	3	98.7	3e-22	80.17
SC5314_nTARR_21	no	409	1	409	CD36_nTARR_20	no	455	3	428	433	74	8	300	2e-83	75.75
SC5314_nTARR_208	no	449	23	440	CD36_nTARR_19	no	494	60	476	418	53	1	508	9e-146	87.08
SC5314_nTARR_207	no	309	1	103	CD36_nTARR_16	no	661	282	383	106	12	5	89.7	5e-20	82.08
SC5314_nTARR_206	no	468	1	463	CD36_nTARR_89	no	566	30	509	487	55	7	488	1e-139	82.34
SC5314_nTARR_205	no	335	1	319	CD36_nTARR_68	no	366	75	361	332	53	11	102	1e-23	66.57
SC5314_nTARR_204	no	568	219	543	CD36_nTARR_51	no	442	114	426	338	39	14	233	4e-63	77.22
SC5314_nTARR_203	no	221	40	211	CD36_nTARR_46	no	174	1	166	173	18	5	179	3e-47	84.97
SC5314_nTARR_201	no	1536	3	602	CD36_nTARR_35	no	587	1	587	601	77	4	664	0	84.69
SC5314_nTAR7_4	no	410	238	407	CD36_nTAR2_56	no	374	129	289	174	20	5	140	5e-35	78.74
SC5314_nTAR7_31	no	1748	62	1723	CD36_nTAR7_26	no	3800	1	1669	1678	251	14	1741	0	83.55
SC5314_nTAR7_27	no	561	470	561	CD36_nTAR7_201	no	507	349	443	95	16	2	80.6	6e-17	80
SC5314_nTAR7_22	no	536	55	481	CD36_nTAR7_21	no	937	355	807	460	95	11	208	1e-55	70.65
SC5314_nTAR7_201	no	552	3	552	CD36_nTAR7_32	no	600	28	585	577	130	9	248	2e-67	69.5
SC5314_nTAR7_16	no	855	1	817	CD36_nTAR7_17	no	1153	280	1108	881	159	25	342	1e-95	68.79
SC5314_nTAR7_13	no	319	15	302	CD36_nTAR7_8	no	1300	125	408	318	41	14	95.1	1e-21	66.98
SC5314_nTAR6_5	no	1063	72	948	CD36_nTAR6_201	no	987	156	987	915	185	31	241	5e-65	66.56
SC5314_nTAR6_21	no	694	2	132	CD36_nTAR6_203	no	291	35	165	131	18	0	156	1e-39	86.26
SC5314_nTAR6_20	no	853	36	853	CD36_nTAR6_202	no	1019	1	884	916	129	33	453	3e-129	71.72
SC5314_nTAR6_14	no	1188	23	1160	CD36_nTAR6_6	no	1230	12	1229	1293	135	50	668	0	71.77
SC5314_nTAR5_5	no	772	98	659	CD36_nTAR5_6	no	633	18	590	616	100	24	203	1e-53	68.02
SC5314_nTAR5_27	no	558	1	191	CD36_nTAR5_24	no	385	1	180	191	10	4	242	8e-66	89.01
SC5314_nTAR5_25	no	513	42	507	CD36_nTAR5_201	no	700	41	530	504	107	12	185	1e-48	68.45
SC5314_nTAR5_201	no	330	20	330	CD36_nTAR5_9	no	360	327	7	322	40	3	343	2e-96	83.85
SC5314_nTAR4_43	no	523	201	523	CD36_nTAR4_45	no	582	72	392	327	92	6	113	9e-27	68.81
SC5314_nTAR4_15	no	1015	176	694	CD36_nTAR4_14	no	471	1	471	541	42	20	365	2e-102	75.23
SC5314_nTAR3_31	no	365	6	182	CD36_nTAR3_39	no	320	12	192	182	28	4	163	3e-42	81.32
SC5314_nTAR3_3	no	1169	255	1169	CD36_nTAR3_4	no	1231	235	1161	969	213	28	315	3e-87	68.11
SC5314_nTAR3_27	no	771	25	724	CD36_nTAR3_202	no	722	1	722	732	96	11	686	0	81.15
SC5314_nTAR3_26	no	382	8	320	CD36_nTAR3_201	no	438	6	332	328	77	8	150	3e-38	71.65
SC5314_nTAR3_12	no	609	28	609	CD36_nTAR3_14	no	587	35	556	591	68	27	356	5e-100	75.3
SC5314_nTAR3_10a	no	1542	17	615	CD36_nTAR3_13*	no	1511	8	561	605	104	17	340	9e-95	73.39
SC5314_nTAR3_10a	no	1542	1245	1525	CD36_nTAR3_13*	no	1511	1230	1495	287	65	8	91.5	8e-20	67.94
SC5314_nTAR2_88	no	557	1	469	CD36_nTAR2_84	no	602	68	584	531	75	16	273	5e-75	71.56
SC5314_nTAR2_82	no	889	78	225	CD36_nTAR2_80	no	409	1	161	163	22	7	102	2e-23	76.07
SC5314_nTAR2_80	no	591	360	489	CD36_nTAR2_209	no	701	559	689	135	14	5	125	1e-30	82.96
SC5314_nTAR2_77	no	591	181	576	CD36_nTAR2_71	no	392	13	360	397	41	10	306	7e-85	77.08
SC5314_nTAR2_73	no	752	69	752	CD36_nTAR2_67	no	819	104	779	713	121	22	403	5e-114	73.77
SC5314_nTAR2_63	no	362	33	362	CD36_nTAR2_202	no	334	1	329	331	23	3	470	2e-134	92.15
SC5314_nTAR2_59	no	443	41	443	CD36_nTAR2_207	no	422	28	419	412	107	12	102	1e-23	66.99
SC5314_nTAR2_51	no	708	1	61	CD36_nTAR2_206	no	1418	854	913	61	4	1	84.2	5e-18	91.8
SC5314_nTAR2_5	no	748	197	743	CD36_nTAR2_203	no	550	5	550	570	84	15	412	9e-117	77.02
SC5314_nTAR2_48	no	421	69	235	CD36_nTAR2_44	no	339	1	147	168	25	8	75.2	2e-15	72.02
SC5314_nTAR2_45	no	573	1	538	CD36_nTAR2_40	no	575	23	539	553	95	14	322	9e-90	73.6
SC5314_nTAR2_41	no	360	7	354	CD36_nTAR2_204	no	403	60	402	358	46	12	295	8e-82	80.17
SC5314_nTAR2_207	no	904	376	849	CD36_nTAR2_57	no	588	1	473	494	97	12	251	2e-68	72.06
SC5314_nTAR2_206	no	281	1	281	CD36_nTAR2_48	no	485	189	469	281	15	0	439	2e-125	94.66
SC5314_nTAR2_205	no	523	78	523	CD36_nTAR2_37	no	612	149	584	460	68	19	300	3e-83	76.96
SC5314_nTAR2_204	no	506	32	432	CD36_nTAR2_28	no	672	269	639	420	68	20	116	6e-28	67.62
SC5314_nTAR2_203	no	666	129	498	CD36_nTAR2_2	no	760	11	375	384	49	12	298	1e-82	78.65
SC5314_nTAR2_202	no	341	1	339	CD36_nTAR2_25	no	506	18	372	356	81	6	185	1e-48	72.19
SC5314_nTAR2_201	no	448	9	448	CD36_nTAR2_3	no	918	443	865	448	83	10	269	5e-74	74.11
SC5314_nTAR2_14	no	410	13	410	CD36_nTAR2_201	no	424	4	387	401	31	10	466	3e-133	87.28
SC5314_nTAR1_67	no	306	1	306	CD36_nTAR1_119	no	375	62	367	306	5	0	529	2e-152	98.37
SC5314_nTAR1_62	no	888	1	867	CD36_nTAR1_110	no	924	43	886	878	70	16	1034	0	86.9
SC5314_nTAR1_51	no	489	87	330	CD36_nTAR1_94	no	439	8	226	248	30	12	140	5e-35	74.6
SC5314_nTAR1_50	no	467	9	274	CD36_nTAR1_93	no	329	14	329	318	37	12	158	2e-40	71.38
SC5314_nTAR1_5	no	1199	230	1197	CD36_nTAR1_10	no	1162	10	1022	1064	150	26	596	7e-172	72.09
SC5314_nTAR1_47a	no	552	291	552	CD36_nTAR1_89*	no	595	324	584	268	49	8	179	8e-47	76.87
SC5314_nTAR1_47a	no	552	132	183	CD36_nTAR1_89*	no	595	233	284	52	4	0	77	7e-16	92.31
SC5314_nTAR1_46	no	437	115	406	CD36_nTAR1_88	no	297	3	291	304	52	11	167	3e-43	74.01
SC5314_nTAR1_40	no	859	1	787	CD36_nTAR1_74	no	1014	154	1014	890	98	34	535	1e-153	74.16
SC5314_nTAR1_4	no	801	452	554	CD36_nTAR1_203	no	403	1	99	103	13	1	109	1e-25	83.5
SC5314_nTAR1_31	no	770	44	708	CD36_nTAR1_59	no	721	31	717	747	103	35	214	5e-57	67.2
SC5314_nTAR1_30	no	487	16	482	CD36_nTAR1_53	no	522	69	507	482	56	13	349	6e-98	76.35
SC5314_nTAR1_209	no	424	7	422	CD36_nTAR1_111	no	519	105	513	420	50	6	452	6e-129	84.52
SC5314_nTAR1_208a	no	691	1	311	CD36_nTAR1_58*	no	1180	15	333	322	47	2	309	7e-86	81.06
SC5314_nTAR1_208a	no	691	535	691	CD36_nTAR1_58*	no	1180	726	888	164	35	2	100	7e-23	73.78
SC5314_nTAR1_207	no	581	1	520	CD36_nTAR1_34	no	529	8	529	534	121	14	260	3e-71	72.47
SC5314_nTAR1_205	no	642	1	641	CD36_nTAR1_14	no	935	62	733	700	100	25	385	1e-108	73.29
SC5314_nTAR1_204	no	397	6	216	CD36_nTAR1_117	no	340	88	291	216	36	11	116	6e-28	75.46
SC5314_nTAR1_203	no	294	6	291	CD36_nTAR1_85	no	345	15	317	306	13	4	392	4e-111	88.24
SC5314_nTAR1_202	no	743	8	170	CD36_nTAR1_62	no	615	440	609	173	24	5	134	4e-33	78.61
SC5314_nTAR1_201	no	585	104	577	CD36_nTAR1_29	no	589	93	589	516	89	23	206	6e-55	70.93
SC5314_nTAR1_17	no	809	1	781	CD36_nTAR1_26	no	812	21	812	794	176	6	558	1e-160	75.94
SC5314_nTAR1_12	no	433	342	433	CD36_nTAR1_17	no	1181	18	109	92	16	0	95.1	2e-21	82.61

## Sheet: Table S8G
Supp. TableS8G: Non-coding nTARs without clear orthologs
as = antisense
C. albicans nTAR	involved in as transcription		C. dubliniensis nTAR	involved in as transcription
SC5314_nTAR1_11	yes		CD36_nTAR1_102	yes
SC5314_nTAR1_3	yes		CD36_nTAR1_106	yes
SC5314_nTAR1_33	yes		CD36_nTAR1_109	yes
SC5314_nTAR1_39	yes		CD36_nTAR1_115	yes
SC5314_nTAR1_42	yes		CD36_nTAR1_120	yes
SC5314_nTAR1_48	yes		CD36_nTAR1_20	yes
SC5314_nTAR1_54	yes		CD36_nTAR1_30	yes
SC5314_nTAR1_58	yes		CD36_nTAR1_36	yes
SC5314_nTAR1_59	yes		CD36_nTAR1_42	yes
SC5314_nTAR1_63	yes		CD36_nTAR1_48	yes
SC5314_nTAR1_70	yes		CD36_nTAR1_50	yes
SC5314_nTAR2_11	yes		CD36_nTAR1_6	yes
SC5314_nTAR2_13	yes		CD36_nTAR1_60	yes
SC5314_nTAR2_16	yes		CD36_nTAR1_61	yes
SC5314_nTAR2_17	yes		CD36_nTAR1_7	yes
SC5314_nTAR2_2	yes		CD36_nTAR1_71	yes
SC5314_nTAR2_22	yes		CD36_nTAR1_79	yes
SC5314_nTAR2_23	yes		CD36_nTAR1_80	yes
SC5314_nTAR2_25	yes		CD36_nTAR1_83	yes
SC5314_nTAR2_33	yes		CD36_nTAR1_90	yes
SC5314_nTAR2_36	yes		CD36_nTAR1_91	yes
SC5314_nTAR2_39	yes		CD36_nTAR1_95	yes
SC5314_nTAR2_40	yes		CD36_nTAR2_10	yes
SC5314_nTAR2_44	yes		CD36_nTAR2_11	yes
SC5314_nTAR2_47	yes		CD36_nTAR2_14	yes
SC5314_nTAR2_49	yes		CD36_nTAR2_16	yes
SC5314_nTAR2_54	yes		CD36_nTAR2_21	yes
SC5314_nTAR2_62	yes		CD36_nTAR2_22	yes
SC5314_nTAR2_67	yes		CD36_nTAR2_31	yes
SC5314_nTAR2_68	yes		CD36_nTAR2_35	yes
SC5314_nTAR2_69	yes		CD36_nTAR2_36	yes
SC5314_nTAR2_76	yes		CD36_nTAR2_42	yes
SC5314_nTAR2_78	yes		CD36_nTAR2_43	yes
SC5314_nTAR2_81	yes		CD36_nTAR2_58	yes
SC5314_nTAR2_84	yes		CD36_nTAR2_59	yes
SC5314_nTAR2_89	yes		CD36_nTAR2_61	yes
SC5314_nTAR3_11	yes		CD36_nTAR2_63	yes
SC5314_nTAR3_14	yes		CD36_nTAR2_65	yes
SC5314_nTAR3_15	yes		CD36_nTAR2_7	yes
SC5314_nTAR3_16	yes		CD36_nTAR2_9	yes
SC5314_nTAR3_19	yes		CD36_nTAR3_10	yes
SC5314_nTAR3_21	yes		CD36_nTAR3_12	yes
SC5314_nTAR3_22	yes		CD36_nTAR3_15	yes
SC5314_nTAR3_23	yes		CD36_nTAR3_20	yes
SC5314_nTAR3_25	yes		CD36_nTAR3_23	yes
SC5314_nTAR3_28	yes		CD36_nTAR3_24	yes
SC5314_nTAR3_29	yes		CD36_nTAR3_26	yes
SC5314_nTAR3_34	yes		CD36_nTAR3_28	yes
SC5314_nTAR3_35	yes		CD36_nTAR3_29	yes
SC5314_nTAR3_39	yes		CD36_nTAR3_31	yes
SC5314_nTAR3_42	yes		CD36_nTAR3_32	yes
SC5314_nTAR4_1	yes		CD36_nTAR3_41	yes
SC5314_nTAR4_10	yes		CD36_nTAR3_43	yes
SC5314_nTAR4_13	yes		CD36_nTAR3_44	yes
SC5314_nTAR4_2	yes		CD36_nTAR3_47	yes
SC5314_nTAR4_21	yes		CD36_nTAR3_51	yes
SC5314_nTAR4_25	yes		CD36_nTAR3_53	yes
SC5314_nTAR4_26	yes		CD36_nTAR3_54	yes
SC5314_nTAR4_27	yes		CD36_nTAR4_1	yes
SC5314_nTAR4_28	yes		CD36_nTAR4_10	yes
SC5314_nTAR4_30	yes		CD36_nTAR4_16	yes
SC5314_nTAR4_31	yes		CD36_nTAR4_19	yes
SC5314_nTAR4_32	yes		CD36_nTAR4_27	yes
SC5314_nTAR4_38	yes		CD36_nTAR4_29	yes
SC5314_nTAR4_4	yes		CD36_nTAR4_30	yes
SC5314_nTAR4_41	yes		CD36_nTAR4_31	yes
SC5314_nTAR4_42	yes		CD36_nTAR4_40	yes
SC5314_nTAR4_47	yes		CD36_nTAR4_41	yes
SC5314_nTAR4_48	yes		CD36_nTAR4_56	yes
SC5314_nTAR4_53	yes		CD36_nTAR4_7	yes
SC5314_nTAR4_7	yes		CD36_nTAR4_8	yes
SC5314_nTAR5_18	yes		CD36_nTAR5_13	yes
SC5314_nTAR5_36	yes		CD36_nTAR5_19	yes
SC5314_nTAR5_37	yes		CD36_nTAR5_2	yes
SC5314_nTAR5_7	yes		CD36_nTAR5_21	yes
SC5314_nTAR6_1	yes		CD36_nTAR5_25	yes
SC5314_nTAR6_10	yes		CD36_nTAR5_28	yes
SC5314_nTAR6_12	yes		CD36_nTAR5_3	yes
SC5314_nTAR6_2	yes		CD36_nTAR5_33	yes
SC5314_nTAR6_22	yes		CD36_nTAR5_4	yes
SC5314_nTAR6_23	yes		CD36_nTAR5_5	yes
SC5314_nTAR6_24	yes		CD36_nTAR5_8	yes
SC5314_nTAR6_29	yes		CD36_nTAR6_10	yes
SC5314_nTAR6_30	yes		CD36_nTAR6_12	yes
SC5314_nTAR6_31	yes		CD36_nTAR6_15	yes
SC5314_nTAR6_32	yes		CD36_nTAR6_17	yes
SC5314_nTAR6_38	yes		CD36_nTAR6_18	yes
SC5314_nTAR6_39	yes		CD36_nTAR6_19	yes
SC5314_nTAR6_7	yes		CD36_nTAR6_2	yes
SC5314_nTAR7_18	yes		CD36_nTAR6_3	yes
SC5314_nTAR7_21	yes		CD36_nTAR7_13	yes
SC5314_nTAR7_24	yes		CD36_nTAR7_23	yes
SC5314_nTAR7_35	yes		CD36_nTAR7_24	yes
SC5314_nTAR7_37	yes		CD36_nTAR7_29	yes
SC5314_nTARR_10	yes		CD36_nTAR7_30	yes
SC5314_nTARR_11	yes		CD36_nTAR7_31	yes
SC5314_nTARR_19	yes		CD36_nTAR7_34	yes
SC5314_nTARR_26	yes		CD36_nTAR7_38	yes
SC5314_nTARR_3	yes		CD36_nTAR7_39	yes
SC5314_nTARR_36	yes		CD36_nTAR7_4	yes
SC5314_nTARR_37	yes		CD36_nTARR_11	yes
SC5314_nTARR_4	yes		CD36_nTARR_17	yes
SC5314_nTARR_5	yes		CD36_nTARR_18	yes
SC5314_nTARR_50	yes		CD36_nTARR_23	yes
SC5314_nTARR_51	yes		CD36_nTARR_24	yes
SC5314_nTARR_55	yes		CD36_nTARR_28	yes
SC5314_nTARR_57	yes		CD36_nTARR_30	yes
SC5314_nTARR_66	yes		CD36_nTARR_4	yes
SC5314_nTARR_7	yes		CD36_nTARR_44	yes
SC5314_nTARR_8	yes		CD36_nTARR_45	yes
SC5314_nTAR1_10	no		CD36_nTARR_49	yes
SC5314_nTAR1_13	no		CD36_nTARR_61	yes
SC5314_nTAR1_14	no		CD36_nTARR_69	yes
SC5314_nTAR1_15	no		CD36_nTARR_71	yes
SC5314_nTAR1_18	no		CD36_nTARR_74	yes
SC5314_nTAR1_19	no		CD36_nTARR_75	yes
SC5314_nTAR1_20	no		CD36_nTARR_8	yes
SC5314_nTAR1_22	no		CD36_nTARR_82	yes
SC5314_nTAR1_24	no		CD36_nTARR_83	yes
SC5314_nTAR1_25	no		CD36_nTARR_84	yes
SC5314_nTAR1_27	no		CD36_nTARR_86	yes
SC5314_nTAR1_28	no		CD36_nTARR_91	yes
SC5314_nTAR1_32	no		CD36_nTARR_94	yes
SC5314_nTAR1_36	no		CD36_nTAR1_100	no
SC5314_nTAR1_37	no		CD36_nTAR1_103	no
SC5314_nTAR1_38	no		CD36_nTAR1_105	no
SC5314_nTAR1_41	no		CD36_nTAR1_112	no
SC5314_nTAR1_43	no		CD36_nTAR1_114	no
SC5314_nTAR1_44	no		CD36_nTAR1_116	no
SC5314_nTAR1_45	no		CD36_nTAR1_118	no
SC5314_nTAR1_49	no		CD36_nTAR1_13	no
SC5314_nTAR1_52	no		CD36_nTAR1_15	no
SC5314_nTAR1_55	no		CD36_nTAR1_16	no
SC5314_nTAR1_56	no		CD36_nTAR1_18	no
SC5314_nTAR1_57	no		CD36_nTAR1_19	no
SC5314_nTAR1_60	no		CD36_nTAR1_22	no
SC5314_nTAR1_61	no		CD36_nTAR1_24	no
SC5314_nTAR1_64	no		CD36_nTAR1_25	no
SC5314_nTAR1_65	no		CD36_nTAR1_27	no
SC5314_nTAR1_66	no		CD36_nTAR1_28	no
SC5314_nTAR1_69	no		CD36_nTAR1_31	no
SC5314_nTAR1_7	no		CD36_nTAR1_33	no
SC5314_nTAR1_9	no		CD36_nTAR1_35	no
SC5314_nTAR2_1	no		CD36_nTAR1_37	no
SC5314_nTAR2_10	no		CD36_nTAR1_38	no
SC5314_nTAR2_12	no		CD36_nTAR1_39	no
SC5314_nTAR2_15	no		CD36_nTAR1_4	no
SC5314_nTAR2_18	no		CD36_nTAR1_40	no
SC5314_nTAR2_19	no		CD36_nTAR1_41	no
SC5314_nTAR2_20	no		CD36_nTAR1_43	no
SC5314_nTAR2_21	no		CD36_nTAR1_44	no
SC5314_nTAR2_27	no		CD36_nTAR1_46	no
SC5314_nTAR2_28	no		CD36_nTAR1_47	no
SC5314_nTAR2_29	no		CD36_nTAR1_5	no
SC5314_nTAR2_30	no		CD36_nTAR1_54	no
SC5314_nTAR2_31	no		CD36_nTAR1_56	no
SC5314_nTAR2_32	no		CD36_nTAR1_63	no
SC5314_nTAR2_34	no		CD36_nTAR1_64	no
SC5314_nTAR2_37	no		CD36_nTAR1_65	no
SC5314_nTAR2_38	no		CD36_nTAR1_67	no
SC5314_nTAR2_4	no		CD36_nTAR1_68	no
SC5314_nTAR2_43	no		CD36_nTAR1_70	no
SC5314_nTAR2_50	no		CD36_nTAR1_73	no
SC5314_nTAR2_52	no		CD36_nTAR1_75	no
SC5314_nTAR2_53	no		CD36_nTAR1_76	no
SC5314_nTAR2_55	no		CD36_nTAR1_77	no
SC5314_nTAR2_56	no		CD36_nTAR1_78	no
SC5314_nTAR2_57	no		CD36_nTAR1_8	no
SC5314_nTAR2_58	no		CD36_nTAR1_81	no
SC5314_nTAR2_60	no		CD36_nTAR1_82	no
SC5314_nTAR2_61	no		CD36_nTAR1_84	no
SC5314_nTAR2_65	no		CD36_nTAR1_86	no
SC5314_nTAR2_66	no		CD36_nTAR1_87	no
SC5314_nTAR2_7	no		CD36_nTAR1_9	no
SC5314_nTAR2_71	no		CD36_nTAR1_92	no
SC5314_nTAR2_72	no		CD36_nTAR1_98	no
SC5314_nTAR2_75	no		CD36_nTAR2_1	no
SC5314_nTAR2_79	no		CD36_nTAR2_12	no
SC5314_nTAR2_8	no		CD36_nTAR2_13	no
SC5314_nTAR2_83	no		CD36_nTAR2_18	no
SC5314_nTAR2_85	no		CD36_nTAR2_205	no
SC5314_nTAR2_86	no		CD36_nTAR2_23	no
SC5314_nTAR2_87	no		CD36_nTAR2_24	no
SC5314_nTAR2_9	no		CD36_nTAR2_26	no
SC5314_nTAR2_90	no		CD36_nTAR2_27	no
SC5314_nTAR3_1	no		CD36_nTAR2_33	no
SC5314_nTAR3_13	no		CD36_nTAR2_34	no
SC5314_nTAR3_17	no		CD36_nTAR2_45	no
SC5314_nTAR3_18	no		CD36_nTAR2_47	no
SC5314_nTAR3_30	no		CD36_nTAR2_49	no
SC5314_nTAR3_32	no		CD36_nTAR2_54	no
SC5314_nTAR3_33	no		CD36_nTAR2_55	no
SC5314_nTAR3_36	no		CD36_nTAR2_6	no
SC5314_nTAR3_37	no		CD36_nTAR2_60	no
SC5314_nTAR3_4	no		CD36_nTAR2_66	no
SC5314_nTAR3_43	no		CD36_nTAR2_68	no
SC5314_nTAR3_44	no		CD36_nTAR2_70	no
SC5314_nTAR3_46	no		CD36_nTAR2_72	no
SC5314_nTAR3_5	no		CD36_nTAR2_73	no
SC5314_nTAR3_6	no		CD36_nTAR2_74	no
SC5314_nTAR3_8	no		CD36_nTAR2_76	no
SC5314_nTAR3_9	no		CD36_nTAR2_77	no
SC5314_nTAR4_11	no		CD36_nTAR2_78	no
SC5314_nTAR4_12	no		CD36_nTAR2_79	no
SC5314_nTAR4_14	no		CD36_nTAR2_81	no
SC5314_nTAR4_17	no		CD36_nTAR2_82	no
SC5314_nTAR4_18	no		CD36_nTAR2_83	no
SC5314_nTAR4_19	no		CD36_nTAR2_86	no
SC5314_nTAR4_22	no		CD36_nTAR3_1	no
SC5314_nTAR4_24	no		CD36_nTAR3_16	no
SC5314_nTAR4_29	no		CD36_nTAR3_17	no
SC5314_nTAR4_33	no		CD36_nTAR3_18	no
SC5314_nTAR4_34	no		CD36_nTAR3_19	no
SC5314_nTAR4_37	no		CD36_nTAR3_21	no
SC5314_nTAR4_39	no		CD36_nTAR3_22	no
SC5314_nTAR4_40	no		CD36_nTAR3_27	no
SC5314_nTAR4_44	no		CD36_nTAR3_3	no
SC5314_nTAR4_45	no		CD36_nTAR3_33	no
SC5314_nTAR4_46	no		CD36_nTAR3_35	no
SC5314_nTAR4_49	no		CD36_nTAR3_36	no
SC5314_nTAR4_5	no		CD36_nTAR3_37	no
SC5314_nTAR4_50	no		CD36_nTAR3_38	no
SC5314_nTAR4_52	no		CD36_nTAR3_42	no
SC5314_nTAR4_55	no		CD36_nTAR3_45	no
SC5314_nTAR4_56	no		CD36_nTAR3_46	no
SC5314_nTAR4_57	no		CD36_nTAR3_48	no
SC5314_nTAR4_58	no		CD36_nTAR3_49	no
SC5314_nTAR4_8	no		CD36_nTAR3_5	no
SC5314_nTAR4_9	no		CD36_nTAR3_50	no
SC5314_nTAR5_10	no		CD36_nTAR3_52	no
SC5314_nTAR5_11	no		CD36_nTAR3_55	no
SC5314_nTAR5_12	no		CD36_nTAR3_6	no
SC5314_nTAR5_14	no		CD36_nTAR3_7	no
SC5314_nTAR5_15	no		CD36_nTAR3_8	no
SC5314_nTAR5_16	no		CD36_nTAR4_11	no
SC5314_nTAR5_17	no		CD36_nTAR4_12	no
SC5314_nTAR5_2	no		CD36_nTAR4_13	no
SC5314_nTAR5_20	no		CD36_nTAR4_15	no
SC5314_nTAR5_21	no		CD36_nTAR4_17	no
SC5314_nTAR5_23	no		CD36_nTAR4_18	no
SC5314_nTAR5_24	no		CD36_nTAR4_20	no
SC5314_nTAR5_29	no		CD36_nTAR4_22	no
SC5314_nTAR5_3	no		CD36_nTAR4_24	no
SC5314_nTAR5_30	no		CD36_nTAR4_25	no
SC5314_nTAR5_31	no		CD36_nTAR4_26	no
SC5314_nTAR5_32	no		CD36_nTAR4_28	no
SC5314_nTAR5_33	no		CD36_nTAR4_32	no
SC5314_nTAR5_35	no		CD36_nTAR4_35	no
SC5314_nTAR5_4	no		CD36_nTAR4_36	no
SC5314_nTAR5_6	no		CD36_nTAR4_37	no
SC5314_nTAR5_8	no		CD36_nTAR4_38	no
SC5314_nTAR5_9	no		CD36_nTAR4_4	no
SC5314_nTAR6_11	no		CD36_nTAR4_42	no
SC5314_nTAR6_13	no		CD36_nTAR4_44	no
SC5314_nTAR6_15	no		CD36_nTAR4_46	no
SC5314_nTAR6_16	no		CD36_nTAR4_47	no
SC5314_nTAR6_18	no		CD36_nTAR4_48	no
SC5314_nTAR6_25	no		CD36_nTAR4_5	no
SC5314_nTAR6_27	no		CD36_nTAR4_51	no
SC5314_nTAR6_3	no		CD36_nTAR4_52	no
SC5314_nTAR6_33	no		CD36_nTAR4_54	no
SC5314_nTAR6_34	no		CD36_nTAR4_55	no
SC5314_nTAR6_35	no		CD36_nTAR4_9	no
SC5314_nTAR6_36	no		CD36_nTAR5_10	no
SC5314_nTAR6_37	no		CD36_nTAR5_11	no
SC5314_nTAR6_4	no		CD36_nTAR5_12	no
SC5314_nTAR6_6	no		CD36_nTAR5_14	no
SC5314_nTAR6_8	no		CD36_nTAR5_15	no
SC5314_nTAR6_9	no		CD36_nTAR5_16	no
SC5314_nTAR7_1	no		CD36_nTAR5_17	no
SC5314_nTAR7_10	no		CD36_nTAR5_22	no
SC5314_nTAR7_11	no		CD36_nTAR5_23	no
SC5314_nTAR7_15	no		CD36_nTAR5_26	no
SC5314_nTAR7_17	no		CD36_nTAR5_27	no
SC5314_nTAR7_19	no		CD36_nTAR5_30	no
SC5314_nTAR7_2	no		CD36_nTAR5_7	no
SC5314_nTAR7_23	no		CD36_nTAR6_11	no
SC5314_nTAR7_25	no		CD36_nTAR6_13	no
SC5314_nTAR7_26	no		CD36_nTAR6_14	no
SC5314_nTAR7_29	no		CD36_nTAR6_16	no
SC5314_nTAR7_3	no		CD36_nTAR6_21	no
SC5314_nTAR7_34	no		CD36_nTAR6_4	no
SC5314_nTAR7_36	no		CD36_nTAR6_5	no
SC5314_nTAR7_5	no		CD36_nTAR6_8	no
SC5314_nTAR7_6	no		CD36_nTAR7_1	no
SC5314_nTAR7_7	no		CD36_nTAR7_10	no
SC5314_nTAR7_8	no		CD36_nTAR7_11	no
SC5314_nTAR7_9	no		CD36_nTAR7_15	no
SC5314_nTARR_1	no		CD36_nTAR7_16	no
SC5314_nTARR_13	no		CD36_nTAR7_18	no
SC5314_nTARR_16	no		CD36_nTAR7_19	no
SC5314_nTARR_17	no		CD36_nTAR7_22	no
SC5314_nTARR_18	no		CD36_nTAR7_3	no
SC5314_nTARR_2	no		CD36_nTAR7_33	no
SC5314_nTARR_20	no		CD36_nTAR7_36	no
SC5314_nTARR_22	no		CD36_nTAR7_37	no
SC5314_nTARR_27	no		CD36_nTAR7_6	no
SC5314_nTARR_28	no		CD36_nTAR7_9	no
SC5314_nTARR_31	no		CD36_nTARR_1	no
SC5314_nTARR_32	no		CD36_nTARR_10	no
SC5314_nTARR_33	no		CD36_nTARR_12	no
SC5314_nTARR_38	no		CD36_nTARR_14	no
SC5314_nTARR_39	no		CD36_nTARR_2	no
SC5314_nTARR_40	no		CD36_nTARR_21	no
SC5314_nTARR_42	no		CD36_nTARR_22	no
SC5314_nTARR_45	no		CD36_nTARR_27	no
SC5314_nTARR_47	no		CD36_nTARR_29	no
SC5314_nTARR_49	no		CD36_nTARR_31	no
SC5314_nTARR_52	no		CD36_nTARR_32	no
SC5314_nTARR_53	no		CD36_nTARR_33	no
SC5314_nTARR_54	no		CD36_nTARR_34	no
SC5314_nTARR_56	no		CD36_nTARR_36	no
SC5314_nTARR_6	no		CD36_nTARR_40	no
SC5314_nTARR_60	no		CD36_nTARR_41	no
SC5314_nTARR_63	no		CD36_nTARR_43	no
SC5314_nTARR_65	no		CD36_nTARR_5	no
SC5314_nTARR_67	no		CD36_nTARR_50	no
SC5314_nTARR_9	no		CD36_nTARR_53	no
			CD36_nTARR_54	no
			CD36_nTARR_55	no
			CD36_nTARR_56	no
			CD36_nTARR_57	no
			CD36_nTARR_58	no
			CD36_nTARR_63	no
			CD36_nTARR_7	no
			CD36_nTARR_73	no
			CD36_nTARR_76	no
			CD36_nTARR_77	no
			CD36_nTARR_78	no
			CD36_nTARR_79	no
			CD36_nTARR_96	no
