# Supplementary material for: Species and condition specific adaptation of the transcriptional landscapes in Candida albicans and Candida dubliniensis
Source: BMC Genomics. 2013 Apr 2;14:212. doi: 10.1186/1471-2164-14-212 (PMC3626586; doi:10.1186/1471-2164-14-212)
Supplement: Additional file 12: Table S9A-B — Conservation of species-specific genes across eight further related species. [file 1471-2164-14-212-S12.xls]

## Sheet: Table S9A
Supp. Table S9A: Conservation of C. albicans-specific in other fungi than C. dubliniensis
only hits were taken into account with an E-value lower than 10E-6 and a query coverage higher than 50%
blasted proteomes: C. tropicalis, C. parapsilosis, C. orthopsilosis, C. lusitaniae, L. elongisporus, D. hansenii, C. guilliermondii, C. glabrata
Best hits in C. tropicalis (118 genes)
Query	q._protein length	q._start	q._end	q._coverage [%]	Subject	s._start	s._end	alignment length [aa]	mismatch counts	gaps	Identicals [%]	E-Value	Bit score	expressed in this study
orf19_5079	1490	25	1490	98.3221	CTRG_04002	26	1491	1471	337	4	76.41	0	2399	yes
orf19_2602	783	1	783	99.8723	CTRG_00886	1	793	793	122	2	83.35	0	1381	yes
orf19_4380_1	867	1	867	99.8847	CTRG_00754	1	867	870	221	3	73.91	0	1363	yes
orf19_1664	866	4	866	99.5381	CTRG_02132	3	837	864	282	10	63.89	0	1113	yes
orf19_313	570	3	569	99.2982	CTRG_02594	29	595	567	79	0	86.07	0	1030	yes
orf19_360	570	3	569	99.2982	CTRG_02594	29	595	567	79	0	86.07	0	1029	no
orf19_1855	604	1	595	98.3444	CTRG_00687	1	572	595	150	2	70.92	0	906	yes
orf19_2587	498	1	498	99.7992	CTRG_05852	1	501	501	39	1	91.62	0	906	no
orf19_4543	509	1	509	99.8035	CTRG_04587	1	509	509	86	0	83.1	0	889	yes
orf19_1816	1155	1	864	74.7186	CTRG_02293	3	893	899	330	6	58.51	0	848	yes
orf19_2946	503	8	503	98.4095	CTRG_04625	34	527	497	81	3	82.9	0	841	no
orf19_2591	433	1	433	99.7691	CTRG_05854	1	433	433	47	0	89.15	0	824	no
orf19_309	525	1	525	99.8095	CTRG_02527	1	523	526	131	3	74.33	0	814	yes
orf19_857	552	1	543	98.1884	CTRG_01212	1	543	543	178	0	67.22	0	811	yes
orf19_6958	506	9	498	96.6403	CTRG_02615	1	491	491	137	1	71.89	0	755	yes
orf19_1274	563	1	561	99.4671	CTRG_03848	435	1004	587	162	10	65.08	0	731	no
orf19_5290	447	1	447	99.7763	CTRG_05742	380	833	458	89	2	77.29	0	706	no
orf19_3208	546	11	546	97.9853	CTRG_02527	5	523	536	176	7	63.99	0	704	no
orf19_1774	380	1	379	99.4737	CTRG_00534	1	378	379	58	1	84.43	0	672	yes
orf19_6759	662	1	600	90.4834	CTRG_05617	746	1396	693	168	17	56.28	0	640	yes
orf19_771	348	1	345	98.8506	CTRG_04425	1	346	346	75	1	78.03	3e-163	569	yes
orf19_7002	395	1	395	99.7468	CTRG_02460	1	362	396	83	8	70.2	2e-159	556	no
orf19_2797	623	29	615	94.061	CTRG_04156	23	654	635	298	7	45.04	2e-147	517	no
orf19_2210	682	8	681	98.6804	CTRG_01711	8	702	726	327	21	43.53	2e-144	507	yes
orf19_4921	723	10	723	98.6169	CTRG_03307	26	697	719	373	16	40.89	3e-144	507	yes
orf19_4786	554	28	551	94.4043	CTRG_03496	32	560	530	261	2	49.43	2e-139	490	yes
orf19_2468	306	1	306	99.6732	CTRG_04828	1	306	306	81	0	73.53	1e-137	483	no
orf19_2208	1399	669	1399	52.1801	CTRG_01713	654	1345	774	220	26	55.43	4e-135	478	yes
orf19_2584	246	1	246	99.5935	CTRG_00886	548	793	246	30	0	87.8	4e-131	461	yes
orf19_1143	394	1	384	97.2081	CTRG_01052	1	436	438	135	7	56.39	5e-130	459	yes
orf19_4505	282	1	281	99.2908	CTRG_01595	68	348	281	70	0	75.09	5e-130	458	no
orf19_4768	531	9	531	98.3051	CTRG_03961	241	674	526	166	11	50.38	6e-128	452	yes
orf19_1219	400	9	386	94.25	CTRG_00005	7	366	378	133	6	60.05	2e-120	427	yes
orf19_5716	417	1	416	99.5204	CTRG_02113	1	393	416	189	3	49.04	1e-117	417	yes
orf19_1780	412	7	411	98.0583	CTRG_02090	3	385	405	166	9	53.58	1e-116	414	no
orf19_3924	379	2	378	99.2084	CTRG_05524	34	409	378	172	3	53.7	2e-116	413	no
orf19_5585	418	1	417	99.5215	CTRG_02113	1	393	417	200	2	46.28	1e-112	400	yes
orf19_6242	319	1	305	95.2978	CTRG_04215	1	320	323	89	11	65.94	8e-110	391	yes
orf19_2590	212	1	211	99.0566	CTRG_05853	1	211	211	28	0	86.73	1e-107	383	yes
orf19_6606	397	1	397	99.7481	CTRG_05908	1	336	397	129	8	52.14	4e-107	382	yes
orf19_3125	258	1	258	99.6124	CTRG_03768	1	259	259	79	1	69.11	4e-105	375	yes
orf19_6140	286	1	280	97.5524	CTRG_03059	1	280	280	111	0	60.36	7e-105	374	yes
orf19_5619	705	3	688	97.1631	CTRG_05211	1	732	742	440	12	31.81	2e-94	341	yes
orf19_5140	695	4	692	98.9928	CTRG_05211	2	721	725	453	10	31.86	2e-93	338	yes
orf19_7398	165	1	165	99.3939	CTRG_02253	97	261	165	0	0	100	1e-93	336	no
orf19_5842	261	1	251	95.7854	CTRG_01367	1	247	251	82	3	65.74	6e-93	335	yes
orf19_4549	711	10	704	97.609	CTRG_05211	8	725	736	430	13	33.56	7e-92	333	yes
orf19_5370	389	54	389	86.1183	CTRG_02023	545	908	370	151	13	48.38	9e-92	332	yes
orf19_5141	723	10	636	86.5837	CTRG_05211	8	640	643	393	8	34.84	5e-90	327	yes
orf19_931	694	10	648	91.9308	CTRG_05211	8	655	657	413	10	33.03	5e-90	327	yes
orf19_4916	489	11	486	97.137	CTRG_03307	254	692	481	243	12	39.71	2e-88	321	yes
orf19_3919	703	1	686	97.4395	CTRG_05211	1	693	703	451	7	32.01	2e-87	318	yes
orf19_4510	677	11	652	94.6824	CTRG_05211	7	671	671	417	10	32.64	3e-87	317	no
orf19_5138	757	4	751	98.679	CTRG_05211	2	733	766	476	12	31.07	3e-86	314	yes
orf19_4511	687	12	671	95.9243	CTRG_05211	8	681	688	429	11	31.54	8e-86	313	yes
orf19_6308	258	1	258	99.6124	CTRG_00531	455	681	258	64	2	63.18	5e-85	308	yes
orf19_3440	277	32	273	87.0036	CTRG_02837	21	259	242	99	1	57.85	4e-82	298	no
orf19_1326	688	10	677	96.9477	CTRG_05211	8	689	695	443	10	30.5	2e-81	298	yes
orf19_5177	676	9	665	97.0414	CTRG_05211	7	689	689	435	10	31.35	2e-81	298	yes
orf19_6353	692	9	670	95.5202	CTRG_05211	7	681	686	438	9	31.05	1e-80	295	yes
orf19_4996	298	30	296	89.2617	CTRG_03638	461	789	333	97	4	49.85	1e-78	288	no
orf19_996	617	9	594	94.8136	CTRG_05211	7	613	611	383	6	32.57	7e-77	283	yes
orf19_1330	606	7	602	98.1848	CTRG_05211	4	618	621	388	7	32.53	1e-76	282	yes
orf19_1002	630	8	600	93.9683	CTRG_05211	4	597	612	382	7	31.54	3e-75	277	yes
orf19_727	512	14	511	97.0703	CTRG_05102	6	507	596	180	20	37.58	2e-68	254	yes
orf19_5191	512	31	511	93.75	CTRG_05102	14	507	581	173	22	38.04	4e-68	253	yes
orf19_2663	584	7	565	95.5479	CTRG_05211	109	681	584	376	7	29.45	1e-67	252	yes
orf19_5042	212	1	204	95.7547	CTRG_00314	1	199	204	79	2	58.82	9e-68	251	yes
orf19_1234	512	31	511	93.75	CTRG_05102	14	507	579	176	20	38	4e-67	250	yes
orf19_6896	512	31	511	93.75	CTRG_05102	14	507	579	178	20	37.65	2e-66	248	yes
orf19_1005	602	13	589	95.6811	CTRG_05211	7	597	610	373	6	30.33	8e-66	246	no
orf19_1596	614	11	598	95.6026	CTRG_05211	82	683	615	393	11	29.59	3e-65	244	yes
orf19_1208	353	3	352	98.8669	CTRG_05102	78	507	448	149	15	40.85	1e-64	241	yes
orf19_5854_1	159	1	159	99.3711	CTRG_02609	1473	1638	166	45	1	68.67	3e-64	238	yes
orf19_2552	654	1	649	99.0826	CTRG_04916	326	916	666	379	21	29.28	2e-63	238	no
orf19_4217	192	1	139	71.875	CTRG_03197	16	154	139	24	0	82.73	1e-61	230	no
orf19_5564	232	1	221	94.8276	CTRG_02214	51	280	230	110	3	48.26	4e-60	225	yes
orf19_3364	152	1	152	99.3421	CTRG_00506	1	152	152	50	0	67.11	1e-59	223	yes
orf19_7014	140	1	140	99.2857	CTRG_04886	29	168	140	6	0	95.71	3e-58	218	no
orf19_3309	415	110	374	63.6145	CTRG_04422	53	328	276	163	1	36.96	3e-57	217	yes
orf19_156	493	1	486	98.3773	CTRG_05211	181	685	509	326	8	30.65	9e-54	206	yes
orf19_3878	390	23	366	87.9487	CTRG_05211	357	710	360	211	5	35.28	2e-48	187	yes
orf19_4263	387	33	386	91.2145	CTRG_06020	12	363	392	157	12	40.05	4e-47	183	yes
orf19_3263	150	1	132	87.3333	CTRG_00992	1	129	132	43	1	65.15	2e-46	179	no
orf19_4463	356	58	319	73.3146	CTRG_01767	3	231	264	117	9	41.67	1e-44	174	no
orf19_1530	173	18	170	87.8613	CTRG_01417	1	137	153	50	1	56.86	2e-43	169	no
orf19_3820	516	20	389	71.5116	CTRG_03397	38	414	379	265	4	27.18	1e-42	169	yes
orf19_7283	122	1	122	99.1803	CTRG_05963	11	125	122	34	1	66.39	4e-41	160	yes
orf19_5390	147	1	147	99.3197	CTRG_05718	543	703	161	49	3	60.87	9e-39	153	no
orf19_3877	299	5	299	98.3278	CTRG_05211	3	298	300	196	2	31.67	4e-38	153	yes
orf19_6641	285	9	280	95.0877	CTRG_05211	7	279	280	173	4	32.86	1e-33	138	yes
orf19_3074	219	1	111	50.2283	CTRG_05798	1	111	111	42	0	62.16	4e-32	132	yes
orf19_6704	225	1	218	96.4444	CTRG_05211	468	681	223	124	5	38.12	5e-31	129	yes
orf19_5508	236	1	218	91.9492	CTRG_05211	468	681	223	124	5	38.12	6e-31	129	yes
orf19_5700	169	1	111	65.0888	CTRG_05798	1	111	111	41	0	63.06	1e-30	127	yes
orf19_6337	176	1	112	63.0682	CTRG_05798	1	113	113	43	1	61.06	1e-28	120	yes
orf19_6191	169	1	111	65.0888	CTRG_05798	1	111	111	44	0	60.36	1e-28	120	yes
orf19_5467	169	1	111	65.0888	CTRG_05798	1	112	112	47	1	57.14	2e-28	119	yes
orf19_7127	175	1	118	66.8571	CTRG_05798	1	112	118	43	1	58.47	3e-28	119	yes
orf19_3201	210	91	206	54.7619	CTRG_06239	5	142	138	41	1	54.35	3e-27	116	yes
orf19_1925	176	1	112	63.0682	CTRG_05798	1	113	113	44	1	60.18	2e-26	113	yes
orf19_7266	104	3	101	94.2308	CTRG_03720	296	398	103	46	1	51.46	2e-26	111	yes
orf19_2553	355	100	355	71.831	CTRG_04916	17	260	263	153	9	31.94	2e-25	111	no
orf19_5225	125	22	125	82.4	CTRG_03523	1068	1155	105	28	3	56.19	2e-21	95.9	yes
orf19_6078_1	65	1	58	87.6923	CTRG_01161	99	156	58	9	0	84.48	2e-21	95.1	no
orf19_4508	215	3	210	96.2791	CTRG_05211	123	329	213	137	2	30.52	1e-19	91.3	yes
orf19_442	204	8	152	70.5882	CTRG_03197	10	153	148	75	4	44.59	8e-17	81.6	no
SC5314_nTAR2_35	110	9	105	87.2727	CTRG_05211	7	103	97	58	0	40.21	4e-17	80.9	yes
orf19_4509	106	9	105	90.566	CTRG_05211	7	103	100	54	2	40	9e-17	79.7	yes
orf19_757_1	57	1	51	87.7193	CTRG_04489	4	54	51	16	0	68.63	2e-16	78.6	yes
orf19_1707	105	16	105	84.7619	CTRG_02169	979	1061	90	37	2	51.11	6e-16	76.6	yes
orf19_7453	273	4	272	98.1685	CTRG_05700	559	755	273	106	13	31.87	2e-14	74.3	yes
orf19_1146	122	1	106	86.0656	CTRG_03473	1	101	109	52	2	42.2	2e-12	65.9	yes
orf19_1830	110	1	81	72.7273	CTRG_03296	1	76	82	40	3	42.68	1e-11	62.8	yes
orf19_7127_1	66	24	66	63.6364	CTRG_05798	288	340	53	9	1	64.15	1e-10	59.3	yes
orf19_7276_1	66	25	66	62.1212	CTRG_05798	289	340	52	9	1	63.46	2e-10	58.5	yes
orf19_3879	164	20	157	83.5366	CTRG_05211	137	279	143	97	1	28.67	1e-09	57.4	yes
orf19_1360_1	60	1	36	58.3333	CTRG_01981	1	36	36	4	0	88.89	2e-09	55.5	yes
Best hits in C. parapsilosis (86 genes)
Query	q._protein length	q._start	q._end	q._coverage [%]	Subject	s._start	s._end	alignment length [aa]	mismatch counts	gaps	Identicals [%]	E-Value	Bit score	expressed in this study
orf19_5079	1490	3	1480	99.1275	CPAR2_304370	8	1486	1497	542	9	61.32	0	1913	yes
orf19_2602	783	1	783	99.8723	CPAR2_800720	1	802	802	213	2	71.07	0	1194	yes
orf19_4380_1	867	23	865	97.1165	CPAR2_801940	26	852	844	259	7	67.18	0	1182	yes
orf19_313	570	2	569	99.4737	CPAR2_103200	39	607	569	129	1	77.15	0	931	yes
orf19_360	570	2	569	99.4737	CPAR2_103200	39	607	569	129	1	77.15	0	931	no
orf19_309	525	1	525	99.8095	CPAR2_209680	1	525	525	127	0	75.81	0	857	yes
orf19_1855	604	1	594	98.1788	CPAR2_203100	1	577	595	168	7	68.57	0	857	yes
orf19_857	552	1	549	99.2754	CPAR2_207100	1	548	549	190	1	65.21	0	734	yes
orf19_3208	546	17	546	96.8864	CPAR2_209680	10	525	530	168	5	65.66	0	728	no
orf19_4543	509	20	505	95.2849	CPAR2_106820	5	491	487	139	1	71.25	0	718	yes
orf19_1816	1155	4	864	74.4589	CPAR2_404800	6	873	871	414	6	50.98	0	674	yes
orf19_5290	447	1	447	99.7763	CPAR2_402120	429	898	470	117	2	70.21	0	661	no
orf19_6958	506	13	498	95.8498	CPAR2_103190	5	490	489	172	5	63.6	0	644	yes
orf19_1774	380	1	377	98.9474	CPAR2_110430	1	376	378	92	3	74.87	6e-173	601	yes
orf19_771	348	1	348	99.7126	CPAR2_105420	1	348	348	88	0	74.71	2e-157	549	yes
orf19_7002	395	8	395	97.9747	CPAR2_806990	16	412	401	148	8	58.85	3e-134	472	no
orf19_2468	306	1	306	99.6732	CPAR2_107570	1	304	307	87	2	70.36	3e-127	449	no
orf19_2797	623	36	617	93.2584	CPAR2_208630	72	680	619	312	12	42	1e-124	441	no
orf19_2584	246	1	246	99.5935	CPAR2_800720	557	802	246	55	0	77.64	3e-115	409	yes
orf19_2587	498	6	493	97.7912	CPAR2_213230	49	539	494	268	4	43.93	4e-115	409	no
orf19_4505	282	1	281	99.2908	CPAR2_103840	68	348	281	105	0	62.63	3e-108	385	no
orf19_6606	397	4	397	98.9924	CPAR2_201040	5	339	394	121	10	54.31	2e-102	367	yes
orf19_1219	400	8	387	94.75	CPAR2_800560	9	405	399	196	6	45.61	1e-99	358	yes
orf19_3924	379	2	375	98.4169	CPAR2_302730	34	405	375	200	4	45.6	1e-92	335	no
orf19_7398	165	1	165	99.3939	CPAR2_404870	97	261	165	6	0	96.36	2e-91	328	no
orf19_2210	682	337	681	50.4399	CPAR2_103650	218	553	350	169	8	46.29	1e-87	319	yes
orf19_1780	412	40	411	90.0485	CPAR2_407460	24	384	375	186	7	45.87	2e-87	317	no
orf19_3125	258	8	258	96.8992	CPAR2_501260	7	257	252	102	2	58.73	9e-85	307	yes
orf19_5716	417	4	416	98.801	CPAR2_102410	9	401	430	190	11	43.26	7e-84	305	yes
orf19_5585	418	4	417	98.8038	CPAR2_102410	9	401	431	193	9	42.46	5e-81	296	yes
orf19_5370	389	48	389	87.6607	CPAR2_404050	529	907	383	172	13	43.34	2e-80	293	yes
orf19_5842	261	1	250	95.4023	CPAR2_210690	1	248	252	106	3	55.56	2e-77	283	yes
orf19_1143	394	22	330	78.1726	CPAR2_800450	36	432	400	139	10	41.75	8e-69	255	yes
orf19_4996	298	5	285	93.9597	CPAR2_201430	395	660	296	118	7	44.93	5e-63	235	no
orf19_2552	654	1	643	98.1651	CPAR2_301360	325	909	658	382	17	28.57	1e-61	233	no
orf19_6140	286	4	280	96.5035	CPAR2_808120	7	279	277	158	3	41.52	3e-62	233	yes
orf19_6759	662	3	496	74.4713	CPAR2_809050	159	548	496	209	10	36.09	6e-61	230	yes
orf19_2946	503	24	502	95.0298	CPAR2_213230	73	553	489	312	7	32.52	1e-60	229	no
orf19_5854_1	159	1	159	99.3711	CPAR2_703390	1467	1645	179	45	1	63.69	3e-61	228	yes
orf19_3440	277	1	274	98.556	CPAR2_703260	1	269	274	156	2	41.24	4e-56	213	no
orf19_4263	387	2	295	75.7106	CPAR2_100670	91	479	390	138	15	39.74	1e-49	192	yes
orf19_3364	152	1	150	98.0263	CPAR2_403360	1	151	151	63	1	57.62	2e-49	189	yes
orf19_2591	433	7	423	96.0739	CPAR2_402700	14	422	431	263	15	30.63	3e-43	171	no
orf19_6896	512	17	472	88.8672	CPAR2_805650	18	485	511	239	21	34.05	5e-43	170	yes
orf19_6112	255	1	255	99.6078	CPAR2_200300	1	356	356	132	6	34.55	4e-43	169	yes
orf19_5191	512	17	472	88.8672	CPAR2_805650	18	485	510	241	22	33.92	2e-42	168	yes
orf19_7544	250	1	250	99.6	CPAR2_200300	1	356	356	125	7	35.11	1e-42	167	yes
orf19_4054	252	1	252	99.6032	CPAR2_200300	1	356	356	132	6	33.71	2e-41	164	yes
orf19_727	512	17	472	88.8672	CPAR2_805650	18	485	506	246	20	33.99	3e-41	164	yes
orf19_1234	512	17	472	88.8672	CPAR2_805650	18	485	506	253	19	32.61	1e-40	162	yes
orf19_2661	331	75	331	77.3414	CPAR2_200300	1	356	356	135	7	34.27	9e-41	162	yes
orf19_6242	319	6	302	92.79	CPAR2_206890	3	299	327	140	12	38.84	4e-40	159	yes
orf19_5564	232	57	222	71.1207	CPAR2_600280	104	274	171	81	3	49.71	6e-39	155	yes
orf19_5042	212	2	163	75.9434	CPAR2_403780	4	154	162	72	3	48.77	6e-35	141	yes
orf19_3200	201	3	201	98.5075	CPAR2_303590	4	201	207	105	3	41.06	1e-33	137	no
orf19_3074	219	1	111	50.2283	CPAR2_200300	1	111	111	51	0	54.05	5e-32	132	yes
orf19_5700	169	1	111	65.0888	CPAR2_200300	1	111	111	52	0	53.15	8e-30	124	yes
orf19_1208	353	3	313	87.8187	CPAR2_805650	147	485	356	178	12	32.58	9e-29	122	yes
orf19_4463	356	58	324	74.7191	CPAR2_201960	1	267	292	146	9	32.88	7e-29	122	no
orf19_5467	169	1	111	65.0888	CPAR2_200300	1	112	112	51	1	53.57	2e-28	119	yes
orf19_6191	169	1	111	65.0888	CPAR2_200300	1	111	111	55	0	50.45	6e-28	118	yes
orf19_7127	175	1	108	61.1429	CPAR2_200300	1	108	108	52	0	51.85	5e-28	118	yes
orf19_3263	150	2	141	92.6667	CPAR2_502800	5	143	140	78	1	43.57	1e-27	117	no
orf19_6337	176	1	112	63.0682	CPAR2_200300	1	113	113	54	1	51.33	1e-27	117	yes
orf19_2553	355	99	355	72.1127	CPAR2_301360	10	259	264	157	8	32.58	8e-26	112	no
orf19_1925	176	1	112	63.0682	CPAR2_200300	1	113	113	55	1	50.44	2e-25	110	yes
orf19_5390	147	1	147	99.3197	CPAR2_503900	576	757	187	66	7	40.64	2e-22	99	no
orf19_7283	122	15	122	87.7049	CPAR2_201190	18	112	108	43	2	48.15	3e-22	97.8	yes
orf19_3064_1	79	5	78	92.4051	CPAR2_108915	4	76	74	27	1	62.16	9e-22	95.9	yes
orf19_6078_1	65	1	58	87.6923	CPAR2_212890	99	156	58	12	0	79.31	1e-20	92.8	no
orf19_5225	125	1	124	98.4	CPAR2_700710	956	1064	125	53	4	44	5e-18	84.3	yes
orf19_1624_1	58	1	56	94.8276	CPAR2_405060	1	56	56	20	0	64.29	7e-17	79.7	no
orf19_1530	173	18	168	86.7052	CPAR2_212040	1	133	151	88	4	29.8	5e-14	72	no
orf19_4837_1	72	22	72	69.4444	CPAR2_804880	17	67	51	20	0	60.78	1e-13	68.9	yes
orf19_1707	105	20	105	80.9524	CPAR2_503780	1029	1114	89	46	3	41.57	5e-12	63.9	yes
orf19_4923_1	70	9	68	84.2857	CPAR2_801655	6	65	60	31	0	48.33	6e-12	63.2	yes
orf19_6852_1	62	1	62	98.3871	CPAR2_105360	1	57	62	22	2	56.45	8e-12	62.8	yes
orf19_3626_1	53	5	51	86.7925	CPAR2_406905	2	48	47	16	0	65.96	1e-11	62	no
orf19_1360_1	60	1	38	61.6667	CPAR2_806330	1	38	38	11	0	71.05	2e-11	62	yes
orf19_757_1	57	1	50	85.9649	CPAR2_105620	1	49	50	20	1	58	4e-11	60.5	yes
orf19_7276_1	66	15	66	77.2727	CPAR2_200300	292	356	65	18	2	52.31	1e-09	55.8	yes
orf19_7127_1	66	24	66	63.6364	CPAR2_200300	302	356	55	11	1	58.18	2e-09	55.5	yes
orf19_4418_1	58	1	52	87.931	CPAR2_501415	1	52	52	29	0	44.23	5e-08	50.4	yes
orf19_3201	210	87	198	52.8571	CPAR2_303600	89	221	135	68	2	31.11	2e-07	50.1	yes
orf19_6978	109	12	97	77.9817	CPAR2_405695	9	94	86	55	0	36.05	1e-07	49.3	yes
orf19_3878	390	23	246	57.1795	CPAR2_200010	283	534	266	141	11	25.94	7e-06	46.6	yes
Best hits in C. orthopsilosis (84 genes)
Query	q._protein length	q._start	q._end	q._coverage [%]	Subject	s._start	s._end	alignment length [aa]	mismatch counts	gaps	Identicals [%]	E-Value	Bit score	expressed in this study
orf19_5079	1490	1	1489	99.8658	CORT_0G00140	1	1477	1497	567	9	60.25	0	1893	yes
orf19_2602	783	23	783	97.0626	CORT_0A00800	42	802	761	197	0	74.11	0	1198	yes
orf19_4380_1	867	22	865	97.2318	CORT_0A01990	25	852	845	254	7	67.81	0	1174	yes
orf19_313	570	1	569	99.6491	CORT_0B04430	49	618	570	122	1	78.42	0	943	yes
orf19_360	570	1	569	99.6491	CORT_0B04430	49	618	570	122	1	78.42	0	943	no
orf19_1855	604	10	589	95.8609	CORT_0D03370	10	577	581	172	4	67.99	0	848	yes
orf19_309	525	1	525	99.8095	CORT_0A08950	1	525	525	130	0	75.24	0	843	yes
orf19_4543	509	1	505	99.0177	CORT_0B08050	1	506	506	155	1	69.17	0	731	yes
orf19_3208	546	1	546	99.8168	CORT_0A08950	1	525	546	174	7	64.29	0	728	no
orf19_857	552	1	551	99.6377	CORT_0A06450	1	548	551	184	2	66.06	0	727	yes
orf19_5290	447	1	447	99.7763	CORT_0E02170	251	717	467	112	3	71.73	0	662	no
orf19_6958	506	14	498	95.6522	CORT_0B04420	6	490	488	176	5	62.7	0	629	yes
orf19_1774	380	1	377	98.9474	CORT_0D03560	1	376	378	99	3	73.02	5e-169	588	yes
orf19_1816	1155	1	726	62.7706	CORT_0C04220	1	733	737	361	6	48.98	3e-164	574	yes
orf19_771	348	1	348	99.7126	CORT_0B06640	1	348	348	89	0	74.43	3e-158	552	yes
orf19_2468	306	1	306	99.6732	CORT_0B08770	1	303	308	77	2	72.73	4e-133	468	no
orf19_7002	395	8	395	97.9747	CORT_0C02180	13	412	403	149	8	58.56	5e-131	462	no
orf19_2797	623	36	613	92.6164	CORT_0A07910	73	677	614	312	10	41.86	2e-125	444	no
orf19_2584	246	1	246	99.5935	CORT_0A00800	557	802	246	56	0	77.24	1e-115	410	yes
orf19_2587	498	64	493	86.1446	CORT_0E01630	1	431	434	233	4	44.7	5e-110	392	no
orf19_4505	282	1	281	99.2908	CORT_0B05040	68	348	281	104	0	62.99	7e-108	384	no
orf19_6606	397	4	397	98.9924	CORT_0D01090	7	341	394	127	12	52.79	2e-105	377	yes
orf19_1780	412	38	411	90.534	CORT_0C06810	22	384	377	183	8	46.95	1e-97	351	no
orf19_1219	400	2	387	96.25	CORT_0A00640	3	405	405	203	5	44.69	2e-97	350	yes
orf19_3924	379	2	375	98.4169	CORT_0E04910	34	405	375	199	4	45.87	4e-93	336	no
orf19_7398	165	1	165	99.3939	CORT_0C04290	97	261	165	6	0	96.36	2e-91	328	no
orf19_2210	682	331	681	51.3196	CORT_0B04850	232	573	357	170	9	46.5	2e-87	318	yes
orf19_3125	258	8	258	96.8992	CORT_0B01420	7	257	252	102	2	58.73	1e-84	307	yes
orf19_5370	389	50	389	87.1465	CORT_0C03490	535	906	373	178	8	43.16	5e-82	299	yes
orf19_5585	418	2	417	99.2823	CORT_0B03820	7	396	424	204	8	41.98	2e-79	290	yes
orf19_5716	417	2	416	99.2806	CORT_0B03820	7	396	423	208	6	41.13	1e-78	288	yes
orf19_5842	261	1	250	95.4023	CORT_0A10110	1	248	252	103	3	56.75	2e-76	280	yes
orf19_4996	298	31	295	88.5906	CORT_0D01480	385	629	275	93	6	51.64	1e-70	260	no
orf19_1143	394	4	330	82.7411	CORT_0A00540	22	407	396	152	11	41.67	5e-69	256	yes
orf19_2552	654	1	643	98.1651	CORT_0H01360	325	909	658	382	17	28.57	3e-63	238	no
orf19_2946	503	19	487	93.0417	CORT_0A13240	38	500	479	296	11	32.78	1e-61	231	no
orf19_5854_1	159	1	159	99.3711	CORT_0B04390	1466	1637	172	45	1	66.28	7e-62	230	yes
orf19_6140	286	4	280	96.5035	CORT_0C01030	7	279	278	154	4	42.45	5e-61	229	yes
orf19_3440	277	42	264	80.1444	CORT_0F02840	39	263	225	118	1	46.67	1e-55	210	no
orf19_3364	152	1	150	98.0263	CORT_0E03380	1	151	151	60	1	59.6	3e-50	191	yes
orf19_4263	387	37	295	66.6667	CORT_0F00790	134	471	338	124	10	39.94	4e-47	183	yes
orf19_2591	433	9	423	95.612	CORT_0E02750	17	423	429	260	15	31	6e-43	169	no
orf19_6896	512	28	471	86.5234	CORT_0H01980	25	487	500	240	20	33.4	4e-41	164	yes
orf19_6112	255	1	255	99.6078	CORT_0D00380	1	354	354	130	7	35.31	3e-41	163	yes
orf19_5191	512	28	471	86.5234	CORT_0H01980	25	487	507	236	19	32.35	6e-40	160	yes
orf19_727	512	28	471	86.5234	CORT_0H01980	25	487	508	232	20	32.87	4e-40	160	yes
orf19_6242	319	6	305	93.7304	CORT_0A06240	3	306	326	147	12	40.18	6e-40	159	yes
orf19_1234	512	28	471	86.5234	CORT_0H01980	25	487	497	247	18	32.8	5e-39	157	yes
orf19_5564	232	55	219	70.6897	CORT_0H02510	106	276	171	81	3	49.12	8e-39	154	yes
orf19_7544	250	1	250	99.6	CORT_0D00380	1	354	354	131	8	33.62	3e-37	149	yes
orf19_3200	201	3	201	98.5075	CORT_0E05740	4	199	205	99	7	44.39	2e-34	139	no
orf19_5042	212	2	185	86.3208	CORT_0E03780	3	174	184	86	4	46.74	2e-33	136	yes
orf19_3074	219	1	111	50.2283	CORT_0D00380	1	111	111	51	0	54.05	2e-32	133	yes
orf19_5700	169	1	111	65.0888	CORT_0D00380	1	111	111	52	0	53.15	3e-30	125	yes
orf19_5467	169	1	111	65.0888	CORT_0D00380	1	112	112	51	1	53.57	1e-28	120	yes
orf19_1208	353	3	312	87.5354	CORT_0H01980	147	487	359	176	13	32.31	5e-28	119	yes
orf19_7127	175	1	118	66.8571	CORT_0D00380	1	112	118	52	1	50.85	3e-28	119	yes
orf19_6191	169	1	111	65.0888	CORT_0D00380	1	111	111	55	0	50.45	3e-28	119	yes
orf19_6337	176	1	112	63.0682	CORT_0D00380	1	113	113	54	1	51.33	6e-28	118	yes
orf19_3263	150	8	132	82.6667	CORT_0G03540	13	137	126	65	2	46.83	4e-26	111	no
orf19_1925	176	1	112	63.0682	CORT_0D00380	1	113	113	55	1	50.44	7e-26	111	yes
orf19_4463	356	58	317	72.7528	CORT_0D05640	1	238	266	152	7	30.08	1e-24	108	no
orf19_2553	355	99	355	72.1127	CORT_0H01360	10	259	265	158	10	31.7	1e-24	108	no
orf19_7283	122	3	122	97.541	CORT_0D01240	8	112	120	47	3	48.33	2e-22	99	yes
orf19_3064_1	79	5	79	93.6709	CORT_0B10020	4	77	75	30	1	58.67	3e-22	97.8	yes
orf19_5390	147	1	147	99.3197	CORT_0D07370	566	732	168	75	6	42.26	4e-21	95.1	no
orf19_6078_1	65	1	58	87.6923	CORT_0A12190	99	156	58	14	0	75.86	4e-20	90.9	no
orf19_5225	125	1	124	98.4	CORT_0G00870	958	1065	124	52	4	45.16	4e-19	87.8	yes
orf19_1624_1	58	1	56	94.8276	CORT_0C04470	37	92	56	22	0	60.71	5e-16	77	no
orf19_1530	173	17	166	86.1272	CORT_0A11380	1	134	150	86	4	32	1e-13	70.9	no
orf19_4923_1	70	1	68	95.7143	CORT_0A01725	4	70	68	33	1	50	9e-13	66.2	yes
orf19_757_1	57	1	50	85.9649	CORT_0B06840	1	49	50	18	1	62	5e-12	63.5	yes
orf19_1360_1	60	1	38	61.6667	CORT_0C02810	1	38	38	10	0	73.68	9e-12	62.8	yes
orf19_4837_1	72	5	71	91.6667	CORT_0A04880	4	69	67	32	1	50.75	2e-11	61.6	yes
orf19_3626_1	53	5	51	86.7925	CORT_0C06265	3	49	47	17	0	63.83	4e-11	60.5	no
orf19_6852_1	62	1	62	98.3871	CORT_0B06570	1	57	62	23	2	54.84	7e-11	59.7	yes
orf19_2663	584	194	493	51.1986	CORT_0G04060	402	714	338	190	15	25.15	7e-09	57	yes
orf19_7127_1	66	24	66	63.6364	CORT_0D00380	300	354	55	8	2	63.64	6e-10	56.6	yes
orf19_6978	109	11	99	80.7339	CORT_0C05105	10	98	89	52	0	41.57	1e-09	55.8	yes
orf19_7276_1	66	25	66	62.1212	CORT_0D00380	301	354	54	11	1	57.41	3e-09	54.3	yes
orf19_4418_1	58	1	52	87.931	CORT_0B01560	1	52	52	30	0	42.31	8e-08	49.7	yes
orf19_1707	105	16	105	84.7619	CORT_0D07250	963	1049	93	47	4	39.78	8e-08	49.7	yes
orf19_3878	390	20	246	57.9487	CORT_0F00110	270	525	265	145	10	27.55	3e-06	47.8	yes
orf19_2633_1	64	1	63	96.875	CORT_0B03430	1	65	66	35	2	40.91	7e-06	43.1	yes
Best hits in C. lusitaniae (70 genes)
Query	q._protein length	q._start	q._end	q._coverage [%]	Subject	s._start	s._end	alignment length [aa]	mismatch counts	gaps	Identicals [%]	E-Value	Bit score	expressed in this study
orf19_5079	1490	1	1485	99.5973	CLUG_03537	1	1481	1495	511	8	64.21	0	2004	yes
orf19_2602	783	1	783	99.8723	CLUG_01594	64	836	785	247	6	66.75	0	1082	yes
orf19_1664	866	1	866	99.8845	CLUG_02120	1	837	868	353	11	55.53	0	995	yes
orf19_313	570	5	567	98.5965	CLUG_04321	41	602	564	176	3	68.26	0	782	yes
orf19_360	570	5	567	98.5965	CLUG_04321	41	602	564	176	3	68.26	0	782	no
orf19_4380_1	867	20	864	97.3472	CLUG_02342	25	862	862	410	15	47.68	0	760	yes
orf19_1855	604	1	604	99.8344	CLUG_00487	1	578	604	220	5	59.27	0	748	yes
orf19_4543	509	5	508	98.8212	CLUG_00095	6	502	504	165	2	65.87	0	698	yes
orf19_309	525	6	525	98.8571	CLUG_00417	3	521	523	206	6	59.27	1e-176	614	yes
orf19_857	552	1	549	99.2754	CLUG_03373	1	546	550	277	3	48.73	1e-168	587	yes
orf19_3208	546	14	546	97.4359	CLUG_00417	3	521	535	230	6	53.64	8e-166	578	no
orf19_1774	380	1	377	98.9474	CLUG_04004	1	375	378	116	3	68.25	1e-153	536	yes
orf19_1274	563	1	500	88.6323	CLUG_01019	437	909	506	194	6	53.95	6e-151	528	no
orf19_6958	506	14	500	96.0474	CLUG_04325	5	488	491	226	7	51.73	9e-146	511	yes
orf19_2587	498	3	492	98.1928	CLUG_00322	33	529	499	269	5	43.89	3e-121	429	no
orf19_7002	395	13	395	96.7089	CLUG_00938	12	370	383	145	7	55.87	2e-117	416	no
orf19_2584	246	1	246	99.5935	CLUG_01594	593	836	246	71	2	70.33	3e-100	358	yes
orf19_7398	165	1	165	99.3939	CLUG_00064	125	289	165	5	0	96.97	9e-92	330	no
orf19_2468	306	1	306	99.6732	CLUG_05543	49	342	307	137	5	50.81	9e-90	324	no
orf19_6606	397	7	397	98.2368	CLUG_00774	4	329	391	149	10	45.27	6e-89	322	yes
orf19_6759	662	3	505	75.8308	CLUG_00219	230	708	520	261	15	38.65	6e-83	303	yes
orf19_4505	282	1	281	99.2908	CLUG_05099	65	346	282	134	1	52.13	2e-82	300	no
orf19_2797	623	98	609	82.0225	CLUG_02579	9	547	554	303	14	35.02	1e-81	298	no
orf19_442	204	1	179	87.2549	CLUG_03378	77	255	179	35	0	80.45	7e-77	280	no
orf19_5370	389	47	389	87.9177	CLUG_04860	591	1023	433	192	12	34.87	1e-69	258	yes
orf19_3440	277	15	271	92.4188	CLUG_00038	8	265	260	125	4	50	4e-69	255	no
orf19_1219	400	9	394	96.25	CLUG_03989	13	435	430	223	11	36.28	3e-66	246	yes
orf19_1143	394	2	381	96.1929	CLUG_02645	1	411	413	224	10	37.29	6e-65	242	yes
orf19_2552	654	1	643	98.1651	CLUG_01112	328	912	662	367	20	30.06	3e-64	241	no
orf19_3924	379	2	375	98.4169	CLUG_05484	87	466	382	238	6	35.08	6e-64	239	no
orf19_5842	261	3	250	94.636	CLUG_05537	2	242	249	117	5	49.4	3e-62	233	yes
orf19_2946	503	7	502	98.4095	CLUG_00322	44	536	506	332	7	29.84	2e-58	221	no
orf19_5854_1	159	1	159	99.3711	CLUG_01766	214	381	168	57	1	60.71	1e-58	219	yes
orf19_2208	1399	5	813	57.7555	CLUG_03742	1	733	858	427	24	29.95	1e-44	177	yes
orf19_6140	286	33	280	86.3636	CLUG_02348	35	280	248	158	2	35.48	1e-44	174	yes
orf19_7014	140	1	114	80.7143	CLUG_04274	29	142	114	12	0	89.47	5e-43	167	no
orf19_5716	417	74	404	79.1367	CLUG_00903	33	383	362	198	9	33.7	6e-42	166	yes
orf19_5585	418	75	404	78.7081	CLUG_00903	33	382	361	197	9	33.8	5e-42	166	yes
orf19_2591	433	1	423	97.4596	CLUG_00267	1	415	437	271	14	29.75	6e-41	162	no
orf19_5451	126	5	124	94.4444	CLUG_00887	1	120	120	37	0	69.17	8e-41	159	yes
orf19_5649	179	3	147	80.4469	CLUG_00275	77	221	145	53	0	63.45	8e-40	157	no
orf19_3263	150	7	141	89.3333	CLUG_00653	2	132	135	64	1	49.63	5e-33	134	no
orf19_5564	232	57	222	71.1207	CLUG_01460	141	299	168	82	4	44.64	8e-33	134	yes
orf19_2210	682	280	681	58.7977	CLUG_03740	8	358	425	208	18	28.24	1e-31	132	yes
orf19_1234	512	34	471	85.3516	CLUG_00525	30	509	505	266	19	29.11	1e-28	122	yes
orf19_6896	512	34	471	85.3516	CLUG_00525	30	509	508	258	21	29.92	1e-28	122	yes
orf19_1780	412	114	411	72.0874	CLUG_02674	80	391	318	207	9	26.73	8e-29	122	no
orf19_7070	156	55	155	64.1026	CLUG_00410	1	100	101	35	1	64.36	3e-29	121	no
orf19_727	512	34	471	85.3516	CLUG_00525	30	509	506	263	19	29.45	4e-27	117	yes
orf19_6112	255	4	254	98.0392	CLUG_03477	2	262	271	137	6	38.38	1e-26	114	yes
orf19_5191	512	34	471	85.3516	CLUG_00525	30	509	512	254	22	29.69	2e-25	112	yes
orf19_6834_10	89	3	78	84.2697	CLUG_02301	33	108	76	19	0	75	1e-26	112	no
orf19_4054	252	4	251	98.0159	CLUG_03477	2	262	269	140	6	37.17	4e-25	109	yes
orf19_7544	250	4	249	98	CLUG_03477	2	262	268	140	6	36.94	1e-24	107	yes
orf19_2553	355	114	355	67.8873	CLUG_01112	23	262	252	155	8	29.76	1e-22	102	no
orf19_5467	169	4	92	52.071	CLUG_03477	2	90	89	44	0	50.56	7e-23	101	yes
orf19_6191	169	4	92	52.071	CLUG_03477	2	90	89	43	0	51.69	5e-23	101	yes
orf19_5700	169	4	92	52.071	CLUG_03477	2	90	89	43	0	51.69	5e-23	101	yes
orf19_7127	175	4	92	50.2857	CLUG_03477	2	90	89	44	0	50.56	6e-23	101	yes
orf19_6337	176	4	92	50	CLUG_03477	2	90	89	44	0	50.56	2e-22	100	yes
orf19_4263	387	18	293	71.0594	CLUG_01904	70	369	316	169	13	28.8	1e-21	99	yes
orf19_6308	258	25	231	79.845	CLUG_03193	374	554	222	97	5	31.08	2e-21	97.1	yes
orf19_6078_1	65	1	58	87.6923	CLUG_04376	125	182	58	12	0	79.31	7e-21	93.2	no
orf19_1925	176	4	92	50	CLUG_03477	2	90	89	45	0	49.44	3e-20	92.4	yes
orf19_5390	147	5	135	88.4354	CLUG_01333	545	654	135	43	6	46.67	3e-19	88.6	no
orf19_4217	192	1	184	95.3125	CLUG_02837	1	181	185	101	4	42.7	9e-18	84.3	no
orf19_1208	353	77	312	66.5722	CLUG_00525	217	509	301	144	13	27.91	9e-17	82.4	yes
orf19_5042	212	1	132	61.7925	CLUG_03866	1	136	137	85	3	33.58	4e-15	75.9	yes
orf19_4510	677	226	607	56.2777	CLUG_02421	195	539	408	212	20	26.23	3e-08	55.5	no
orf19_7283	122	24	122	80.3279	CLUG_01100	70	189	124	47	5	38.71	4e-08	51.2	yes
Best hits in L. elongisporus (69 genes)
Query	q._protein length	q._start	q._end	q._coverage [%]	Subject	s._start	s._end	alignment length [aa]	mismatch counts	gaps	Identicals [%]	E-Value	Bit score	expressed in this study
orf19_5079	1490	3	1489	99.7315	LELG_02875	11	1505	1509	562	10	60.37	0	1893	yes
orf19_2602	783	1	783	99.8723	LELG_00065	1	804	804	204	4	72.01	0	1202	yes
orf19_4380_1	867	8	865	98.8466	LELG_00286	17	861	861	282	8	65.04	0	1153	yes
orf19_313	570	2	565	98.7719	LELG_04144	38	602	565	133	1	76.28	0	919	yes
orf19_360	570	2	565	98.7719	LELG_04144	38	602	565	133	1	76.28	0	919	no
orf19_1855	604	7	590	96.5232	LELG_03422	8	586	586	151	3	72.7	0	880	yes
orf19_309	525	1	525	99.8095	LELG_00174	1	523	525	135	1	73.9	0	833	yes
orf19_4543	509	1	507	99.4106	LELG_01584	15	529	516	135	3	71.9	0	767	yes
orf19_857	552	1	551	99.6377	LELG_00577	1	549	551	189	2	65.34	0	748	yes
orf19_3208	546	8	546	98.5348	LELG_00174	3	523	539	179	6	63.45	0	715	no
orf19_5290	447	1	447	99.7763	LELG_04437	358	820	463	124	2	69.76	0	646	no
orf19_6958	506	11	498	96.2451	LELG_02040	8	499	496	175	9	62.3	8e-176	611	yes
orf19_1774	380	1	380	99.7368	LELG_03473	1	379	381	101	3	72.7	1e-171	597	yes
orf19_771	348	1	344	98.5632	LELG_01806	1	346	346	116	1	65.9	2e-136	479	yes
orf19_2468	306	1	306	99.6732	LELG_01712	1	305	308	87	2	70.13	7e-130	457	no
orf19_7002	395	6	395	98.481	LELG_02794	7	434	443	136	10	53.95	7e-127	448	no
orf19_2797	623	29	615	94.061	LELG_00838	125	760	646	315	14	40.56	2e-118	421	no
orf19_2587	498	1	494	98.996	LELG_01218	46	543	504	277	8	41.87	8e-118	418	no
orf19_4505	282	1	281	99.2908	LELG_01971	68	348	281	94	0	66.55	7e-116	411	no
orf19_2584	246	1	246	99.5935	LELG_00065	559	804	246	56	0	77.24	1e-114	407	yes
orf19_1780	412	34	411	91.5049	LELG_02361	18	385	380	164	7	53.16	7e-111	395	no
orf19_6606	397	4	397	98.9924	LELG_05315	26	377	396	155	11	49.24	2e-97	350	yes
orf19_3924	379	2	375	98.4169	LELG_03908	34	408	376	201	3	45.74	3e-97	350	no
orf19_1219	400	6	346	85	LELG_00047	4	368	369	155	7	49.32	2e-96	347	yes
orf19_7398	165	1	165	99.3939	LELG_02728	97	261	165	4	0	97.58	3e-92	331	no
orf19_5716	417	7	416	98.0815	LELG_02104	12	402	422	187	12	45.5	3e-90	327	yes
orf19_4786	554	39	546	91.5162	LELG_03500	76	646	574	282	8	38.85	4e-85	310	yes
orf19_5585	418	2	417	99.2823	LELG_02104	7	402	426	206	11	42.25	1e-82	301	yes
orf19_4768	531	10	531	98.1168	LELG_00889	385	867	542	270	14	35.61	1e-80	295	yes
orf19_2210	682	330	679	51.173	LELG_01989	330	713	393	184	9	39.95	1e-75	279	yes
orf19_3125	258	8	258	96.8992	LELG_05734	7	268	262	113	3	52.67	1e-73	271	yes
orf19_5842	261	1	250	95.4023	LELG_00730	1	255	257	107	4	54.86	5e-74	271	yes
orf19_5370	389	53	389	86.3753	LELG_02615	594	960	369	186	9	40.38	1e-73	271	yes
orf19_1143	394	3	381	95.9391	LELG_00037	24	454	438	199	15	39.5	3e-68	253	yes
orf19_6759	662	16	491	71.7523	LELG_03051	299	717	494	223	11	36.03	3e-67	251	yes
orf19_2552	654	1	648	98.9297	LELG_05551	325	911	668	371	21	29.34	4e-65	244	no
orf19_5854_1	159	1	159	99.3711	LELG_02039	814	1006	193	41	2	61.14	1e-61	229	yes
orf19_2946	503	8	494	96.6203	LELG_01218	61	541	495	325	5	29.9	9e-61	229	no
orf19_4996	298	9	295	95.9732	LELG_03564	83	352	306	113	8	45.1	2e-60	227	no
orf19_6140	286	3	280	96.8531	LELG_02505	5	284	283	155	4	42.4	5e-60	225	yes
orf19_3440	277	18	264	88.8087	LELG_00572	5	254	250	143	2	41.6	1e-55	211	no
orf19_5564	232	54	219	71.1207	LELG_04944	147	314	168	82	2	50	5e-43	169	yes
orf19_3364	152	1	152	99.3421	LELG_04483	1	196	196	67	1	43.37	2e-40	159	yes
orf19_2591	433	9	423	95.612	LELG_04331	15	425	434	269	15	28.34	5e-39	157	no
orf19_6242	319	5	308	94.9843	LELG_00603	2	290	331	142	13	36.25	5e-34	139	yes
orf19_5042	212	3	203	94.3396	LELG_04538	4	206	204	125	2	36.76	1e-32	134	yes
orf19_3074	219	1	114	51.5982	LELG_05258	1	109	114	52	1	50	5e-29	122	yes
orf19_5700	169	1	114	66.8639	LELG_05258	1	109	114	51	1	50.88	9e-28	117	yes
orf19_6191	169	1	114	66.8639	LELG_05258	1	109	114	52	1	50	5e-27	115	yes
orf19_2553	355	90	355	74.6479	LELG_05551	2	259	281	157	9	30.6	3e-26	114	no
orf19_7127	175	1	114	64.5714	LELG_05258	1	109	114	54	1	48.25	2e-26	112	yes
orf19_5467	169	1	107	62.7219	LELG_05258	1	109	109	52	2	50.46	1e-25	110	yes
orf19_6337	176	1	107	60.2273	LELG_05258	1	109	109	53	1	49.54	1e-25	110	yes
orf19_3263	150	26	141	76.6667	LELG_01910	33	145	116	59	1	46.55	2e-25	109	no
orf19_5225	125	1	124	98.4	LELG_03613	999	1121	124	58	1	52.42	1e-23	102	yes
orf19_1925	176	1	107	60.2273	LELG_05258	1	109	109	54	1	48.62	3e-23	102	yes
orf19_6078_1	65	1	58	87.6923	LELG_01247	99	156	58	13	0	77.59	2e-20	91.3	no
orf19_6896	512	206	471	51.7578	LELG_05011	302	627	328	177	11	26.52	2e-18	89	yes
orf19_727	512	206	471	51.7578	LELG_05011	302	627	330	171	11	27.58	4e-18	87.8	yes
orf19_1234	512	162	471	60.3516	LELG_05011	270	627	372	200	12	25.81	5e-18	87.4	yes
orf19_5191	512	162	471	60.3516	LELG_05011	270	627	374	195	14	26.47	2e-17	85.1	yes
orf19_1208	353	3	312	87.5354	LELG_05011	270	627	373	199	14	25.74	2e-17	84.7	yes
orf19_5390	147	11	147	92.517	LELG_02201	616	850	239	56	9	32.22	4e-17	81.6	no
orf19_6079	299	52	289	79.2642	LELG_02343	59	274	243	150	7	25.1	1e-12	68.2	no
orf19_3522	101	50	101	50.495	LELG_05427	268	319	52	26	0	50	2e-11	61.6	no
orf19_1530	173	55	166	64.1618	LELG_01110	39	149	117	67	2	33.33	1e-09	57.8	no
orf19_7127_1	66	24	64	60.6061	LELG_05258	385	437	53	8	2	62.26	1e-08	52.4	yes
orf19_7276_1	66	25	64	59.0909	LELG_05258	386	437	52	10	1	57.69	2e-08	51.6	yes
orf19_1707	105	25	105	76.1905	LELG_02186	1049	1131	83	48	1	39.76	4e-08	50.4	yes
Best hits in D. hansenii (75 genes)
Query	q._protein length	q._start	q._end	q._coverage [%]	Subject	s._start	s._end	alignment length [aa]	mismatch counts	gaps	Identicals [%]	E-Value	Bit score	expressed in this study
orf19_5079	1490	5	1480	98.9933	DEHA2G14894g	9	1476	1479	465	3	67.61	0	2134	yes
orf19_2602	783	1	783	99.8723	DEHA2C16808g	1	776	784	234	4	69.01	0	1139	yes
orf19_1664	866	5	866	99.4226	DEHA2B07458g	71	904	864	289	10	62.85	0	1095	yes
orf19_4380_1	867	17	867	98.0392	DEHA2F20108g	4	859	877	360	15	53.59	0	901	yes
orf19_313	570	2	569	99.4737	DEHA2G08426g	30	593	569	145	5	73.46	0	847	yes
orf19_360	570	2	569	99.4737	DEHA2G08426g	30	593	569	145	5	73.46	0	847	no
orf19_1855	604	1	596	98.5099	DEHA2E18920g	1	576	601	209	7	60.23	0	741	yes
orf19_4543	509	3	508	99.2141	DEHA2B06556g	15	520	506	152	0	69.96	0	719	yes
orf19_309	525	23	525	95.619	DEHA2C12276g	20	519	506	159	6	66.8	0	711	yes
orf19_3208	546	38	546	93.0403	DEHA2G24926g	24	519	510	174	6	62.94	0	670	no
orf19_857	552	1	549	99.2754	DEHA2E07546g	1	546	550	247	3	54.18	0	649	yes
orf19_2591	433	8	430	97.4596	DEHA2G24750g	5	427	423	142	0	66.43	2e-175	609	no
orf19_1274	563	1	501	88.8099	DEHA2E02288g	382	869	513	183	11	57.12	2e-160	560	no
orf19_1774	380	1	380	99.7368	DEHA2G19360g	1	378	381	111	3	69.82	5e-157	548	yes
orf19_6958	506	9	497	96.4427	DEHA2G08448g	8	491	493	218	8	53.14	3e-154	540	yes
orf19_2587	498	5	484	96.1847	DEHA2G24794g	9	484	481	221	4	52.81	1e-150	527	no
orf19_771	348	5	347	98.2759	DEHA2D13244g	1	344	344	97	1	71.51	1e-148	520	yes
orf19_2584	246	1	246	99.5935	DEHA2C16808g	532	776	246	53	1	78.05	9e-116	410	yes
orf19_2468	306	1	306	99.6732	DEHA2E06974g	1	294	307	103	3	61.89	1e-111	397	no
orf19_6759	662	21	510	73.8671	DEHA2F02904g	779	1323	567	221	14	43.56	9e-111	395	yes
orf19_2797	623	36	382	55.5377	DEHA2F25828g	40	391	353	162	3	52.12	3e-106	380	no
orf19_6606	397	1	397	99.7481	DEHA2E02420g	1	338	397	133	12	51.64	5e-99	355	yes
orf19_4984	518	36	483	86.2934	DEHA2F16632g	8	466	472	240	13	41.31	6e-94	339	yes
orf19_3924	379	2	375	98.4169	DEHA2F11990g	34	417	384	204	6	44.27	2e-90	327	no
orf19_7398	165	1	165	99.3939	DEHA2C14322g	97	261	165	7	0	95.76	1e-90	326	no
orf19_4505	282	1	281	99.2908	DEHA2D00748g	71	350	281	119	1	57.3	2e-89	323	no
orf19_1143	394	1	386	97.7157	DEHA2D18348g	1	406	411	191	10	46.23	5e-87	316	yes
orf19_1219	400	9	359	87.5	DEHA2E18480g	15	414	406	162	10	45.07	4e-86	313	yes
orf19_2210	682	335	679	50.4399	DEHA2C08250g	180	528	362	168	7	45.3	3e-84	308	yes
orf19_4768	531	13	531	97.5518	DEHA2A02728g	246	711	532	264	13	35.53	3e-76	280	yes
orf19_5370	389	84	389	78.4062	DEHA2F06380g	640	1016	377	160	9	38.73	1e-71	264	yes
orf19_2590	212	1	208	97.6415	DEHA2G24772g	22	230	210	77	2	61.9	3e-70	259	yes
orf19_3440	277	26	268	87.3646	DEHA2C15180g	15	257	245	112	4	52.65	3e-69	256	no
orf19_5842	261	1	251	95.7854	DEHA2E07128g	1	254	259	112	4	51.74	5e-69	255	yes
orf19_6308	258	1	256	98.8372	DEHA2G22594g	468	696	261	94	3	49.81	2e-66	246	yes
orf19_2552	654	1	648	98.9297	DEHA2F13464g	328	920	674	362	21	30.42	7e-64	239	no
orf19_1780	412	43	411	89.3204	DEHA2D02068g	124	493	382	211	13	38.22	2e-63	237	no
orf19_2946	503	16	503	96.8191	DEHA2D04246g	37	528	508	312	9	31.5	3e-59	224	no
orf19_5854_1	159	1	159	99.3711	DEHA2D12056g	1463	1632	170	57	1	60	9e-59	220	yes
orf19_5585	418	1	418	99.7608	DEHA2A03256g	1	429	457	234	16	34.14	5e-53	203	yes
orf19_7002	395	8	395	97.9747	DEHA2E00110g	4	359	391	223	10	33.25	2e-52	201	no
orf19_6140	286	31	280	87.0629	DEHA2C06292g	106	356	252	149	2	39.68	2e-50	194	yes
orf19_5716	417	12	417	97.1223	DEHA2A03256g	11	429	445	234	13	32.81	6e-50	192	yes
orf19_6242	319	5	304	93.7304	DEHA2G21208g	2	365	365	155	17	39.45	1e-47	184	yes
orf19_1234	512	12	471	89.6484	DEHA2A04664g	8	558	567	280	20	28.92	1e-43	172	yes
orf19_4263	387	64	386	83.2041	DEHA2G24464g	196	499	339	158	8	38.35	6e-44	172	yes
orf19_6896	512	6	471	90.8203	DEHA2A04664g	5	558	570	286	19	28.77	3e-43	171	yes
orf19_5191	512	12	471	89.6484	DEHA2A04664g	8	558	568	278	20	29.05	6e-43	170	yes
orf19_727	512	14	471	89.2578	DEHA2A04664g	10	558	566	281	20	28.27	1e-41	165	yes
orf19_5564	232	54	219	71.1207	DEHA2E01870g	129	298	170	90	3	44.71	1e-36	147	yes
orf19_6112	255	4	254	98.0392	DEHA2A14036g	2	293	299	122	9	40.8	2e-35	144	yes
orf19_4054	252	4	251	98.0159	DEHA2A14036g	2	293	296	131	8	38.18	1e-34	141	yes
orf19_7544	250	4	249	98	DEHA2A14036g	2	293	298	122	10	39.6	1e-34	141	yes
orf19_3125	258	4	258	98.4496	DEHA2G13090g	6	285	281	156	7	34.88	1e-34	140	yes
orf19_2661	331	78	330	76.1329	DEHA2A14036g	2	293	292	138	9	39.38	2e-33	137	yes
orf19_1208	353	1	312	88.102	DEHA2A04664g	189	558	379	192	12	29.29	9e-33	135	yes
orf19_3263	150	6	132	84	DEHA2G03564g	3	129	127	64	0	49.61	9e-33	133	no
orf19_362	225	4	224	97.7778	DEHA2A14036g	2	293	297	110	10	35.69	6e-31	128	yes
orf19_3074	219	4	218	97.7169	DEHA2A14036g	2	293	297	102	10	36.36	1e-30	127	yes
orf19_3200	201	1	200	99.005	DEHA2E19140g	21	247	231	114	11	35.5	7e-25	108	no
orf19_3364	152	4	152	97.3684	DEHA2D00814g	3	152	155	80	4	41.29	1e-24	106	yes
orf19_2553	355	125	355	64.7887	DEHA2F13464g	36	262	240	139	9	32.92	5e-24	106	no
orf19_5390	147	20	139	80.9524	DEHA2A08910g	574	678	126	44	3	43.65	2e-19	89.7	no
orf19_6078_1	65	1	58	87.6923	DEHA2D18722g	99	158	60	12	1	76.67	9e-20	89.4	no
orf19_7283	122	17	122	86.0656	DEHA2C13398g	53	178	132	45	3	41.67	8e-18	83.6	yes
orf19_5042	212	6	160	72.6415	DEHA2G16984g	8	151	161	86	5	32.3	1e-13	70.9	yes
orf19_4418_1	58	4	58	93.1034	DEHA2D12298g	18	72	55	26	0	52.73	8e-13	66.2	yes
orf19_7266	104	1	99	94.2308	DEHA2F25168g	394	531	138	56	6	31.16	1e-11	62	yes
orf19_3064_1	79	5	73	86.0759	DEHA2B06776g	4	71	69	37	1	44.93	8e-11	59.7	yes
orf19_6852_1	62	1	62	98.3871	DEHA2D13354g	1	55	62	23	2	51.61	2e-09	55.5	yes
orf19_7276_1	66	11	65	81.8182	DEHA2A14036g	222	293	72	19	3	50	2e-08	52	yes
orf19_7127_1	66	24	65	62.1212	DEHA2A14036g	240	293	54	12	1	55.56	2e-08	52	yes
orf19_5225	125	1	125	99.2	DEHA2G09592g	954	1062	129	58	5	36.43	1e-07	50.1	yes
orf19_4837_1	72	24	71	65.2778	DEHA2B10604g	12	59	48	15	0	68.75	2e-07	48.1	yes
orf19_1707	105	20	103	79.0476	DEHA2A09196g	1013	1100	88	50	3	38.64	2e-06	45.1	yes
Best hits in C. guilliermondii (79 genes)
Query	q._protein length	q._start	q._end	q._coverage [%]	Subject	s._start	s._end	alignment length [aa]	mismatch counts	gaps	Identicals [%]	E-Value	Bit score	expressed in this study
orf19_5079	1490	186	1480	86.8456	PGUG_04203	38	1352	1316	462	5	63.22	0	1782	yes
orf19_2602	783	1	783	99.8723	PGUG_03873	1	784	786	230	5	70.1	0	1140	yes
orf19_1664	866	5	863	99.0762	PGUG_03916	1	823	859	342	9	56	0	972	yes
orf19_4380_1	867	25	852	95.3864	PGUG_00286	55	868	841	370	18	51.25	0	828	yes
orf19_313	570	3	570	99.4737	PGUG_02693	27	585	569	181	5	66.26	0	775	yes
orf19_360	570	3	570	99.4737	PGUG_02693	27	585	569	181	5	66.26	0	775	no
orf19_2946	503	5	502	98.8072	PGUG_04136	1	512	512	184	3	61.33	0	628	no
orf19_309	525	1	525	99.8095	PGUG_00370	1	525	530	220	5	56.6	2e-178	620	yes
orf19_857	552	1	543	98.1884	PGUG_05520	24	562	544	247	3	53.49	8e-175	608	yes
orf19_3208	546	16	546	97.0696	PGUG_00370	7	525	531	231	5	54.24	2e-172	600	no
orf19_6958	506	38	495	90.3162	PGUG_02694	28	490	465	199	5	55.27	4e-147	515	yes
orf19_4543	509	20	507	95.6778	PGUG_01688	5	489	490	232	3	51.22	4e-146	513	yes
orf19_1774	380	2	379	99.2105	PGUG_03274	5	380	379	130	3	64.64	3e-146	512	yes
orf19_771	348	1	344	98.5632	PGUG_01689	1	346	347	123	3	63.4	5e-132	465	yes
orf19_2587	498	18	492	95.1807	PGUG_02702	59	535	479	259	3	44.68	7e-120	425	no
orf19_2584	246	1	246	99.5935	PGUG_03873	540	784	246	54	1	77.64	1e-112	399	yes
orf19_7002	395	1	395	99.7468	PGUG_02010	1	369	395	166	4	51.39	1e-110	394	no
orf19_2797	623	33	382	56.0193	PGUG_03105	24	378	356	155	3	54.49	2e-109	391	no
orf19_1274	563	1	360	63.7655	PGUG_00104	383	740	376	143	9	52.93	2e-100	360	no
orf19_6759	662	3	538	80.8157	PGUG_02238	714	1232	564	256	16	41.67	8e-100	359	yes
orf19_2468	306	1	305	99.3464	PGUG_05542	5	298	306	120	4	56.54	5e-98	352	no
orf19_4921	723	51	661	84.3707	PGUG_05142	24	604	635	321	20	37.17	3e-97	351	yes
orf19_4505	282	1	281	99.2908	PGUG_01479	64	347	284	122	1	55.99	3e-91	329	no
orf19_7398	165	2	165	98.7879	PGUG_01042	98	261	164	4	0	97.56	2e-91	328	no
orf19_4984	518	36	483	86.2934	PGUG_04365	33	495	478	244	17	39.54	3e-87	317	yes
orf19_1816	1155	7	862	74.026	PGUG_03330	6	892	909	452	20	42.02	1e-86	316	yes
orf19_1219	400	10	342	83	PGUG_01244	37	399	368	162	8	45.11	3e-83	303	yes
orf19_1143	394	15	382	93.1472	PGUG_05223	98	482	390	197	10	42.56	6e-79	289	yes
orf19_2210	682	325	679	51.9062	PGUG_04152	148	496	365	193	10	40	6e-75	276	yes
orf19_3924	379	2	375	98.4169	PGUG_00879	48	425	381	221	7	39.37	4e-74	273	no
orf19_5842	261	1	251	95.7854	PGUG_05535	1	251	259	112	6	50.58	2e-68	253	yes
orf19_5370	389	57	389	85.347	PGUG_01389	572	970	400	183	13	37.25	5e-66	246	yes
orf19_5716	417	12	416	96.8825	PGUG_03957	15	393	417	207	9	38.37	6e-64	239	yes
orf19_3440	277	15	265	90.2527	PGUG_01016	3	255	253	128	2	48.62	1e-60	227	no
orf19_5585	418	22	417	94.4976	PGUG_03958	29	402	409	207	9	37.65	8e-60	225	yes
orf19_442	204	1	139	67.6471	PGUG_05525	1	139	139	23	0	83.45	4e-60	225	no
orf19_4768	531	2	531	99.6234	PGUG_00013	132	567	538	253	12	32.53	2e-59	224	yes
orf19_4916	489	11	467	93.2515	PGUG_05142	213	607	465	234	14	32.9	1e-57	218	yes
orf19_5854_1	159	1	159	99.3711	PGUG_02215	805	977	173	56	1	59.54	3e-57	214	yes
orf19_6308	258	35	256	85.6589	PGUG_01884	493	691	222	92	5	48.2	3e-54	206	yes
orf19_2552	654	1	643	98.1651	PGUG_00945	328	912	665	381	22	27.37	7e-53	203	no
orf19_5564	232	1	218	93.5345	PGUG_00082	1	258	259	118	3	38.22	6e-45	175	yes
orf19_4263	387	44	295	64.8579	PGUG_03079	91	403	319	120	12	39.5	4e-44	173	yes
orf19_1780	412	58	411	85.6796	PGUG_04916	59	377	362	193	13	32.6	6e-41	162	no
orf19_2591	433	11	423	95.1501	PGUG_01375	13	417	427	268	15	28.81	1e-38	155	no
orf19_5451	126	1	108	84.9206	PGUG_05321	1	108	108	27	0	75	6e-39	153	yes
orf19_6896	512	32	471	85.7422	PGUG_00198	31	532	525	253	20	31.24	8e-37	149	yes
orf19_7014	140	1	114	80.7143	PGUG_00380	29	142	114	22	0	80.7	6e-37	147	no
orf19_6140	286	21	276	89.1608	PGUG_05342	23	280	260	172	5	31.54	2e-35	144	yes
orf19_7544	250	4	248	97.6	PGUG_05724	2	243	257	129	7	39.3	8e-35	141	yes
orf19_4054	252	4	250	97.619	PGUG_05724	2	243	259	132	7	37.84	6e-34	139	yes
orf19_6112	255	4	253	97.6471	PGUG_05724	2	243	263	131	6	37.26	2e-33	137	yes
orf19_3074	219	4	217	97.2603	PGUG_05724	2	243	248	110	6	39.52	3e-33	136	yes
orf19_4786	554	39	529	88.4477	PGUG_05845	43	554	531	322	16	28.25	9e-33	136	yes
orf19_5191	512	32	471	85.7422	PGUG_00198	31	532	525	256	20	30.67	9e-33	136	yes
orf19_3263	150	11	133	81.3333	PGUG_02480	1	123	124	54	2	54.84	2e-33	135	no
orf19_727	512	32	471	85.7422	PGUG_00198	31	532	525	261	20	29.71	4e-32	134	yes
orf19_362	225	4	223	97.3333	PGUG_05724	2	243	248	119	6	38.31	1e-31	130	yes
orf19_2661	331	78	329	75.8308	PGUG_05724	2	243	264	134	7	36.36	2e-31	130	yes
orf19_1234	512	32	471	85.7422	PGUG_00198	31	532	521	271	17	28.79	2e-30	128	yes
orf19_3125	258	7	256	96.5116	PGUG_04348	5	276	275	160	8	31.64	4e-30	126	yes
orf19_7070	156	52	156	66.6667	PGUG_03499	1	105	105	41	0	60.95	1e-28	120	no
orf19_2553	355	114	355	67.8873	PGUG_00945	25	262	250	152	7	31.2	3e-24	107	no
orf19_5467	169	4	114	65.0888	PGUG_05724	2	112	111	59	0	46.85	2e-24	106	yes
orf19_7127	175	4	115	63.4286	PGUG_05724	2	113	112	60	0	46.43	4e-24	105	yes
orf19_5700	169	4	114	65.0888	PGUG_05724	2	112	111	59	0	46.85	6e-24	104	yes
orf19_6337	176	4	115	63.0682	PGUG_05724	2	113	112	60	0	46.43	9e-24	104	yes
orf19_6191	169	4	114	65.0888	PGUG_05724	2	112	111	59	0	46.85	1e-23	103	yes
orf19_1208	353	6	312	86.6856	PGUG_00198	182	532	367	178	13	30.79	1e-22	102	yes
orf19_5390	147	17	137	81.6327	PGUG_02044	529	628	122	39	3	49.18	1e-22	99.8	no
orf19_1925	176	4	115	63.0682	PGUG_05724	2	113	112	61	0	45.54	2e-21	96.7	yes
orf19_3364	152	1	152	99.3421	PGUG_04611	24	168	153	91	5	34.64	1e-17	83.6	yes
orf19_6078_1	65	1	58	87.6923	PGUG_05207	99	157	59	16	1	71.19	3e-17	80.9	no
orf19_4217	192	5	125	62.5	PGUG_05525	16	139	124	66	1	44.35	3e-13	69.7	no
orf19_7283	122	19	122	84.4262	PGUG_05618	63	212	151	53	4	33.11	7e-13	67	yes
orf19_7266	104	1	100	95.1923	PGUG_01060	342	477	136	56	6	32.35	7e-12	63.2	yes
orf19_5225	125	5	71	52.8	PGUG_02746	945	1013	69	31	1	52.17	1e-10	59.7	yes
orf19_5042	212	1	184	86.3208	PGUG_04531	1	173	190	120	7	24.74	5e-09	55.5	yes
orf19_156	493	63	370	62.2718	PGUG_01068	200	478	317	198	11	22.71	1e-07	52.4	yes
Best hits in C. glabrata (31 genes)
Query	q._protein length	q._start	q._end	q._coverage [%]	Subject	s._start	s._end	alignment length [aa]	mismatch counts	gaps	Identicals [%]	E-Value	Bit score	expressed in this study
orf19_5079	1490	25	1480	97.651	CAGL0F02717g	18	1519	1516	606	14	55.15	0	1727	yes
orf19_313	570	3	544	94.9123	CAGL0B04433g	94	633	549	243	8	52.82	7e-170	592	yes
orf19_360	570	3	544	94.9123	CAGL0B04433g	94	633	549	244	8	52.64	5e-169	588	no
orf19_4380_1	867	22	846	95.0404	CAGL0M13761g	40	835	884	411	25	36.88	4e-143	503	yes
orf19_4543	509	20	507	95.6778	CAGL0C04191g	5	487	493	227	5	50.91	2e-140	494	yes
orf19_2587	498	1	494	98.996	CAGL0H03399g	19	510	497	268	5	44.47	2e-119	424	no
orf19_771	348	10	345	96.2644	CAGL0E05192g	12	342	339	125	4	59.88	3e-119	422	yes
orf19_1855	604	84	594	84.4371	CAGL0K04609g	88	594	515	296	4	40.19	1e-113	405	yes
orf19_7398	165	2	165	98.7879	CAGL0K02233g	98	261	164	7	0	95.73	5e-91	327	no
orf19_2797	623	20	382	58.1059	CAGL0M01276g	13	381	374	199	7	42.51	3e-77	284	no
orf19_2552	654	1	643	98.1651	CAGL0I04312g	354	939	659	372	17	30.05	2e-64	241	no
orf19_3208	546	93	544	82.6007	CAGL0G04081g	68	511	465	275	12	33.55	2e-63	238	no
orf19_2946	503	4	494	97.4155	CAGL0H03399g	22	508	496	322	9	32.26	2e-61	231	no
orf19_309	525	47	523	90.6667	CAGL0G04081g	24	511	504	301	16	31.75	2e-60	228	yes
orf19_3440	277	10	265	92.0578	CAGL0M03465g	3	271	269	145	2	41.26	3e-53	202	no
orf19_5854_1	159	1	159	99.3711	CAGL0C03289g	1467	1639	173	66	1	53.76	6e-51	194	yes
orf19_2591	433	10	416	93.7644	CAGL0M00880g	12	409	421	251	16	31.59	1e-43	172	no
orf19_2468	306	1	305	99.3464	CAGL0L12012g	1	292	319	169	11	34.17	2e-42	167	no
orf19_5585	418	81	410	78.7081	CAGL0E01793g	40	417	384	203	11	31.51	2e-38	154	yes
orf19_5370	389	58	381	83.0334	CAGL0M01936g	578	939	373	199	15	30.56	4e-38	153	yes
orf19_5716	417	54	409	85.1319	CAGL0E01793g	16	417	410	222	12	30.73	7e-38	152	yes
orf19_5842	261	1	229	87.3563	CAGL0G01903g	23	264	249	139	7	33.33	1e-31	131	yes
orf19_1219	400	3	259	64	CAGL0H02651g	9	280	276	163	6	32.61	9e-30	125	yes
orf19_2553	355	71	355	80	CAGL0J01870g	6	287	298	179	9	30.2	6e-28	119	no
orf19_1774	380	81	307	59.4737	CAGL0J08272g	72	290	235	130	9	34.47	1e-25	111	yes
orf19_6958	506	109	497	76.6798	CAGL0M11462g	41	386	397	229	14	27.46	6e-25	110	yes
orf19_3263	150	6	132	84	CAGL0M03465g	19	140	127	75	1	37.01	1e-23	103	no
orf19_4505	282	2	276	97.1631	CAGL0I07843g	70	347	287	196	10	24.39	6e-16	79.3	no
orf19_5564	232	3	219	93.1034	CAGL0J04246g	161	401	251	134	8	29.08	6e-16	78.6	yes
orf19_6078_1	65	1	58	87.6923	CAGL0D01738g	100	158	59	20	1	64.41	2e-13	67.8	no
orf19_7266	104	1	100	95.1923	CAGL0L09174g	293	424	132	60	5	30.3	2e-08	51.6	yes

## Sheet: Table S9B
Supp. Table S9A: Conservation of C. dubliniensis-specific in other fungi than C. albicans
only hits were taken into account with an E-value lower than 10E-6 and a query coverage higher than 50%
blasted proteomes: C. tropicalis, C. parapsilosis, C. orthopsilosis, C. lusitaniae, L. elongisporus, D. hansenii, C. guilliermondii, C. glabrata
Best hits in C. tropicalis (14 genes)
Query	q._protein length	q._start	q._end	q._coverage [%]	Subject	s._start	s._end	alignment length [aa]	mismatch counts	gaps	Identicals [%]	E-Value	Bit score	expressed in this study
CD36_27970	921	1	921	99.8914	CTRG_03011	1	920	927	216	4	75.3	0	1459	no
CD36_43870	878	55	878	93.7358	CTRG_05742	35	833	846	223	6	65.48	0	1031	no
CD36_10760	568	1	568	99.8239	CTRG_03478	1	568	568	120	0	78.87	0	952	yes
CD36_63200	630	24	621	94.7619	CTRG_05211	75	693	625	399	8	30.88	2e-81	298	no
CD36_24200	516	31	515	93.7984	CTRG_05102	14	507	579	169	22	39.9	1e-73	272	yes
CD36_10960	261	5	257	96.5517	CTRG_03482	12	272	261	111	3	54.41	8e-66	244	yes
CD36_19400	285	4	263	90.8772	CTRG_01629	6	268	263	136	3	47.15	1e-64	241	no
CD36_51570	193	1	192	98.9637	CTRG_05299	1	192	192	72	0	62.5	5e-60	225	no
CD36_51540	187	1	184	97.861	CTRG_05302	1	203	203	90	1	46.31	2e-41	163	yes
CD36_03610	659	143	350	31.4112	CTRG_01339	194	401	208	142	0	31.73	3e-27	118	no
CD36_34790	480	104	354	52.0833	CTRG_01339	144	388	251	167	3	31.08	2e-27	118	yes
CD36_nTAR7_41	131	28	118	68.7023	CTRG_04495	1	82	91	42	3	43.96	1e-10	60.1	yes
CD36_22550	179	99	173	41.3408	CTRG_01836	106	181	77	34	2	51.95	4e-08	52.4	no
CD36_65070	158	1	75	46.8354	CTRG_02718	1	69	75	47	1	29.33	9e-07	47.8	yes
Best hits in C. parapsilosis (8 genes)
Query	q._protein length	q._start	q._end	q._coverage [%]	Subject	s._start	s._end	alignment length [aa]	mismatch counts	gaps	Identicals [%]	E-Value	Bit score	expressed in this study
CD36_27970	921	10	921	98.9142	CPAR2_800240	17	922	913	258	5	70.87	0	1356	no
CD36_43870	878	60	878	93.1663	CPAR2_402120	87	898	859	279	11	57.39	0	907	no
CD36_10760	568	1	568	99.8239	CPAR2_804600	1	563	568	154	3	72.01	0	849	yes
CD36_10960	261	1	251	95.7854	CPAR2_207800	1	252	252	93	1	62.7	3e-89	322	yes
CD36_24200	516	7	476	90.8915	CPAR2_805650	8	485	518	259	19	33.01	3e-42	167	yes
CD36_19400	285	9	260	88.0702	CPAR2_209590	62	320	262	164	3	32.44	8e-33	135	no
CD36_nTARR_65	84	1	84	98.8095	CPAR2_201160	1	107	107	34	2	46.73	2e-20	91.7	yes
CD36_51540	187	89	171	43.8503	CPAR2_301340	218	299	83	56	1	31.33	2e-06	47	yes
Best hits in C. orthopsilosis (8 genes)
Query	q._protein length	q._start	q._end	q._coverage [%]	Subject	s._start	s._end	alignment length [aa]	mismatch counts	gaps	Identicals [%]	E-Value	Bit score	expressed in this study
CD36_27970	921	1	921	99.8914	CORT_0G01770	1	921	924	413	5	54.65	0	1057	no
CD36_43870	878	178	878	79.7267	CORT_0E02170	2	717	739	229	10	60.76	0	861	no
CD36_10760	568	1	568	99.8239	CORT_0A04600	25	587	568	151	3	72.54	0	851	yes
CD36_10960	261	1	248	94.636	CORT_0A07160	1	249	249	87	1	64.66	4e-88	318	yes
CD36_24200	516	28	475	86.6279	CORT_0H01980	25	487	495	256	19	32.32	4e-38	154	yes
CD36_19400	285	56	259	71.2281	CORT_0A08860	106	322	217	118	3	39.63	3e-36	146	no
CD36_nTARR_65	84	1	84	98.8095	CORT_0D01210	1	106	106	36	2	45.28	1e-20	92	yes
CD36_51540	187	108	171	33.6898	CORT_0H01330	206	270	65	40	1	36.92	6e-06	45.4	yes
Best hits in C. lusitaniae (5 genes)
Query	q._protein length	q._start	q._end	q._coverage [%]	Subject	s._start	s._end	alignment length [aa]	mismatch counts	gaps	Identicals [%]	E-Value	Bit score	expressed in this study
CD36_27970	921	8	921	99.1314	CLUG_02758	5	907	915	365	5	58.69	0	1122	no
CD36_10760	568	1	568	99.8239	CLUG_05892	1	567	572	203	4	62.94	0	735	yes
CD36_10960	261	4	261	98.4674	CLUG_02164	5	261	259	143	3	43.63	2e-63	236	yes
CD36_24200	516	34	475	85.4651	CLUG_00525	30	509	503	282	19	27.24	2e-23	104	yes
CD36_51570	193	35	155	62.1762	CLUG_04923	1	122	128	70	4	35.16	1e-12	67.4	no
Best hits in L. elongisporus (6 genes)
Query	q._protein length	q._start	q._end	q._coverage [%]	Subject	s._start	s._end	alignment length [aa]	mismatch counts	gaps	Identicals [%]	E-Value	Bit score	expressed in this study
CD36_27970	921	77	921	91.6395	LELG_00016	17	862	851	248	5	69.57	0	1233	no
CD36_10760	568	1	568	99.8239	LELG_00357	1	565	568	159	2	71.48	0	855	yes
CD36_43870	878	68	878	92.2551	LELG_04437	24	820	844	306	11	54.27	0	836	no
CD36_10960	261	1	194	73.9464	LELG_00894	1	195	195	77	1	60	3e-68	253	yes
CD36_24200	516	160	475	61.0465	LELG_05011	270	627	374	199	16	27.01	2e-16	82	yes
CD36_63200	630	137	510	59.2063	LELG_02017	334	705	408	223	21	28.19	9e-08	53.9	no
Best hits in D. hansenii (6 genes)
Query	q._protein length	q._start	q._end	q._coverage [%]	Subject	s._start	s._end	alignment length [aa]	mismatch counts	gaps	Identicals [%]	E-Value	Bit score	expressed in this study
CD36_27970	921	36	920	95.9826	DEHA2B16456g	14	850	888	398	12	49.1	0	854	no
CD36_10760	568	1	568	99.8239	DEHA2F10450g	1	569	572	195	3	64.69	0	773	yes
CD36_10960	261	5	261	98.0843	DEHA2E13838g	4	263	260	129	1	49.23	6e-70	258	yes
CD36_24200	516	14	475	89.3411	DEHA2A04664g	10	558	562	285	21	29.18	1e-40	162	yes
CD36_51570	193	9	192	94.8187	DEHA2E19096g	7	209	207	114	6	31.88	1e-21	97.8	no
CD36_nTARR_65	84	1	84	98.8095	DEHA2C13332g	1	96	96	44	2	41.67	9e-18	82.8	yes
Best hits in C. guilliermondii (4 genes)
Query	q._protein length	q._start	q._end	q._coverage [%]	Subject	s._start	s._end	alignment length [aa]	mismatch counts	gaps	Identicals [%]	E-Value	Bit score	expressed in this study
CD36_27970	921	10	921	98.9142	PGUG_03615	36	944	912	382	3	57.79	0	1103	no
CD36_10760	568	1	568	99.8239	PGUG_01858	1	562	578	192	7	62.28	0	725	yes
CD36_10960	261	5	254	95.4023	PGUG_03314	4	256	254	124	2	49.21	5e-74	271	yes
CD36_24200	516	32	475	85.8527	PGUG_00198	31	532	520	270	18	30	4e-33	137	yes
Best hits in C. glabrata (3 genes)
Query	q._protein length	q._start	q._end	q._coverage [%]	Subject	s._start	s._end	alignment length [aa]	mismatch counts	gaps	Identicals [%]	E-Value	Bit score	expressed in this study
CD36_10760	568	1	568	99.8239	CAGL0H02585g	15	593	601	267	13	46.42	2e-125	444	yes
CD36_10960	261	7	251	93.4866	CAGL0H01177g	28	268	248	132	7	42.74	2e-47	183	yes
CD36_51540	187	116	184	36.3636	CAGL0B01265g	111	179	69	44	0	36.23	2e-10	60.1	yes
