# Supplementary material for: Species and condition specific adaptation of the transcriptional landscapes in Candida albicans and Candida dubliniensis
Source: BMC Genomics. 2013 Apr 2;14:212. doi: 10.1186/1471-2164-14-212 (PMC3626586; doi:10.1186/1471-2164-14-212)
Supplement: Additional file 15: Table S10A-D — Quantification and gene expression analyses. [file 1471-2164-14-212-S15.xls]

## Sheet: Table S10A
Supp. Table S10A: Normalized quantification of gene expression [RPKM]
YCalb30: C. albicans in YPD at 30 °C, 4h
HCalb37: C. albicans in YPD + 10 % FCS at 37 °C, 4h
YCdub37: C. dubliniensis in YPD + 10 % FCS at 37 °C, 4h
HCdub37: C. dubliniensis in H2O + 10 % FCS at 37 °C, 4h
bR: biological replicate
RPKM: reads per kilobase of exon per million mapped sequence reads
	C. albicans								C. dubliniensis
	yeast			hyphae					yeast			hyphae
C. albicans gene	YCalb30_bR1 [RPKM]	YCalb30_bR2 [RPKM]	YCalb30_bR3 [RPKM]	HCalb37_bR1 [RPKM]	HCalb37_bR2 [RPKM]	HCalb37_bR3 [RPKM]		C. dubliniensis gene	YCdub37_bR1 [RPKM]	YCdub37_bR2 [RPKM]	YCdub37_bR3 [RPKM]	HCdub37_bR1 [RPKM]	HCdub37_bR2 [RPKM]	HCdub37_bR3 [RPKM]
orf19_4903	20.3088	16.012	19.5917	20.657	21.2369	23.9826		CD36_81080	73.6181	66.177	62.8332	9.42804	10.2211	8.12687
orf19_2574	34.0127	32.9666	33.5002	44.3643	45.5291	41.6928		CD36_34370	21.5715	18.5865	19.4936	217.253	200.377	175.993
orf19_4901	8.48908	8.27541	10.0413	6.01013	5.31102	7.77263		CD36_40440	76.3757	57.4301	65.05	30.5835	32.4281	28.445
orf19_4900	11.9028	11.8559	12.8954	20.6715	20.7292	20.002		CD36_54280	46.0934	34.5872	36.0432	59.4608	62.2954	44.7794
orf19_4907	117.276	122.064	114.22	84.1823	94.9936	90.9229		CD36_53580	66.3441	75.602	64.2553	24.6034	23.942	16.444
orf19_4906	30.7584	33.4899	31.5195	44.4416	38.3354	31.2156		CD36_84100	3.76162	3.06478	2.92838	9.44581	10.2028	6.32312
orf19_4905	11.1292	12.0935	11.2004	10.2224	10.4426	10.1555		CD36_00930	58.287	94.0753	112.576	32.9072	32.5228	40.1957
orf19_4904	16.8633	17.6085	15.9182	15.114	15.842	15.4013		CD36_10210	56.5525	57.5953	49.3324	26.1029	33.6227	32.3858
orf19_4909	43.2522	43.0663	44.2578	49.8568	42.7933	42.5373		CD36_01510	207.76	200.377	586.363	34.3889	56.6251	122.94
orf19_4908	1.4087	1.53496	1.42828	1.12064	1.10225	1.64296		CD36_61130	18.1055	17.2839	17.3416	6.04567	8.26857	7.43343
orf19_2579	9.7195	9.17827	9.07696	14.2817	13.9525	9.92999		CD36_05010	82.0484	97.2211	112.784	25.1197	31.1053	32.0499
orf19_3559	39.042	40.1231	39.3857	42.132	41.0641	51.5885		CD36_01040	16.0115	15.3443	12.1328	7.24332	6.99087	5.42402
orf19_3558	122.064	115.915	111.894	73.6992	81.3844	129.573		CD36_02540	6.93998	6.56461	6.73913	10.3305	10.1679	9.70081
orf19_2573	273.442	272.424	266.459	224.821	233.614	254.897		CD36_62110	1.4009	1.66562	1.16119	1.07445	1.02702	1.01652
orf19_3007	25.626	24.1954	23.969	20.9117	19.9604	17.1612		CD36_02890	1026.26	1629.74	2851.28	273.081	294.842	946.354
orf19_3006	122.894	125.668	123.448	86.6567	95.2415	104.818		CD36_41860	16.2501	27.2428	29.4334	22.8105	18.6018	27.3583
orf19_3557	11.1495	10.331	11.429	15.3839	14.0074	9.92305		CD36_13090	19.3706	6.05477	9.06227	22.947	25.9736	13.6617
orf19_3004	84.455	83.2427	87.052	28.3867	34.432	62.1757		CD36_24700	75.0651	43.4207	51.3423	113.036	104.364	114.522
orf19_3003	105.609	103.384	100.779	144.031	135.237	127.548		CD36_24250	27.3249	33.9146	30.6286	30.8149	29.2861	30.613
orf19_3002	3440.64	3440.64	3440.64	1193.68	1181.93	2903.11		CD36_04720	25.9736	17.9614	19.8725	14.0806	13.1993	9.47924
orf19_3001	19.2685	18.5807	16.2093	18.0973	16.6163	17.8842		CD36_24705	95.9585	66.8883	44.9659	72.1988	67.4251	46.2886
orf19_3000	36.7	36.4041	38.6731	43.593	46.2793	42.3907		CD36_17650	85.9003	94.427	91.9749	34.311	36.1646	39.4438
orf19_3483	10.0607	9.26182	9.24464	7.80789	8.47741	9.39216		CD36_46660	50.6115	20.7396	35.0431	19.5253	17.7091	11.2237
orf19_3482	32.2343	33.1827	32.401	38.721	40.2277	44.687		CD36_86850	104.798	119.856	123.832	74.0652	67.882	71.3275
orf19_3481	33.381	35.9259	36.3758	55.7466	53.4715	79.6605		CD36_73550	73.0022	53.0856	51.867	1049.23	1026.26	698.911
orf19_3480	28.3747	27.3732	25.6558	17.4972	15.8166	31.9338		CD36_09070	407.152	270.476	281.714	818.356	889.785	431.367
orf19_3487	31.2336	32.425	33.3272	40.9315	42.8517	51.0826		CD36_15870	20.9148	44.3741	41.1486	44.6658	46.8718	85.0342
orf19_1885	59.8811	68.0039	63.8498	43.6975	44.3751	47.9967		CD36_19140	20.1376	18.6305	20.8991	9.72124	8.67269	8.72534
orf19_1887	34.2148	35.1407	33.4736	14.2738	13.8507	11.3153		CD36_40990	31.2722	47.3935	32.6881	20.2264	27.3405	32.8204
orf19_1886	20.657	19.4386	21.7346	18.7985	17.4556	20.6022		CD36_25190	25.2646	14.8403	19.0391	34.9075	39.163	41.3369
orf19_1881	60.964	63.9536	59.7769	62.0689	63.9109	76.2823		CD36_23950	26.2388	34.4463	33.7429	51.4533	48.1197	59.9985
orf19_1880	222.242	225.146	209.172	95.2415	105.242	140.728		CD36_02090	52.9666	68.2791	60.997	53.5884	48.9278	55.518
orf19_1883	37.7426	38.3615	38.6068	37.8013	39.042	33.2932		CD36_02760	22.7864	20.1075	19.3617	35.027	35.2806	30.7053
orf19_1889	219.827	235.671	227.504	243.632	285.172	269.265		CD36_13320	128.052	53.7849	54.8337	217.887	243.191	140.417
orf19_1888	24.0406	25.0709	24.2702	32.6064	33.9688	31.3847		CD36_41710	77.0733	60.997	56.2233	65.8404	74.1877	64.6836
orf19_6214	64.8056	71.3105	66.9628	53.5684	55.9281	42.4301		CD36_33350	2.71068	2.43573	2.34085	33.0859	27.1306	39.1038
orf19_6217	180.386	175.849	177.878	193.367	184.382	167.481		CD36_18810	7.19914	6.04567	4.72223	43.8593	43.3538	33.8304
orf19_6211	60.5798	63.3026	64.8056	58.1158	59.7528	67.3936		CD36_28130	17.3489	10.6567	11.0632	58.9411	60.3586	47.2578
orf19_6213	202.146	188.614	191.997	236.236	223.262	188.614		CD36_71950	1.4292	1.17086	1.09671	1.19646	1.17391	1.03529
orf19_6219	14.3667	13.9271	15.7694	26.345	28.071	27.5623		CD36_85500	46.8969	69.6634	59.4905	24.5588	21.6005	18.2582
SC5314_nTAR2_8	2.94947	2.64369	3.5249	2.38672	2.78337	5.41947		CD36_46590	49.8325	30.4139	34.3696	34.841	30.4376	27.3405
orf19_7064	86.8448	87.3043	84.455	85.1537	84.6572	97.7104		CD36_31040	186.057	186.409	253.056	312.471	305.556	462.62
orf19_7067	100.191	99.915	99.3146	61.6773	67.9227	82.5355		CD36_31260	28.6406	47.4519	39.3401	33.8304	36.8894	41.9172
orf19_7061	22.7034	19.3784	23.1004	17.397	18.265	24.4755		CD36_64400	12.8388	9.93189	10.8905	52.7686	50.0737	57.6227
orf19_7060	27.5184	29.8794	30.3488	22.5126	21.9836	22.449		CD36_34080	113.203	91.9749	89.6192	35.3241	40.5956	42.9807
orf19_2688	11.3153	9.35201	11.5265	13.9448	13.9209	12.7196		CD36_33530	61.7533	50.5878	39.7485	97.9136	91.4939	75.7301
orf19_7062	63.7596	59.8811	63.7596	102.633	91.4399	58.7018		CD36_63570	50.3761	75.4267	77.3318	12.6993	12.3831	12.4906
orf19_2686	64.6227	68.3532	63.5195	37.9026	36.7664	44.8928		CD36_32790	251.568	91.8048	118.564	160.27	179.71	124.296
SC5314_nTAR2_1	4.33348	5.08911	3.82054	5.64755	5.04044	3.46791		CD36_83900	83.7822	59.8912	58.0308	48.8367	50.261	40.5092
SC5314_nTAR2_2	34.2544	33.9984	31.8363	34.9186	35.839	37.1165		CD36_52270	150.608	176.484	199.694	62.3337	68.9103	87.611
SC5314_nTAR2_3	18.7746	20.6634	16.6373	5.89564	5.53509	12.1186		CD36_10640	7.91269	7.18379	6.70886	14.9261	14.4223	11.5983
SC5314_nTAR2_4	6.69067	7.27191	5.59831	10.2832	8.95305	7.48656		CD36_85760	97.5671	59.3855	77.0182	103.695	94.4977	92.658
SC5314_nTAR2_5	2.75185	1.7518	2.15772	6.13601	3.43109	2.04941		CD36_72970	26.4952	25.688	24.9239	22.5166	21.8013	21.2769
SC5314_nTAR2_6	23.1873	22.4001	23.1927	15.7694	17.3764	17.138		CD36_72200	20.4927	39.4781	36.367	14.6387	15.25	24.4801
SC5314_nTAR2_7	6.90557	6.19569	5.04905	5.93793	4.80772	5.57691		CD36_17530	13.0832	12.1533	12.6604	11.3795	10.9556	10.7319
orf19_1089	18.9653	16.7141	16.4339	4.58369	5.79033	9.46085		CD36_72750	5.80676	4.21888	4.65358	3.58652	4.79196	3.66358
orf19_1085	119.709	124.29	127.242	82.7554	88.8231	112.662		CD36_71400	16.3495	14.7223	16.1116	7.09025	7.0145	5.93212
orf19_1084	54.859	53.77	55.6831	50.254	50.3981	50.6525		CD36_44620	15.3587	11.5983	12.2283	14.3495	13.7801	12.1051
orf19_1087	7.71273	7.82565	7.52567	6.22784	6.82609	7.59617		CD36_44990	15.4122	37.9638	32.3631	7.56815	9.28696	16.9931
orf19_1086	52.1627	50.2875	49.2155	46.64	42.2999	48.5448		CD36_08580	9.90045	10.1453	8.86206	13.4153	12.0145	14.2452
orf19_1080	1.5221	1.68521	1.73257	2.99587	2.25593	1.91374		CD36_08850	26.0424	35.523	34.6493	54.8337	50.3538	62.0365
orf19_1083	37.9462	40.3072	36.4467	22.8067	22.5967	28.5808		CD36_12050	6.06394	6.32312	7.00142	6.05971	5.43544	6.32927
orf19_1082	6.59372	6.37821	6.02507	5.32746	6.07188	6.60919		CD36_42740	123.535	267.317	298.808	45.9698	59.7999	104.798
orf19_3810	96.3783	68.5647	75.0753	51.4919	64.8303	49.7323		CD36_06730	50.9636	28.5661	38.2854	59.0198	51.8883	53.9417
orf19_3811	51.6238	48.906	49.8568	71.6483	74.8761	69.0903		CD36_16210	11.9994	16.2924	19.3283	24.7551	23.5687	29.2048
orf19_3812	338.863	331.457	338.863	368.677	386.095	337.878		CD36_15490	137.802	83.6556	81.6595	109.163	105.885	69.6015
orf19_3813	10.3705	12.1299	11.7372	25.8631	23.0485	16.7631		CD36_43160	111.836	102.497	97.8158	158.59	156.002	126.552
orf19_3815	29.4736	28.4514	30.1589	24.3363	24.292	17.4744		CD36_30130	6.18841	5.95325	5.07107	6.35541	6.50312	5.6079
orf19_3817	14.3002	13.1699	15.2626	9.22076	8.75675	9.04692		CD36_11970	31.5146	25.4373	19.9511	6.30499	7.27818	3.4239
orf19_3818	18.8572	21.02	20.1137	17.2903	16.9521	14.0923		CD36_11790	59.6675	110.228	91.6415	25.9161	30.9753	32.0919
orf19_3819	16.7945	17.4823	19.6804	12.8545	13.7172	10.8919		CD36_86680	21.2839	18.7337	21.117	30.7459	25.7423	30.1222
orf19_1470	2638.83	2597.98	2738.48	2090.54	2263.07	2227.61		CD36_29370	88.7871	103.043	101.238	49.2887	48.2808	48.9861
orf19_4151	1.98317	1.85736	2.07473	1.88995	1.84355	1.6197		CD36_26670	156.763	247.607	222.38	66.5112	80.3812	82.3782
orf19_4153	16.1437	15.5521	15.4718	16.8312	18.1305	24.1562		CD36_22700	19.3617	26.8185	29.9178	16.8349	18.2643	24.2301
orf19_1477	48.94	54.3323	46.8163	46.6677	45.0314	53.7351		CD36_11730	22.3798	19.2212	25.1696	15.8945	13.8585	12.5606
orf19_4159	9.15525	7.7026	8.14797	10.1956	9.42559	6.00272		CD36_80900	17.0122	18.6667	17.7048	21.661	20.022	20.5074
orf19_5748	7.56815	4.33949	8.5191	3.18017	4.00749	5.22227		CD36_34960	6.34332	5.63166	5.97345	8.24941	7.54998	7.8927
orf19_5749	100.893	103.651	98.1566	78.0124	85.9784	74.9359		CD36_09980	4.47441	3.53636	3.76544	2.60345	3.01679	2.61782
orf19_5742	48.8043	57.5954	57.1895	28.7084	30.2163	29.3372		CD36_34965	7.2562	10.6506	9.81683	4.61317	5.25093	5.35004
orf19_5741	77.9089	74.3277	103.745	32.6372	25.9079	18.35		CD36_20960	7.40039	8.04793	7.77958	5.8459	5.08534	4.70929
orf19_5746	133.484	132.905	130.451	106.818	109.853	108.573		CD36_34968	1	1.01959	1.92211	1	1.62471	1
orf19_5747	30.1728	31.3677	31.6188	26.1191	23.8169	34.9066		CD36_51770	33.6998	35.4356	29.725	49.7412	53.6807	42.8416
orf19_2367	7.85943	8.22988	8.48908	5.14136	5.99626	10.8469		CD36_82230	37.4182	51.2434	41.572	42.1064	36.3288	35.0896
orf19_5339	75.2903	66.3508	70.4297	119.374	107.333	44.269		CD36_60870	3.80023	3.71315	4.77291	1.96958	1.91489	1.68327
orf19_5338	63.5195	59.6171	65.3961	158.392	166.865	142.609		CD36_83010	74.1877	40.9526	44.0869	115.003	119.856	77.2892
orf19_5337	30.0089	29.0106	27.5921	76.0304	80.4712	47.9264		CD36_10770	61.2627	56.025	53.8737	168.413	268.032	190.36
orf19_5335	16.0411	17.5662	18.9162	30.635	28.0016	22.663		CD36_87480	24.7359	48.6865	44.711	18.5604	24.4394	39.3172
orf19_5334	354.696	344.969	331.457	578.961	532.622	353.816		CD36_09670	26.206	49.4212	53.5884	38.3331	53.5884	69.6634
orf19_474	17.7396	18.2304	17.6656	24.818	24.865	21.1885		CD36_07060	1.0554	1.01959	1.13668	55.7023	20.5293	28.7913
orf19_475	13.9698	16.4949	13.9611	9.25972	10.8022	11.322		CD36_03760	2.65159	2.33547	2.09557	7.14525	9.79477	6.70441
orf19_477	17.6577	18.6897	19.585	12.4181	12.8373	16.1498		CD36_04260	97.8158	105.58	96.7876	80.43	77.6459	71.4095
orf19_470	18.622	18.3586	18.366	23.2415	19.7923	18.0973		CD36_00230	9.4101	6.36155	6.63329	12.9175	12.861	10.4447
orf19_473	11.9521	12.0296	11.5143	12.2725	12.7196	10.8022		CD36_70460	135.453	100.568	104.259	76.2332	76.9404	72.291
orf19_478	9.73041	8.88955	9.42559	8.63752	7.13322	6.92181		CD36_00580	57.049	80.1581	74.1247	68.1243	75.8908	87.6611
orf19_7663	40.8583	39.7648	41.2789	39.9985	39.529	40.8728		CD36_09510	22.317	7.22301	7.17785	13.5725	12.6277	6.64439
orf19_7662	31.9145	33.5002	33.6319	39.2944	40.5547	46.5803		CD36_10510	86.6492	54.1732	60.6935	719.305	625.573	780.782
orf19_7661	13.5738	13.6855	13.8866	21.6872	24.5228	18.3363		CD36_51190	59.5302	64.1727	67.6955	26.3642	29.5398	29.2861
orf19_7660	20.5934	21.2502	21.4768	28.4514	25.577	21.3056		CD36_nTARR_51	11.2428	30.4227	28.84	9.82163	7.9238	16.7301
orf19_7667	70.1457	73.3053	72.7764	61.3963	58.6267	53.9903		CD36_nTARR_50	14.5932	11.33	14.5003	12.504	12.1965	11.3184
orf19_7666	18.8391	19.1702	17.43	41.0641	40.5934	25.7621		CD36_nTARR_53	4.1892	4.02271	3.54526	6.16553	7.31559	7.15994
orf19_7665	32.5054	33.0068	28.2739	66.9189	63.8172	47.8297		CD36_31460	15.7954	10.5509	12.141	13.8825	12.2828	10.7959
orf19_7664	77.9602	75.5969	78.2627	53.3364	49.6449	67.6573		CD36_nTARR_55	10.4329	19.3756	13.5366	4.44121	3.9818	3.85404
orf19_7668	17.4474	17.4623	16.9734	30.0089	27.5359	17.5193		CD36_nTARR_54	3.89698	3.82623	4.63982	5.65185	4.04777	3.55105
orf19_1508	10.9357	10.3846	10.7872	3.23732	5.34511	7.72385		CD36_nTARR_57	5.09668	3.71315	3.95417	1.24511	1.2752	1.07278
orf19_1509	27.126	28.2936	26.9314	18.0379	17.8341	16.7216		CD36_01720	10.6258	8.37908	9.81193	14.0469	16.258	17.6773
orf19_1500	27.246	25.2978	26.7288	16.3783	15.7173	20.0962		CD36_nTARR_59	11.0154	9.28225	9.70081	13.28	13.9607	15.7811
orf19_1502	16.9521	20.9604	21.0036	9.35201	8.55874	6.7613		CD36_nTARR_58	1.75065	1.84183	1.25957	3.93325	3.85561	2.86988
orf19_1504	25.3721	24.4899	23.7673	30.8942	32.8702	37.6791		CD36_20630	12.0077	22.2495	21.2839	11.4704	9.39232	19.8575
orf19_1505	29.7881	28.1233	27.2943	37.7156	37.2415	41.1797		CD36_03580	8.39862	16.1818	9.49067	5.13138	5.18144	6.35024
orf19_1506	1	1.00592	1	1	1	1		CD36_50820	15.0535	19.1021	16.4911	29.548	24.3533	31.5637
orf19_1507	12.0724	10.9216	11.7955	5.92051	6.75724	8.30188		CD36_07600	230.941	192.715	214.607	98.3804	127.45	131.03
orf19_4305_1	23.7552	18.7584	21.0947	13.1019	15.0669	18.265		CD36_81500	21.921	19.2793	20.7252	30.6286	23.0249	25.415
orf19_6040	81.5171	81.249	83.1366	60.7092	65.9635	79.7295		CD36_21610	29.8129	24.3967	27.9319	14.9854	16.8203	22.1207
orf19_6041	12.8451	13.7753	13.9448	29.3945	28.4175	28.4776		CD36_04005	1.2325	1.01959	1.57962	1.02473	1.08848	1.16766
orf19_6043	11.1691	11.4338	9.28556	13.4314	15.2017	12.618		CD36_21940	25.7994	24.2301	25.9736	28.902	27.7739	28.5301
orf19_6044	35.3175	37.4611	37.1165	64.5628	66.1234	51.8742		CD36_53735	1	1.01959	1.01411	1	1	1
orf19_6045	130.451	129.573	128.582	134.962	123.262	115.997		CD36_28450	39.5017	43.6794	48.2059	49.3176	47.1713	54.0367
orf19_6046	18.6088	18.9213	17.8842	22.5967	22.5126	18.7891		CD36_04000	344.761	590.396	538.504	1652.94	1484.28	2224.7
orf19_6047	264.886	264.886	278.671	377.41	329.758	248.828		CD36_00050	245.748	373.759	325.053	121.725	88.4922	126.098
orf19_6048	10.1439	11.5455	9.17827	30.9729	28.8438	25.0709		CD36_24130	11.4098	22.4344	19.3756	6.46501	7.02677	9.08813
orf19_6049	14.1556	13.7667	14.6598	18.3038	16.8209	19.7923		CD36_22500	1.9635	2.16932	2.7558	1.18746	1	1.21699
orf19_7270	164.514	153.277	168.575	390.716	340.791	190.88		CD36_51990	335.364	253.056	277.796	100.158	120.932	99.7582
orf19_7271	92.5523	99.3146	94.7253	54.3323	49.8202	115.56		CD36_27720	26.7932	48.886	44.0478	8.27499	7.294	14.3151
orf19_7272	38.8104	47.2332	43.4765	46.7164	40.0969	47.9446		CD36_80270	15.3748	13.9852	14.0113	16.3128	16.6242	18.3525
orf19_7274	62.7023	69.0903	68.5647	74.8761	81.7674	62.8605		CD36_53450	9.27707	9.56082	11.2127	10.9389	11.7276	12.3975
orf19_7275	61.426	59.2039	63.3823	70.2436	71.6483	59.5745		CD36_40290	274.783	365.428	362.092	240.809	239.487	260.14
orf19_7277	65.8109	65.8109	72.1273	78.3954	82.6399	78.1274		CD36_19330	44.9751	36.1208	37.6612	35.4356	33.9146	29.8798
orf19_7278	158.392	151.945	143.827	205.393	267.157	264.886		CD36_19440	34.6122	30.3037	32.837	18.4368	17.5582	17.052
orf19_7279	15.3954	15.5842	15.1025	13.5901	15.9391	13.4029		CD36_53840	1.17892	1.54326	1.53639	1.29398	1.11681	1.07877
orf19_5531	76.175	72.413	73.2571	53.936	56.2636	74.8761		CD36_86990	67.4982	42.1242	45.4225	70.9201	52.0981	38.2071
orf19_2742	33.8249	32.7865	39.061	61.1646	54.4406	33.2133		CD36_01180	20.8626	29.4025	30.0209	63.1893	62.9407	89.0685
orf19_2213	7.2474	7.14277	7.47634	5.46064	5.04905	6.41929		CD36_61830	89.2257	56.9961	57.9293	180.549	154.567	138.884
orf19_2212	4.56134	4.78833	6.84135	6.82609	7.12535	5.7306		CD36_20090	29.7826	28.5982	28.8532	34.1599	31.7718	28.1868
orf19_2215	18.4489	18.5193	19.134	14.9657	15.5183	17.9164		CD36_08200	13.8825	27.4443	29.4025	8.2002	9.93189	14.1734
orf19_2214	39.3494	36.975	34.0307	38.0564	35.7792	38.2388		CD36_50260	14.5779	7.35831	7.6055	13.6757	13.2289	5.96488
orf19_2745	1.598	2.44077	1.5611	1.6317	1.6695	1.42912		CD36_11670	17.4514	20.326	20.7466	13.5577	15.8658	11.3693
orf19_5536	2.35018	2.98609	2.50871	4.06499	4.1635	3.0022		CD36_54200	33.0749	24.9169	22.0182	13.7801	13.8309	9.61451
orf19_5539	25.4222	24.1954	24.5379	19.8494	22.8184	17.9515		CD36_73960	300.05	129.826	149.316	193.094	194.377	143.963
orf19_2749	18.2496	16.5418	17.0482	8.88302	9.45057	12.7543		CD36_10460	34.351	29.1479	26.7476	26.5518	29.7007	28.5562
orf19_2748	4.37127	4.05651	3.56719	2.04233	2.20342	2.89057		CD36_05600	36.2727	39.583	26.2739	10.1193	9.5674	10.0364
orf19_2965_1	95.3129	96.2785	90.3114	65.7148	71.4192	142.31		CD36_05350	106.046	85.3628	96.7112	152.518	143.723	143.723
orf19_3392	112.794	119.904	123.981	146.941	190.199	217.676		CD36_01980	365.428	447.944	260.14	1396.57	1228.76	1440.99
SC5314_nTAR1_53	8.67713	8.76302	9.7252	10.8469	11.2004	10.5162		CD36_nTAR1_18	1.8753	5.62186	4.52518	6.1061	5.03273	16.8203
SC5314_nTAR1_52	1	1.00592	1	1	1	1		CD36_nTAR1_19	8.1305	7.20193	8.78458	42.9093	38.9579	37.5281
SC5314_nTAR1_51	71.9058	66.8216	75.7333	92.8293	91.2941	99.915		CD36_22940	55.1631	73.7943	50.6444	73.1825	69.546	48.0709
SC5314_nTAR1_50	2.10893	1.80651	1.90129	4.95573	5.25757	2.24666		CD36_nTAR1_10	13.1607	21.4029	24.0945	7.40926	7.18379	8.69945
SC5314_nTAR1_57	3.73898	3.6376	3.18583	4.21486	3.3836	4.06499		CD36_nTAR1_11	12.1533	11.0375	10.9477	26.5272	28.006	30.6965
SC5314_nTAR1_56	41.2229	42.1757	45.2705	32.2532	30.1728	22.082		CD36_nTAR1_12	66.9352	115.003	87.3848	54.4143	53.3173	61.0158
SC5314_nTAR1_55	6.46435	5.56677	5.06246	7.15535	5.03324	5.13636		CD36_72560	1.20976	1.37256	1.68327	1.1142	1.14565	1.02123
SC5314_nTAR1_54	14.3457	15.4386	15.8166	36.975	41.6464	37.7657		CD36_nTAR1_14	1.31222	1.56044	1.52334	11.0557	11.9073	13.3733
SC5314_nTAR1_59	2.85967	3.24361	3.2718	5.44083	4.71757	9.49997		CD36_nTAR1_15	7.57344	7.04456	7.86226	23.0795	21.2195	16.1608
SC5314_nTAR1_58	3.40988	3.77621	4.0033	7.46011	7.7589	7.63715		CD36_nTAR1_16	5.79974	2.98988	3.66358	6.13333	7.37292	5.81191
orf19_3704_1	52.2753	45.8148	46.7723	35.0412	32.7398	36.8822		CD36_nTAR1_17	7.0145	5.35004	4.27418	9.0547	9.90659	6.45126
orf19_2879	13.8418	14.1351	14.4202	25.466	25.9292	21.2093		CD36_41460	87.6611	89.6192	73.3484	41.4567	50.2033	50.999
orf19_1166	81.0513	82.0404	80.0646	78.3255	80.5199	75.1488		CD36_50640	6.85648	10.6258	10.263	23.9659	22.8991	35.1122
orf19_1167	5.43519	5.96438	6.75724	9.94674	10.6374	9.30681		CD36_02950	38.8259	49.2887	44.8508	66.9891	64.7131	83.5075
SC5314_nTAR4_56	11.3422	11.7185	9.98381	4.13888	4.40198	5.65902		CD36_nTAR2_15	7.37973	9.77052	9.39614	12.3975	9.8535	16.6977
orf19_2871	347.126	332.915	347.126	323.319	325.096	282.107		CD36_18310	32.49	29.6693	31.3034	35.5032	40.8493	37.9638
SC5314_nTAR4_57	19.7078	18.2254	17.5193	10.393	11.7247	10.677		CD36_13150	178.53	178.53	146.153	153.001	167.345	137.159
orf19_2870	2.0126	4.13116	4.28299	2.37781	2.56559	1.78277		CD36_28630	36.9852	19.6628	16.0715	34.328	34.6394	14.6322
orf19_1162	71.6057	71.2812	67.4929	93.9721	98.4866	106.478		CD36_24390	21.7393	16.7542	15.8714	9.07627	6.2406	6.59644
orf19_5393	31.8532	32.4676	32.0982	73.9361	81.9889	83.4127		CD36_84590	21.4651	16.4156	13.7399	15.6502	15.8539	11.6653
SC5314_nTAR4_51	12.0452	12.3988	9.60095	11.4907	13.3676	14.6274		CD36_nTAR3_16	5.18144	5.61523	5.73074	3.5129	3.34169	5.11127
orf19_2202	2.24148	2.72991	2.4134	3.19097	3.08059	2.09531		CD36_nTAR3_17	19.0034	9.24806	9.17646	6.57216	9.02332	3.97294
orf19_1160	30.3899	31.4815	28.3652	30.0189	29.6407	32.7765		CD36_nTAR3_14	131.304	693.721	1018.6	103.616	115.901	736.518
SC5314_nTAR6_5	2.71268	2.97444	2.95744	2.94262	2.58185	2.84174		CD36_nTAR3_15	14.0743	20.7466	19.8437	9.23928	10.0493	12.0582
orf19_2875	18.9553	19.2234	18.9988	19.7632	22.6494	36.4259		CD36_12200	105.885	67.5578	80.5043	17.4159	30.215	19.9302
orf19_1161	91.8875	87.3668	88.0622	126.684	121.082	98.7325		CD36_nTAR3_13	41.4776	59.0811	53.3173	1.13474	1.14122	1.20452
SC5314_nTAR6_6	4.30986	3.60642	2.94947	5.74815	4.76604	4.77299		CD36_nTAR3_10	16.1275	24.2868	16.8655	18.7337	14.8137	18.9696
orf19_2201	23.4196	26.8109	24.0815	28.1743	23.2204	27.8423		CD36_nTAR3_11	9.07627	26.6019	23.9347	4.38415	3.59748	8.15728
orf19_2877	13727.2	13727.2	13727.2	9856.74	9856.74	11531.3		CD36_52640	108.902	171.566	110.343	77.81	112.406	177.21
orf19_5526	54.1005	54.239	55.2082	44.8528	49.4097	43.5624		CD36_11850	4.34115	6.78992	7.15994	2.72265	2.83106	4.77604
SC5314_nTAR6_1	8.60011	9.89454	7.46879	11.4437	11.0427	11.2412		CD36_25910	1514.28	808.066	776.755	456.528	660.689	348.835
SC5314_nTAR6_2	67.9677	71.4192	68.1961	18.7584	24.8464	40.5754		CD36_22490	28.3512	23.6262	22.9167	18.07	18.049	18.1538
orf19_5525	196.625	200.79	202.146	177.878	173.69	195.892		CD36_nTAR3_19	6.26955	10.7066	13.4977	2.4036	1.7635	2.56133
orf19_4378	12.9024	13.4261	12.8012	14.3277	16.4415	10.0674		CD36_34410	7.65802	4.3899	7.02677	139.59	115.479	113.036
orf19_4379	65.9635	69.2477	68.2938	70.3754	68.7604	51.7041		CD36_34140	107.783	51.9749	56.1679	357.683	336.446	244.082
orf19_4370	17.0329	18.9887	18.8066	10.5974	10.7	12.0818		CD36_62560	9.64481	21.2195	16.8831	4.59399	3.60579	6.8394
orf19_4371	858.718	858.718	858.718	1552.73	1387.04	1135.97		CD36_72690	19.5213	25.368	21.0004	117.424	121.95	160.744
orf19_4372	25.2759	23.6246	27.8867	22.1931	25.2516	19.3158		CD36_18170	22.7312	20.4126	18.6018	20.3187	21.4093	20.9785
orf19_1169	7.33861	5.89564	5.96438	10.2596	9.88855	8.11142		CD36_84370	94.6372	140.666	144.979	176.171	169.102	225.042
orf19_4374	10.438	9.32268	10.4658	11.0155	11.9283	11.3502		CD36_63960	4.28262	5.84112	4.28262	5.58098	4.80842	4.68742
orf19_2756	35.9082	29.9078	27.6336	12.9961	15.5314	25.6744		CD36_26480	75.6898	44.9532	39.7017	41.2089	32.9893	23.4818
orf19_4376	6.48923	5.76646	6.50738	23.568	23.4484	20.3587		CD36_63740	1.62035	1.22115	1.36841	3.05164	2.36678	1.75065
orf19_4377	7.44446	6.80571	7.2645	5.40879	4.89271	15.06		CD36_64210	506.191	336.446	297.848	156.554	143.963	115.479
orf19_2757	24.9775	25.9597	24.1439	20.0593	19.936	22.9601		CD36_46110	1.36841	1.01959	1.95007	1.68783	1.50593	1.22768
SC5314_nTAR6_9	6.84672	7.57246	6.66068	12.7934	15.3722	12.514		CD36_02370	11.604	9.92567	11.51	8.14722	7.5818	10.2371
orf19_809	21.1171	22.2036	20.6339	12.9024	13.0169	21.459		CD36_73610	192.242	292.202	261.261	174.398	192.715	225.689
orf19_808	31.0441	32.6593	31.8532	24.3754	27.4434	26.8109		CD36_42170	76.0325	105.975	102.497	37.5877	38.1782	37.1612
orf19_805	24.3363	25.466	23.0485	25.4385	23.2874	19.1168		CD36_09860	102.02	141.379	150.608	46.9224	48.5913	55.4319
orf19_804	20.8498	20.7805	23.1992	29.4477	26.4083	20.9604		CD36_25380	27.3583	26.1968	26.7312	15.5402	21.5532	14.8065
orf19_807	116.932	119.526	121.351	90.9935	91.594	117.009		CD36_54630	19.9101	15.3061	15.1365	12.9934	13.3567	9.4101
orf19_806	85.3802	88.9019	85.7862	53.5901	50.2139	71.9058		CD36_46430	24.8726	9.09999	11.1356	17.6155	18.0252	16.258
orf19_801	14.1977	14.9936	14.5688	9.70235	10.7707	10.3035		CD36_80430	53.2	38.2594	42.2997	19.4206	19.1482	15.1467
orf19_802	46.0006	44.5145	47.4384	33.5591	36.7	36.8394		CD36_23720	140.417	173.494	168.413	53.1191	43.7315	48.6865
orf19_4217	18.0973	18.345	22.7599	18.7143	20.4523	16.2655		CD36_21370	44.869	43.7637	47.6917	37.1448	36.0432	33.2688
orf19_4216	818.898	837.659	776.807	138.741	149.34	121.921		CD36_nTAR5_18	6.85175	5.41151	5.2091	14.5779	13.9742	13.6162
orf19_4215	104.022	105.609	97.2972	672.942	645.749	453.842		CD36_nTAR5_19	8.34352	12.4196	6.58386	11.2321	9.56082	10.071
orf19_4214	1	1.00592	1	1	1	1		CD36_nTAR5_14	1.47882	5.0407	5.9276	1.28822	1.44398	5.98314
orf19_4213	11.0701	11.8397	11.7116	14.5338	14.9048	11.7955		CD36_nTAR5_15	3.75358	5.10221	7.14525	2.36043	3.21608	3.19064
orf19_4212	1.86169	1.58348	1.50084	1.05916	1.18497	1.02291		CD36_nTAR5_16	2.09162	1.61714	2.61577	5.02136	3.24971	7.48183
orf19_4211	32.3675	32.6372	34.8741	8.95766	8.52755	6.57898		CD36_nTAR5_17	11.1217	11.5707	8.49295	7.64432	7.68099	5.92417
orf19_4210	8.5434	10.1318	9.26182	5.11303	4.15768	4.5592		CD36_nTAR5_10	7.66402	5.7542	8.63491	7.91643	8.63491	6.77712
orf19_1738_1	101.782	99.2239	97.528	57.5588	57.4848	94.6686		CD36_nTAR5_11	5.10221	4.69279	6.94726	1.39578	1.7262	1.40858
orf19_5877	65.3961	64.6227	68.4122	22.949	23.1927	21.3567		CD36_nTAR5_12	8.79039	8.51482	16.686	15.2696	20.7252	50.3538
orf19_4219	18.1305	15.81	18.2804	15.1449	15.9976	15.4227		CD36_nTAR5_13	60.6657	61.4333	51.51	31.0438	31.834	25.1534
orf19_1338	78.1274	86.3971	86.8448	48.562	52.4788	60.964		CD36_29140	157.072	87.2197	108.114	21.3026	27.0699	15.8539
orf19_3998	5.91363	5.55813	6.14488	4.73464	4.1034	7.58918		CD36_86050	51.6989	48.6516	50.3761	38.3974	38.4591	33.4949
orf19_738	74.1607	75.6745	75.468	53.2245	52.0602	54.1728		CD36_17350	16.1608	15.5402	15.3958	20.2545	18.8441	20.9651
orf19_736	23.9178	24.0115	24.3136	16.8633	19.3784	21.5768		CD36_32810	168.712	140.933	159.519	247.607	186.943	175.125
orf19_2917_1	20.2156	14.0734	18.5513	12.6077	11.4338	7.97165		CD36_42350	132.238	199.239	134.671	86.4133	83.8435	82.4536
orf19_733	97.528	105.704	105.242	73.6702	87.4472	101.268		CD36_51340	45.233	28.8781	30.6451	22.4511	24.5437	16.7382
orf19_732	10.6622	10.052	10.7087	13.2797	12.7543	7.40344		CD36_51690	19.5974	22.317	17.4315	15.9486	16.6028	14.9002
orf19_731	55.6305	57.3995	56.8919	29.4368	26.6503	27.9489		CD36_43400	1.48683	1.11325	1.01411	9.83631	7.45607	3.49885
orf19_730	158.593	161.869	164.514	142.777	138.741	133.589		CD36_15260	8.18812	7.65203	14.0026	5.23174	6.04567	7.22584
orf19_5181v1	28.83	28.5371	30.378	63.16	62.1161	44.4871		CD36_nTAR7_18	5.9992	3.23143	3.44074	12.9462	12.7429	6.89292
orf19_7065	13.0895	9.70235	9.7195	11.3502	10.1589	8.68945		CD36_nTAR7_19	3.61338	10.3305	9.01669	2.46207	2.63476	2.31079
orf19_5181v2	29.2875	28.8973	30.8258	65.3961	64.0205	45.0314		CD36_nTAR7_12	2.92101	4.4017	4.96925	3.82623	3.98798	4.15681
SC5314_nTAR2_9	7.39032	7.36173	7.46011	8.50929	7.3193	5.24368		CD36_nTAR7_13	19.2518	20.2264	19.0549	22.9106	20.268	18.3279
orf19_5299	11.8982	9.55291	10.1713	5.44959	5.35861	8.81969		CD36_nTAR7_10	7.36496	7.31559	5.52901	4.12274	2.9066	3.03615
orf19_5294	677.037	656.449	677.037	340.791	278.671	333.598		CD36_nTAR7_11	11.8842	12.4979	10.8295	1	1.07083	1.02807
orf19_5295	8.98401	7.83425	6.94758	4.41935	5.38366	5.00636		CD36_nTAR7_16	1.05025	1.01959	1.22768	4.11508	3.36126	2.90055
orf19_5296	36.2916	37.1277	41.3396	39.3285	32.5054	41.6646		CD36_07470	4.3256	8.31427	8.38694	2.30555	3.019	3.95417
orf19_5297	24.0652	23.0684	23.9022	17.2566	18.2107	21.0134		CD36_nTAR7_14	110.478	193.694	196.679	62.7136	59.9322	78.0594
orf19_5290	3.03992	3.37513	3.36244	3.1734	4.2996	4.86255		CD36_nTAR7_15	1.58758	1.2325	1.26964	5.79705	4.9241	2.9682
orf19_5291	9.30681	6.83658	9.34273	10.8539	9.38361	8.01749		CD36_nTAR4_9	21.8795	21.6725	21.4434	66.6504	60.8056	59.5974
orf19_5292	13.0263	11.3924	12.2366	26.8319	27.5229	29.2073		CD36_86230	195.035	179.71	162.753	130.761	123.832	92.0674
orf19_5293	110.643	101.878	100.106	42.5931	51.1594	91.3526		CD36_08440	41.5279	36.4904	38.1255	54.2787	56.7346	65.1996
orf19_7063	11.582	10.5773	12.4469	10.9714	11.274	10.393		CD36_24660	96.9504	77.1637	59.9322	89.7636	92.3977	58.8765
orf19_2684	23.1004	20.41	21.6719	12.8687	12.9737	18.6301		CD36_20520	12.098	10.9619	10.9173	11.6231	10.3709	8.92566
orf19_2685	47.8682	43.8004	53.806	117.885	100.368	78.2627		CD36_81740	115.003	169.102	149.876	89.5587	93.82	113.321
orf19_7069	48.3035	48.5448	44.7647	42.3406	39.2944	32.7398		CD36_70120	13.09	13.5436	12.2719	18.7591	16.8132	20.1075
orf19_7068	7.60805	9.13954	6.60399	16.1636	12.6832	11.0806		CD36_31890	42.0179	31.0279	28.0415	54.3869	49.6843	36.5738
orf19_2680	38.2761	39.2722	39.2554	23.1873	23.4283	23.8401		CD36_81210	24.2169	6.34332	10.6258	32.8048	34.1118	24.0298
SC5314_nTAR1_210	6.35744	4.29236	4.37732	7.03419	8.48349	5.10291		CD36_71610	53.3359	41.7949	47.5563	142.346	122.519	155.513
orf19_2681	6.45297	6.32534	5.63829	2.17625	2.78903	2.87297		CD36_60460	32.4567	35.2342	21.0162	21.7323	21.6932	16.0556
orf19_1228	8.92487	9.90679	10.0076	12.5571	12.7358	12.1839		CD36_70870	38.3019	49.6326	43.5515	53.8105	47.8389	46.6618
orf19_4965	2.94262	2.43241	3.04485	2.35018	1.98317	2.64787		CD36_70690	156.919	601.179	349.88	324.59	297.848	379.55
orf19_4964	2.44518	2.76918	1.67199	2.53604	2.90966	3.39031		CD36_16000	144.043	152.717	154.424	254.81	255.493	274.202
orf19_4967	28.4514	26.5621	27.9622	24.0023	21.6618	24.1713		CD36_45960	30.4802	66.1042	60.407	45.362	47.7737	77.8835
orf19_4966	28.0484	24.9666	23.6246	10.2547	10.1849	11.8674		CD36_03930	667.818	879.248	859.533	2224.7	1981.71	2553.36
orf19_4961	84.3936	86.1275	92.3937	72.6834	69.1455	80.669		CD36_03240	28.8532	31.9992	31.8746	58.9015	52.5049	58.2159
orf19_4960	42.4301	43.7705	42.3225	99.4826	94.2421	110.951		CD36_50340	27.021	23.256	28.7614	6.14741	5.8459	10.5082
orf19_4963	12.2201	9.87083	10.201	8.22399	8.95766	10.331		CD36_11580	135.849	296.397	256.614	29.9266	30.5732	35.027
orf19_4962	1.59071	1.19443	1.38394	1.60935	1.5443	2.22923		CD36_62820	36.9327	51.3024	47.2222	28.3918	24.7717	24.7205
orf19_4969	72.6352	69.6721	71.5407	36.9042	36.1443	44.0156		CD36_27200	11.962	7.44473	11.8842	60.4752	48.3402	95.2729
orf19_3087_2	41.7336	50.3699	35.1407	86.4892	91.7807	67.601		CD36_08050	153.001	125.193	137.159	80.8391	83.5756	77.7672
orf19_3087_1	29.9314	34.7842	29.3001	51.9959	55.2443	41.2561		CD36_12850	2031.31	1166.95	1235.32	1114.33	1396.57	1256.11
orf19_5214	13.3676	11.7578	12.2725	16.0629	16.4533	17.0219		CD36_04920	35.2806	77.9463	71.5469	34.4589	32.7641	59.3855
orf19_2935	1788.84	1801.53	1816.57	1962.54	1945.35	1633.47		CD36_26800	18.5164	16.2838	13.9958	18.5164	20.6225	21.4029
orf19_5216	2.47493	1.85036	2.46405	2.97758	2.22102	2.52307		CD36_10980	46.951	46.0934	56.197	389.675	436.892	568.662
orf19_2937	266.459	268.607	255.721	123.262	137.57	336.862		CD36_22130	76.4242	53.6807	51.3024	85.2617	88.6266	80.5043
orf19_2930	46.6066	45.7162	46.5117	38.5877	40.4016	54.5434		CD36_51520	13.7343	21.982	25.028	13.5143	13.8963	20.9381
orf19_6185	58.4214	58.3271	58.9954	144.704	116.43	61.5205		CD36_87540	19.8725	19.1235	18.6852	21.6005	24.1173	25.326
orf19_6184	40.9315	31.5297	36.0273	67.0391	61.0516	26.6128		CD36_80040	134.201	114.397	110.478	85.6915	87.0068	85.2617
orf19_6187	53.7351	52.9218	55.5846	115.013	93.7002	50.9087		CD36_87010	8.26583	10.3981	12.0145	7.61086	7.83396	9.23192
orf19_6186	23.7774	19.0228	24.6907	56.85	47.3714	26.9871		CD36_54110	71.6328	54.0823	48.886	545.253	649.159	730.446
orf19_6181	26.5621	26.4953	24.7502	41.8176	34.5693	18.2395		CD36_20150	1664.39	2452	1952.63	272.262	288.455	394.617
orf19_6180	47.1054	42.4502	46.0633	87.4472	78.2627	45.7162		CD36_50120	159.011	119.275	156.002	118.977	118.393	102.849
orf19_6183	93.5113	87.5075	86.3971	91.6899	82.7554	62.7023		CD36_29850	24.3533	31.432	39.9532	82.314	114.397	122.736
orf19_6182	30.5879	30.2635	28.9595	35.4289	31.117	19.6977		CD36_32260	131.129	82.0484	79.9412	53.4301	67.1683	52.905
orf19_5213	13.3937	15.0025	13.159	22.1634	19.9119	20.0644		CD36_28840	28.7425	38.1782	35.2652	36.1208	34.0733	41.7293
orf19_6189	73.0597	75.3703	73.0042	119.187	121.921	99.3146		CD36_10180	2.89404	3.01028	3.19773	1.25957	1.09402	1
orf19_6188	63.9109	55.5231	64.2631	175.002	137.004	64.9908		CD36_61330	4.97357	5.58098	6.30499	5.08534	4.59936	7.18379
orf19_7595	9.03524	9.7765	8.82825	7.23736	8.61264	7.81488		CD36_45100	55.3032	69.6015	57.4301	63.5542	65.6393	61.0864
orf19_7594	6.10773	5.31588	5.20107	7.17914	6.72745	6.36549		CD36_61480	1.57755	4.01545	3.51835	3.2935	3.36126	2.48394
orf19_7597	1.44215	1.00592	1.15516	1.13724	1.20029	1.27666		CD36_45260	35.4854	63.1893	59.2469	33.9578	38.4435	53.0314
orf19_7596	9.75957	10.2389	10.8504	2.68	2.67533	3.50028		CD36_65300	8.4595	5.9992	5.00694	11.1507	9.98123	7.73142
orf19_7590	96.1787	92.3937	103.846	58.8348	51.4324	48.8043		CD36_62350	8.01441	10.1758	6.99087	8.77029	9.4101	5.7221
orf19_2518	90.3719	92.5523	88.9884	62.4481	64.1344	83.349		CD36_81690	38.8806	21.8988	23.9061	43.2382	44.8029	36.6957
orf19_2519	18.4353	20.9901	22.9689	10.3649	11.0219	14.4202		CD36_18780	83.5756	95.4439	100.158	101.483	100.241	123.535
orf19_2516	11.2314	11.1495	9.1472	11.1292	10.9155	12.2841		CD36_24090	557.913	414.552	484.666	1474.44	1452.25	1374.86
orf19_2517	1.57925	1.67199	1.28225	1.44661	1.63947	1.65244		CD36_53300	120.821	120.254	132.577	77.0733	72.9555	85.8357
orf19_2514	14.8148	12.7196	13.7372	6.69712	6.57301	6.88656		CD36_84160	1.84547	1.01959	1.71843	2.37449	1.90389	1.77272
orf19_2515	6.31675	6.55908	6.21967	27.8867	28.7084	30.2088		CD36_00910	15.367	15.2378	16.4059	13.5821	12.7795	14.6071
orf19_2512	37.0231	39.1518	34.2678	15.0095	19.2425	42.132		CD36_10230	14.9729	13.2894	17.3117	13.7037	15.1365	17.7091
orf19_2513	1.10118	1.42195	1.29138	1.19099	1.17682	1.28901		CD36_51830	45.8945	82.9014	47.3409	52.2501	47.0161	42.4244
orf19_2510	9.37614	8.37544	8.35807	6.92181	7.10436	6.5998		CD36_01060	52.7686	60.5882	48.3049	28.697	31.2929	29.2311
orf19_5219	26.5112	24.4678	25.3133	32.2694	35.1262	35.5605		CD36_61150	72.9555	54.7599	53.5501	29.0201	28.3217	20.9305
orf19_3609	18.6685	17.5452	18.4037	22.2734	23.0784	27.5998		CD36_05030	133.357	165.699	188.953	78.8013	88.6842	97.2211
orf19_3608	8.08447	7.80789	7.85943	9.64134	9.58589	10.0259		CD36_19780	12.1741	20.2055	35.4356	7.2169	7.82194	8.18586
orf19_6239	26.8208	26.0109	23.2607	19.0994	21.1402	16.7474		CD36_23260	1.08161	1.01959	1.20104	1.02629	1.01411	1.03842
orf19_6238	23.5792	22.6344	20.6236	16.3636	14.9183	12.9024		CD36_40600	46.462	76.0325	73.8627	25.3837	27.4604	41.8758
orf19_6237	34.3457	34.6051	33.8762	52.3443	52.6491	45.6148		CD36_19830	5.43544	6.00552	5.50803	3.38915	3.23657	3.24971
orf19_6236	14.9657	16.7701	15.0419	10.9185	11.1814	16.7945		CD36_02560	176.745	174.986	169.102	76.1453	74.3582	77.9967
orf19_6235	5.92051	10.1198	9.98381	15.9859	13.072	13.9611		CD36_62170	177.5	274.202	277.163	481.745	371.219	619.767
orf19_6234	15.1212	13.3537	14.638	29.036	27.6485	20.0415		CD36_41800	14.5003	13.8498	13.8096	16.7971	15.0818	13.0305
orf19_6233	27.5623	25.5557	25.3344	37.6927	33.6859	30.2923		CD36_04740	33.8304	47.3409	41.6145	19.1917	22.3381	18.3129
orf19_6232	103.384	100.686	104.14	62.1757	65.5912	65.0957		CD36_24270	79.2864	109.66	104.479	117.516	99.0421	110.343
orf19_6231	55.2443	55.6305	59.3531	63.3823	62.624	56.4597		CD36_17630	234.071	235.62	238.201	79.2329	91.7465	86.4133
orf19_6230	11.8397	11.8887	12.1747	9.3572	10.2262	14.4065		CD36_09090	205.792	191.767	209.491	183.013	170.751	145.787
orf19_7049	196.891	196.625	186.572	236.688	260.5	379.207		CD36_86830	20347.7	20347.7	20347.7	14500	16177.4	20347.7
orf19_552	1.55171	1.38759	1.77093	1.47242	1.29549	1.1293		CD36_73570	12.6485	31.5465	30.0311	7.12275	7.9079	12.4377
orf19_7047	44.6381	44.2028	43.7491	36.8394	36.5427	55.2443		CD36_15850	1.05699	1.01959	1.29981	1.07278	1	1.11593
orf19_7046	176.478	164.732	160.147	43.4953	46.225	76.4559		CD36_05290	16.1116	17.7091	14.5517	10.9138	10.078	9.52697
orf19_7044	28.7147	29.2166	29.6284	34.3101	35.1752	27.0173		CD36_46600	41.1051	30.8937	28.7425	25.6474	30.6652	29.3701
orf19_7043	16.6911	16.4415	15.9928	9.73041	10.4564	19.4811		CD36_31790	107.551	40.7317	52.7337	57.7077	58.8446	36.1323
orf19_7042	5.19135	7.02881	6.8127	6.29413	6.78914	6.89332		CD36_52870	32.5659	38.9005	38.3736	7.98118	6.58386	7.68812
orf19_7041	11.5517	11.6409	11.0427	14.1896	15.946	19.6482		CD36_19160	3.5697	3.90985	4.19504	2.98524	2.53676	2.71068
orf19_6399	16.2017	14.6063	15.5644	40.3072	39.1259	27.7489		CD36_34310	3.01679	2.14484	2.51359	14.4787	12.8256	9.52029
orf19_557	112.211	107.799	97.9057	4.62009	5.8521	7.65261		CD36_40460	54.161	34.8548	47.7503	157.72	144.206	163.512
orf19_4587	60.3166	56.9751	61.9492	36.0404	35.0034	42.2704		CD36_84780	685.437	859.533	1054.42	314.698	354.657	590.396
orf19_4585	69.4702	68.1961	70.3754	75.0753	71.8602	85.4524		CD36_41730	108.689	117.757	145.14	129.39	127.774	145.288
orf19_4584	7.23486	8.66109	7.58238	7.0714	5.29732	5.82821		CD36_33330	54.5117	56.5525	58.7188	20.9473	21.3122	23.1972
orf19_4583	6.15032	4.33348	5.84192	1.97673	1.86772	2.18259		CD36_17180	63.0012	84.7945	100.568	120.01	128.488	178.53
orf19_4582	30.9544	28.5808	27.4324	35.059	35.5087	24.0217		CD36_28150	22.953	12.6056	13.5674	14.9541	13.272	11.7207
orf19_4581	72.932	77.1219	77.9602	60.3166	75.468	83.789		CD36_63080	17.815	20.3866	17.0201	9.20092	10.755	8.65898
orf19_4580	125.868	134.962	133.977	92.184	114.61	144.131		CD36_35400	32.3631	18.7801	21.3624	25.223	22.0945	16.8474
orf19_4589	25.5917	27.5477	28.194	26.8109	28.4002	29.0822		CD36_85560	179.303	170.029	184.148	267.317	259.301	218.643
orf19_22	5.11303	5.69857	7.02024	6.60919	7.07723	6.58597		CD36_31240	37.7274	38.6804	40.4285	82.9544	81.7312	91.871
orf19_23	18.7143	17.9749	18.4963	12.524	12.3857	6.96115		CD36_62680	1.67607	2.36043	1.89712	7.54998	5.0407	4.4017
orf19_20	123.049	120.925	118.198	87.8004	88.2744	91.9828		CD36_63220	7.79891	5.00694	4.9241	48.4951	51.5617	26.1818
orf19_21	44.6594	44.2324	45.2433	40.5547	46.1438	38.2761		CD36_83920	33.2355	29.6286	36.509	32.7843	33.8975	32.4567
orf19_26	32.9467	33.3272	32.6226	37.1277	36.8656	31.3498		CD36_17940	12.9254	16.2258	16.0436	6.94726	6.44063	5.95325
orf19_27	9.03936	11.0599	9.66771	10.5382	9.7765	8.49257		CD36_12690	1407.81	932.55	968.871	1614.88	1501.62	1501.62
orf19_24	20.2029	21.9596	21.452	41.7158	43.224	32.1412		CD36_85780	18.9114	24.6956	19.9101	20.4719	20.2352	20.5772
orf19_25	14.4461	14.7041	14.874	13.8598	13.6143	14.7091		CD36_52250	34.9196	28.5422	28.8638	52.9666	37.5877	44.9659
orf19_28	5.74815	6.16144	5.5444	6.55908	5.56381	3.78349		CD36_16580	6.62575	21.643	36.3055	6.41749	7.00904	25.3605
orf19_29	3.02233	2.61229	3.10405	3.11502	3.09739	4.21486		CD36_72220	27.7514	49.0319	54.2787	15.4803	15.8714	22.4511
orf19_6055	46.5803	46.3765	47.7496	40.7557	39.6669	33.4899		CD36_72730	48.2059	36.0284	35.9682	74.659	68.2327	65.2292
orf19_7383	57.0245	52.6491	54.4055	50.4294	51.9615	66.1893		CD36_25070	6.93264	2.83106	3.9818	17.9729	16.8655	17.0662
orf19_2864_1	2308.94	2263.07	2308.94	2006.8	1917.65	2031.63		CD36_02740	89.7636	59.4905	63.6027	47.5844	50.6115	38.7861
orf19_5768	115.56	118.58	120.599	97.9848	109.141	100.893		CD36_44970	6.48996	14.6538	14.2784	4.37891	5.35585	7.20924
orf19_5764	50.7027	49.3429	50.254	58.5108	53.2245	44.1753		CD36_11000	6.68772	3.22662	4.26143	15.6374	14.0743	11.4872
orf19_5765	64.3097	64.421	63.16	65.9635	65.7616	69.2911		CD36_08870	2.83478	3.22139	2.97173	100.568	101.483	89.3702
orf19_5767	20.5622	24.4274	23.4048	12.9527	12.7671	16.5325		CD36_08875	1	1.01959	1.01411	1.04633	1	1.0756
orf19_5760	39.0071	41.8069	46.3093	1844.47	1669.52	807.808		CD36_12070	36.8894	37.0818	32.4567	47.8389	45.2031	43.6201
orf19_5762	2.40621	3.14857	2.76918	6.90903	8.87248	6.97989		CD36_42720	42.7647	30.7155	32.6255	30.6965	30.8227	31.0279
orf19_5763	10.2262	11.3462	8.75102	20.5078	17.0551	15.0095		CD36_06240	67.3301	63.4219	55.1265	91.871	93.0444	88.6842
orf19_4459	1.95068	2.46405	2.68	24.2263	19.8268	19.7195		CD36_06710	1	1.43287	1.93597	1.03674	1.0648	1.44201
orf19_4077	48.4254	49.7914	47.474	56.6989	57.5588	60.5295		CD36_82030	19.24	31.0021	37.2461	9.22144	12.7573	20.4353
orf19_4076	37.3256	36.8394	34.7842	110.407	114.35	145.494		CD36_80620	47.1713	25.8618	33.9324	44.7794	38.8806	29.9266
orf19_1592	23.3141	23.7552	21.5989	40.464	38.7758	51.2323		CD36_82780	7.27818	4.0697	3.89097	10.4546	8.91973	6.76907
orf19_1590	7.08386	6.52789	6.26389	6.41929	8.3202	9.09598		CD36_26650	15.0393	15.1656	11.102	17.4564	15.3226	10.697
orf19_5358	39.2722	35.7192	36.8757	37.0005	36.3454	30.5677		CD36_83250	42.8926	29.2533	29.8129	58.68	63.9211	48.8163
orf19_1115	57.8754	60.0016	59.5745	39.7648	43.5624	48.6392		CD36_26120	76.736	47.629	37.2083	113.715	100.089	58.4575
orf19_5357	57.5954	56.4597	58.5108	65.1844	64.9908	53.6553		CD36_11910	3.68493	6.06182	4.46614	4.03104	3.92602	3.83223
orf19_5356	21.6988	20.9379	23.7552	39.8228	40.6153	30.9544		CD36_29350	198.963	349.88	328.8	39.9532	39.4438	38.4435
orf19_5351	326.443	315.141	326.443	289.364	254.897	261.649		CD36_22720	795.022	484.666	490.972	107.103	126.77	104.561
orf19_5350	56.0989	52.9446	51.4111	41.5988	44.5975	44.8103		CD36_64020	47.5251	51.108	41.2089	34.8741	30.7214	25.4638
orf19_5353	6.0489	6.39316	5.68365	11.429	12.514	5.75401		CD36_34940	26.9581	74.1247	70.4349	28.5982	30.8324	51.1617
orf19_5352	38.8795	39.2407	38.8104	55.5517	53.8585	42.0015		CD36_53790	184.148	352.293	366.855	206.256	212.634	458.76
orf19_4079	30.4009	30.4758	30.1378	44.0356	40.8728	32.209		CD36_20980	10.8747	9.69436	9.2667	167.345	135.221	189.119
orf19_4078	7.4127	7.39032	7.35518	9.34273	10.201	10.5096		CD36_51750	87.2197	126.305	109.66	105.58	97.1541	110.228
orf19_1298	17.2972	16.296	17.5364	16.9244	19.0131	20.3377		CD36_82250	117.883	169.541	144.206	106.15	96.1369	107.551
orf19_1299	60.4844	50.9825	53.9903	31.1518	32.2694	42.8517		CD36_71420	36.1791	44.7241	39.8972	20.7581	22.8487	19.0656
orf19_7606	3.71712	2.59679	3.62238	2.91399	3.56283	2.60287		CD36_86460	127.774	71.9071	71.8594	95.0938	98.8343	69.854
orf19_7601	8.32687	10.4121	9.87083	20.9225	20.4318	14.5404		CD36_60850	71.5905	168.712	179.303	244.082	242.915	527.538
orf19_7600	724.387	735.618	751.636	1788.84	1773.09	1018.57		CD36_86550	52.8568	57.205	40.1093	44.5041	44.9975	29.7595
orf19_7603	39.1259	38.3354	38.3615	34.2382	29.3711	26.9701		CD36_11450	4.87537	5.6689	5.81989	2.08752	2.29718	2.70518
orf19_7602	91.5215	94.612	90.0083	42.3907	52.513	57.891		CD36_10750	12.6195	11.0085	15.5402	9.0327	8.51482	10.9287
orf19_1290	152.169	165.301	162.09	109.345	115.152	128.759		CD36_11320	1	1.01959	1.1467	1.07877	1.01718	1.04879
orf19_1291	25.4006	26.6245	28.0484	15.8934	14.7893	21.0604		CD36_09650	11.0323	7.58882	15.175	10.1301	9.47924	10.8196
orf19_7609	8.97097	6.83319	8.65207	48.4254	44.3751	29.3251		CD36_03030	115.383	101.642	94.2272	47.1713	58.68	57.7971
orf19_1295	154.452	144.878	145.494	86.3971	96.6686	148.082		CD36_07040	9.26249	15.9249	15.1467	13.3633	14.9339	23.3489
orf19_1296	5.20107	5.01236	6.24051	2.89057	3.72866	3.51995		CD36_07590	44.1684	68.9451	72.291	89.2257	86.8414	137.574
orf19_1297	11.6956	11.3342	11.274	7.32507	6.60919	10.1318		CD36_03740	2.83106	2.061	1.91489	2.74308	2.85129	2.42523
orf19_6958	11.1911	9.7195	9.15525	5.82821	5.24768	4.2668		CD36_21580	232.121	156.23	156.554	117.883	141.682	112.406
orf19_6952	51.544	51.2323	52.0602	26.9053	32.8495	34.6873		CD36_70480	23.2615	15.2277	18.7763	8.53261	11.2237	6.10983
orf19_6953	14.1047	14.8624	14.128	19.8791	20.0867	18.622		CD36_00210	208.153	254.513	245.748	116.366	108.361	113.818
orf19_6950	1.79951	1.79951	2.47887	3.39471	2.64787	1.94149		CD36_45730	45.9507	48.0709	53.4611	27.4304	30.9376	43.7637
orf19_6951	49.5466	48.6992	47.7739	32.209	29.995	20.5622		CD36_11020	1	1.01959	1.01411	1.01411	1.09671	1.01872
orf19_6956	6.85752	7.3193	6.82193	11.9096	11.4476	8.20504		CD36_27290	60.1431	31.3709	31.6682	12.8705	14.2199	6.97737
orf19_6957	3.48446	1.598	1	1.90971	1.38965	1.69182		CD36_80780	35.5547	24.1069	36.659	108.44	100.377	124.914
orf19_6955	10.5606	10.0674	12.3133	18.1923	16.7945	13.389		CD36_nTARR_78	71.0738	47.1937	50.4541	298.808	273.081	333.592
orf19_5978	5.84192	6.02507	6.24802	6.71675	6.89332	5.38881		CD36_nTARR_77	1	1.01959	1.01411	7.69783	8.93078	131.538
orf19_5971	12.0935	13.5056	12.6943	15.6343	13.8598	13.9209		CD36_nTARR_76	1.39402	1.01959	1.32071	319.345	317.566	161.553
orf19_5970	15.0888	14.2388	14.0923	10.3035	10.6052	12.4234		CD36_nTARR_75	100.936	66.6504	52.0634	252.469	249.263	146.896
orf19_5973	108.878	102.268	104.022	64.7179	68.2938	90.9935		CD36_nTARR_74	95.0938	62.0011	49.3973	240.05	232.121	136.584
orf19_5975	1.17536	1.00592	1	1	1	1		CD36_nTARR_73	24.6236	26.0282	13.9533	14.3551	13.6313	16.9592
orf19_5974	8.16012	9.10225	8.59631	5.39443	5.32746	5.67718		CD36_nTARR_72	9.46769	5.14885	4.13527	8.40468	7.69783	4.17643
orf19_5977	7.13322	8.36491	7.88985	8.57186	8.09447	6.88108		CD36_nTARR_71	3.31408	2.86362	2.33547	17.2839	25.1624	13.2959
orf19_5976	6.7613	7.22426	7.50648	2.87297	3.55949	2.96348		CD36_nTARR_70	44.5915	34.0194	29.585	9.35005	8.23047	5.1563
orf19_3942_1	1536.82	1517.59	1517.59	1816.57	1801.53	1453.99		CD36_23450	3.19773	1.95937	2.86362	1.0643	1.12641	1.03767
orf19_4002	20.6482	18.2012	16.329	15.2017	15.6658	19.6757		CD36_19970	19.1917	14.8777	15.3587	22.7312	21.9074	17.9213
orf19_4003	37.301	36.2916	33.6319	35.5087	38.721	37.6434		CD36_07620	137.341	101.367	108.839	74.404	85.4462	68.1243
orf19_4000	6.96115	7.61396	8.07531	12.1839	9.63715	8.65207		CD36_54850	87.3848	162.242	198.963	50.0737	60.4752	83.719
orf19_4001	8.06628	8.62823	7.84799	6.65377	4.74675	5.3505		CD36_21630	18.8146	11.4872	13.1505	10.9287	13.4153	11.7814
orf19_4006	25.7839	25.0383	25.0827	21.1171	19.5741	16.68		CD36_50800	23.9257	36.0583	29.1212	34.2786	27.5356	34.8741
orf19_4007	16.2593	16.354	15.971	18.2304	19.4304	15.1896		CD36_83780	531.762	402.591	410.357	146.588	137.437	107.783
orf19_4004	121.51	117.504	123.56	149.34	144.704	139.884		CD36_80250	35.598	28.697	31.7718	29.4563	28.9682	32.8552
orf19_4005	32.9927	30.6874	30.9544	23.1992	23.568	21.2222		CD36_80520	68.0578	58.9852	48.1831	48.7899	48.7899	42.4832
orf19_4009	69.203	71.1379	76.6883	79.7555	82.1714	73.6307		CD36_05990	4.69279	4.22569	4.6054	5.37067	5.07107	6.80289
orf19_639_1	43.0468	45.3517	45.6386	45.0903	37.0005	37.8013		CD36_27740	14.2308	16.0202	15.7182	3.9281	4.166	6.78992
orf19_4375_1	1040.94	1032.18	1058.43	489.403	504.144	906.905		CD36_19310	6.42201	10.7898	8.18586	10.4756	9.28225	9.77641
orf19_5519	99.556	90.0083	94.9136	48.3484	64.2631	73.7964		CD36_54580	5.62186	3.4503	3.95856	2.71813	2.95949	2.38623
orf19_5518	16.5014	15.3138	16.9011	26.7115	27.8205	30.8258		CD36_07740	63.1455	59.5302	60.6482	67.1683	70.6346	72.4877
orf19_2233	167.774	164.292	167.774	185.76	201.208	168.938		CD36_60140	273.081	230.941	254.513	126.996	123.085	101.367
orf19_2232	1058.43	1053.73	1032.18	1040.94	976.564	991.281		CD36_04240	2.00446	2.66963	1.71017	955.714	1440.99	859.533
orf19_2231	3.64638	4.95063	5.12066	7.7026	6.84887	7.5459		CD36_45020	9.04871	8.69945	7.83396	5.7221	6.32927	3.91875
orf19_2230	17.0418	18.4132	16.2593	18.6301	16.7141	18.3288		CD36_05190	16.6071	12.2828	14.0665	5.22067	5.10693	4.65358
orf19_2237	1.34097	1.26318	1.30315	1.13883	1.19443	1.12584		CD36_65510	48.0147	15.5101	23.5556	43.8391	47.4965	26.5161
orf19_2236	11.5194	12.7028	12.1013	7.71273	7.52567	5.82236		CD36_nTAR4_11	3.60579	2.5922	3.25383	6.01186	5.26442	4.42707
orf19_5515	42.9026	43.6346	41.579	25.9292	25.2647	27.0885		CD36_30750	3.58652	2.56809	2.18635	1.2325	1.06096	1.12175
orf19_5514	6.27975	6.84135	7.60189	3.56719	6.39316	3.82054		CD36_45780	10.161	12.1208	11.684	18.1538	17.3178	14.8276
orf19_2725	1	1.00592	1.52373	1.15265	1	1		CD36_08260	11.5565	13.2646	15.4122	10.0009	10.4756	11.7276
orf19_2724	13.5095	14.4461	13.1458	7.01379	6.35744	3.87256		CD36_nTAR1_202	38.2228	28.2026	19.5253	24.8331	27.3955	26.3218
orf19_2727	74.5377	80.8299	81.567	80.2248	79.7816	96.1787		CD36_nTAR1_203	14.3452	8.62567	8.88242	7.63783	6.41749	3.3752
orf19_2726	26.3877	26.9465	24.255	24.4274	21.6235	17.8772		CD36_nTAR1_201	4.21039	11.3101	2.81084	24.9885	29.1212	36.9043
orf19_2721	14.4643	14.3907	14.7523	8.20504	7.66466	7.72835		CD36_28430	2.81845	3.88108	3.45938	1.41605	1.2325	1.20639
orf19_2720	98.4866	106.077	105.609	120.599	109.21	125.868		CD36_04020	1.03549	1.01959	1.15554	1.00656	1.0022	1
orf19_2723	4.40428	5.6199	4.29236	4.1875	3.74056	3.27812		CD36_53610	1.1467	1.48683	1.19874	1.10515	1.03948	1.08161
orf19_2722	28.8973	29.2765	28.9985	28.0016	28.9814	30.6493		CD36_01300	36.6136	21.5379	27.5356	42.4244	38.8111	29.3271
orf19_2728	9.81394	9.03936	8.41753	6.83319	7.75063	7.86852		CD36_05370	1.31346	1.01959	1.99981	1.93156	1.7962	1.68039
orf19_446_1	91.2941	85.2385	82.6892	59.2534	55.5681	74.0671		CD36_22920	3.97788	5.37835	3.61338	1.78358	2.07681	1.86078
orf19_446_2	74.0063	73.0042	84.5355	26.2543	23.0079	31.7329		CD36_40810	72.1988	36.8894	33.7869	96.2371	94.701	59.1448
orf19_1336_2	35.1517	34.9409	35.1517	29.0533	23.3455	44.3412		CD36_24330	35.2235	62.4096	49.3716	12.3155	12.1051	15.9562
SC5314_nTAR1_70	130.564	141.663	131.098	61.5697	58.5108	169.841		CD36_50660	331.159	746.31	693.721	69.0822	65.723	105.366
orf19_4392	8.56432	8.75675	9.86326	15.1528	16.2313	12.9788		CD36_54320	89.8944	103.344	94.8251	49.0561	56.2597	53.509
orf19_4393	41.0495	35.8512	42.498	47.2508	48.2114	46.6677		CD36_20210	7.07356	5.79337	5.52124	10.6202	9.07627	5.79705
orf19_4390	24.7502	25.8268	23.0924	14.9823	15.931	13.3116		CD36_72500	1.61188	1.6385	1.62775	1.00585	1.108	1.02187
orf19_4391	2.59928	1.93065	1.78797	2.14559	2.18943	2.28363		CD36_02970	6.20317	5.25667	7.65802	13.0249	10.4959	12.2828
orf19_4396	166.262	153.984	167.258	68.7604	61.6773	63.9109		CD36_18370	14.921	11.6909	12.9013	29.1212	31.6682	28.1
orf19_4394	3.79398	3.74056	3.60051	3.66078	4.30986	3.20237		CD36_28380	64.0035	44.711	43.9612	191.767	193.094	175.43
orf19_4395	92.4629	95.2415	94.612	96.8598	102.203	101.782		CD36_84570	24.9885	53.1191	52.33	41.6338	49.1571	64.9808
orf19_4398	17.8909	14.9657	13.6855	7.67171	7.17914	7.93682		CD36_32450	6.57216	20.1757	13.7703	8.1305	6.59149	13.2381
orf19_4399	10.4741	11.5333	10.6253	19.8625	19.7078	16.5825		CD36_21120	119.856	200.605	132.102	80.6444	79.7793	80.8391
orf19_6720	53.5684	53.5901	54.2963	73.8719	76.2823	74.8175		CD36_53860	20.5878	34.5095	33.1787	9.70081	11.0012	12.861
orf19_6723	2.24966	2.49451	2.57079	2.86481	2.50243	2.69973		CD36_20000	99.464	69.7815	78.3442	52.932	52.6634	41.572
orf19_6722	7.69495	8.40601	8.33619	11.0764	10.0076	9.38361		CD36_85950	46.8718	37.0288	53.843	27.9564	26.4604	35.1545
orf19_6724	73.3602	66.8717	73.7403	32.7588	23.2762	20.0867		CD36_34430	163.095	134.201	157.285	152.879	153.889	142.346
orf19_6727	8.72166	8.00481	7.98174	16.136	17.7556	13.9866		CD36_25930	18.4257	23.9347	24.1069	15.175	14.5417	16.5228
orf19_6726	30.9379	32.7398	32.7765	24.2156	18.6768	21.2862		CD36_30320	23.5214	52.905	39.0055	10.3786	12.7875	10.4329
orf19_6729	48.0433	49.1666	46.2577	52.6763	56.3502	52.6763		CD36_18190	157.72	47.6085	57.7077	45.2583	52.1523	21.0688
orf19_823	1.20396	1.29138	1.43692	1	1	1.23972		CD36_84310	20.6589	21.1986	18.9239	12.7276	14.4787	15.6633
orf19_822	102.203	127.448	126.469	108.965	198.202	178.84		CD36_63760	194.377	141.122	135.089	349.88	389.675	273.572
orf19_533	1	1.00592	1	1	1.11948	1		CD36_09130	15.2774	12.1451	11.0375	2123.15	2171.21	2257.3
orf19_820	86.1275	90.1622	87.8004	76.7881	88.4164	100.686		CD36_73900	126.305	145.787	116.366	41.4305	43.6547	35.2984
orf19_827	22.2819	18.7437	19.5226	16.3396	13.7244	16.9674		CD36_64230	167.637	214.09	179.479	87.1674	90.0677	89.4357
orf19_826	18.6897	18.0541	18.4686	20.1237	19.3222	19.5291		CD36_02350	7.72523	18.4368	16.1226	4.92808	4.33564	6.02161
orf19_825	40.9019	37.3492	39.7825	60.7881	65.0352	60.0016		CD36_18990	14.729	15.0818	19.2148	20.0347	20.1458	24.6236
orf19_288	76.5523	71.9605	72.7215	22.5831	24.4156	29.3487		CD36_71850	889.785	992.069	506.191	232.121	484.666	725.078
orf19_287	162.699	160.873	156.983	79.9088	73.7403	85.1537		CD36_21030	92.5815	175.677	206.645	373.759	360.28	1182.31
orf19_286	10.8022	11.4659	11.047	7.90878	6.60399	4.1635		CD36_44190	1501.62	1220.57	1420.94	808.066	1097.59	1008.23
orf19_829	9.09598	9.89931	9.90679	14.039	14.0261	13.7116		CD36_nTAR3_38	7.15122	3.96753	6.91556	1.23976	1.23636	1.5521
orf19_828	29.2355	30.5745	31.9961	36.7509	32.8985	37.372		CD36_nTAR3_39	21.8236	76.4242	90.5876	23.1897	26.4286	49.8851
orf19_281	26.4179	25.7535	24.4899	83.9472	72.2195	40.4261		CD36_nTAR3_34	28.8242	27.8297	21.5379	39.3401	39.2125	27.506
orf19_280	28.007	25.8631	24.2485	91.9828	75.3703	33.7679		CD36_nTAR3_35	1.43698	1.14924	1.53159	2.88997	4.07818	6.00552
orf19_6899	3.39471	3.14529	2.65207	2.79932	3.12251	1.5874		CD36_nTAR3_36	2.85672	5.07878	5.09275	8.05968	8.78458	7.62428
orf19_6898	15.5183	18.2985	17.9515	17.0743	19.5645	27.3885		CD36_nTAR3_37	2.64007	2.7558	3.03615	6.4095	6.46501	13.2424
orf19_6893	42.8817	44.2578	41.6646	20.5934	22.7967	33.0068		CD36_nTAR3_30	5.95925	6.72614	5.41696	14.1879	10.6506	14.7427
orf19_6891	66.9628	65.3464	67.0391	68.4122	74.7688	75.2042		CD36_42110	1.19874	1.20318	1.15413	6.20846	5.93212	6.96557
orf19_6897	3.60642	2.65207	1.68882	1.20907	1.57155	2.55292		CD36_12260	16.8913	26.9164	22.297	9.42157	9.34073	13.2136
orf19_6896	25.1771	26.7439	27.805	19.4917	22.8756	29.485		CD36_nTAR3_33	1.04879	1.01959	1.44201	8.31427	6.90837	8.24326
orf19_5486_1	18.4843	15.8583	20.2307	10.5849	11.7185	13.3613		CD36_43640	11.9791	11.7721	9.50859	12.2828	10.6447	11.239
orf19_755	29.8794	30.5313	27.0466	31.7056	25.2759	31.6538		CD36_15060	149.208	75.5479	93.2208	85.2281	109.237	91.4939
orf19_754	348.903	362.926	360.092	361.468	383.03	421.667		CD36_33470	4.18214	5.09668	4.31257	6.86733	8.08215	7.51052
orf19_757	37.1277	37.6434	35.0034	34.5195	34.6051	33.7851		CD36_21350	49.6617	67.6955	62.0365	61.3824	63.2339	85.959
orf19_756	2.90168	3.87256	3.28169	1.27666	1.38555	1.33569		CD36_29160	236.709	108.44	96.4987	87.6611	58.639	37.1091
orf19_751	4.966	5.70952	6.44724	14.0261	14.144	11.7033		CD36_86030	124.296	77.8835	97.9136	60.3586	74.5308	67.3727
orf19_750	2.98118	3.63112	3.01524	4.176	7.61396	4.90845		CD36_17370	42.2477	28.296	29.9774	35.8207	37.128	27.9437
orf19_753	20.5078	22.425	22.2971	29.7881	31.4298	43.8609		CD36_85040	14.3907	9.68457	10.6886	22.4889	22.8002	20.7737
orf19_752	67.093	67.3936	73.6307	78.1971	82.4284	114.61		CD36_32870	248.891	112.784	122.099	110.771	126.398	64.9183
orf19_759	146.941	148.082	150.456	135.13	140.879	135.871		CD36_15280	94.149	79.9846	70.0121	68.0578	69.8298	48.7222
orf19_758	22.3735	24.6373	25.3721	38.7758	37.6927	30.9729		CD36_43390	19.4445	17.1765	13.3129	69.3446	56.9961	59.0811
orf19_6109	267.157	266.459	271.925	434.086	390.716	285.804		CD36_43460	18.3911	29.4255	24.5685	18.5105	14.2616	16.5478
orf19_2907_1	29.3945	31.2749	30.244	24.0406	21.277	23.1594		CD36_nTAR7_30	12.2719	12.6485	13.3197	15.8373	15.2008	15.701
orf19_6105	268.607	281.152	270.801	653.512	578.961	371.881		CD36_nTAR7_31	71.0216	73.7368	88.1216	150.608	131.129	155.759
orf19_5491_1	381.475	357.163	379.207	117.276	89.7446	114.827		CD36_nTAR7_32	29.077	20.4204	19.0123	23.3881	31.8135	22.8105
orf19_6577	19.2975	19.5917	18.9887	27.0885	23.3724	19.4304		CD36_nTAR7_33	1.96674	1.7395	1.40858	8.83346	7.82838	9.01669
orf19_410_3	252.349	258.089	250.718	199.942	244.07	244.893		CD36_nTAR7_34	106.87	116.114	159.97	90.5876	110.343	102.02
orf19_6100	62.1476	61.6934	57.7579	146.123	101.268	46.0633		CD36_nTAR7_35	12.2511	14.3369	14.1652	8.08215	7.40926	7.98118
orf19_4862_2	48.1153	40.5934	48.5791	21.7537	24.8911	48.6056		CD36_nTAR7_36	18.857	17.9614	9.45484	83.1951	87.2197	34.2152
orf19_6103	34.2903	38.1984	38.1359	73.0597	52.6763	33.6391		CD36_07450	16.2745	70.157	46.7986	24.6956	18.1055	47.2222
orf19_6102	112.662	114.076	110.742	287.43	272.424	160.616		CD36_nTAR7_38	2.98089	9.91861	4.18214	6.70886	7.52969	6.85648
orf19_6291	15.8583	16.0747	16.9954	23.8749	23.7326	23.6666		CD36_nTAR7_39	3.18482	6.44717	7.51695	5.10221	5.37835	12.9175
orf19_6133	15.3722	15.1651	15.6999	26.5375	28.6196	27.2743		CD36_86780	16.8203	19.2518	18.5105	17.1531	15.5402	16.6394
orf19_6135	41.4822	37.5814	40.2277	34.8866	37.5553	33.5927		CD36_08460	35.1122	121.093	111.718	51.5948	59.0811	117.883
orf19_4201	43.7705	41.4524	42.2999	37.9704	36.2916	34.1847		CD36_12480	2.53227	2.20243	1.96816	17.8764	18.2478	11.9543
orf19_1719	12.1524	13.4849	12.1661	5.21695	6.55908	5.51163		CD36_22870	22.5166	22.4254	25.2515	28.3512	31.983	28.8638
orf19_1718	13.2401	12.9788	13.0064	10.0897	10.677	14.1152		CD36_70100	20.2264	18.2478	14.9446	21.3202	26.3838	22.7805
orf19_2532	13.0169	14.4202	12.3334	14.7647	13.5901	14.4798		CD36_16390	7.7893	6.8184	5.98538	25.3481	37.0089	49.1906
orf19_1323	30.7879	31.1638	29.7077	28.0124	29.485	26.9053		CD36_87620	83.0092	73.439	79.2329	25.0723	33.8743	34.5872
orf19_2534	43.8004	41.7158	44.9969	38.1359	31.2336	24.9666		CD36_03480	20.705	13.0608	15.1206	10.7463	9.5877	8.63491
orf19_4949	453.842	453.842	453.842	369.747	337.878	410.953		CD36_11610	1166.95	1573.87	1652.94	235.62	248.451	333.086
orf19_4948	9.80695	9.23186	10.5906	8.56432	7.36173	9.26182		CD36_71670	23.2414	25.8207	18.0418	41.7766	34.4854	27.0018
orf19_4947	296.297	309.556	301.212	246.967	262.476	428.157		CD36_60330	27.0451	22.6086	20.6507	11.3101	12.7483	9.36172
orf19_4946	1.1806	1.6695	1.86169	3.09081	2.8249	2.70312		CD36_60440	27.3955	15.0263	20.1	20.0067	18.495	17.6848
orf19_4945	26.9701	26.9204	28.1672	33.9172	35.6156	35.0746		CD36_09380	20.2909	43.1701	48.3402	38.087	35.523	68.2791
orf19_1712	33.7679	32.3254	31.8145	22.2363	23.944	27.805		CD36_70810	1.04752	1.12838	1.17391	1.28562	1.35417	1.20976
orf19_4943	28.3652	31.9961	28.0016	215.883	201.818	202.146		CD36_45940	7.09869	11.5336	13.6077	2.22546	2.73926	3.11444
orf19_4942	1.71449	1.49427	1.39313	1.52373	1.20396	1.27991		CD36_87270	49.1906	46.444	46.8243	3.2587	3.97788	2.25199
orf19_4941	614.119	583.787	619.224	238.393	261.649	386.095		CD36_16020	64.9808	56.8174	69.4837	44.5285	46.1642	49.8079
orf19_4940	14.8024	16.2199	16.6911	14.821	15.2699	13.2128		CD36_51320	36.5738	42.382	38.2427	37.0484	48.9546	46.0521
orf19_1841	7.02024	5.38881	5.1267	3.22088	2.75185	3.23215		CD36_87780	1652.94	719.305	900.665	968.871	808.066	536.486
orf19_1840	102.996	101.268	99.0931	150.456	152.85	139.543		CD36_07900	69.3446	25.1803	29.2533	50.0139	49.2887	29.8611
orf19_1843	29.4477	28.686	27.0576	18.1868	16.0856	19.1618		CD36_nTAR1_100	34.5361	31.2231	33.29	4.74244	3.33641	4.51905
orf19_1842	10.052	11.3286	10.8398	8.14255	8.67713	6.90903		CD36_03260	3.25383	2.50295	2.57336	2.47868	2.09557	1.74596
orf19_4206	13.5272	13.4029	13.7116	15.5393	17.0219	15.8009		CD36_50320	21.4602	10.6848	12.3831	23.5838	25.9317	22.8368
orf19_1847	33.2692	32.3675	34.5496	56.4597	62.7023	59.1556		CD36_08070	172.733	137.973	134.201	64.6196	66.444	53.3848
orf19_1849	19.0536	18.1868	16.8633	11.9573	11.2617	15.5972		CD36_30920	17.0739	15.701	13.7801	16.9118	21.3725	19.1713
orf19_3623	23.5993	23.5288	24.7021	11.1068	11.5455	15.7959		CD36_45450	5.47942	6.74637	9.47924	3.87414	4.15681	8.17381
orf19_3622	23.1213	23.3283	21.4438	22.9247	21.1514	22.1111		CD36_26350	2.85129	2.73565	2.5472	2.84697	2.80315	2.83856
orf19_3621	1.32558	1.31035	1.7912	1.14623	1.03433	1.07585		CD36_12870	42.2997	34.7959	36.3288	48.0447	39.2507	50.8103
orf19_3627	1.93065	2.44518	2.15024	3.86139	4.26038	3.43109		CD36_26820	21.7147	20.3741	25.7717	22.8487	23.6262	31.1855
orf19_3626	3.72866	3.66361	3.8752	2.44077	1.98987	2.95302		CD36_04900	226.967	242.915	200.377	1374.86	1298.76	1321.01
orf19_3625	8.37852	7.80161	7.23237	3.92693	3.6124	6.55908		CD36_00680	5.6837	4.77918	4.4017	3.71942	4.67379	4.106
orf19_3624	5.26429	5.48659	5.56973	3.09739	2.4511	2.89644		CD36_22110	19.7387	17.8851	16.6638	19.6538	19.512	16.6756
orf19_3629	43.4511	43.1594	40.3072	18.1458	20.8498	18.8066		CD36_27190	53.9417	68.683	63.6339	206.645	155.759	248.891
orf19_3628	94.2421	93.6014	91.3526	87.1499	83.789	74.266		CD36_87560	19.7493	18.9737	19.2635	20.8743	19.4445	20.2088
orf19_6137	8.25112	7.88985	7.21012	6.03011	5.77947	6.29413		CD36_27195	1	1.89061	1.01411	1	1	1
orf19_6138	1.5075	1.35217	1.14729	1.1864	1.15905	1.13249		CD36_80060	132.829	102.323	128.257	87.9739	80.8391	101.642
orf19_6139	12.6438	12.5496	15.2699	37.4323	24.644	24.4274		CD36_54135	1	1.01959	1.01411	1	1.05699	1
orf19_6417	33.6097	31.5719	37.6927	65.6478	61.9492	50.3454		CD36_81330	12.9842	30.856	30.4376	10.1814	8.05282	19.3508
orf19_2398	66.0573	64.0205	70.1999	50.3454	52.8826	40.3072		CD36_20170	21.7906	28.3217	23.2172	26.9581	26.4415	25.6397
orf19_2399	13.5901	12.9737	12.086	5.29732	5.70952	8.87995		CD36_54400	29.3861	26.8464	29.2671	31.8746	28.365	22.297
orf19_6416	3.55949	3.78349	3.4463	24.5727	20.8577	10.1849		CD36_30690	11.3419	10.9024	11.9791	11.3184	10.1884	10.263
orf19_2394	1.14005	1.35683	1.90971	1.10914	1.42195	1.48218		CD36_20260	19.8575	17.0607	23.6758	72.4036	63.6339	81.2481
orf19_2395	1.74632	1.5874	1.99771	1.598	1.62382	1.53318		CD36_32200	1.3418	1.61518	1.21249	5.41696	4.42105	3.36885
orf19_2396	149.532	165.577	161.343	158.176	166.733	190.199		CD36_31360	40.6354	48.3402	38.6804	42.9807	39.4626	38.2594
orf19_2397	6.70372	5.8521	6.17211	9.59544	10.8157	9.40087		CD36_26490	108.617	167.044	163.779	81.9108	81.9108	105.975
orf19_2391	38.3785	39.6069	39.2211	17.9429	17.8617	23.1004		CD36_53670	64.3168	71.2591	51.3631	22.526	23.1717	19.5777
orf19_2392	52.3119	54.7916	57.9303	19.8387	19.585	30.9379		CD36_09300	13.6442	19.0923	21.0435	8.73633	11.0802	11.0864
orf19_2393	52.6006	52.6232	55.5517	23.7552	26.0109	28.7713		CD36_10250	185.628	135.221	123.235	72.921	84.7336	58.8446
orf19_6414	22.8756	22.9028	23.0239	41.129	35.5317	36.6281		CD36_51810	148.501	144.325	146.44	54.6727	53.2291	44.5588
orf19_6411	54.3323	55.4976	54.9789	92.5523	94.612	81.6182		CD36_45240	154.899	106.724	103.866	104.364	124.586	83.4096
orf19_3930	77.3601	75.7695	74.7688	70.5515	69.9746	69.7503		CD36_19810	7.11259	3.20774	3.60579	11.0375	10.1301	8.86621
orf19_5704	2.51829	2.87297	2.9339	6.25431	5.62876	6.86421		CD36_19760	4.74976	5.22067	4.20113	1.68039	1.70679	1.7262
orf19_5705	18.3363	20.5038	20.0962	16.3948	16.2093	16.1291		CD36_23240	264.568	306.461	317.566	65.05	78.1802	71.5469
orf19_5702	20.107	19.4811	20.1333	32.1582	33.0068	28.5371		CD36_40660	29.896	22.3381	20.126	28.4147	30.2354	18.495
orf19_1186	31.2156	28.2392	29.8653	72.0069	68.2365	47.3535		CD36_41820	8.88242	4.83948	6.20317	20.7354	21.2442	17.3489
orf19_5700	681.88	645.749	672.942	538.076	506.533	720.362		CD36_41530	324.59	536.486	524.808	196.33	157.72	169.8
orf19_5701	9.74722	10.2572	10.0838	4.12377	4.90845	5.28297		CD36_04760	14.4787	18.1183	20.0714	10.596	10.9332	13.9533
orf19_4931_1	1053.73	1047.65	1024.14	711.668	685.795	970.577		CD36_41280	43.2735	76.6443	54.0823	20.8459	24.6956	25.5418
orf19_7499_1	14.2388	14.1618	15.4135	26.3164	28.6343	23.512		CD36_17610	50.6769	72.1988	74.3582	36.659	37.9356	47.4219
orf19_6418	37.4108	36.0404	39.6319	40.6153	38.9641	41.5114		CD36_24210	13.6525	12.3064	11.9147	10.3063	12.3222	9.15144
orf19_3449_2	29.5117	29.7619	29.4976	23.692	23.3283	30.5677		CD36_86810	38.742	53.1747	53.7128	5.06265	7.42511	7.02187
orf19_768v1	44.4226	44.1024	47.8297	29.3372	30.8047	31.4671		CD36_46620	27.1144	20.4888	18.2226	13.8309	18.2962	12.6913
orf19_768v2	44.7647	44.4416	48.256	29.9078	31.3589	31.5719		CD36_45570	29.6062	32.7026	32.6752	38.9579	38.5983	43.0115
orf19_7436_1	76.241	79.5962	86.7221	81.7006	91.2469	73.8719		CD36_34330	14.1566	19.128	12.9376	101.302	86.1448	68.6155
orf19_2897	1	1.23003	1.55459	1.16441	1.18347	1.25192		CD36_40480	72.8551	57.8652	80.1581	76.2969	72.0668	89.5587
orf19_2896	59.2039	66.9628	62.835	13.5095	15.0751	11.6489		CD36_19100	52.8275	45.6739	37.2994	43.6201	43.8593	30.1553
orf19_2895	95.5904	94.1698	94.8064	43.8966	45.7602	73.3602		CD36_17440	34.0579	13.1011	15.2562	38.9876	90.5876	52.1087
orf19_2893	8.81189	7.63715	7.66466	3.68753	3.94398	4.14563		CD36_33910	20.6315	9.15961	11.741	9.8535	12.8842	7.45607
orf19_2892	21.2369	24.2263	22.7315	20.7805	22.0478	20.2368		CD36_62370	15.8436	22.7312	22.4415	31.4406	32.0919	33.5405
orf19_2891	6.15483	5.82236	5.79033	6.33149	7.76649	6.08078		CD36_33640	43.1475	26.2633	33.6055	59.1143	63.8611	45.8415
orf19_5370	77.6438	74.4572	73.3053	159.935	147.908	84.6572		CD36_41750	15.5402	15.2948	13.463	49.3973	45.6345	38.9876
orf19_5379	85.0423	89.2675	84.3134	162.699	175.002	161.143		CD36_33310	34.8208	52.2807	48.3981	22.7554	24.7359	31.1551
orf19_5378	152.85	168.019	165.577	93.4132	108.81	153.482		CD36_33290	47.2384	43.9858	42.7921	23.9565	24.7205	20.4601
orf19_703	59.5745	60.964	56.536	64.4569	58.9086	49.8568		CD36_28170	200.377	275.71	271.637	67.062	79.8782	82.2431
orf19_7629	15.9928	14.6968	15.5257	12.7797	11.3286	9.76454		CD36_35420	71.3605	22.1526	30.3204	57.4989	68.5764	47.9904
orf19_7627	23.0239	21.4885	21.8953	29.7684	24.9168	19.3875		CD36_85230	946.354	1614.88	2062.58	211.734	206.645	447.944
orf19_7626	305.061	303.799	312.012	179.611	188.614	268.607		CD36_85540	59.5974	43.5774	39.8715	12.847	13.5222	7.12275
orf19_7625	15.0171	13.6017	11.4069	42.637	40.7119	26.3164		CD36_02500	5.11556	4.66706	4.69279	6.65998	6.63329	5.76017
orf19_7624	10.9882	11.7372	11.2054	17.8119	15.1528	14.6968		CD36_62150	48.3981	28.334	30.4906	80.9014	73.6634	64.1025
orf19_7622	37.8803	35.9837	38.6893	30.3899	30.3427	33.1513		CD36_63200	1.25238	1.17955	1.5138	1.70679	2.04807	1.94666
orf19_7621	5.8521	5.17094	5.05386	5.33215	5.26429	6.3856		CD36_12670	93.0444	142.07	137.341	168.712	177.21	186.943
orf19_7620	7.68863	6.21259	10.4623	3.84282	3.00987	5.1267		CD36_46080	32.3268	31.3831	36.5738	19.0765	16.4156	18.4864
orf19_1272	30.1589	26.2898	26.7711	21.9596	23.0924	24.3363		CD36_05410	10.2028	9.12228	10.6699	12.7875	10.1758	9.07627
orf19_1273	101.207	94.9136	95.0669	50.5077	51.1954	62.835		CD36_nTAR2_205	31.7849	29.6062	22.6086	3.1346	3.17335	2.79014
orf19_1270	2.79422	2.8249	3.22088	4.64443	5.04471	3.4161		CD36_16560	16.8132	16.9849	20.7877	35.5648	37.8181	49.6843
orf19_1276	23.4802	26.1806	21.8513	8.58444	7.58238	11.9678		CD36_nTAR2_207	2.33045	3.15826	2.65159	2.36678	2.22546	3.45651
orf19_1277	100.63	104.818	111.228	136.557	136.454	111.634		CD36_nTAR2_206	4.25638	2.64456	2.66017	6.14035	4.97357	3.48938
orf19_1274	5.3303	6.15032	6.57301	2.17396	1.99397	1.93065		CD36_nTAR2_201	2.02532	4.51905	6.73307	1.69617	1.94666	1.12719
orf19_1275	18.2985	17.7968	18.1215	14.2532	14.7647	11.9521		CD36_52230	31.2929	27.5688	25.7777	24.8677	22.9657	17.815
orf19_1279	44.6238	45.7806	45.8148	52.6232	57.446	72.6352		CD36_nTAR2_203	11.7365	11.0864	4.55002	12.6195	19.4116	1.95937
orf19_6978	31.1518	32.6226	32.0826	32.4766	36.6485	46.2577		CD36_nTAR2_202	20.126	7.19666	1.30831	28.8126	36.5738	3.467
orf19_6979	28.7405	30.092	31.9145	23.7988	26.0838	28.3309		CD36_72710	76.8848	59.3445	65.7866	92.5815	85.3026	72.8117
orf19_6975	1363.75	1312.87	1363.75	1374.88	1348.06	1181.93		CD36_nTAR2_209	1.77768	2.12149	2.06818	2.77264	3.47434	3.34169
orf19_6976	2.63733	3.6124	3.14857	5.51163	5.81751	6.09273		CD36_nTAR2_208	35.0627	24.5685	24.1173	56.7346	59.9985	48.3651
orf19_6977	15.1651	15.8675	13.7172	8.82825	10.32	17.8698		CD36_72240	14.1734	18.5235	18.0813	7.41419	7.30751	7.15122
orf19_6970	3.03057	3.9334	4.59737	5.14572	6.04213	3.5934		CD36_63450	4.99006	4.9458	4.35823	1.36496	1.38711	1.2685
orf19_6971	4.1635	4.3434	2.49451	3.82547	3.20237	3.28859		CD36_08890	11.3268	7.07356	8.68776	11.6417	9.90045	9.90045
orf19_6972	3.77621	3.62543	3.40014	5.3505	4.63511	5.70952		CD36_35480	326.895	126.398	108.617	202.217	196.33	101.539
orf19_6973	32.6372	30.9945	32.4481	11.0074	11.9028	12.8451		CD36_42700	36.4139	46.8718	47.7974	21.035	27.7322	41.6145
orf19_5953	70.1999	73.1799	72.2842	62.4876	55.2839	42.0773		CD36_42250	7399.16	3628.57	4484.48	10054.8	10757.3	6078.51
orf19_5952	3.9334	3.96852	4.24668	11.5455	12.3915	8.3202		CD36_nTARR_3	68.9451	66.0736	59.7999	60.6935	63.7751	44.0478
orf19_5956	135.58	136.262	138.048	535.594	443.462	292.411		CD36_12010	6.51902	8.60686	7.33156	12.165	10.7959	12.9462
orf19_5954	1.10914	1.27044	1.12437	1.23088	1.31272	1.17819		CD36_32990	19.3968	16.7624	17.098	23.2818	21.134	22.9777
orf19_5959	4.38464	4.08131	4.84991	5.49152	5.8793	5.80366		CD36_06260	18.8932	17.251	15.3061	28.2496	25.5236	27.0699
orf19_5958	36.4905	33.9688	36.1642	13.9999	12.4795	13.983		CD36_82010	40.8823	37.4012	39.8022	24.8987	30.5466	35.3108
orf19_4024	120.497	120.142	121.606	115.152	119.187	114.22		CD36_30170	2.63476	3.03055	4.07818	1.31505	1.52191	1.60225
orf19_4025	171.2	172.695	178.254	216.387	196.198	156.502		CD36_26100	29.6186	58.8017	65.723	27.1306	31.7974	44.2155
orf19_4026	316.098	319.729	312.844	170.894	190.539	176.816		CD36_29330	25.223	19.2991	24.6034	29.6826	31.1394	27.9564
orf19_4021	61.1174	61.0516	57.4273	106.735	97.0635	62.7646		CD36_17420	17.6523	19.4689	20.669	23.942	26.0574	30.0642
orf19_4022	38.6327	30.719	37.2142	62.9021	56.4159	42.025		CD36_32190	6.67304	8.80275	6.02161	9.12228	19.1021	18.7801
orf19_4023	89.2031	85.7193	88.2744	98.7325	77.4293	56.6145		CD36_64000	1.07083	1.23422	1.01411	1.03359	1.00245	1.01411
orf19_4028	18.0707	14.0849	14.7041	23.1415	21.3126	16.3854		CD36_72860	101.367	81.7312	107.666	124.809	147.015	149.676
orf19_4029	68.9563	66.721	66.3756	108.573	104.943	71.6483		CD36_06190	232.649	182.07	220.985	158.387	170.288	179.71
SC5314_nTARR_204	303.799	298.341	288.113	263.97	344.167	760.693		CD36_25760	10.4123	6.47396	8.26309	12.5781	11.5804	10.8072
SC5314_nTARR_205	4.03393	5.79033	4.58809	5.48289	7.09156	5.39443		CD36_23880	14.6958	18.7686	19.7215	12.5534	14.399	15.5605
SC5314_nTARR_206	4.98594	4.5042	5.58912	5.77405	6.32087	5.32746		CD36_44950	14.6244	19.5524	19.5686	7.43343	8.38694	8.44204
SC5314_nTARR_207	443.462	443.462	443.462	1408.33	1397.11	1072.33		CD36_71440	124.914	134.947	105.017	102.232	105.366	67.7739
SC5314_nTARR_201	5.08065	5.49596	4.48103	11.4004	9.39541	7.02024		CD36_70710	13.9067	16.7382	15.9871	23.3433	27.6213	25.7717
SC5314_nTARR_202	7.25398	7.23736	6.94084	10.0963	9.19192	6.17754		CD36_10880	58.127	36.6957	41.9007	90.2121	74.5811	63.3833
SC5314_nTARR_203	11.1593	13.2525	11.5725	4.95063	4.96975	17.7968		CD36_52110	205.282	130.288	146.774	123.235	119.43	92.7031
SC5314_nTARR_208	2.47037	2.18259	2.2987	6.26389	3.51494	1.57925		CD36_10730	11.8694	15.0535	17.6366	8.79039	8.37221	11.1507
orf19_7341_1	70.5515	67.3369	71.3105	72.413	67.601	51.4324		CD36_06990	24.8198	97.9136	109.862	6.92337	11.9791	26.2585
orf19_5579	7.62704	6.52373	5.67718	13.6855	12.9419	15.4135		CD36_43070	116.853	129.448	119.43	318.595	268.792	289.02
orf19_2258	4.58809	5.68365	5.57691	5.41373	5.23631	5.58164		CD36_15540	109.862	81.4577	91.1893	170.542	174.986	130.465
orf19_2709	265.373	260.5	265.373	126.275	130.971	242.186		CD36_03010	108.839	151.083	142.213	140.261	119.554	130.851
orf19_2708	43.1594	42.2999	39.8497	17.3234	16.85	30.719		CD36_07020	65.1996	50.261	55.3032	138.671	134.201	119.644
orf19_5575	6.57301	7.19139	7.09678	6.45297	6.57898	7.39606		CD36_83270	75.1516	97.2883	83.5075	41.127	40.7317	43.5413
orf19_5574	11.5777	10.0195	11.7598	10.4969	10.5849	8.34274		CD36_11280	119.075	143.596	126.77	95.1967	93.8756	104.1
orf19_2257	145.494	152.85	139.737	105.547	109.957	180.038		CD36_11930	8.35109	6.35024	7.95198	7.99061	7.00142	7.42511
orf19_2256	37.6043	38.8605	34.3101	27.9622	27.7052	28.2833		CD36_10080	199.239	139.332	105.16	140.058	129.937	73.094
orf19_2251	71.021	76.7881	69.587	17.4126	13.5432	16.6441		CD36_87190	222.38	132.829	129.227	17.8074	17.4708	12.6485
orf19_2250	154.796	148.24	158.176	81.3844	73.7964	102.847		CD36_27500	17.3771	21.3026	17.0834	8.87357	8.36169	7.00904
orf19_2253	1.1864	1.72438	1.30963	2.12778	2.0126	1.81035		CD36_nTARR_95	63.1893	42.6742	51.5775	80.2704	81.4577	75.3385
orf19_2252	1	1.00592	1	1	1.00582	1		CD36_nTARR_94	48.886	16.7035	22.2115	25.1931	32.7459	20.126
orf19_1012	84.5355	89.9282	90.1622	49.4484	51.5885	57.4848		CD36_nTARR_96	253.056	145.475	176.484	104.908	131.03	107.967
orf19_1011	60.2869	58.7939	63.2425	52.126	50.8346	62.7388		CD36_nTARR_91	31.9611	25.8322	25.039	16.8747	17.4514	17.0904
orf19_2330	27.4021	26.1932	29.5673	41.8069	41.3036	36.3583		CD36_nTARR_90	2.31905	2.77264	2.03913	10.2517	12.5926	10.596
orf19_2331	16.4339	19.1914	17.8617	9.90679	10.0413	10.3462		CD36_nTARR_93	30.613	54.9315	17.993	13.1071	11.5565	6.64826
orf19_2336	86.6567	91.9828	88.4164	10.6948	12.8687	24.8368		CD36_61780	4.57966	2.53676	2.5979	7.47635	6.80289	5.2455
orf19_2337	56.7701	55.7122	57.446	114.076	118.354	134.781		CD36_82900	103.616	176.745	179.71	259.301	261.261	338.768
SC5314_nTAR3_15	14.7312	9.58589	11.4338	9.22523	8.67068	12.9419		CD36_23470	13.0608	9.33629	10.7636	7.36496	8.0415	5.91895
orf19_2334	49.7323	56.4159	49.5788	41.11	47.7496	65.9129		CD36_31420	20.3741	23.4686	19.8046	38.3736	38.8556	40.7659
orf19_2335	212.765	223.262	220.456	146.762	168.575	229.352		CD36_54830	198.521	124.809	175.677	362.092	311.154	298.808
orf19_6378	37.6927	38.8971	32.7865	36.8007	34.6873	36.4467		CD36_50860	7.77958	7.5414	9.84677	14.8137	14.0026	16.1776
orf19_2487	20.0962	24.6536	24.0115	21.719	19.9714	20.1805		CD36_21650	538.504	568.662	541.396	290.374	404.339	329.864
orf19_6373	92.184	92.6617	92.184	64.1066	69.3611	82.6892		CD36_81160	11.0965	22.3677	24.1806	9.18322	7.76567	16.3985
orf19_6371	10.8772	11.5194	11.7598	12.2919	12.1661	11.8212		CD36_60830	18.4457	22.3271	17.7091	77.9463	75.2525	63.6027
orf19_6376	41.2561	39.1393	44.687	59.6961	55.0664	38.8971		CD36_83050	7.95817	3.9818	5.16193	6.96557	6.84463	4.04777
orf19_6377	23.7155	22.9247	22.8321	31.1772	30.719	27.3643		CD36_11120	26.2585	31.1236	30.5301	24.4801	46.1915	46.556
orf19_6374	44.94	43.224	43.3427	29.5921	27.2848	28.2936		CD36_45710	110.911	121.725	108.76	74.9501	79.7113	58.8017
orf19_6375	2031.63	2006.8	2090.54	1561.4	1517.59	1945.35		CD36_80500	38.726	42.2997	37.8411	39.7017	41.7766	39.0055
orf19_7368	71.9605	71.692	74.3277	166.554	148.082	123.727		CD36_09140	2.46207	3.48364	3.6806	1.83703	1.59336	1.6353
orf19_7369	7.72385	10.1104	9.00246	10.3846	10.2338	12.4965		CD36_19370	16.9183	12.9462	14.4147	6.12986	6.29893	4.12796
orf19_7362	7.82565	8.81969	8.20504	25.5557	26.4303	23.7326		CD36_13030	42.5132	36.3055	45.1831	43.5774	41.6764	43.2183
orf19_7363	46.3765	46.1438	45.7602	44.2824	40.3782	37.7426		CD36_44220	39.9891	31.6074	26.4869	19.4689	21.1468	19.3968
orf19_7360	17.4744	16.5325	18.8513	12.7358	13.1143	14.1977		CD36_08790	177.21	126.996	113.715	103.489	93.7364	93.1734
orf19_7361	9.60517	8.80706	9.81394	6.20785	6.88656	7.10436		CD36_44370	229.038	151.309	165.699	439.55	363.645	354.657
orf19_7366	17.3063	18.5558	19.4917	14.3072	12.8012	15.114		CD36_60160	16.0556	10.8295	12.7738	146.44	76.2332	110.771
orf19_7367	21.3813	20.0415	19.7365	19.4386	20.2156	26.6641		CD36_04220	26.9164	18.6523	17.3916	30.8227	24.7834	20.9573
orf19_7364	1.10598	1.24641	1.58464	1.50084	1.29764	1.62983		CD36_00270	92.7031	50.0139	64.3616	79.8782	89.6477	73.7943
orf19_7365	13.3355	13.3392	14.4272	9.43885	9.77975	9.05488		CD36_05170	3.43484	3.73199	3.33116	57.4301	62.7136	60.8438
orf19_4622	276.806	263.238	274.909	169.841	154.973	238.393		CD36_16810	32.6255	26.3395	31.2544	20.7626	20.7737	17.4255
orf19_4623	328.296	312.844	329.758	400.597	345.825	286.659		CD36_nTARR_52	19.7141	50.0737	53.8105	20.2055	22.2115	32.2247
orf19_4620	18.4558	20.6482	24.8368	16.1468	15.6294	26.4732		CD36_nTAR2_9	6.13684	4.74244	8.47819	11.048	6.97737	24.6747
orf19_4621	30.9598	31.1518	32.068	22.7034	27.1406	31.7771		CD36_nTAR2_8	26.3395	19.6538	16.0253	37.0288	34.939	25.8947
orf19_4626	15.6721	14.3072	13.072	6.60399	7.25398	10.3121		CD36_nTAR2_5	41.8401	161.322	122.259	19.7141	24.6119	38.9005
orf19_4627	36.3758	34.2678	34.5195	22.2282	24.7418	34.6317		CD36_nTAR2_4	9.06949	20.4719	25.4638	20.2442	20.4353	55.4662
orf19_4624	236.236	245.408	232.589	179.454	172.939	206.596		CD36_nTAR2_7	26.778	32.9551	35.5032	61.4333	59.7648	87.9014
orf19_4625	45.0903	48.9904	44.0747	28.9281	33.0791	53.0513		CD36_nTAR2_6	2.15761	2.99565	2.09162	12.1827	12.877	18.07
orf19_4628	25.0383	24.3226	24.0406	28.4776	29.0822	24.5957		CD36_nTAR2_1	5.76658	7.77201	8.65898	44.483	55.6332	116.114
orf19_4629	6.04213	6.6783	6.32087	5.06246	5.85786	6.04213		CD36_19070	8.77029	9.57235	17.5339	41.3244	40.3906	61.1989
orf19_6136	30.8818	31.5546	32.563	33.3272	27.2051	33.6097		CD36_nTAR2_3	1.8074	3.06005	2.36043	5.39279	6.75237	5.23701
orf19_6923_1	54.5931	59.5025	56.4597	72.8306	84.0811	99.0931		CD36_nTAR2_2	1	1.01959	1.01411	4.88304	5.66291	5.18619
orf19_6709	7.35518	7.31627	6.64825	10.1104	9.5213	7.7589		CD36_nTARR_56	9.1905	8.20959	7.58882	5.64499	2.97539	3.85404
orf19_6703	14.2137	14.9136	13.5095	9.80288	11.054	8.72646		CD36_08240	286.012	168.068	191.36	186.409	173.494	142.998
orf19_6702	333.598	335.221	336.862	230.267	231.254	244.07		CD36_28410	2.03037	1.89712	1.75065	5.35004	7.09869	2.98524
orf19_6701	218	217.378	218.866	156.983	161.143	196.625		CD36_00090	159.519	65.382	69.6015	121.547	132.577	64.8832
orf19_6707	12.2495	13.5488	11.7247	17.4197	17.9515	17.2494		CD36_04590	26.9856	29.3861	27.4443	29.7007	28.0882	30.1432
orf19_6706	44.3177	45.1445	43.4511	25.7768	27.126	27.7637		CD36_22300	43.4945	47.0161	54.7	62.2532	52.1329	67.6688
orf19_6705	10.3649	9.39216	11.9573	80.4712	77.0581	80.2248		CD36_21900	1.19363	1.12719	1.28562	1.13265	1.21249	1.19157
orf19_6704	7.90878	7.20018	6.97989	6.80571	7.27191	9.39541		CD36_52420	33.2528	22.2864	25.8322	44.8029	50.4836	59.8214
orf19_517	19.6013	16.2017	17.7913	19.0446	13.9271	16.8417		CD36_52930	64.1025	31.9175	34.701	26.8985	21.9621	21.3387
orf19_516	16.6507	18.4621	17.639	23.7326	24.5957	24.1323		CD36_01320	1.57319	2.61782	2.27439	15.0034	7.71306	13.6829
orf19_515	7.2826	6.08078	5.03684	4.3434	5.81103	3.80391		CD36_05310	131.42	146.049	177.5	68.9857	81.8694	116.366
orf19_514	49.4097	51.265	50.7784	51.6534	52.3757	38.1984		CD36_12340	143.723	147.29	111.478	102.772	109.343	101.302
orf19_513	1.26691	1.00592	1.20995	1.52373	1.53318	1.49427		CD36_40830	28.2881	45.1164	43.4331	22.2864	20.6589	23.804
orf19_512	52.409	49.9835	54.8138	56.4938	56.6989	56.1801		CD36_19590	9.06227	11.9073	14.0596	7.27206	8.62106	11.022
orf19_511	44.3858	41.5551	46.5415	47.534	53.5375	57.8228		CD36_40340	51.4168	65.4606	71.2591	36.6136	32.6881	39.8972
orf19_510	25.9755	27.7489	29.1289	33.1994	32.3136	19.2425		CD36_50680	17.1765	38.1082	31.6384	24.1418	22.3582	30.8227
orf19_519	33.7851	34.4972	34.7633	41.8544	39.9241	37.3492		CD36_54300	17.3416	20.5587	17.8851	25.7717	24.3097	24.4139
orf19_518	92.6617	97.0042	98.4866	77.003	80.8299	107.45		CD36_72520	5.33752	3.21608	4.23821	1.01497	1.05435	1
orf19_1082_1	485.019	472.021	469.479	191.997	174.697	344.167		CD36_20230	77.2306	64.0424	67.1683	50.8103	46.7986	45.6739
orf19_5140	1.77901	1.62587	1.88995	9.93345	10.2731	9.98381		CD36_18350	2.26969	2.77973	2.8771	32.2247	26.8	43.6794
orf19_953_1	565.879	563.269	556.493	539.754	572.891	482.678		CD36_18420	15.4803	17.8479	15.8169	30.215	25.8618	31.3831
orf19_7350v2	379.207	358.371	344.969	2201.2	1874.92	802.431		CD36_54870	133.739	86.2251	88.6266	84.7945	90.2121	68.9103
orf19_7350v1	407.121	381.475	368.677	2515.09	2031.63	844.611		CD36_00890	63.6027	122.595	96.2371	48.6516	49.1045	70.237
orf19_779	47.0802	50.4501	48.6625	28.7147	27.7811	30.3488		CD36_84550	129.712	164.815	160.876	97.4776	99.4073	111.584
orf19_778	743.421	743.421	743.421	485.019	526.797	512.539		CD36_53880	4.61317	3.81981	4.42406	25.3927	39.9532	28.0264
orf19_773	7.4091	7.33861	7.80789	10.0259	9.93345	10.9216		CD36_84080	654.459	649.159	706.186	174.986	201.217	180.549
orf19_772	104.61	106.818	104.701	94.1698	92.184	88.5203		CD36_52680	7.82194	11.7207	13.1935	55.2342	46.3553	78.4003
orf19_771	27.6684	30.7803	26.3988	26.6503	33.2565	33.7012		CD36_25950	31.5637	36.9327	34.1118	14.364	18.0929	21.2632
orf19_776	1.10225	1.00592	1	1.72808	1.59071	1.51742		CD36_54700	20.5129	24.8775	26.9164	20.5129	17.6155	20.7958
orf19_775	28.5271	30.8703	29.7684	39.6442	42.8817	36.9637		CD36_34450	27.557	14.7343	15.2948	20.0828	19.7215	14.5322
orf19_3561	16.3783	16.6373	15.4476	14.9183	15.4058	18.9083		CD36_34100	1757.19	625.573	545.253	176.745	201.88	84.9562
orf19_3563	2.72432	3.25874	3.70515	4.72206	4.68264	3.73323		CD36_30340	15.175	7.00142	6.28266	8.55037	10.0177	4.89171
orf19_3564	53.1204	56.1404	54.9221	44.4226	44.3177	49.4656		CD36_53080	32.3067	102.394	71.0216	17.0904	19.2635	21.4882
orf19_3565	5.78336	5.05386	4.82954	9.03524	8.90535	7.02881		CD36_84880	45.9331	51.2046	81.7312	205.792	216.44	395.978
orf19_603	19.3462	17.2087	19.556	34.9872	38.3785	28.4175		CD36_84330	395.978	296.918	292.202	421.923	393.832	261.261
orf19_3567	3.13	3.92105	2.75185	2.88528	3.28859	3.23732		CD36_73430	19.0391	32.2535	26.0724	14.0184	16.2012	17.8764
orf19_3568	33.1739	32.9206	32.8226	12.4059	11.1593	10.7		CD36_63920	17.6634	17.1932	13.5436	18.6408	20.0555	15.4371
orf19_600	12.7671	13.389	13.0781	25.9755	25.3268	17.5523		CD36_73380	4.25016	3.77541	3.81981	5.41151	4.69906	4.39425
orf19_3569	21.5415	20.3498	21.6143	17.4623	16.9375	18.219		CD36_72380	15.8373	27.0699	26.9856	13.1935	14.3039	17.3916
orf19_1481	6.90903	7.13322	8.17997	10.493	8.33619	7.71868		CD36_72385	19.6628	15.8405	24.9885	15.671	15.696	18.6305
orf19_1480	261.649	248.828	259.927	277.584	252.349	194.016		CD36_02330	5.73671	5.03273	5.26442	4.70929	4.79887	3.71748
orf19_1483	48.1526	43.4765	42.7349	17.1612	19.2234	48.5193		CD36_82480	1	1.15698	1.01411	1.00708	1.05228	1
orf19_1482	50.5658	48.2755	45.4346	60.1894	52.2075	38.458		CD36_13260	96.7876	57.5343	76.4881	166.83	164.644	152.328
orf19_1485	40.7557	40.0535	40.1494	29.5551	25.6558	37.1717		CD36_53330	19.1093	11.0012	10.8747	8.39862	8.57892	6.43441
orf19_1484	7.60189	8.48349	7.17914	3.98853	3.68329	5.77405		CD36_71870	32.7843	29.5562	28.3918	37.279	33.9962	29.2533
orf19_1486	15.4865	13.7535	17.2725	44.94	41.9316	28.9814		CD36_53730	1	1.22891	1.01411	1	1	1
orf19_605	1	1.00592	1	1.74156	1.37883	1.67871		CD36_12240	2.51679	1.68783	2.12149	2.26969	1.33964	1.7635
orf19_604	7.20018	6.90557	6.40741	4.16999	5.57691	4.26038		CD36_50130	57.7971	32.8204	55.7411	46.3267	46.0076	47.7091
orf19_3393	11.2258	10.7	12.4528	14.9488	17.2494	19.4102		CD36_73650	24.8434	36.4288	32.5927	26.4015	22.7446	26.5518
orf19_3420	1	1.93557	1.38394	1.49057	1.30963	1		CD36_42130	1.36496	1.52478	2.13415	1.57319	1.6385	1.30252
orf19_3391	551.052	559.476	548.912	250.919	245.964	392.5		CD36_85680	16.6638	20.0067	15.7811	18.2962	17.2181	15.1925
orf19_3422	50.1026	50.1729	51.0434	27.0576	30.7673	35.9415		CD36_nTAR3_53	5.23174	6.79394	5.33533	11.36	10.9208	11.2778
orf19_3425	7.66466	8.31515	9.31247	10.6374	9.63148	7.48111		CD36_nTAR3_50	3.52601	2.57914	1.9635	11.0723	8.24326	7.24332
orf19_3396	89.6753	91.2469	85.853	100.544	93.6014	80.7837		CD36_nTAR3_51	8.86206	25.0723	21.035	3.75358	4.46614	4.97628
orf19_3395	15.8756	17.1064	17.8119	26.0518	26.567	17.674		CD36_nTAR3_54	8.74446	8.63491	7.05072	19.1799	17.0122	11.1307
orf19_3394	24.3834	23.7478	24.9168	16.2199	18.1071	24.7996		CD36_nTAR3_55	16.2429	21.7147	18.1873	2.02532	1.71352	1.37256
orf19_3429	6.97989	6.53951	6.62071	7.10436	6.41271	7.85943		CD36_15730	24.7969	23.8975	26.1818	24.8434	23.9061	23.9659
orf19_3428	27.5184	28.8438	32.6815	21.9237	19.5431	19.6102		CD36_43660	70.2872	97.8158	85.6407	59.5974	57.5953	75.1516
orf19_3399	29.4137	25.8815	27.9085	21.2433	20.4997	24.3754		CD36_15040	2.51359	1.01959	1.3418	2.98089	3.5697	1.92686
orf19_7551	192.621	195.053	197.883	111.38	105.547	117.276		CD36_33100	158.59	106.503	115.682	331.159	359.033	328.8
orf19_7550	35.8667	38.458	38.0409	32.6658	33.5002	56.0989		CD36_33450	473.998	674.182	571.749	408.179	313.939	381.097
orf19_7553	9.54112	7.46011	8.49607	5.68365	5.44959	10.268		CD36_21330	21.2224	14.2199	13.6376	19.1093	20.8534	15.0535
orf19_7552	17.2792	16.1147	17.4437	21.0036	19.9772	23.944		CD36_86010	10.8346	8.58731	7.00904	13.6617	13.1011	10.755
orf19_7555	4.55183	4.90036	2.5943	7.35016	11.1153	5.48289		CD36_17390	35.9467	20.9473	32.9355	99.8526	95.53	108.839
orf19_7554	9.77975	11.0074	9.3572	17.5954	20.32	18.6768		CD36_42390	1	1.01959	1.01411	3.21184	2.31651	2.74913
orf19_7557	2.08658	2.51366	4.32668	2.42736	1.69182	1.57549		CD36_32850	4.33564	4.83107	5.92417	16.9501	18.9362	23.4113
orf19_7556	14.8413	13.1019	12.015	12.6548	12.2636	18.4963		CD36_85060	20.0634	18.6763	15.5546	14.6647	14.6853	12.3222
orf19_7558	29.4368	29.1424	28.1529	33.6097	29.0106	29.4368		CD36_64250	10.0009	15.3748	11.3268	8.85707	8.44775	10.2903
orf19_1730	64.7179	64.7636	66.1234	36.7	37.372	56.1404		CD36_21480	109.078	95.699	98.2228	96.8593	90.8325	85.6915
orf19_1737	1	1.00592	1	1.91374	1.5874	1.87765		CD36_71380	50.261	39.7255	34.7534	57.3314	47.2578	41.127
orf19_1736	15.2919	16.3089	18.2496	13.4604	12.3234	15.0944		CD36_11380	5.03273	5.32982	4.00053	12.4271	11.8563	8.23933
orf19_1735	5.63829	3.999	5.03684	1.83966	2.41042	2.28654		CD36_08400	15.5101	13.3567	13.3733	31.1551	30.8937	24.3533
orf19_1734	44.4871	46.0006	44.7124	38.8104	42.199	45.572		CD36_03460	18.7337	23.9257	23.1717	120.668	104.908	124.809
orf19_1738	392.5	409.188	419.571	436.093	464.56	485.019		CD36_29820	10.5663	7.80544	7.15122	10.3385	10.4123	9.87589
orf19_178	15.9391	16.6019	17.138	6.6783	8.05128	11.8803		CD36_71650	147.616	88.3042	92.1304	107.967	102.114	63.6339
orf19_3644	23.2099	25.1941	23.6505	28.7313	23.6746	17.2291		CD36_71120	17.9304	16.3495	13.788	17.5582	15.9486	13.8498
orf19_3647	39.9718	41.1977	40.3263	37.5553	39.462	35.1752		CD36_44030	3.36885	3.51835	3.93325	2.51679	2.71068	3.00159
orf19_7088	6.22784	5.00312	6.0971	7.72835	7.43954	4.1034		CD36_60310	24.371	32.4567	33.8903	34.9196	42.447	54.9809
orf19_3643	2.45688	2.07024	1.75635	1.38965	1.13091	1.37981		CD36_70380	6.15229	3.28864	3.91875	56.4559	57.5343	56.3393
orf19_3642	244.07	239.576	234.289	760.693	691.884	572.891		CD36_22680	14.1036	20.5207	19.6949	6.32927	6.65512	8.30161
orf19_7083	13.0102	12.9024	14.2222	17.2087	17.9039	17.9039		CD36_51300	57.665	57.7971	47.2913	29.2048	29.9774	22.6761
orf19_7082	48.9904	52.3757	50.8709	72.0613	56.9312	41.4822		CD36_87760	111.478	26.9481	38.2594	71.4978	82.1664	43.5774
orf19_7081	122.2	118.711	115.681	144.131	131.492	101.361		CD36_51650	14.3115	30.6006	28.4874	21.2839	17.6773	35.9682
orf19_7080	72.2195	74.9794	72.6834	89.6753	89.8443	76.6368		CD36_06520	32.2386	32.6096	39.8234	43.9612	45.385	37.6952
orf19_3649	82.2313	85.3802	78.5619	34.2544	40.4483	51.8488		CD36_16040	27.2947	30.7273	32.641	79.5893	71.4416	85.6407
orf19_3648	23.5288	23.1692	22.8957	18.2496	20.3587	21.1094		CD36_43440	13.4537	7.57344	8.28385	8.28821	10.325	5.5586
orf19_7085	172.322	174.697	187.256	188.401	176.816	219.827		CD36_20820	8.42662	3.85957	6.15928	1.46125	1.88928	1.59852
orf19_7084	61.4683	62.1757	63.7246	226.024	189.692	156.983		CD36_43910	66.289	46.9224	57.1821	63.2339	55.1265	65.9732
SC5314_nTAR2_69	11.9419	6.20579	9.22523	3.06806	3.23215	8.13673		CD36_45390	16.4156	18.6227	17.3178	19.3178	15.4122	15.7954
SC5314_nTAR2_68	43.2739	36.7509	36.4749	16.892	18.5717	48.906		CD36_03200	55.7614	53.3359	44.2945	128.662	127.919	120.436
SC5314_nTAR2_67	13.9019	13.072	11.6409	9.08274	9.85513	14.3789		CD36_50300	815.094	679.399	786.325	1270.13	1351.28	1420.94
SC5314_nTAR2_66	6.01731	4.07695	6.17754	2.18943	1.66578	2.95744		CD36_30900	74.7902	48.2808	44.8029	25.3389	28.1	22.2115
SC5314_nTAR2_65	7.91354	6.69067	5.06628	37.447	37.1165	37.6255		CD36_26370	14.4634	15.0393	15.3443	19.512	20.0714	17.2583
SC5314_nTAR2_63	5.70952	6.6375	5.10291	40.3782	26.2259	10.1555		CD36_83420	3.26531	3.30695	3.26531	4.106	3.52601	3.21184
SC5314_nTAR2_62	14.039	18.8848	15.2262	25.4076	27.1607	23.1328		CD36_12810	19.6248	9.77641	11.2045	11.4597	11.3101	14.9114
SC5314_nTAR2_61	47.9264	49.1867	49.8975	36.7803	41.4822	25.9393		CD36_04960	5.88932	4.166	5.06265	2.13415	2.23669	2.77973
SC5314_nTAR2_60	22.3806	22.5598	17.8341	18.4751	19.8698	26.9204		CD36_09750	53.3173	24.1313	30.4227	18.658	19.1713	13.4768
SC5314_nTARR_38	8.22399	6.47511	7.45534	2.09531	1.70929	2.15772		CD36_87500	42.4832	26.4286	29.5263	39.5581	41.7076	38.4189
orf19_5496	18.765	19.8268	19.0346	23.3724	23.8401	18.1541		CD36_70520	135.708	80.9014	94.3422	27.6953	26.6966	21.8988
orf19_4147	77.2144	74.9359	75.5278	80.4438	82.9774	87.052		CD36_61370	22.5746	25.2106	23.3881	25.6033	25.2106	21.8923
orf19_5495	19.9119	21.3723	20.9668	39.1393	37.7283	32.5861		CD36_07920	296.397	225.689	208.153	45.4051	61.9369	31.9992
orf19_5492	24.5727	21.1303	24.9775	30.9093	22.9601	19.106		CD36_54290	95.4439	83.3335	81.2481	70.6908	71.0738	63.2339
orf19_5493	649.657	662.157	662.157	595.216	614.119	622.727		CD36_24050	33.6651	24.6346	29.1355	199.995	225.042	203.572
orf19_4146	36.1006	35.5828	36.7364	27.3424	31.8953	28.3059		CD36_17800	22.5503	24.1418	27.085	37.0818	36.7686	44.483
orf19_6882_1	1446.49	1453.99	1446.49	1315.35	1282.66	1312.87		CD36_09320	12.4906	9.80262	13.5513	23.697	24.3214	27.4201
orf19_4145	11.4659	11.2851	9.68104	10.0413	11.3711	10.6414		CD36_10270	29.5691	29.4157	26.8985	25.5905	25.7994	30.4445
orf19_5498	1.85036	2.24966	2.08658	3.40014	3.57147	2.47887		CD36_61190	11.2639	17.4047	13.1443	7.70688	8.06796	10.2211
orf19_5499	1.11278	1.17536	1	1.01924	1.02796	1		CD36_51870	43.6201	44.3572	36.1646	41.3547	44.2787	36.0139
orf19_4144	22.4846	21.9068	21.6988	12.2074	12.3538	12.6283		CD36_40130	87.4676	33.3863	43.0984	104.1	109.754	68.7235
orf19_1863	1.67199	1.62382	2.19646	1.5075	1.31108	1.62587		CD36_19740	19.2991	70.5129	84.7945	44.067	53.3359	83.9805
orf19_4143	3.92983	3.4161	4.13888	2.47037	3.10851	3.18583		CD36_19290	10.6699	11.7491	13.7554	16.2675	15.9415	21.5277
orf19_1861	71.5407	71.7508	72.2195	40.1231	40.6808	42.4502		CD36_40640	68.683	44.0283	46.1642	38.4189	32.5047	24.4674
orf19_1860	383.03	383.916	393.721	349.885	297.17	285.172		CD36_54150	29.2973	19.703	25.3605	36.3055	35.9185	36.3288
orf19_1867	6.36998	6.7479	5.61566	6.15483	7.35016	5.32018		CD36_04780	33.3863	27.557	25.0723	17.7712	21.1559	23.3008
orf19_1866	212.171	215.883	212.765	96.3783	101.782	179.611		CD36_13070	53.0068	54.5949	54.2272	74.4659	72.4877	60.6935
orf19_1865	57.4273	58.7231	58.0678	147.685	148.473	141.663		CD36_53430	2.061	1.75065	1.78087	2.21375	1.48436	1.86576
orf19_1462	53.806	53.8585	53.0838	114.22	120.281	88.9884		CD36_28990	11.5917	9.79477	11.1903	18.1705	15.5605	15.8373
orf19_5728	1	1.2614	1	1	1.01836	1		CD36_35190	7.11685	5.11127	7.31559	8.64425	8.28385	8.68776
orf19_5729	15.5393	14.8574	12.8764	11.5777	12.3988	11.9028		CD36_30190	302.27	900.665	889.785	156.23	181.801	307.534
orf19_2119	46.64	44.5975	45.3022	67.093	62.8605	44.8283		CD36_61990	76.1453	84.7336	66.5512	30.1979	37.9014	34.2786
orf19_2112	20.6951	23.7063	20.755	46.8393	45.124	33.2692		CD36_31750	6.03716	4.06212	4.5654	13.2424	12.141	11.8842
orf19_2113	56.5887	58.0678	56.2094	103.651	97.7104	69.4079		CD36_15890	50.5878	62.0365	58.4575	27.4201	32.1998	31.5465
orf19_2110	35.839	36.2123	38.1489	36.2298	36.3583	36.4827		CD36_19120	2.06818	4.09955	5.23174	1.87875	1.46859	5.37835
orf19_5723	13.5384	14.7363	13.7846	27.9331	29.5673	29.027		CD36_70010	79.3994	47.1136	54.1732	26.4415	31.4523	22.8213
orf19_2116	88.4164	88.0622	88.3748	106.405	102.996	82.6044		CD36_33930	900.665	598.55	521.916	309.903	968.871	374.926
orf19_5725	10.6839	12.1013	11.0155	9.1472	9.75456	7.31627		CD36_25180	63.6339	61.9369	48.7617	102.592	95.699	79.7113
orf19_2114	26.4953	27.1091	27.6684	21.277	20.8983	14.5093		CD36_62310	22.8213	25.1021	25.8207	19.6792	17.5339	23.3759
orf19_2115	52.2075	49.0679	53.262	75.1198	71.1379	54.7045		CD36_28190	20.8534	19.1581	21.2632	20.3077	16.5684	18.9842
orf19_1581	1	1.55058	1.44438	1.1251	1.1044	1.15014		CD36_42890	52.0981	46.1173	46.4963	23.9178	25.5602	29.3096
orf19_4148	21.2973	21.2222	20.4603	36.242	37.7156	38.5384		CD36_35440	51.108	17.5091	22.8991	25.6397	33.8049	20.8857
orf19_1139	23.9022	23.4048	23.944	57.9303	57.891	50.1026		CD36_05780	19.1382	24.0548	22.2786	12.2091	14.1036	11.8345
orf19_185	24.9391	26.5246	28.7015	18.507	16.1291	27.5035		CD36_85210	23.8312	21.5715	26.3218	33.8903	30.5192	47.7974
orf19_182	15.5314	13.6491	14.3002	14.471	14.9488	20.2156		CD36_16600	10.6811	48.2059	48.6516	4.51905	5.27701	12.098
orf19_183	4.96975	4.12377	3.92693	3.57662	2.7779	2.91832		CD36_02520	18.6305	25.3389	21.921	12.1208	11.9677	11.3459
orf19_4451	47.0546	47.474	47.9264	33.0791	33.381	30.7803		CD36_02830	1054.42	1109.05	1127.11	211.223	220.36	252.469
orf19_4450	5.58164	4.66281	4.37127	8.47022	6.83896	6.30567		CD36_63260	15.9415	16.5142	16.2012	21.7031	18.6227	18.6227
orf19_1133	20.9955	20.8443	21.4351	17.4374	15.9182	14.7041		CD36_42090	3.70881	3.47434	3.64343	28.6823	21.8438	30.5301
orf19_188	31.3677	30.3115	32.9206	10.5342	11.4437	29.036		CD36_12650	8.62106	6.88185	6.32927	243.605	88.3975	153.688
orf19_1137	25.2647	22.6822	23.5792	16.7753	18.9496	21.6719		CD36_05430	18.658	8.96339	8.33747	60.6657	59.3445	47.644
orf19_1136	22.663	18.753	19.1168	11.4105	13.183	12.6077		CD36_12380	169.8	125.398	107.212	315.167	281.714	301.646
orf19_988	26.874	27.4968	28.4514	27.4704	27.6124	29.3711		CD36_52740	4.23821	6.73913	6.18841	2.98988	2.98988	3.78586
orf19_989	63.8498	62.5852	60.5522	50.4501	48.0858	66.6565		CD36_16540	39.377	27.8965	30.3716	33.9762	31.7153	31.0619
orf19_984	2.3051	2.57079	1.52778	2.37247	2.61687	2.53604		CD36_52210	4.50857	3.55895	2.14484	7.68099	5.94549	5.2091
orf19_985	13.2466	13.9866	11.8397	21.4988	19.9845	21.1171		CD36_72260	9.15144	18.5035	11.1419	20.669	17.0834	16.7542
orf19_986	430.676	430.676	409.188	480.679	551.052	443.462		CD36_17970	175.677	169.8	140.666	19.2148	21.0939	18.212
orf19_980	79.1658	72.0613	74.8761	38.8971	37.2709	36.56		CD36_02780	3.32624	2.79199	2.86988	30.0068	25.2515	29.4563
orf19_1254	191.649	197.883	194.865	211.823	215.883	185.507		CD36_30480	6.56461	7.88112	7.20924	7.67103	6.78992	8.46852
orf19_1255	6.28928	6.10773	6.5998	2.0126	2.1985	1.6695		CD36_41770	69.412	64.4828	66.5112	37.128	38.3736	38.2854
orf19_1257	3.66078	8.21806	6.16144	2.21829	1.96832	3.62827		CD36_18650	1.28822	1.83149	1.93156	1.31222	1.13377	1.38711
orf19_1250	29.4976	25.0055	25.5204	20.5405	19.8494	22.3735		CD36_33660	67.6688	61.3527	72.5774	46.5256	45.9196	43.775
orf19_1251	18.9988	17.8842	18.9213	13.5272	13.746	14.595		CD36_13380	102.114	35.5032	51.1617	46.951	42.3415	29.9774
orf19_1252	213.476	216.996	213.914	212.765	207.653	172.939		CD36_46200	48.4389	55.0298	50.2775	51.3024	44.3572	44.8508
orf19_1253	34.7633	32.7588	34.4972	24.0776	20.7657	20.8498		CD36_42270	4917.09	1484.28	1981.71	2652.08	2591.86	2388.66
orf19_1258	11.9886	8.92958	12.8687	2.27634	2.81038	2.84567		CD36_12030	14.8948	13.4153	13.2424	8.60103	9.53378	8.00494
orf19_1259	23.7326	22.2971	24.0736	30.3115	29.9078	27.8505		CD36_44100	21.7031	50.999	64.7549	32.2978	28.9319	79.0866
orf19_6916	11.5455	9.96742	10.6839	6.75724	5.41947	6.34246		CD36_34710	9.16276	5.05237	4.04777	8.06796	7.33975	3.96753
orf19_6917	4.22089	4.41069	4.65324	4.05651	3.56719	4.15068		CD36_44450	27.6906	32.2386	34.2679	11.1903	13.3733	15.3061
orf19_6915	26.0109	25.7621	26.8529	23.1328	23.6246	26.1405		CD36_30150	61.0864	93.82	77.2306	23.6069	25.6033	26.0574
orf19_6912	33.8019	34.9721	33.7851	34.3457	36.4749	40.9315		CD36_82070	77.8835	52.6388	61.5916	82.7003	104.798	95.0938
orf19_6913	10.5162	10.6715	10.0022	9.03936	8.7775	10.1439		CD36_33590	15.2562	11.183	6.24742	13.6829	11.0154	6.48268
orf19_6910	20.755	18.8151	18.9327	12.8261	11.9419	13.0102		CD36_09920	204.766	107.967	148.039	57.2746	31.3225	24.7717
orf19_6911	1.82081	1.00592	1	1.12879	1	1.1543		CD36_64060	9.5877	14.2863	11.7365	16.7035	14.9261	19.8933
orf19_6918	2.09531	2.25876	2.89644	3.33434	3.76677	3.99379		CD36_34900	18.3804	22.2341	25.9832	10.5322	13.0249	22.9106
orf19_6919	1.21667	1.00592	1.14005	2.46405	3.10405	2.12778		CD36_15380	41.4305	34.2786	32.4449	17.4984	18.658	21.643
orf19_5935	10.8682	10.8235	11.5333	8.89657	9.22523	8.39679		CD36_72840	5.38754	9.60641	15.4023	13.5921	15.1656	28.9943
orf19_5934	7.32507	6.73316	7.69495	8.61962	8.81969	8.92487		CD36_82290	9.5975	13.2424	7.79891	28.0595	23.3289	33.5565
orf19_4418_1	29.751	27.2848	29.0719	24.2702	24.5514	26.0838		CD36_71460	16.2924	11.1903	17.4047	17.6366	17.6523	14.9854
orf19_5931	12.4234	14.715	12.0673	22.787	24.8837	17.1213		CD36_17230	16.9849	17.6727	17.979	9.86383	12.0672	8.81915
orf19_5930	15.5644	15.8235	14.8077	22.154	18.7009	13.0025		CD36_44930	29.5125	32.8784	30.7053	27.8641	24.1581	25.1197
orf19_5933	1.27991	1.17682	1.12737	1.28225	1.44661	1.22281		CD36_45510	5.6689	4.07818	4.30303	1.91026	2.01335	1.64972
orf19_5932	14.8574	16.3948	14.8413	22.5598	22.949	19.7365		CD36_10860	12.9769	13.584	13.5577	12.2354	11.898	10.325
orf19_5938	9.93345	9.76913	9.58589	17.4744	17.6577	17.4556		CD36_70730	18.2226	21.2904	19.0765	29.2973	24.8198	26.0424
orf19_6264_4	1561.4	1552.73	1536.82	1286.73	1315.35	1469.34		CD36_09690	462.62	305.556	326.11	34.718	29.5691	18.904
orf19_6264_3	75.2042	72.3371	68.9563	43.1453	39.175	53.3364		CD36_43050	44.0478	37.8585	39.3578	51.5775	52.3112	49.0119
orf19_4048	437.729	441.337	434.086	1106.3	1091.55	599.047		CD36_15565	108.76	144.206	145.646	283.238	269.947	245.266
orf19_4046	34.3606	33.4158	33.0161	66.8717	59.0475	31.117		CD36_15560	21.2101	30.9537	23.4932	33.3696	25.4042	35.0431
orf19_4044	217.676	217.676	226.552	340.005	344.969	218.866		CD36_31990	261.261	346.228	241.275	137.341	200.878	191.909
orf19_4045	38.1984	37.483	40.3782	84.6572	82.9075	57.5954		CD36_07000	21.8438	42.0179	40.9679	6.09411	7.97195	10.8905
orf19_4043	211.176	204.806	213.127	347.126	312.844	242.709		CD36_07550	598.55	527.538	473.998	527.538	488.109	342.074
orf19_4040	345.825	347.126	345.825	222.592	241.16	177.537		CD36_03070	17.2583	11.812	12.098	29.106	30.5835	33.6227
orf19_4041	31.5195	33.2812	30.598	18.4209	16.0747	10.3776		CD36_29310	24.4801	29.4828	32.9893	38.5579	42.7054	41.0568
orf19_6013	6.27476	8.01749	7.14277	8.79865	9.06225	13.2225		CD36_83210	37.6465	41.8177	45.2583	18.7763	18.212	19.1482
orf19_3690_2	991.281	976.564	961.816	546.602	548.912	865.345		CD36_26160	68.8383	68.869	53.6807	78.9158	73.094	70.8388
orf19_5854_1	8.59082	8.17282	10.1783	7.61396	7.33861	9.32268		CD36_80740	13.28	8.28821	7.67103	441.973	316.043	331.974
orf19_3091	27.3541	28.071	27.7201	40.161	40.9158	32.068		CD36_51460	77.1637	133.949	130.288	15.3883	22.7013	22.4087
orf19_3093	24.3754	25.3814	27.1784	46.9155	45.6895	40.8485		CD36_22510	1.12773	1.10515	1.13798	1.01994	1.04879	1.08289
orf19_3097	901.071	872.508	881.757	837.659	656.449	496.489		CD36_23415	20.7626	19.1482	16.5576	22.1582	20.7466	14.4695
orf19_3098	20.4603	20.7954	22.008	22.9601	23.5792	18.6897		CD36_82920	79.621	98.0433	102.02	147.015	122.595	167.044
orf19_3099	100.106	100.63	88.1367	81.567	75.0753	58.4545		CD36_23410	15.2117	7.42511	8.86621	43.7315	41.3014	34.8888
orf19_2945	3.22604	3.99379	3.86139	3.10405	3.40988	3.22088		CD36_50840	27.0569	37.1091	23.8817	48.886	45.8679	40.4525
orf19_2277	129.191	135.434	130.564	100.191	104.022	114.076		CD36_55040	141.966	71.0216	113.45	45.8415	50.7615	34.6252
orf19_2276	60.9111	57.1586	63.1354	49.6449	48.5791	59.8811		CD36_54810	39.233	45.1488	42.8926	45.4225	38.0267	43.4331
orf19_5555	24.1562	23.568	24.3363	27.9085	28.8693	26.1932		CD36_21670	253.82	138.483	140.933	1585.09	1514.28	1389.07
orf19_2274	8.58444	9.84189	11.816	14.8349	13.6959	12.7671		CD36_86590	28.728	33.8903	34.004	20.5451	17.4255	21.7206
orf19_5553	40.4911	42.3619	46.0006	21.0134	22.6735	21.3813		CD36_52460	10.9138	8.53685	7.39605	14.9114	15.2277	8.85707
orf19_5552	13.5146	13.9931	14.9183	18.6609	18.5902	15.3187		CD36_41520	1142.49	1514.28	1374.86	230.513	266.52	277.796
orf19_5551	26.5784	26.0518	27.2315	15.2456	14.3277	13.4679		CD36_27780	46.6618	61.149	49.1906	23.5687	21.0162	20.4126
orf19_5550	57.1895	53.936	57.891	33.5002	34.8142	54.9484		CD36_80290	1857.18	1857.18	1585.09	27.3405	48.2059	45.7198
orf19_5559	30.1149	29.731	29.425	20.7065	22.332	27.3166		CD36_87240	9.58219	11.1356	10.9083	18.7046	21.4496	25.8464
orf19_2278	107.45	112.936	113.712	220.979	233.263	213.914		CD36_53440	382.937	105.017	131.03	98.5946	141.379	87.5241
orf19_7588	12.0818	12.1747	13.0644	8.52755	6.8669	9.13954		CD36_03690	8.50865	11.7991	12.0784	10.1453	8.86621	11.0012
orf19_7589	50.8709	51.4324	54.1005	37.1841	37.447	47.7256		CD36_44200	56.9961	60.5572	61.4951	19.0838	25.4491	22.4889
orf19_6792	11.6601	10.568	10.8636	12.5727	12.618	14.4461		CD36_40870	28.0415	24.3097	25.0921	11.9073	15.6241	7.9079
orf19_842	138.048	142.131	134.781	99.2239	107.572	230.776		CD36_26780	317.566	359.033	338.768	94.4977	102.592	92.8553
orf19_6358	37.9882	42.025	36.7202	21.8513	25.6104	37.447		CD36_00250	26.0843	14.7998	18.7046	126.552	131.538	115.383
orf19_6359	19.0994	20.2495	18.2944	13.7595	15.2626	15.2166		CD36_81590	8.08215	14.3186	13.4537	1.91489	2.20243	2.48956
orf19_6354	5.89564	6.14488	5.87026	2.28654	3.5249	4.45564		CD36_00520	1035.88	574.638	660.689	636.488	803.118	471.289
orf19_6355	56.3798	54.1423	56.1801	66.8216	65.7848	61.6773		CD36_60100	746.31	392.825	439.55	2293.45	2346.06	2146.58
orf19_6356	4.51367	4.72861	4.63511	2.4511	2.2987	3.45827		CD36_04200	7.76567	5.8945	5.88932	125.514	105.297	124.586
orf19_6357	12.618	10.9481	10.5447	8.07531	8.73248	14.2643		CD36_22090	12.504	7.2866	7.36496	13.349	12.6795	7.41419
orf19_6350	1	1.76679	1.20995	2.69973	2.9377	2.31094		CD36_53110	3.07004	4.72541	3.4503	1.85761	1.5476	1.84741
orf19_6351	16.4415	16.0856	16.7556	18.893	19.0865	30.378		CD36_01120	36.641	35.1747	34.5361	45.5898	46.0332	39.163
orf19_6353	7.73387	7.66466	7.62377	9.76913	11.322	11.2851		CD36_45180	1.02807	1.01959	1.01411	83.2573	27.3512	54.4143
orf19_7348	17.4374	17.3566	14.0517	5.90172	6.94758	13.8719		CD36_05150	24.6346	27.9437	33.755	16.9278	18.4413	20.6548
orf19_7349	35.803	38.7906	36.0664	58.6709	57.6331	71.692		CD36_65550	86.1448	33.8049	36.9043	36.2912	44.3311	23.4686
orf19_7344	11.3924	11.0427	10.2389	7.46879	7.43103	7.5025		CD36_40580	31.3831	44.5285	47.2578	8.93796	13.7399	15.0263
orf19_2848	17.7968	16.6602	18.1458	22.4846	20.6236	19.134		CD36_16830	170.029	141.565	140.515	90.7599	98.713	72.4036
orf19_7347	42.3406	40.6808	41.5114	29.9643	33.9472	42.2519		CD36_50510	27.1216	29.4563	22.7013	17.7946	18.3771	14.5003
orf19_7340	1.41698	1.55058	1.44438	1.1251	1.1044	1.31783		CD36_20780	78.0594	78.213	76.842	106.046	92.658	104.479
orf19_7341	43.6147	47.166	45.947	154.452	152.417	116.43		CD36_30710	173.494	138.226	168.068	42.5132	53.2861	44.7611
orf19_7342	5.5444	5.69419	5.8793	3.28169	3.60051	3.92105		CD36_21920	28.5562	35.6525	30.7576	88.4922	87.5241	90.2975
orf19_2849	54.3626	66.9189	63.9109	5.65274	9.82181	5.33215		CD36_22320	25.368	30.6286	35.2235	82.1664	81.0023	105.297
orf19_4415	14.2327	13.6211	13.7934	16.0976	14.5338	13.072		CD36_10470	79.9412	107.212	81.8261	46.0934	41.4077	36.5228
orf19_4414	4.84991	4.92823	4.2996	5.60341	5.11715	5.16535		CD36_52910	2.45584	6.15229	4.91031	1.59572	1.44201	2.08752
orf19_4605	44.9969	43.0107	45.7162	57.6331	57.1115	53.5684		CD36_01340	13.2136	9.20092	10.6506	32.9551	32.5659	28.7425
orf19_4606	72.413	69.8124	70.8814	70.1999	75.7695	89.2031		CD36_40360	49.8079	36.8218	45.0299	42.6295	39.0492	40.0515
orf19_4607	25.5557	26.2742	25.2516	60.4844	74.2048	74.1607		CD36_54360	20.5772	16.8655	19.6538	22.6568	22.9371	20.4262
orf19_4600	5.37322	4.21486	4.16999	5.2876	6.34246	4.4484		CD36_20250	17.4255	7.40926	9.47365	11.0965	10.8463	6.81503
orf19_4601	18.8066	18.7009	19.1256	11.2851	10.6099	9.58108		CD36_18400	1.02123	1.108	1.01411	3.25383	2.38	2.60819
orf19_4602	563.269	539.754	546.602	409.188	356.125	256.87		CD36_84530	2.1766	2.26969	1.50593	2.70096	3.34884	2.34085
orf19_4603	54.6634	55.3879	52.6763	65.7848	60.5522	51.4697		CD36_28690	1.61518	1.40212	1.73166	1.6318	1.66562	1.67372
orf19_1171	1.30315	1.34097	1.48218	1.06563	1.11278	1.25588		CD36_32410	1.2685	1.30252	1.09131	1.5854	1.42752	1.26637
orf19_4608	3.67906	4.95573	5.33791	21.0704	23.2512	17.4892		CD36_35290	16.7971	9.5674	8.5286	7.41944	6.77712	4.28262
orf19_4609	175.849	173.873	185.76	145.732	150.669	175.849		CD36_35292	30.4445	30.5301	25.8464	24.371	25.039	19.3617
orf19_1170	22.8184	20.4563	22.787	17.5848	20.6634	25.3268		CD36_35294	130.761	97.1541	82.0994	52.0447	57.7971	31.7153
orf19_2211	1.1775	1.23003	1	1.93065	2.27634	2.05654		CD36_35296	61.5646	42.9093	48.9048	39.8715	53.0423	53.1482
orf19_2210	11.12	11.485	10.8328	56.4159	54.8904	47.2804		CD36_34470	106.724	109.754	98.5946	70.1155	81.6595	75.6898
orf19_5533	25.6864	25.3721	25.2647	17.8698	16.8698	19.0228		CD36_62500	23.093	16.7971	21.9621	13.1443	11.2321	12.1328
orf19_2740	11.0898	10.8539	10.5282	9.25972	9.45614	10.4301		CD36_62050	26.3642	29.6433	32.2247	29.2417	28.7807	38.8111
orf19_2747	7.14277	7.68863	7.56815	5.5444	4.53327	4.29236		CD36_41470	30.856	37.6797	39.8425	67.6955	77.0182	97.6619
orf19_2746	40.6153	36.6485	35.2336	45.4071	46.3418	45.8148		CD36_30360	20.2122	81.2481	56.6909	7.88112	8.5286	10.2308
orf19_5537	29.0719	27.4434	27.3732	69.0903	57.8754	47.534		CD36_41980	46.0332	32.641	33.5114	32.6255	36.4436	33.0211
orf19_6484	1	1.40769	1.66578	1	1	1		CD36_53590	47.8389	65.2604	61.149	34.2957	36.9852	39.9371
orf19_2216	17.1612	17.7913	18.6768	26.567	26.3041	27.4434		CD36_63900	339.932	338.768	242.169	69.2837	67.7739	49.0319
orf19_4418	11.5265	10.8022	12.7709	8.59082	7.21012	8.97657		CD36_73410	5.3245	3.78211	5.35004	8.44204	8.75037	8.24941
orf19_3612	22.6344	22.145	22.8875	47.0065	47.0065	60.1432		CD36_09170	27.2211	18.2397	19.1581	35.5412	31.2544	22.3271
orf19_6769	14.6274	13.1866	12.9262	14.3002	14.1618	12.5305		CD36_05330	39.9532	46.951	37.48	28.141	30.4587	30.7155
orf19_6766	19.8698	18.2496	20.3785	13.5205	13.4314	19.9845		CD36_05840	13.8963	10.9797	8.72534	131.42	135.567	140.666
orf19_6760	25.3268	24.3363	25.9513	18.3951	17.4374	21.0496		CD36_02640	46.6761	45.6571	43.3731	39.7593	34.4289	34.9963
orf19_6763	253.957	247.947	250.919	128.582	129.316	179.454		CD36_85970	2.35142	1.51002	1.96816	3.95856	3.33116	2.95397
orf19_3616	144.364	150.306	137.088	95.7759	110.407	161.869		CD36_02310	7.84641	27.1216	21.6391	5.25093	4.43232	13.0963
orf19_3617	13.5836	12.1524	11.2314	11.3837	11.8099	13.7244		CD36_13240	29.2861	16.4555	16.9278	28.7425	33.0601	20.7523
orf19_3615	31.6538	28.9985	28.8973	23.512	24.5727	35.9837		CD36_46120	1.08289	1.34597	1.01411	1.02702	1.01497	1.23976
orf19_3730	24.255	25.2059	21.6304	43.827	39.4767	34.6495		CD36_71810	3.21608	2.60819	2.44489	3.54526	5.93902	3.06005
orf19_7299_1	10.0838	10.8919	11.8718	5.50481	7.2826	10.1104		CD36_17000	6.02161	8.54484	7.91643	8.91973	8.7772	9.0547
orf19_1105_2	1157.87	1193.68	1163.91	3440.64	3440.64	2597.98		CD36_24550	22.6761	21.8236	19.24	16.8412	19.0123	19.1021
orf19_1105_3	1	2.37781	1	1.35098	1.1458	1.19714		CD36_73670	21.608	14.6244	14.8233	18.5489	17.7453	12.4843
orf19_5232	25.4517	21.9237	23.4802	15.4386	12.8155	18.3777		CD36_85910	1.99502	1.67372	1.77768	40.6354	15.3443	23.4932
orf19_5233	1	1.00592	1	1	1	1		CD36_85660	10.9879	9.70081	8.93796	8.69341	7.40039	6.29299
orf19_2910	9.38361	8.79404	8.86441	14.5501	14.821	12.7851		CD36_70880	76.5516	109.343	104.68	22.3381	22.1526	19.5397
orf19_2911	40.4016	42.3907	38.8971	35.1407	35.5828	32.9777		CD36_25970	1.25864	1.18218	1.10515	26.8	27.0934	18
orf19_2916	1.20029	1.00592	1.22414	1.20029	1.22918	1.14537		CD36_31140	29.6913	38.7071	28.5422	89.1073	73.2803	69.2837
orf19_5237	30.8461	26.5784	29.4477	15.8306	19.5135	27.7811		CD36_23780	16.8831	14.1951	15.5324	8.9886	7.73142	7.35831
orf19_2914	19.4182	18.9799	18.4558	12.4126	11.0972	13.5056		CD36_21310	9.09773	8.88242	6.05477	5.31742	5.56906	4.61317
orf19_2915	35.6156	35.803	36.4259	26.336	26.6128	32.3136		CD36_33120	1.32285	1.01959	1.01411	1.1467	1.23422	1.45186
orf19_5238	46.6677	45.3743	49.1261	49.708	52.8265	59.1219		CD36_nTAR3_18	2.70518	4.23821	4.83948	9.06227	7.2866	9.55193
orf19_2919	14.7647	13.564	14.3072	13.7846	14.0849	13.7535		CD36_33430	27.159	18.3971	24.6119	21.7393	17.5483	14.5417
orf19_579	21.5274	19.9714	20.4997	12.6897	12.0018	9.74722		CD36_63670	3.48938	5.7221	5.49538	3.17335	3.93325	4.59936
orf19_578	15.7173	15.7608	15.3722	13.5488	13.9698	18.8656		CD36_29120	46.272	84.6574	74.2476	44.4263	42.8416	57.7077
orf19_575	78.7403	81.567	79.9878	101.361	90.0807	65.5408		CD36_64270	427.942	516.564	500.012	531.762	467.493	643.402
orf19_577	69.2911	76.175	75.6745	67.9677	73.1284	70.1457		CD36_64900	5.8945	2.83856	2.70096	4.80842	5.33752	3.4126
orf19_576	10.0963	11.2617	11.5517	12.3538	10.2879	11.132		CD36_85000	104.479	189.861	174.169	121.789	124.071	160.551
orf19_570	3.96351	4.60402	3.30119	4.57725	4.52649	3.21424		CD36_87340	67.3727	51.7504	60.1431	72.6774	71.4095	73.8627
orf19_3512	6.5456	6.27975	5.4007	9.1093	9.0896	7.93188		CD36_86290	36.659	16.9278	18.884	23.2292	18.857	14.373
orf19_7680	410.953	375.715	383.916	404.896	353.816	532.622		CD36_08420	29.1355	63.0378	55.8555	12.9545	14.5517	17.2632
orf19_2929	61.1646	58.0496	59.6416	95.0669	84.262	76.175		CD36_52000	24.6956	14.5779	17.1531	17.979	17.5091	19.1181
orf19_791	132.547	127.102	128.759	58.7939	58.1158	72.8306		CD36_17560	31.7153	27.8641	31.2046	29.158	29.1793	31.0438
orf19_793	29.5673	29.5117	27.6219	21.6364	25.3488	32.6658		CD36_72100	2.68655	6.30499	6.70441	2.44292	2.5922	3.23143
orf19_792	92.3937	90.756	90.9935	44.2324	43.4511	51.3129		CD36_15710	28.8781	26.4604	30.9104	56.5525	70.237	69.1729
orf19_795	27.4968	26.3585	25.1084	20.0441	19.8791	22.9093		CD36_43600	7.24332	6.19421	4.44806	5.78484	5.16893	3.2935
orf19_794	19.6482	20.1137	18.2395	14.1522	13.3613	13.5953		CD36_03440	124.714	79.8782	78.9158	120.131	120.254	75.9864
orf19_797	130.751	134.781	123.262	55.7741	63.4744	57.6843		CD36_03190	70.7763	87.611	94.5652	34.4854	36.4288	45.1376
orf19_796	87.3043	91.2005	91.4399	49.8202	56.6145	62.3769		CD36_81770	9.46188	6.35541	4.80842	17.966	18.3804	16.7134
orf19_799	9.67358	10.1255	9.67358	11.2148	10.4969	9.12517		CD36_11870	2.86362	3.9818	3.77189	5.82753	4.5654	5.578
orf19_798	149.34	152.169	150.849	91.4399	96.0372	114.477		CD36_71100	1897.61	1433.06	1396.57	414.552	527.538	351.272
orf19_6458_1	51.7251	56.536	50.1729	19.9772	21.452	53.262		CD36_11650	41.55	49.8079	34.9075	39.163	33.0419	28.2026
orf19_5203	2.64369	2.52307	2.51366	4.08131	3.4463	2.72991		CD36_26570	42.5435	63.9563	71.6328	46.7394	47.2222	73.5156
orf19_5201	51.7792	56.404	55.3188	51.0434	43.9289	56.4938		CD36_29780	18.2962	7.80544	9.68457	46.6761	32.9551	20.6426
orf19_5200	39.3857	40.464	42.5586	26.3877	24.4518	25.9985		CD36_42510	45.3039	72.246	63.7751	18.469	14.1879	26.8985
orf19_2927	5.65902	6.5998	6.51251	3.72866	3.64882	7.09156		CD36_50050	137.437	79.2864	78.4003	46.8969	52.5784	38.4794
orf19_4597	100.779	108.702	103.651	93.1829	92.6617	93.247		CD36_60370	35.0896	32.4086	34.5679	34.7534	29.4563	29.345
orf19_2926	11.0287	10.5447	11.8212	7.2434	6.36998	7.51622		CD36_22660	4.15681	7.63783	8.41996	3.66358	4.0554	6.99087
orf19_4183	34.8142	34.8866	34.1003	48.7451	49.4656	41.3876		CD36_16060	19.2068	22.8656	22.0667	16.8474	15.3748	19.0195
orf19_4182	12.6548	13.0644	13.1019	18.622	18.6301	12.5078		CD36_87740	305.556	153.001	131.812	73.5156	79.9846	36.7686
orf19_4181	34.6051	31.6318	29.2875	41.5362	32.9666	25.3488		CD36_06540	57.4989	38.4435	41.3723	25.7777	29.9056	20.4927
orf19_4180	53.3705	49.4097	51.8742	27.4434	30.5159	45.6386		CD36_20800	13.4258	15.3958	14.6501	49.7724	54.8828	54.4943
orf19_4187	18.018	21.6235	19.2542	18.0306	17.2653	16.609		CD36_51670	20.5587	6.63329	8.52376	48.7222	43.775	26.6019
SC5314_nTAR3_4	2.72991	2.31878	2.51829	1.5611	1.43152	2.42736		CD36_43930	48.8607	50.7064	45.9507	59.8912	61.6541	64.0424
orf19_4185	77.1219	78.3255	80.2951	76.0968	65.2652	48.1153		CD36_50980	1.02551	1.11681	1.13474	1.23636	1.13798	1.18658
orf19_4184	95.0669	94.3211	93.4132	93.7002	73.4526	72.932		CD36_83400	14.9002	31.1394	37.3688	9.37456	12.7363	17.3178
SC5314_nTAR3_9	6.51623	5.38366	6.04213	6.57301	6.78006	6.24051		CD36_86430	112.576	60.3586	75.4267	60.9246	49.4212	45.4969
SC5314_nTAR3_8	7.64794	5.27006	5.74193	3.51494	2.76302	4.2416		CD36_30960	26.251	18.789	22.2341	10.4835	13.2424	10.8648
orf19_4189	1.25454	1.20396	1.14842	1.24481	1.00986	1.13576		CD36_04940	51.659	26.1363	28.7807	61.8826	72.0027	68.3218
orf19_4188	23.7063	22.332	22.4157	23.4283	21.951	31.0658		CD36_83160	30.5301	29.3271	16.3128	13.0034	12.2091	6.18181
orf19_3409	73.3053	77.6438	76.241	63.2015	67.8341	73.9361		CD36_26310	22.1207	55.4662	35.0153	48.1539	43.0609	53.843
orf19_6168	6.08078	6.45297	6.12683	6.53951	7.01379	8.26966		CD36_12830	62.0011	31.5637	34.1599	175.43	198.521	154.124
orf19_6163	41.6464	40.5754	38.721	41.5551	37.0518	26.5621		CD36_09770	118.868	82.0994	75.9864	45.611	37.6797	28.902
orf19_3402	39.462	41.579	40.2893	35.803	36.1232	41.9316		CD36_51580	37.9014	36.4139	37.4933	18.2582	17.9861	17.9729
orf19_3401	64.5628	63.2015	62.9021	52.1627	54.5931	54.1423		CD36_87520	25.579	15.3368	18.904	236.709	217.253	156.919
orf19_6160	203.421	203.421	199.942	142.31	138.53	206.945		CD36_60590	50.4836	53.2634	41.7766	47.9904	48.7222	36.0432
orf19_6167	45.572	44.0516	42.5204	82.6399	83.349	82.9774		CD36_70500	3.09484	1.93156	2.77973	11.8563	10.8825	8.84359
orf19_3406	17.9568	16.1193	18.6088	19.5291	19.7466	17.3655		CD36_45890	42.0418	88.8459	98.4935	48.0147	44.3741	77.7073
orf19_6165	140.322	132.547	138.53	87.0897	74.4572	74.3934		CD36_61350	26.829	37.0664	31.1053	19.1482	18.1458	20.6031
orf19_3404	1.91374	2.19646	1.96832	1.68098	1.7912	1.88184		CD36_61420	40.747	36.6136	31.2231	35.7982	31.4183	28.4874
orf19_7579	43.8609	45.5898	47.3535	49.8975	51.544	45.849		CD36_nTAR4_39	6.51099	5.23701	3.22139	41.7475	42.5274	45.4225
orf19_7578	25.8268	27.9912	22.949	49.5466	46.64	33.8762		CD36_nTAR4_38	51.7504	65.4905	78.0594	16.6394	24.0249	44.9532
orf19_7572	40.3782	40.6153	39.462	20.8577	21.1303	22.5598		CD36_45270	21.3202	17.9104	18.3971	30.8937	28.5301	26.9373
orf19_7571	370.698	398.133	389.537	338.863	341.905	323.319		CD36_nTAR4_35	1.11507	1.01959	1.01411	6.85648	8.36665	9.73893
orf19_7570	34.6873	35.6156	34.2903	15.2552	16.9813	21.1252		CD36_nTAR4_34	54.1318	55.0689	43.4736	46.556	45.5898	38.6572
orf19_3515	117.656	128.13	133.484	113.712	111.069	124.959		CD36_nTAR4_37	13.3567	13.0249	12.2147	63.8611	64.2851	50.5663
orf19_7576	12.0779	13.2128	13.5056	26.3041	24.1165	14.3072		CD36_nTAR4_36	1.37256	1.5476	1.47031	2.74913	3.06478	5.56906
orf19_7574	20.0867	19.7632	19.7761	8.92487	9.56259	9.7079		CD36_nTAR4_31	20.3866	26.2137	23.1446	16.6943	15.7373	14.5118
orf19_4988	11.1153	10.0963	9.60517	6.77218	6.37821	7.3193		CD36_nTAR4_30	15.9562	10.3786	12.0077	11.8929	11.7092	10.6081
orf19_4983	18.6609	14.3389	15.5134	7.73387	6.59372	8.55453		CD36_nTAR4_33	51.2046	79.7793	99.464	58.5257	54.204	127.919
orf19_4982	35.287	36.9481	37.4323	29.4976	34.6682	46.3765		CD36_nTAR4_32	5.28316	2.88366	3.87414	5.12643	4.93697	3.80023
orf19_4981	7.63715	8.53731	6.95279	9.47429	9.87083	8.92958		CD36_04410	12.5843	10.1054	11.0557	11.5277	14.0806	12.7483
orf19_4980	294.431	338.863	319.729	559.476	653.512	627.008		CD36_53980	11.6653	13.7108	13.9852	7.77201	6.70886	9.95804
orf19_4987	49.1261	43.8966	46.225	58.9954	50.7447	41.0641		CD36_00750	19.703	37.8181	33.8551	13.9533	14.729	15.2277
orf19_4985	11.7955	11.6357	11.054	10.4473	10.08	12.59		CD36_53630	1.48436	1.33441	1.01411	1	1	1.03674
orf19_4984	23.2874	23.7988	20.5684	35.1752	39.2554	40.7748		CD36_10290	23.4324	25.7622	29.6693	8.18586	11.1603	17.3707
orf19_1755	13.8866	14.7953	15.0171	16.2433	17.0979	17.6085		CD36_17820	10.1517	8.82653	12.7795	12.4377	11.183	12.6195
orf19_1754	57.6633	62.2796	57.3078	55.6305	59.6171	64.5628		CD36_51850	60.0584	47.4965	44.1411	64.7131	75.9864	45.385
orf19_1757	4.54843	4.74675	4.89271	12.3234	11.732	13.4314		CD36_80170	46.6251	11.396	17.3279	68.4069	61.9919	39.4704
orf19_3804	27.8122	24.3997	25.8268	44.8103	44.0747	45.3743		CD36_27040	42.1553	27.3249	26.8464	53.9417	56.3654	42.9281
orf19_1751	90.9229	89.8443	90.9229	143.582	152.169	147.908		CD36_09340	4.14559	4.92808	3.16965	6.98296	6.53321	4.42105
orf19_1750	224.821	210.42	209.816	430.676	366.813	201.208		CD36_01590	22.4415	22.7013	20.0067	3.06005	3.97294	2.7558
orf19_1753	15.9554	13.5738	15.8863	15.4013	13.2322	15.8306		CD36_23200	57.8387	37.7107	54.643	42.3211	41.184	36.7454
orf19_1759	17.8514	17.2725	18.1715	27.4191	24.6907	21.2433		CD36_40110	76.6789	41.6764	52.5343	55.2031	47.5563	42.8601
orf19_6298	3.20777	3.15849	3.79941	4.90845	4.68805	5.09196		CD36_19720	19.5397	33.3196	27.2239	17.6773	16.2258	21.9996
orf19_3669	372.904	353.816	370.698	134.586	116.932	115.681		CD36_54170	13.1861	12.1905	12.6726	22.3073	21.3544	16.9278
orf19_3668	3.11502	2.94947	3.20237	2.62247	2.15024	2.27254		CD36_81800	2.76371	1.44886	2.37449	5.52901	5.8945	4.46614
orf19_6295	16.0856	16.6561	15.6192	17.2494	15.7445	15.3005		CD36_50180	155.268	77.4422	83.7822	106.651	116.681	80.1581
orf19_6294	18.5375	17.7396	17.8419	14.5771	14.4461	24.5587		CD36_53180	47.4965	92.3278	70.5451	31.1053	33.1525	37.4404
orf19_6297	8.14255	7.90105	7.67171	9.18588	6.95279	6.20373		CD36_28200	67.0289	111.915	122.823	83.8435	72.5774	107.666
orf19_6296	9.94674	7.98701	9.75089	10.8682	8.23849	7.75063		CD36_35600	4.63664	3.26531	4.48325	1.45778	1.64266	1.44886
orf19_3663	49.1867	50.2326	50.2875	47.8031	50.5658	46.7909		CD36_73080	63.2339	65.05	68.5452	136.381	116.853	133.739
orf19_3661	30.7484	33.0161	32.2694	12.0779	12.8073	13.2401		CD36_31770	4.96925	3.66358	4.75587	5.84112	5.51416	6.72183
orf19_3660	6.43841	4.93515	5.73662	6.16144	6.14488	6.19569		CD36_11190	3.32104	3.91875	4.106	3.12874	2.92838	3.65706
SC5314_nTAR2_49	98.7325	103.467	99.0088	107.129	122.754	119.526		CD36_16990	9.84677	15.6241	14.9604	10.4182	9.1071	9.04062
SC5314_nTAR2_48	80.1477	91.2941	89.6753	96.7697	92.2598	71.0851		CD36_62990	11.2988	5.49325	6.79633	4.00966	3.86695	3.03055
SC5314_nTAR2_41	3.14529	1.99771	3.42453	8.16012	4.84566	3.42453		CD36_33950	1298.76	1035.88	1220.57	209.491	229.038	181.801
SC5314_nTAR2_40	8.60668	7.2645	6.33149	11.894	11.769	8.50054		CD36_62330	13.0154	9.01669	8.60103	11.1163	9.77052	9.60641
SC5314_nTAR2_43	2.9339	1.90615	4.63865	1.80315	1.88995	1.77575		CD36_08160	51.1617	67.9166	62.9407	23.7531	24.1695	21.608
SC5314_nTAR2_42	52.6491	58.2436	50.3288	40.0535	38.2161	40.2546		CD36_63060	53.843	73.9758	67.2228	92.658	87.7892	119.358
SC5314_nTAR2_45	4.9159	4.42568	4.04018	5.31102	7.52918	6.51251		CD36_73885	2.08752	1.01959	1.42183	1	1	1
SC5314_nTAR2_44	4.72861	3.23732	4.6972	4.55183	5.05808	5.20107		CD36_73880	129.558	65.906	70.3138	168.068	167.493	114.28
SC5314_nTAR2_47	8.26966	6.88108	9.0509	9.83556	10.1522	8.80706		CD36_25710	9.60641	8.03337	8.2002	11.0802	10.697	7.94314
SC5314_nTAR2_46	51.92	49.6582	53.0259	44.4871	51.3129	45.063		CD36_85270	13.9533	16.2745	9.49664	14.979	10.3127	8.10611
orf19_547	19.8018	19.5352	19.8625	22.1323	21.7954	23.7673		CD36_25780	15.1656	19.3283	18.9466	13.0389	14.2368	21.2195
orf19_11	18.265	18.0029	18.3326	8.10452	6.31675	3.98853		CD36_16660	6.53321	8.90978	7.35308	3.38459	3.62998	3.77189
orf19_540	31.1885	31.0081	29.4697	36.8244	34.1756	31.0081		CD36_50720	9.98844	17.3707	10.2957	8.68119	8.86206	5.74703
orf19_10	2.25593	2.22923	1.91656	1.37784	1.53673	1.44438		CD36_02810	786.325	1407.81	1816.4	127.599	137.159	215.062
orf19_542	5691.39	5691.39	5691.39	4323.24	5216.67	5216.67		CD36_41570	23.2084	37.4933	33.3696	21.8923	20.6767	24.3097
orf19_1808	11.3837	10.7488	10.7789	7.93682	8.31515	8.95305		CD36_18090	31.0181	30.3807	30.2728	33.4079	32.3972	28.0595
orf19_1805	40.464	39.8497	40.7119	29.3001	30.1024	36.2916		CD36_42070	6.59149	4.09313	4.087	15.7079	13.0305	11.7673
orf19_1804	22.3106	22.4976	22.4701	17.3132	16.0353	20.3737		CD36_12630	7.02187	14.7114	13.6162	4.0697	3.73787	5.68956
orf19_1806	2.31094	2.04941	2.44518	3.77621	3.07196	1.61636		CD36_52760	7.80754	9.28696	9.34073	6.63329	5.28316	5.81989
orf19_1801	98.6106	102.029	98.8642	127.242	132.123	207.973		CD36_05450	63.6676	57.4989	61.3824	52.5784	45.9507	49.2887
orf19_1800	18.0306	19.6757	19.3684	19.8093	25.2059	21.5415		CD36_16520	61.0346	90.6791	68.2791	79.621	76.1012	72.5369
orf19_1803	6.32534	7.06786	5.41373	6.88108	6.66068	7.55888		CD36_41790	511.324	333.592	359.033	1220.57	1182.31	563.406
orf19_1802	169.256	180.386	170.894	125.868	139.415	187.256		CD36_18670	103.489	180.741	164.211	128.052	138.303	182.663
orf19_2138	344.969	349.885	348.903	371.881	396.58	312.012		CD36_06975	2.8771	2.48394	1.71352	1.39791	1.69617	1.3889
orf19_2135	35.7192	33.6097	34.432	39.2554	38.0059	26.5784		CD36_18890	32.7026	44.869	41.98	29.4157	27.9255	32.9698
orf19_2137	21.4249	19.9119	21.3056	15.339	13.3937	12.2578		CD36_84270	25.2789	30.4005	24.8775	133.096	135.089	129.39
orf19_2131	44.2324	47.6908	44.4871	55.5231	56.7701	42.116		CD36_33600	13.5513	10.4447	12.4751	14.5118	14.5683	16.8132
orf19_2132	156.502	163.696	165.755	209.172	239.576	153.984		CD36_32950	100.698	120.436	132.238	37.7499	42.4832	41.6925
orf19_2133	7.31627	9.42193	8.0248	19.6482	19.8387	19.2159		CD36_46220	86.8414	69.7207	84.5428	73.094	71.5905	61.2627
orf19_1113	6.35035	6.6434	6.03011	11.8674	11.612	10.9291		CD36_42210	563.406	424.409	331.974	245.266	340.854	184.487
orf19_1112	50.6327	49.6449	48.94	37.1717	39.0287	44.7931		CD36_85490	33.6055	50.1552	42.3415	46.3073	44.6522	45.6571
orf19_1111	43.7491	44.7256	41.8069	44.6238	40.0194	35.6156		CD36_31190	77.5966	55.8363	68.0578	26.4184	28.7425	24.1581
orf19_1110	17.0648	18.653	14.3206	11.4476	11.3032	11.732		CD36_16295	31.7598	71.9425	52.7686	37.519	43.2282	55.2669
orf19_1117	1.62382	1.72808	2.22102	3.96852	3.18017	2.66717		CD36_64590	136.273	108.617	115.479	122.823	111.386	112.205
orf19_1116	30.2163	32.0328	31.6538	32.6226	41.11	42.9026		CD36_16290	7.46694	5.21408	7.23571	7.853	7.74981	9.06949
SC5314_nTAR4_41	24.6064	24.3622	26.336	13.8145	13.7293	21.9836		CD36_34730	1.79971	1.90125	1.69617	4.63982	5.50195	5.21408
orf19_1114	45.3022	49.8568	48.1847	19.2802	15.2166	20.61		CD36_82050	1.03674	1.15354	1.01411	1.5521	2.60819	2.03037
orf19_1119	27.194	27.6219	28.217	29.5773	32.1869	37.2142		CD36_82720	865.771	441.973	369.255	125.398	140.933	75.2862
orf19_4478	19.7923	21.7346	18.599	12.3334	12.0935	12.9826		CD36_21140	1	1.01959	1.01411	1	1	1
SC5314_nTAR4_49	1.22031	1.00592	1.23972	6.19569	3.55072	1.42405		CD36_09900	19.6741	61.0864	60.9246	36.4288	33.0859	68.869
SC5314_nTAR4_48	11.9656	12.3234	13.5354	9.75957	10.8772	9.53389		CD36_15360	98.3804	61.0346	48.3651	57.205	89.0685	44.9246
orf19_3986	2.13699	2.10893	2.07853	1.71928	1.77575	1.70451		CD36_72820	34.779	82.7895	116.853	177.758	186.057	610.601
orf19_3984	14.6008	14.874	14.6903	17.9749	20.0736	25.2647		CD36_02100	5.46383	11.6547	14.0351	23.7112	25.8947	38.6433
orf19_3982	4.55707	4.54843	3.91574	5.04044	4.67697	4.79489		CD36_44910	1.45186	1.01959	1.78873	1.50593	1.78358	2.13415
orf19_3983	17.6973	18.366	17.3655	21.5541	21.4438	24.5379		CD36_10130	26.5398	28.8242	26.8585	81.4577	136.819	153.507
orf19_3980	31.6318	32.4395	32.425	35.5605	38.3222	32.7023		CD36_17210	103.241	88.6266	87.4676	69.6015	68.869	61.6541
orf19_3981	2.81969	2.71268	3.21424	9.98996	10.2451	7.27191		CD36_06950	22.0774	19.7716	24.0703	26.4952	25.579	30.856
orf19_3988	2.12778	3.02842	2.78337	2.95744	3.55565	2.58645		CD36_06480	215.062	125.626	149.208	142.07	130.558	124.071
orf19_962	37.6434	31.4495	36.6748	29.1289	22.7544	35.0254		CD36_10840	182.07	123.989	181.801	44.1411	63.5542	74.314
orf19_966	21.2282	18.5375	20.4318	29.4137	27.5998	20.8577		CD36_43030	136.584	179.479	182.297	71.5469	68.6155	73.3484
orf19_967	55.7122	58.4214	58.1899	63.6821	62.0689	68.0039		CD36_15500	91.9749	49.3716	52.932	50.6115	54.3351	39.3578
orf19_1238	20.9549	20.8577	21.4988	20.4603	19.1779	13.5569		CD36_11330	8.10162	6.43441	8.06481	24.7075	24.5885	23.7645
orf19_1239	1.67871	1.00592	1	1.07478	1.0116	1		CD36_11010	21.1766	22.8487	19.3968	51.8883	55.3549	79.7793
orf19_1236	78.6306	83.1366	84.1823	59.1556	63.3026	95.4075		CD36_07570	207.223	182.663	189.119	180.741	168.712	161.322
orf19_330_1	69.6721	68.8274	76.0008	88.2744	85.3802	89.4838		CD36_03050	12.0672	7.56815	8.29418	16.6028	21.3624	14.4223
orf19_1234	26.3988	28.7405	29.0533	19.6629	19.6977	30.0363		CD36_26140	66.7039	70.2077	69.9387	36.5981	34.701	38.8806
orf19_969	92.9072	86.6567	97.7104	118.84	106.735	99.2239		CD36_86600	38.5195	34.8208	30.0532	63.3833	57.1365	56.8612
orf19_1232	45.4993	41.5988	40.6437	39.2722	36.56	53.8585		CD36_83890	360.28	374.926	390.906	660.689	496.491	473.998
orf19_1233	76.8989	67.093	68.3532	35.251	37.4611	46.8393		CD36_83230	72.7416	106.15	141.379	123.085	108.76	169.541
orf19_6938	39.061	37.9882	41.4305	33.2273	28.3504	21.1968		CD36_11440	36.0432	43.7315	44.2373	18.4864	21.117	17.6727
orf19_6930	18.6301	22.3524	21.0704	26.2047	25.4517	28.4365		CD36_51110	23.4738	14.3551	24.5437	32.343	28.5562	37.6218
orf19_6931	28.6689	31.4005	29.5277	30.6263	34.7633	34.9872		CD36_51440	21.9074	25.7034	20.9893	13.2959	12.4377	7.50281
orf19_6933	22.8957	24.4156	21.5691	21.951	22.4846	23.2874		CD36_80760	18.212	21.3624	25.4042	10.8227	10.3063	13.9445
orf19_6934	21.7669	21.9165	20.1494	24.1871	23.6392	23.3616		CD36_27540	39.7255	89.8219	67.1127	8.19037	10.4252	10.7132
orf19_6936	21.2602	22.8756	24.1033	22.3735	22.449	21.277		CD36_82940	17.895	21.6932	20.7354	16.1275	14.4544	16.2745
orf19_6937	415.505	400.597	407.121	353.816	364.815	274.909		CD36_23430	18.8208	22.3798	19.6036	18.5733	20.9651	17.9388
orf19_836_1	21.7861	19.3158	27.3079	19.062	20.3737	16.8015		CD36_07680	14.2616	9.23192	11.5804	9.91861	9.63395	8.21688
orf19_4060	361.468	361.468	352.192	276.28	299.57	331.457		CD36_21690	214.09	245.266	257.524	49.2164	48.0147	44.4008
orf19_1367_1	94.3211	86.5612	96.0372	47.3947	44.0356	54.4055		CD36_83090	24.7205	15.158	19.5622	41.4077	37.4933	30.3716
orf19_4062	20.2896	22.4846	20.9604	28.4175	29.8794	23.0239		CD36_60740	68.4321	45.4225	36.7686	2553.36	2224.7	2095.45
orf19_4063	2.04941	2.37247	2.37247	5.24768	4.58809	3.58806		CD36_60290	54.9574	38.8556	40.4525	20.4262	22.1895	13.0389
orf19_4064	9.32268	8.30188	9.61966	12.562	12.8764	12.7797		CD36_70970	17.8764	16.8474	13.7037	11.3419	12.6397	10.6811
orf19_4623_3	766.144	769.233	766.144	166.733	185.008	425.305		CD36_70750	15.4897	14.1208	17.0122	24.6492	22.4574	23.6262
orf19_1586	40.7748	41.8176	40.8246	22.4001	26.0322	20.6236		CD36_08750	21.7323	20.0828	23.0335	16.3222	16.1608	15.9871
orf19_1587	18.35	14.128	16.3948	13.4679	13.5205	8.5191		CD36_44260	41.9594	36.1791	23.5947	35.1545	32.183	14.4474
orf19_1588	75.9347	78.5619	78.4943	50.6327	57.6843	73.0042		CD36_12990	1.03842	1.01959	1.09037	1.44398	1.18017	1.44652
orf19_1589	6.74488	7.16833	7.43954	9.68819	9.05488	6.46435		CD36_04885	1	1.66224	1.01411	1	1	1
orf19_487	22.0244	21.652	20.1428	28.2392	29.8653	24.1439		CD36_00500	13.258	8.93078	11.2778	15.2868	13.6974	16.6695
orf19_5919	1.81316	2.22509	2.85442	5.22227	5.10783	6.48243		CD36_04880	18.5235	13.6617	15.0122	16.7134	15.316	12.1106
orf19_5918	43.1816	41.6646	46.1438	2.74022	1.67871	15.971		CD36_10590	30.2354	25.028	18.0305	56.0869	51.2434	41.5039
orf19_5917	52.9898	52.8265	53.5006	25.4517	28.5271	30.5677		CD36_40560	14.2687	22.5885	20.3333	21.9506	21.4695	28.0176
orf19_5915	1.26468	1.16064	1.11892	1.17943	1.18816	1.07201		CD36_25120	112.662	74.7347	83.9332	108.617	102.394	102.659
orf19_5912	60.0016	55.2839	58.5585	46.3418	42.8303	59.3183		CD36_16850	19.6434	20.268	18.8146	26.9164	20.5587	24.5885
orf19_5911	340.005	350.786	340.005	183.085	203.421	237.065		CD36_50530	4.28915	3.78586	4.11508	2.95949	3.05164	2.96124
orf19_5910	9.31247	9.3572	8.87017	14.1152	13.9328	13.1742		CD36_81490	27.5203	23.9565	20.5685	15.5842	15.9791	10.1758
orf19_4090_1	52.5592	47.8031	50.6525	49.4656	45.8947	39.4389		CD36_08280	93.4447	85.3026	76.736	110.478	93.1734	81.7946
orf19_6336	18.5034	17.7556	19.2685	37.4108	35.7192	23.1992		CD36_27210	21.5193	19.1642	21.2442	12.7573	13.1505	10.514
orf19_6337	541.675	520.646	512.539	444.732	404.896	614.119		CD36_04080	96.6143	93.8756	97.4776	129.937	143.213	166.83
orf19_6338	27.6938	25.4076	26.5784	36.9314	37.0723	21.9992		CD36_32380	22.1764	20.8291	22.6905	14.7563	14.364	17.6523
orf19_6339	1.76116	1.52778	2.27634	1.25521	1	1.75635		CD36_80700	80.3812	191.909	137.802	71.0031	77.5966	91.7465
orf19_7326	43.2949	42.9568	42.0528	24.4678	23.2099	28.9281		CD36_22340	53.8737	100.377	111.241	42.5844	52.4552	65.8404
orf19_7327	90.9935	86.8121	85.9361	129.573	126.469	152.85		CD36_87260	69.0281	70.5783	65.9732	73.7368	71.9071	58.68
orf19_7324	12.8687	13.1207	13.1981	40.5754	43.0468	42.6963		CD36_80810	17.3178	12.2418	13.6525	25.9317	23.4324	23.4738
orf19_7325	109.494	110.407	106.903	117.18	110.303	126.916		CD36_nTAR1_90	10.0652	9.15961	9.86383	4.6054	6.35024	7.02677
orf19_7322	173.505	168.204	164.093	118.58	124.959	166.865		CD36_nTAR1_91	165.485	132.974	106.87	76.0325	60.7357	42.2997
orf19_7323	211.823	227.504	208.695	685.795	720.362	611.689		CD36_nTAR1_92	6.05971	9.2667	9.72759	4.42707	5.42402	9.37456
orf19_7320	1.37981	1.65746	1.55687	3.8752	3.20777	4.2996		CD36_nTAR1_93	5.78484	3.65706	4.74976	3.20774	4.0697	2.061
orf19_7321	40.0194	35.7792	35.4135	34.1148	35.3972	38.1213		CD36_nTAR1_94	40.4285	18.0144	13.2646	51.3792	53.4099	26.251
orf19_837_1	27.3643	26.5375	28.0124	19.2087	20.3088	21.5989		CD36_nTAR1_95	16.7542	27.7204	24.3097	7.59978	7.91269	12.1965
orf19_7328	174.697	181.527	185.507	231.877	250.919	258.703		CD36_nTAR1_96	14.979	13.5987	13.3835	12.5316	10.8196	10.358
orf19_7329	185.204	184.161	191.223	456.056	485.019	360.092		CD36_nTAR1_97	636.488	1195.27	1351.28	141.122	167.044	238.201
orf19_4668	1.97228	2.33495	1.77575	5.15896	5.36393	4.9942		CD36_nTAR1_98	45.1488	36.7686	35.6714	117.757	101.642	95.5745
orf19_4669	54.1728	51.1594	51.8235	29.7401	32.2532	39.2211		CD36_54430	1.90125	1.5854	1.48683	2.4313	2.51679	1.62471
orf19_4666	37.5033	40.2411	38.2671	54.3626	49.683	58.8702		CD36_81140	21.3486	45.2583	56.2597	19.24	18.3049	36.6136
orf19_4664	69.9746	77.7901	77.003	91.7807	138.048	250.919		CD36_21020	3.33116	6.38517	4.44121	15.0535	18.0975	31.1236
orf19_4665	30.6172	30.9598	31.5834	66.0134	76.175	69.4702		CD36_18460	10.661	25.3605	22.4808	81.6114	78.9737	213.219
orf19_4662	8.99024	7.71273	8.78222	32.2217	26.2543	16.1857		CD36_84510	177.758	219.362	232.121	171.984	144.689	172.507
orf19_5943_1	1127.77	1111.35	1127.77	991.281	931.715	1008.16		CD36_53500	12.0582	8.83346	9.04062	11.8789	12.8705	9.89228
orf19_4660	1874.92	1962.54	1874.92	1230.01	1245.24	1773.09		CD36_45130	32.8204	37.4404	57.985	52.9864	49.8851	90.2121
orf19_529_1	6.6783	4.9942	5.35861	4.66845	4.42568	5.05386		CD36_24000	5.58745	13.6243	11.2321	2.65159	2.50295	4.69906
orf19_2575	13.8195	15.2663	13.5569	12.0539	10.1381	9.42559		CD36_09480	4.88304	14.8137	15.2277	8.80767	8.14127	21.5715
orf19_6747	76.3896	73.5657	69.3261	62.3769	60.0016	58.2436		CD36_65570	45.9698	19.8988	35.9902	7.84641	8.30948	6.18841
orf19_6745	5216.67	5216.67	5216.67	5216.67	6197.61	6197.61		CD36_61650	9.71376	11.2687	9.07627	11.2821	11.3795	14.1208
orf19_6744	38.7906	39.6992	38.1984	14.8624	14.5688	46.9739		CD36_01100	36.5228	42.0882	39.9371	13.4893	13.1071	13.09
orf19_6742	22.8067	22.1111	23.9307	26.2432	28.7857	24.7715		CD36_05130	12.9462	14.0894	13.8963	8.5286	11.6176	11.353
orf19_6741	9.68104	8.87248	8.91892	35.5317	27.194	31.4005		CD36_62070	35.2652	43.3985	39.9248	38.742	40.9526	36.509
orf19_6740	61.8214	66.1234	67.7219	54.6408	65.8533	54.9221		CD36_02480	97.1541	94.9765	90.6791	69.8298	66.6504	56.3943
orf19_6749	374.186	386.095	400.597	374.186	387.944	368.677		CD36_41960	2.47261	1.96674	3.32104	7.44473	6.47396	5.59371
orf19_6748	151.308	157.224	151.945	99.0931	99.3146	140.322		CD36_20070	30.1222	38.2228	33.3391	5.50195	5.2091	5.8945
orf19_4373	80.4438	87.7139	80.669	43.0107	41.9638	50.7784		CD36_04620	53.1482	93.3753	86.2896	20.6426	20.126	21.8795
orf19_4375	30.8258	31.8953	30.8047	48.256	54.6634	52.4788		CD36_09150	59.7999	41.9172	46.9224	26.9722	34.406	40.4034
orf19_5597_1	300.178	289.364	295.143	74.4572	70.9321	135.434		CD36_73470	21.134	37.5877	35.1264	21.8013	18.5733	26.9722
orf19_2925	6.88656	7.06164	8.39679	9.34748	9.34748	6.49673		CD36_05680	26.2739	23.2292	24.3392	37.8779	39.8972	34.5679
orf19_199	14.3789	15.4865	13.8598	24.8911	23.9826	24.255		CD36_52975	26.9481	28.5126	47.7091	39.6364	39.6026	72.7416
orf19_6033	47.3714	48.4537	49.7621	55.6831	54.3323	57.0471		CD36_05860	1.04536	1.35184	1.01411	1.03133	1	1.11165
orf19_1150_1	90.6228	79.7816	86.5612	21.9422	22.787	69.6721		CD36_52970	31.1551	12.8312	29.3861	20.4927	19.7954	21.765
orf19_198	342.609	348.903	337.878	151.076	158.392	196.198		CD36_01360	2325.02	2388.66	2478.48	360.28	439.55	313.939
orf19_2602	76.3231	70.4297	70.2436	12.7278	13.5354	9.10225		CD36_02660	23.5386	54.3351	45.4051	25.3164	21.868	36.8495
orf19_4193_1	1135.97	1170.8	1106.3	1058.43	1047.65	1053.73		CD36_18280	25.7858	24.4394	26.3642	20.9381	20.1699	24.5252
orf19_6131	32.8985	31.0441	32.5496	36.1443	29.671	34.377		CD36_71830	1.78873	1.24954	1.78358	29.8484	24.9675	24.0098
orf19_6132	97.0042	81.1049	95.8577	45.5898	39.061	38.651		CD36_13220	25.7717	17.6922	20.4009	37.7107	34.2679	36.5633
orf19_3321	79.3667	80.2951	81.5171	39.0287	34.5496	39.8078		CD36_17020	1.86576	2.86988	2.08752	34.6252	13.6243	44.5915
orf19_6400	26.0838	27.034	23.7988	47.193	43.8609	36.2625		CD36_28010	4.52518	3.71942	6.12399	1.48163	1.58758	1.53863
orf19_3327	9.53389	9.92999	10.052	16.5742	20.002	17.7469		CD36_24570	23.1446	18.0545	16.9931	21.8342	22.0142	16.8349
orf19_2934	6.75091	5.6199	4.62834	6.27975	7.2474	10.8849		CD36_73690	170.751	206.256	164.494	157.967	174.398	155.268
orf19_5215	8.18527	7.86852	8.88302	4.62834	4.38729	3.92693		CD36_25990	40.1957	55.4319	43.7315	41.55	39.7255	29.9056
orf19_2936	6.06943	6.73732	5.92969	7.62704	7.99355	7.66466		CD36_85640	31.8956	33.8551	29.1793	22.6301	22.2495	21.5916
orf19_5217	8.49607	8.11142	9.22076	14.9048	14.7363	12.8764		CD36_85390	54.643	81.0449	58.68	91.3946	83.7822	93.4447
orf19_5210	12.0018	12.5078	12.5571	16.0233	15.8583	14.5266		CD36_33410	19.0195	24.3533	25.4491	13.2894	13.0832	19.8725
orf19_5211	139.224	139.884	136.902	107.894	105.146	85.9784		CD36_33140	49.2887	60.0584	64.4421	49.6843	49.9366	49.4902
orf19_5212	1.13883	1.49753	1.27991	1.02555	1.00966	1.08371		CD36_63650	12.4271	19.6792	19.7585	7.49881	7.51695	7.87024
orf19_2933	14.2068	14.3623	12.6897	9.85513	10.1198	12.4404		CD36_25610	107.103	183.792	195.035	37.9638	41.9594	51.8168
orf19_3325	335.221	342.609	328.296	337.878	348.145	362.926		CD36_08990	23.5838	29.4672	28.1505	27.2883	28.3918	30.4139
orf19_2938	16.1945	15.0388	15.4563	7.35518	7.68863	10.7556		CD36_85020	1	1.25408	1.14565	139.332	120.821	129.712
orf19_2939	17.397	16.136	16.4128	9.42193	8.12796	12.2244		CD36_01810	64.7549	58.7792	67.882	86.7844	93.9449	74.0652
orf19_553	1	1.00592	1	1.01432	1.00592	1.0285		CD36_52390	17.098	14.6168	14.6119	12.1533	11.8842	10.9697
orf19_220	199.431	197.383	194.516	32.8495	41.6646	37.9026		CD36_64920	44.5041	42.7054	39.3964	42.8926	51.3024	39.0492
orf19_223	106.077	109.853	102.847	63.8172	67.7219	87.0897		CD36_71340	10.1758	7.48959	7.294	9.27707	8.2002	6.03716
orf19_550	413.758	407.121	428.157	383.916	410.953	449.706		CD36_42680	2.34085	2.68655	1.7962	1.7395	1.78873	1.74085
orf19_225	44.7931	44.9207	47.0802	47.474	53.806	52.3757		CD36_12170	237.598	130.851	147.454	225.042	213.436	146.588
orf19_556	81.7674	80.3754	76.7881	96.6686	89.1107	91.2941		CD36_52020	1.15698	1.01959	1.29057	1.06361	1.00262	1.01497
orf19_227	399.176	390.716	374.186	191.223	189.137	281.152		CD36_nTAR7_17	7.68099	6.67304	6.51099	8.70866	9.52029	6.01717
orf19_554	10.2855	10.5606	10.493	14.5093	18.1458	17.3889		CD36_43620	33.5114	47.0396	28.9561	50.8391	37.9215	37.0089
orf19_229	41.11	40.4483	37.3952	40.2893	42.0528	35.8667		CD36_72120	21.3624	34.2957	26.9581	28.8242	29.4334	34.939
orf19_559	42.3225	46.883	43.4079	27.6336	29.5277	42.5586		CD36_15770	46.2189	56.2597	65.2913	30.3037	25.368	33.1249
orf19_558	5.51163	4.55707	5.51773	8.34882	6.71675	5.14572		CD36_44070	674.182	725.078	730.446	93.3753	96.3442	106.87
orf19_4439_1	30.6874	30.9258	32.8702	25.4918	31.6538	38.0255		CD36_nTAR2_19	21.9704	17.9861	14.5417	4.02271	4.90396	3.16965
orf19_3707	1008.16	983.904	1047.65	591.745	539.754	551.052		CD36_nTAR2_18	6.13684	6.28266	4.3256	6.84463	7.39605	3.99434
orf19_6135_1	57.3078	63.5195	56.6491	68.0039	64.8682	50.3699		CD36_71160	7.32138	8.09068	6.76907	11.4517	10.6353	11.3333
orf19_3469	40.8728	34.2544	39.9557	50.7784	54.082	53.5006		CD36_83390	104.1	144.689	171.827	170.288	163.512	208.722
orf19_3468	6.67287	7.2826	7.92264	10.9939	11.6214	13.4119		CD36_nTAR2_14	2.77973	7.65203	7.52402	1.30081	1.45186	2.01335
orf19_3465	2738.48	2738.48	2638.83	1219.77	1259.05	2811.95		CD36_nTAR2_17	8.30554	6.48996	5.8717	1.40335	1.64972	1.33964
orf19_3467	119.053	118.962	121.082	72.2195	79.9878	109.141		CD36_nTAR2_16	25.3837	34.701	28.4602	19.8046	20.9473	23.734
orf19_3466	4.68805	4.49621	5.09794	4.71125	4.41263	5.87026		CD36_nTAR2_11	11.1307	15.4371	8.96339	51.1617	50.999	46.9705
orf19_3461	21.8076	25.6558	19.5352	120.392	102.029	63.5195		CD36_nTAR2_10	10.1016	11.9994	10.9287	23.5386	19.7716	21.4695
orf19_3460	7.17914	5.79033	6.46435	11.5907	11.3924	16.6561		CD36_nTAR2_13	5.35585	5.98538	4.25638	3.36587	2.13161	2.69042
orf19_3463	14.6527	14.3985	15.3911	15.7536	15.06	19.9455		CD36_nTAR2_12	2.49636	6.71643	5.2008	1.34597	1.4936	1.8753
orf19_3462	196.198	196.891	190.88	141.058	154.796	202.791		CD36_50040	188.486	232.649	219.76	73.439	57.2968	60.6657
orf19_7519	72.533	77.282	82.9774	92.3311	78.3255	65.2978		CD36_42530	3.77189	3.50697	2.64653	16.2012	29.2183	19.5974
orf19_7518	15.8863	15.0844	14.6968	38.651	35.9415	31.0969		CD36_26080	17.6727	24.5437	20.4353	14.8948	12.8538	12.9649
orf19_7514	400.597	348.145	375.715	348.903	222.592	187.609		CD36_60350	11.7276	15.671	14.598	21.5085	19.5622	22.7446
orf19_7517	9.20045	9.27006	10.6328	21.4167	19.5011	15.4718		CD36_22640	2.01867	3.16965	2.72265	5.01515	4.83948	4.5654
orf19_7516	16.012	16.5121	16.8312	20.0736	19.1869	15.0239		CD36_06560	26.149	19.0195	21.2195	24.4896	25.7717	27.1306
orf19_7511	55.5231	54.6408	57.5588	56.6491	60.5798	58.8348		CD36_16080	62.6124	56.2233	53.3359	293.987	254.81	293.987
orf19_7510	68.8274	66.4965	66.4965	101.878	92.747	77.6438		CD36_87630	9.70081	4.1892	8.00494	30.6006	29.7475	23.1234
orf19_7513	10.6148	10.1152	9.62429	11.0972	11.2148	9.13299		CD36_87720	53.5501	15.3883	24.6956	32.2112	31.7375	24.371
orf19_7512	4.43651	5.32746	4.64783	10.0674	10.4016	10.2731		CD36_51610	2.10208	3.34169	2.85129	1.5019	1.6457	2.04807
orf19_4909_1	1945.35	1690.44	1823.69	1186.44	1163.91	1823.69		CD36_43480	34.2536	21.765	22.0473	25.028	22.0774	18.3397
orf19_1779	449.706	444.732	441.337	633.567	586.473	493.847		CD36_20860	25.3481	20.6507	19.5213	17.7202	18.6523	16.2501
orf19_1778	1.45654	1.00592	1	1.1408	1.25454	1		CD36_43950	12.4979	9.86969	10.0958	12.0077	10.9697	11.5336
orf19_1777	67.8341	70.6933	66.4203	47.0546	49.4484	57.6633		CD36_82550	17.8703	32.2978	36.7454	17.1104	16.5228	32.641
orf19_1776	9.64134	8.59631	9.47429	6.41271	6.33149	6.52789		CD36_30940	16.0939	11.0965	8.94837	69.1284	66.2149	50.6115
orf19_1774	2.5295	2.09531	3.09081	4.60402	4.31443	3.13787		CD36_29500	153.358	123.535	136.819	190.819	199.486	178.031
orf19_1773	32.2532	31.7917	33.0373	16.473	14.5501	17.3816		CD36_86410	197.553	128.488	153.358	172.22	160.876	162.753
orf19_1772	5.00636	4.6972	3.98853	2.20342	2.07473	2.96923		CD36_20290	23.697	27.0569	26.4286	24.2868	22.7642	23.0016
orf19_1771	2.7436	2.84567	3.13787	2.61845	3.21424	3.07196		CD36_26330	8.57892	7.49881	8.16482	10.3458	8.93796	10.6447
orf19_1770	319.729	302.55	298.341	77.5868	75.9347	128.13		CD36_54410	20.4888	21.6005	26.0843	14.3039	12.1741	13.4258
orf19_1334	14.4065	15.6343	14.4845	8.14797	8.19053	8.90535		CD36_09710	10.1239	16.5411	15.3748	22.9887	24.9885	30.1051
orf19_1333	30.3686	32.2936	34.7333	41.4524	53.3705	52.4363		CD36_87090	32.6096	29.5988	25.3164	28.4874	15.9871	20.0828
orf19_1332	23.9927	23.944	23.3013	35.287	33.4591	33.9472		CD36_15190	1351.28	1897.61	1407.81	198.963	208.424	195.748
orf19_3681	36.4259	34.5397	37.447	40.8921	39.5026	46.7164		CD36_03420	32.6555	30.0532	31.3537	185.628	178.53	176.484
orf19_3680	31.9961	34.9186	33.5591	40.4016	41.3614	47.6908		CD36_00190	818.356	2346.06	3039.41	296.918	325.053	1244.61
orf19_3683	75.5969	74.5712	73.6702	49.037	51.2323	76.0304		CD36_45300	182.297	157.47	124.586	172.507	158.387	120.668
orf19_3682	41.3876	41.3396	38.651	17.1064	16.5742	29.1176		CD36_70560	81.4577	129.937	129.937	144.534	185.628	324.59
orf19_3685	6.55296	7.3455	7.65261	5.8793	6.72232	6.69067		CD36_27680	28.0176	19.4206	26.4604	16.9691	15.7584	16.4059
orf19_3684	19.6851	20.8705	19.9283	13.1458	10.389	10.2148		CD36_61400	14.778	22.5503	23.0016	15.4371	13.9533	18.7337
orf19_3687	23.2607	20.2495	22.3806	6.7846	5.9711	9.83556		CD36_23590	20.5207	9.2919	10.6406	4.43232	4.77291	2.33045
orf19_3686	29.2073	31.5834	31.0441	16.7141	15.0239	23.2292		CD36_07210	10.3127	32.3268	27.2183	7.82838	10.7863	23.3611
orf19_3689	46.7909	44.6594	42.6166	21.2282	21.0036	25.6864		CD36_nTAR4_19	5.10693	4.5148	5.64499	19.1021	14.9114	20.326
orf19_3688	21.7537	28.7313	19.6482	15.2699	16.2763	23.9534		CD36_nTAR4_18	1.13103	1.28562	1.34597	13.6313	9.2667	13.5921
orf19_1330	9.74023	9.64134	8.79865	4.42568	5.33215	5.81751		CD36_07960	107.014	82.2431	76.6443	111.836	101.302	77.5067
orf19_1624_1	5.81751	6.41929	5.58164	3.60642	4.02767	3.48446		CD36_nTAR4_13	18.1458	12.9769	5.55222	16.8132	14.5932	7.04456
orf19_3337	1.49427	1.00592	1	3.43109	3.35239	2.40342		CD36_nTAR4_12	6.33697	6.82924	12.1106	3.41575	3.6806	7.54998
SC5314_nTAR2_23	5.13068	5.36393	4.9159	3.13787	2.70885	3.62827		CD36_21730	45.783	38.9579	48.4389	45.4537	50.4287	48.7617
SC5314_nTAR2_22	81.4485	85.0423	82.5355	73.1284	85.5384	96.2785		CD36_nTAR4_10	2.20243	2.81574	2.97539	6.44063	3.17884	4.19212
SC5314_nTAR2_21	11.132	9.63715	11.8099	1.17296	1.14457	1.19379		CD36_nTAR4_17	5.50803	2.15332	3.5129	3.18482	2.21375	3.10174
SC5314_nTAR2_20	10.9576	10.899	8.50054	1.5874	2.22509	2.85704		CD36_nTAR4_16	26.1133	49.51	44.9246	10.7319	10.514	12.9314
SC5314_nTAR2_27	4.05136	4.41069	3.66645	3.53103	2.32324	3.06806		CD36_nTAR4_15	18.2055	19.923	33.9578	25.0165	22.6086	50.7899
SC5314_nTAR2_26	15.0025	15.1728	12.3538	23.4577	26.1656	29.6865		CD36_nTAR4_14	2.95397	8.18145	5.88356	6.54321	6.85648	5.43544
SC5314_nTAR2_25	3.06256	3.24954	3.45151	4.08803	3.87256	5.15057		CD36_24010	169.337	218.643	183.548	112.662	128.959	139.924
SC5314_nTAR2_24	9.39216	9.5286	8.90535	10.1439	9.56992	8.19847		CD36_53960	33.755	25.6192	30.5466	8.14127	9.22144	7.82194
SC5314_nTAR2_29	17.1724	16.0549	16.136	10.1152	10.8469	12.3133		CD36_00770	3.30695	6.26955	2.35684	2.67508	3.07004	1.60726
SC5314_nTAR2_28	9.55687	2.31094	5.8633	1.67547	1.62587	1.40217		CD36_04430	426.447	451.807	443.782	1816.4	1803.21	2062.58
orf19_3336	1.29852	1.00592	1.33569	1.08536	1.16931	1		CD36_00990	52.1523	67.6042	66.3441	68.869	77.0999	94.3422
orf19_1339	101.268	107.045	98.6106	82.6044	86.6567	84.8667		CD36_17590	27.6741	18.0252	18.5489	37.7963	37.4012	32.4675
orf19_2332	1.18497	1.25757	1.5874	1.40669	1.52536	1.05814		CD36_80150	104.561	44.7611	50.5384	95.4439	102.232	60.3216
orf19_2333	183.891	180.038	171.673	151.551	148.24	130.564		CD36_17840	13.2479	9.70768	9.87589	8.49295	7.79891	5.0407
orf19_5450	138.986	139.543	141.364	160.147	153.182	126.083		CD36_09360	47.9572	94.701	92.658	44.2155	46.7594	65.3257
orf19_5451	19.2371	21.0134	24.2386	30.0468	25.3344	17.2566		CD36_85100	12.4377	8.25269	10.1126	43.1701	52.7686	47.4519
orf19_2488	15.6343	14.7232	16.1794	19.8187	19.8018	18.9653		CD36_27060	61.7031	54.643	61.2627	120.821	106.046	104.259
orf19_2489	218.866	215.489	219.827	223.262	217.676	257.661		CD36_19700	12.4082	13.8096	15.158	12.1451	12.165	14.3039
orf19_5454	20.0244	20.2307	23.0684	27.7637	23.9506	13.7372		CD36_19250	34.406	44.2373	55.2031	16.5352	23.4992	22.5009
orf19_5455	160.616	139.415	144.031	140.322	131.983	104.701		CD36_83060	18.1783	18.1055	18.8613	21.9996	18.4864	18.658
orf19_2484	137.088	145.137	144.534	104.61	104.818	102.404		CD36_25150	20.7354	13.7399	13.258	28.8003	27.7877	22.6488
orf19_2485	79.5962	78.0848	80.4438	46.0799	50.4294	61.4683		CD36_40170	6.87371	3.34884	3.45938	280.214	333.086	236.085
orf19_5459	140.597	131.098	127.448	249.536	223.879	133.484		CD36_81820	67.9786	95.9585	93.8756	127.164	123.235	179.303
orf19_2481	1.35945	1.75635	1.20396	1.18497	1.02555	1		CD36_20480	38.2071	23.4992	24.4394	39.377	36.8688	28.59
orf19_2483	198.202	195.549	206.596	200.79	221.807	204.806		CD36_nTAR1_101	9.45484	17.2632	12.1741	18.5656	13.8096	11.3846
orf19_1827	1.11892	1.00592	1.13091	1.04543	1.0285	1.03266		CD36_17500	44.3741	50.6769	37.5281	31.9175	29.585	22.0832
orf19_1826	5.46064	5.37322	5.18169	4.70432	5.08065	4.8038		CD36_nTAR1_103	20.6109	27.3143	19.5524	24.0298	25.7777	17.8479
orf19_1825	5.17094	6.94758	6.6375	14.4643	15.7794	21.0947		CD36_nTAR1_102	23.1818	53.2	45.7198	16.9421	17.9104	17.4315
orf19_1824	1	1.2133	1	1.34097	1.1649	1.22918		CD36_nTAR1_105	16.2258	23.2449	29.7826	1.44652	1.4106	2.64653
orf19_1823	8.78639	8.91892	9.16471	18.7746	18.4621	19.341		CD36_nTAR1_104	24.5252	40.1721	47.5251	47.5563	39.5017	73.439
orf19_1822	1.21084	1.26691	1.37981	11.6409	10.899	4.90036		CD36_nTAR1_107	7.2169	18.3771	12.3906	1420.94	1364.08	2771.13
orf19_1821	1	1.00592	1	1	1	1		CD36_nTAR1_106	1.0756	1.01959	1.01411	24.8198	16.9421	17.5483
orf19_1828	5.27614	5.74815	6.31042	9.66771	9.70235	11.5008		CD36_nTAR1_109	31.2231	67.4982	54.5949	32.3268	31.3379	33.3863
orf19_2156	22.1841	23.0784	18.1868	40.5309	39.1518	32.1751		CD36_nTAR1_108	99.7582	188.953	203.572	2.43573	3.78586	3.09484
orf19_2157	13.9999	12.6711	13.4679	33.1827	30.0572	16.3036		CD36_31710	187.272	163.095	178.031	133.949	129.712	112.298
orf19_2154	34.9503	34.0537	36.8886	109.21	100.31	56.735		CD36_45560	8.84359	6.40202	6.2406	18.7239	18.9655	11.5917
orf19_2150	194.516	199.942	193.687	335.221	332.915	193.367		CD36_33970	82.1664	85.1406	80.6444	47.2578	58.5257	50.1552
orf19_2151	92.3311	92.3311	91.2469	254.897	241.54	131.098		CD36_08140	94.5652	85.9939	86.1448	80.5812	86.5632	79.3994
orf19_2158	14.5771	13.6403	14.1556	47.2137	39.6442	28.5047		CD36_73860	47.864	33.0419	31.0279	24.7969	28.8532	27.4304
orf19_6563_1	85.9361	81.841	83.2427	118.495	113.081	88.7599		CD36_35485	21.6932	14.8869	14.4544	18.2055	19.7799	13.3912
SC5314_nTAR6_27	21.0341	20.6834	20.3951	18.599	16.6651	19.9283		CD36_17470	13.1993	14.8948	11.0154	13.6442	11.0632	9.58219
SC5314_nTAR6_26	1.69182	1.81035	1.77901	7.71868	7.47634	7.09678		CD36_52560	16.6756	9.95804	10.5322	17.4047	15.7079	12.1905
SC5314_nTAR6_25	2.41042	2.63733	3.07637	3.40988	3.24954	3.79941		CD36_85250	11.4443	10.3127	9.15645	27.2183	26.0424	24.0467
SC5314_nTAR6_24	40.8485	42.0528	43.0468	122.754	118.84	96.5652		CD36_16640	122.259	66.0204	82.3782	162.753	134.671	120.932
SC5314_nTAR6_23	5.88709	5.11715	4.8714	4.97612	5.20107	5.47243		CD36_40790	13.3365	11.8789	19.4206	8.53685	9.04467	9.36172
SC5314_nTAR6_22	16.296	17.3764	16.473	74.6765	62.4101	47.5127		CD36_50700	37.2238	40.321	37.1795	29.0914	33.9578	33.0859
SC5314_nTAR6_21	16.081	17.397	15.1651	16.8417	15.1728	15.3251		CD36_02870	31.5465	26.9856	22.1895	22.317	20.4777	14.2058
SC5314_nTAR6_20	7.27191	8.50929	5.94721	3.86611	3.4161	5.20352		CD36_41550	15.7079	19.7493	13.4893	30.4587	28.3512	28.4996
SC5314_nTAR6_29	10.268	10.2148	10.4201	16.8766	18.9653	17.0329		CD36_18070	9.5674	8.01441	8.34352	30.0811	24.3002	29.1479
SC5314_nTAR6_28	8.83222	9.74722	11.4907	4.46884	5.08626	3.85167		CD36_41220	16.6695	11.7566	18.0813	4.65358	7.61086	7.0145
orf19_6488	1	1.00592	1	1	1	1		CD36_32590	62.7577	51.9141	43.3985	31.0279	34.9528	24.4261
orf19_6489	3.21756	3.80391	2.54432	1.49427	1.35458	1.38555		CD36_28220	20.9573	19.4323	20.6225	18.789	15.7484	18.3237
orf19_1177	54.7916	53.6553	57.1115	81.0513	75.2903	56.7701		CD36_46020	23.1972	44.105	37.7499	18.9923	20.3077	29.9943
orf19_4416	27.7811	30.2088	29.6146	28.7713	30.0734	21.8359		CD36_42050	11.812	10.2517	10.0556	11.741	11.0323	8.34352
orf19_4411	9.90679	9.5098	9.48654	12.6351	12.7469	8.69859		CD36_12610	8.53261	7.95198	7.22301	287.119	108.547	198.521
orf19_4410	11.2219	11.322	9.5098	16.7216	16.7376	15.946		CD36_05470	27.3143	46.6761	43.6794	13.6525	15.175	19.2887
orf19_4413	402.658	410.953	413.758	370.698	419.571	426.421		CD36_34530	228.05	199.486	201.513	320.444	301.646	202.217
orf19_4412	19.2087	19.7534	19.0746	16.0549	17.8772	17.3497		CD36_16500	101.238	65.3257	85.959	84.3205	69.2837	76.6789
orf19_6480	6.18461	6.34246	6.41271	5.20352	5.2876	6.78006		CD36_34280	5.91318	3.89698	3.60197	200.377	145.14	135.089
orf19_6481	38.1359	37.2709	37.0141	29.2166	29.2653	31.9692		CD36_30440	44.5285	63.3833	69.8298	23.1717	24.7075	28.8532
orf19_6482	2.98609	3.6555	2.79422	3.64395	3.47366	2.79422		CD36_65120	179.71	92.658	95.7669	5.76017	7.81614	5.50803
orf19_1179	257.661	277.584	284.327	218.866	208.28	197.383		CD36_84700	10.697	8.50865	9.67821	9.63395	9.26249	8.41996
orf19_1178	9.46085	11.9941	9.88118	12.8155	15.5037	7.91354		CD36_18610	326.11	1054.42	1166.95	96.0766	132.974	249.893
orf19_6486	1	1.40769	1	1	1	1		CD36_33620	39.4438	22.1207	23.3289	40.5956	41.8401	33.1787
orf19_6487	1.29852	1.00592	1	1	1	1		CD36_84250	1.04633	1.01959	1.11165	1	1.01765	1.05025
orf19_948	1.40343	1.00592	1.42405	1.94149	1.10067	1.14358		CD36_32970	23.0249	22.1639	21.3486	21.982	20.1376	16.7458
orf19_949	26.1932	26.7115	25.8942	32.5252	33.1827	36.6748		CD36_46240	215.484	248.451	196.33	81.3088	93.5522	78.8013
orf19_734	586.473	622.727	591.745	553.012	569.816	575.521		CD36_nTAR3_203	5.96488	7.27818	7.57344	3.34884	2.65159	2.89814
orf19_940	19.3053	18.3363	18.1647	16.9954	18.7323	23.7802		CD36_34750	7.0356	7.2562	10.1379	4.25638	4.55886	7.00142
orf19_941	126.469	120.086	124.497	118.041	102.633	105.146		CD36_62710	3.83923	2.4036	3.73199	1.01833	1.05963	1.01453
orf19_942	1.52778	1.48775	1.38965	1.01233	1.16297	1.19099		CD36_02290	43.8391	42.1998	49.7724	11.8243	12.4906	12.4082
orf19_943	12.6943	13.3676	13.5738	27.034	27.7952	22.2653		CD36_82700	16.9118	27.9111	25.7034	7.5585	7.9017	10.1814
orf19_944	28.229	27.5998	25.4517	13.7535	15.8934	15.4386		CD36_64710	55.8363	35.7273	37.6797	54.5949	57.7077	59.5609
orf19_945	61.8549	61.6934	62.7995	51.8742	51.7251	42.3225		CD36_72800	41.9172	48.4389	55.2342	47.629	47.5844	63.6676
orf19_946	49.5035	53.1938	43.1594	75.5969	80.1477	106.6		CD36_09960	8.96339	5.52901	6.01717	2.89814	2.48956	2.43573
orf19_947	26.6503	24.9857	26.6245	38.9641	27.4191	35.8216		CD36_52100	6.25994	7.66402	7.61086	11.9455	10.3385	10.9024
orf19_1210	24.6305	24.8911	22.5126	24.2485	23.4196	18.1071		CD36_15340	17.2341	18.049	16.3222	20.7252	19.4541	22.1988
orf19_1212	110.482	112.55	108.214	292.411	234.289	182.641		CD36_15690	1.49546	1.01959	1.35184	1.08289	1.08621	1.09311
orf19_1214	133.073	138.53	134.469	95.1576	99.6279	116.687		CD36_02120	8.44204	7.51052	9.02332	45.783	41.1051	40.0771
orf19_1215	2.00546	2.09108	1.53318	3.02233	3.02233	1.88995		CD36_06070	84.2176	78.8573	105.58	35.7026	36.1208	41.4305
orf19_1217	20.5821	21.5541	20.6834	18.0707	17.4892	20.3951		CD36_33080	40.5207	28.4602	30.4711	79.0299	64.9183	69.8298
orf19_1219	19.8625	16.8417	19.5011	19.3053	20.5216	22.3524		CD36_17270	28.8912	69.4837	79.3281	62.3752	54.9315	108.114
orf19_2570	177.14	169.841	181.804	80.5199	76.5972	93.9721		CD36_42230	33.0087	63.0012	62.4905	265.154	277.163	384.176
orf19_2451	66.9189	70.7592	71.6057	393.721	434.086	461.788		CD36_25750	1	1.15354	1.01411	1.12719	1.05087	1.16119
orf19_5530	40.8246	38.8104	38.5384	62.1476	55.8103	48.8341		CD36_42940	35.2342	46.1445	43.2183	50.9319	50.0139	55.2342
orf19_2571	156.983	154.973	163.044	151.945	143.827	157.224		CD36_15520	1	1.33237	1.19486	1	1.01362	1.03569
orf19_5532	2.4511	2.13133	3.07196	2.39682	2.52307	2.25876		CD36_43540	19.4754	45.2765	31.0794	19.3393	16.8474	24.0791
orf19_5535	11.3629	12.5387	12.59	47.166	45.7162	35.5828		CD36_43010	6.91556	2.55644	2.50295	6.67304	5.57502	2.9066
orf19_5534	18.5558	18.7985	17.6878	22.663	19.6102	14.6598		CD36_07510	114.28	84.4538	70.157	41.5039	45.9698	38.942
orf19_1005	1.37082	1.32558	1.25588	1.15737	1.12737	1.235		CD36_21500	7.88112	5.36229	5.61523	4.87537	3.74728	3.27785
orf19_3899	28.3059	30.2923	28.3504	17.4556	16.478	21.9338		CD36_24600	14.0806	10.1239	12.4377	7.07956	5.2455	5.40259
orf19_1007	20.4523	21.9422	24.5587	13.8719	14.4202	12.6897		CD36_86620	59.3855	45.8945	45.6739	48.3402	43.2735	37.279
orf19_2320	3.99379	2.96348	5.53509	8.30633	7.92264	8.06628		CD36_11990	21.8527	14.5517	11.022	7.29884	7.26785	4.86614
orf19_5342_2	21.6719	23.8048	24.2829	51.0826	47.3535	19.8187		CD36_51420	25.0612	25.2463	29.7959	28.2121	32.2655	26.2264
orf19_5342_1	79.0343	87.6547	89.0509	77.4939	87.5706	70.8814		CD36_82960	246.297	46.3267	63.6676	120.436	140.666	66.9352
orf19_4522	26.9129	27.1406	22.8067	24.8368	20.5821	21.9596		CD36_71570	1.93156	2.14102	2.0231	1.20452	1.11984	1.43698
orf19_2325	22.145	20.5216	20.254	13.3731	13.9019	9.7252		CD36_44790	83.719	122.94	96.9504	244.831	199.239	212.634
orf19_5444	106.735	103.846	107.22	87.5706	81.4485	99.6279		CD36_44380	56.8174	42.5844	39.0333	66.8883	59.1143	60.5882
orf19_2495	6.43243	6.5456	6.96115	7.79475	8.14797	7.49476		CD36_60720	16.4727	12.9254	14.8646	7.11259	7.46694	6.17177
orf19_3894	5.1267	5.92969	5.02355	7.2826	7.06786	6.35744		CD36_70770	86.9457	57.1617	64.1296	65.2604	61.8354	69.2533
orf19_2326	21.3126	21.4438	22.2734	13.1699	13.2225	13.8418		CD36_06970	18.1873	19.8575	17.2447	8.95467	8.21688	7.17785
orf19_3895	364.815	341.905	377.41	298.341	236.236	149.802		CD36_70950	142.998	153.145	147.29	50.5878	57.4768	42.2477
orf19_6318	117.407	115.429	116.282	205.697	188.829	106.077		CD36_10820	1.59572	1.75776	1.14122	40.8823	70.9846	69.3446
orf19_6319	44.0356	42.9838	43.9289	68.8685	70.3082	55.9941		CD36_46140	9.15645	8.96964	8.563	24.7717	24.2707	24.9776
orf19_3148	20.3498	21.7954	22.1323	14.0553	13.4119	18.8848		CD36_44530	348.104	1396.57	1780.34	117.641	130.851	382.937
orf19_3149	393.721	399.176	369.747	267.157	284.327	459.082		CD36_08770	1	1.19363	1.11034	5.38754	2.57336	3.28479
orf19_3142	15.2113	14.2623	14.8349	7.2987	8.22988	8.44975		CD36_44240	10.2903	8.32207	7.68099	32.4675	29.6693	25.9943
orf19_6311	1.58464	1.4047	1.33057	3.54329	3.28169	4.78542		CD36_12970	28.9464	21.868	20.7581	31.7849	34.1599	25.8838
orf19_3140	1	1.56258	1	1.12879	1.75806	1		CD36_32020	31.0438	50.9319	42.382	23.4636	21.8988	19.8046
orf19_3141	35.3331	33.5591	36.7509	58.0103	51.8742	49.1666		CD36_44730	22.297	23.8589	21.2355	28.4039	28.84	40.6514
orf19_6314	53.0513	50.4294	47.5587	49.0921	47.8297	57.9303		CD36_00560	17.1104	19.6949	16.2258	23.8975	24.0467	20.8459
orf19_3147	11.6527	10.9808	10.3035	6.6434	7.83965	10.5342		CD36_06600	54.0823	83.8435	59.5609	76.8049	82.644	84.2176
orf19_6316	13.4208	14.7573	14.4798	9.49997	8.27541	7.88985		CD36_51130	60.9246	105.698	99.35	122.519	119.358	179.118
orf19_6317	82.4284	72.6834	77.6438	45.9775	51.4111	64.8056		CD36_55100	80.5812	44.8029	47.1937	23.8312	27.0365	20.5129
orf19_7308	205.976	205.697	215.883	387.944	398.133	396.58		CD36_40540	20.0828	12.8037	13.4067	5.91895	8.85104	5.01515
orf19_6313	3.59652	4.27367	3.58806	6.70372	6.80571	9.5286		CD36_40090	60.8779	48.5568	85.1406	37.2461	43.7093	62.057
orf19_7300	9.17827	9.77975	9.25108	7.29107	9.04692	9.27904		CD36_16870	1.37078	2.01867	1.70273	3.63551	3.18482	5.36229
orf19_7301	9.25108	10.2338	9.06916	10.7087	11.8674	10.6715		CD36_13020	26.7223	20.0634	19.1181	21.2528	18.5373	14.4325
orf19_7303	3.72286	4.31443	5.55813	8.3202	9.59544	10.9638		CD36_nTARR_40	3.78211	5.40259	6.00552	4.00053	3.4126	6.4304
orf19_7304	38.1737	34.7633	31.7485	85.0423	83.4127	90.0083		CD36_50550	18.884	28.59	26.2388	29.4828	33.2123	45.233
orf19_7305	14.0734	13.2225	13.9931	15.1373	14.7953	15.3641		CD36_nTAR1_5	13.2683	8.40165	10.7928	7.39822	8.80521	7.56551
orf19_7306	16.5742	18.8726	17.6232	11.8397	11.9096	13.0895		CD36_19060	1	1.01959	1.01411	1	1	1
orf19_6315	16.5121	17.7282	15.3251	14.896	16.3987	18.0092		CD36_83610	16.9745	12.2091	15.7484	77.0182	82.9014	80.3812
orf19_2435	289.364	283.265	285.172	139.884	141.663	228.115		CD36_32360	42.1064	14.5417	16.9183	83.3335	79.652	49.6617
orf19_4640	53.1938	51.4919	51.6238	55.4111	53.5006	52.2075		CD36_nTARR_44	1.27839	1.98006	1.13265	6.45126	6.72399	8.16482
orf19_4641	52.8265	48.3295	50.8047	41.4822	44.2028	58.0678		CD36_22360	12.3306	49.467	45.6345	14.6322	18.9737	50.2033
orf19_4642	19.3875	18.9725	16.7299	8.81969	10.6328	17.9348		CD36_87280	24.4394	15.5285	17.993	22.3271	24.8677	20.5207
orf19_4643	3.6124	3.84282	4.2668	5.10783	4.86255	4.40876		CD36_80830	5.40259	5.81989	5.78484	8.42662	8.66752	11.0154
orf19_4645	38.7758	38.651	40.662	36.7202	37.3492	43.593		CD36_62270	8.09671	7.9079	6.29893	15.2008	16.7382	14.3369
orf19_4646	5.56973	5.17902	6.7613	8.54608	7.72385	8.36491		CD36_81610	118.296	131.94	102.987	153.688	178.031	136.273
orf19_4647	4.10981	3.19097	4.06499	3.61933	4.22767	3.36244		CD36_18440	40.5377	41.7475	43.8391	67.6042	65.0204	66.6504
orf19_4649	18.2904	19.4636	18.6897	39.5824	32.5861	32.3429		CD36_12370	78.2828	79.7113	73.0325	72.6036	76.842	91.2758
orf19_2434	28.7015	30.1378	30.7584	33.4899	35.4884	27.3541		CD36_00380	22.2218	22.7805	36.2912	72.1348	72.8117	108.361
orf19_88	496.489	504.144	496.489	599.047	565.879	518.996		CD36_84060	35.5412	43.4568	37.7274	27.6906	25.6602	21.3901
orf19_7307	13.3814	10.7956	11.035	21.452	18.9412	19.6013		CD36_45110	223.072	397.692	363.645	160.744	166.597	183.548
orf19_5669	46.3093	45.0903	45.1445	57.4273	60.0457	66.2263		CD36_05110	14.4474	10.2211	10.9024	12.877	11.7491	11.3922
orf19_5661	96.2785	98.3952	96.6686	100.779	100.106	86.6567		CD36_25530	7.61786	5.6709	5.66291	7.82194	6.16553	6.78363
orf19_5660	26.2151	23.5792	21.9338	19.3734	18.653	18.1868		CD36_65590	8.31427	2.31651	5.69955	1.56909	1.62035	1.35417
orf19_5663	17.5602	17.6162	17.3719	16.5193	15.1293	11.1758		CD36_61670	14.7427	12.8705	13.9742	8.78458	10.6081	12.7875
orf19_5662	26.9314	27.2315	25.0205	31.4005	30.9729	22.0655		CD36_61890	30.6795	16.1382	18.2869	14.2199	13.0703	10.0958
orf19_5665	44.0516	48.3035	45.4527	68.1961	65.8109	58.5108		CD36_10610	43.0864	42.0634	49.8325	99.6073	94.9765	141.866
orf19_5664	33.5419	35.7384	33.1739	21.7954	22.3735	27.6805		CD36_01160	69.2264	86.7844	98.3804	54.785	53.9705	58.7188
orf19_5667	50.3454	55.5517	55.3427	62.7646	63.2425	57.2575		CD36_02460	149.676	234.071	208.722	60.997	78.6572	83.9332
orf19_5666	87.0897	76.9364	84.6572	83.4606	83.4606	106.219		CD36_62010	12.4196	19.9302	18.6305	7.26785	8.89721	9.63395
orf19_7539_1	21.9338	18.9412	23.8048	62.624	58.0496	36.8007		CD36_41940	33.4505	51.0307	46.4115	5.59995	8.03337	11.2898
orf19_2958	15.9859	16.0926	14.8574	14.7523	16.8105	15.2314		CD36_04600	42.2828	43.0609	37.5551	54.8585	53.5501	49.467
orf19_2959	1	1.00592	1	1.30499	1.12584	1		CD36_35460	73.1825	48.9048	54.785	89.8219	91.9749	67.6955
orf19_2956	24.5514	21.1885	21.9165	26.4472	19.2877	19.8625		CD36_84390	1.5138	1.80285	1.2325	1.03569	1.20104	1
orf19_2957	1.5611	1.38965	1.41314	1.5443	1.40217	1.46044		CD36_73450	18.3397	62.7136	69.6634	8.28385	10.1379	19.6628
orf19_2954	166.733	163.423	172.322	86.2383	80.3754	76.3896		CD36_73320	25.3389	23.0695	26.2681	25.4042	25.9943	30.0811
orf19_5275	45.8148	44.3177	43.2949	28.7992	30.3488	41.6464		CD36_24590	59.0198	29.504	32.2978	34.9963	37.6612	24.1069
orf19_2952	12.5727	14.0436	12.5387	42.5373	37.6434	41.9867		CD36_52950	10.596	14.2616	13.5222	8.32207	7.02187	10.1884
orf19_2953	165.053	166.554	153.482	92.4629	90.2331	117.504		CD36_01380	7.26169	5.59371	5.23701	11.962	11.1217	8.39105
orf19_5270	7.78666	8.85626	8.28326	6.39316	4.84991	5.14136		CD36_05805	2.66719	9.42804	8.4595	2.5472	3.29929	5.16893
orf19_2951	291.09	293.488	281.152	152.622	171.673	191.649		CD36_05800	61.8826	81.552	77.8835	42.2155	51.9141	76.2332
orf19_207	20.5684	19.69	20.61	29.7077	32.2616	36.3758		CD36_40320	54.2272	42.5274	41.184	50.7312	53.0423	42.3955
orf19_206	17.9164	18.5651	17.6085	20.4997	19.5352	16.7376		CD36_23010	23.6262	53.5501	46.556	15.7811	15.6305	22.7013
orf19_204	5.09794	5.02626	5.76646	4.68805	3.98014	4.64783		CD36_40890	33.29	32.7181	33.1249	78.2828	68.1243	72.6774
orf19_203	17.9429	20.3018	19.5291	25.2759	23.1514	20.9495		CD36_18910	34.2957	34.5546	24.0548	23.1056	21.1042	19.0549
orf19_202	55.8691	57.6843	60.9111	66.3508	66.4203	66.721		CD36_02600	1.89193	3.49604	3.49604	23.0249	31.9458	47.7503
orf19_201	15.3911	16.1598	14.0609	13.9747	18.1868	15.9859		CD36_41050	56.9723	78.6572	62.0011	63.4219	53.0068	70.3891
orf19_200	147.685	136.055	150.669	65.1246	69.5245	125.668		CD36_81310	173.067	113.567	164.73	253.056	235.62	223.22
orf19_209	14.128	13.0608	15.0323	24.4899	20.7181	19.5431		CD36_13200	20.7877	19.6884	19.703	29.548	26.0207	26.1247
orf19_6601	14.3525	14.3866	14.821	24.7502	21.8076	24.2829		CD36_53390	431.367	119.026	148.501	110.104	162.029	100.158
orf19_2901	27.0466	26.6815	27.0069	13.0895	14.1556	24.0908		CD36_28070	22.2786	42.9281	60.4407	12.3222	16.5478	46.3914
orf19_6793	2.51366	2.7168	1.86772	8.09447	6.54857	4.82954		CD36_35340	23.7825	21.0162	21.6515	23.2902	21.1986	14.1347
orf19_6057	67.1835	64.3619	65.7616	93.4646	89.4838	98.0669		CD36_17040	27.6213	21.608	19.7493	29.9698	26.5518	25.8322
orf19_5892	52.9218	54.859	54.239	52.6006	53.2827	54.239		CD36_46490	1.97636	2.18635	2.99565	7.76567	11.36	12.5712
orf19_5893	493.847	480.679	510.557	237.065	220.456	299.57		CD36_27860	5.05237	4.87537	3.89698	33.0211	29.737	32.2655
orf19_5890	63.5743	61.8549	62.3296	70.7592	74.6765	64.2631		CD36_85625	1.29057	2.98524	1.01411	1.28241	1	1
orf19_5896	1.49753	1.88608	1.17296	1.83213	1.49427	1.63947		CD36_85620	97.3849	78.8013	82.1664	165.485	157.072	167.637
orf19_5897	20.4997	22.1634	23.2204	29.6284	30.6172	22.0478		CD36_33160	1.44652	1.47534	1.21699	1.00446	1.04752	1.04951
orf19_5894	1.33057	1.16931	1.28901	1.3318	1.35217	1.37323		CD36_08970	73.6634	61.4951	57.049	25.9501	33.2243	29.6286
orf19_6054	13.2322	13.5354	13.8507	16.883	15.9247	14.6008		CD36_63630	188.953	95.7669	75.6898	503.281	427.942	320.444
orf19_6053	16.9011	17.5035	16.0353	14.3457	12.9615	11.7617		CD36_20400	12.4546	8.05968	8.92566	5.80243	6.07392	5.08534
orf19_6052	12.9737	11.816	12.6603	15.7836	14.3389	18.5717		CD36_01830	1.16766	1.01959	1.01411	1	1	1.07445
orf19_610	59.5025	60.8576	67.3369	159.529	157.964	115.013		CD36_64940	1.11034	1.1467	1.44886	9.08813	6.52592	6.94726
orf19_3447	36.9637	36.7202	34.9066	15.2113	17.4823	24.0406		CD36_72320	14.4695	22.4718	21.3544	6.34332	6.48268	6.49749
orf19_3446	38.458	36.9042	32.3254	15.1961	17.3234	24.1871		CD36_72490	19.0765	14.1163	16.631	30.9104	43.7637	38.3507
orf19_3445	48.5193	47.0269	42.3619	34.5693	35.4443	40.7119		CD36_25670	41.4567	42.2688	35.0896	16.8831	16.9359	11.7721
orf19_3444	2.42736	2.93075	3.1734	3.14693	2.22923	2.4134		CD36_71360	62.057	45.9698	53.7547	16.0202	13.5821	12.9719
orf19_3443	22.6959	22.4701	23.1692	34.6682	34.9409	38.6327		CD36_12400	8.65898	17.5483	12.877	2.44292	3.69497	4.79196
orf19_3442	80.2951	90.7141	76.0968	65.8843	81.841	103.105		CD36_12155	1.37858	1.01959	1.89193	1.108	1.03569	1.17606
orf19_3441	51.4111	55.3188	56.8157	165.301	160.147	146.123		CD36_12150	1.18218	1.6353	1.47031	601.179	168.068	331.159
orf19_3440	1.17943	1.44661	1	1	1.06676	1.05119		CD36_16310	4.66706	4.8581	3.41575	271.637	103.043	142.07
orf19_3338	1.38232	1.39752	1.1293	4.58809	4.49621	3.8156		CD36_22560	10.3186	12.2147	10.2903	6.00552	5.6079	4.73539
orf19_3449	17.7653	18.1215	19.886	23.556	24.0538	35.3331		CD36_72140	13.7399	15.7484	15.6241	14.2784	12.4196	15.4184
orf19_3448	74.7688	69.5245	62.8605	23.0239	31.5834	48.1526		CD36_15750	14.8233	8.68119	8.06796	10.8295	10.4044	8.19037
orf19_7537	20.8795	20.8983	22.2036	20.3275	18.0785	16.6651		CD36_30270	2.84697	5.9276	4.166	8.35109	7.27206	10.6699
orf19_7534	102.52	95.0669	99.8188	69.587	63.0838	38.4112		CD36_82390	25.3927	33.7245	29.9366	20.0905	17.7328	19.9511
orf19_3579	464.56	428.157	467.595	331.457	250.274	200.456		CD36_83370	56.6909	47.864	52.1982	65.7866	65.1669	54.9574
orf19_7531	26.1656	32.8495	30.719	171.352	172.322	123.049		CD36_nTAR2_38	22.6301	34.939	26.206	23.6262	26.0043	27.6906
orf19_3578	5.53509	5.56677	6.65377	9.16471	8.85626	7.17914		CD36_11830	18.3525	54.9809	48.5252	22.0142	25.028	30.8937
orf19_7539	5.33791	5.77947	4.64443	5.72404	4.83757	5.06246		CD36_nTAR2_33	6.4304	7.94314	9.92567	9.11608	10.0856	14.3151
orf19_7538	84.262	79.9878	82.2806	112.55	106.903	71.4192		CD36_nTAR2_32	16.1776	21.0688	16.0001	8.47819	5.45946	8.88242
orf19_1791	15.7275	14.2222	15.06	9.17827	10.5282	19.0346		CD36_nTAR2_31	7.8927	17.3241	15.5245	6.42201	8.1097	8.62106
orf19_1793	11.3286	10.6556	10.729	18.5468	18.8391	14.0261		CD36_nTAR2_30	18.4786	11.9147	15.25	15.0483	15.7811	12.2602
orf19_1792	18.653	16.6507	16.7216	12.2159	13.7667	11.9739		CD36_nTAR2_37	2.22118	2.26044	2.19945	7.42511	5.49112	7.91643
orf19_1795	11.894	10.3705	10.899	13.7372	11.2314	11.8295		CD36_nTAR2_36	3.95856	5.45137	6.74637	14.7114	12.9175	19.8437
orf19_1794	4.65803	4.94504	4.08131	3.99379	3.04485	3.75996		CD36_nTAR2_35	4.09955	5.62636	5.02136	3.10174	2.81084	3.47434
orf19_1797	5.04471	5.21695	4.74012	5.27955	5.43519	5.50481		CD36_nTAR2_34	3.33641	8.05282	6.89292	3.53636	4.3899	13.28
orf19_1796	151.551	158.87	151.308	111.634	113.991	108.878		CD36_42550	21.6515	17.815	18.8613	17.5339	18.4413	15.6305
orf19_1799	74.8761	75.5278	75.1198	72.8956	73.8719	64.6681		CD36_23190	71.5469	46.4963	48.0447	66.8129	67.2228	57.8998
orf19_1798	8.55453	7.75063	7.52918	6.27476	5.84662	5.31588		CD36_70890	1389.07	2146.58	2224.7	238.201	248.891	541.396
orf19_5446	11.9656	13.5384	11.132	27.1452	32.1412	18.8572		CD36_51630	68.3818	112.576	94.9062	32.5228	32.7181	33.8049
orf19_3223_1	118.58	111.634	115.152	50.9087	50.7784	65.5912		CD36_87700	75.0288	38.5895	35.7537	1182.31	1757.19	922.289
orf19_2530	1.41698	1.55058	1	1	1	1		CD36_43970	18.5604	21.3387	17.7803	17.9449	16.7624	15.9642
orf19_2531	398.133	402.658	362.926	30.1229	33.9984	48.94		CD36_20840	25.4373	29.1793	30.0068	22.953	22.8779	28.1748
orf19_169	9.13299	6.71114	7.0714	5.51773	5.32018	5.68365		CD36_82570	73.7943	107.551	59.5302	26.5853	45.8415	65.4905
orf19_2906	2.62729	2.75767	2.42736	5.56973	4.88417	3.15849		CD36_45380	57.3943	93.5522	82.7003	51.9749	55.3867	77.6459
orf19_5474	32.8226	31.3847	28.8438	140.125	118.711	39.4247		CD36_29520	574.638	443.782	378.067	1.18017	1.27839	1.2255
orf19_5475	39.4389	36.8656	34.4647	172.939	151.308	47.4384		CD36_83110	39.0055	42.2477	42.0418	54.445	48.6865	49.1045
orf19_2317	1.52952	1.69182	1.78277	2.19646	2.09108	1.59071		CD36_70090	291.297	153.889	143.213	86.6492	130.074	96.1369
orf19_2310	4.22767	3.86139	3.43109	2.10021	2.48939	1.82466		CD36_22190	39.1915	31.2929	36.4288	21.134	21.6351	27.2792
orf19_2311	201.818	208.28	213.476	215.489	224.332	350.786		CD36_09730	13.788	20.4262	17.2341	9.24806	10.7218	11.4597
orf19_5472	19.8093	21.3625	21.4885	96.9287	88.622	35.251		CD36_03400	37.9356	49.3973	58.075	18.3397	19.0765	21.4093
orf19_2313	25.9292	25.5917	26.0759	24.7715	26.1725	27.1607		CD36_03150	126.398	101.539	128.488	37.3127	42.1693	46.2434
orf19_7086	140.125	141.364	144.704	140.879	142.609	129.316		CD36_71140	17.0834	32.579	22.2864	14.2511	12.6485	8.66752
orf19_5479	1	1.00592	1	1.10598	1	1.03612		CD36_00170	266.52	215.062	234.991	62.1	102.497	98.1367
orf19_2178	24.5852	22.1931	24.4678	27.0173	25.466	21.8513		CD36_70230	216.909	272.262	248.891	429.777	477.566	516.564
orf19_2179	6.54857	7.77812	7.4091	4.76604	5.27614	3.2696		CD36_45320	1.22768	1.33105	1.57319	14.9729	17.2839	42.1693
orf19_5788	2090.54	2114.99	2114.99	3080.44	2903.11	2343.71		CD36_70540	30.7708	12.9769	14.8403	18.2307	14.9854	12.5246
orf19_5789	53.6195	47.6187	52.409	63.9109	70.0773	56.9751		CD36_51090	65.5646	56.9323	74.7902	48.4614	51.867	51.726
orf19_2170	57.9639	57.7579	55.7122	63.1354	59.2039	78.0848		CD36_61460	7.26785	8.18586	7.82194	2.58542	2.54203	2.81845
orf19_2172	74.2048	76.5064	74.266	22.3918	27.5477	31.2991		CD36_23570	7.33156	9.25442	9.78425	6.47396	5.9276	6.51099
orf19_2173	168.019	170.392	170.209	55.0664	60.964	62.7995		CD36_07230	75.7956	210.478	189.861	63.333	70.5783	107.357
orf19_2174	20.8577	20.6339	19.9455	18.7437	19.4636	18.0707		CD36_50940	36.4904	54.445	44.1922	51.8168	53.9417	59.1969
orf19_2175	126.684	129.427	129.872	179.167	193.367	221.468		CD36_07720	6.03186	4.55002	3.68926	18.1306	20.2122	16.9745
orf19_2176	16.9674	16.7474	18.3586	19.5917	19.7632	16.6285		CD36_21710	23.4818	17.7946	17.1765	18.4626	18.1306	16.0058
orf19_2177	18.7212	18.2543	22.8605	29.9314	29.4477	20.6951		CD36_53940	242.169	128.662	210.478	93.311	121.789	110.478
SC5314_nTAR5_13	8.87621	10.0317	9.83097	13.389	12.6351	14.4561		CD36_17860	136.022	96.7112	79.3994	157.285	155.1	118.16
SC5314_nTAR5_12	4.32668	5.33791	5.02355	6.95279	7.09678	9.08274		CD36_51890	56.5162	24.6844	32.6096	52.625	61.5646	34.9528
SC5314_nTAR5_11	4.16999	5.02085	4.71125	6.5456	6.6434	8.47741		CD36_80130	122.823	50.5215	65.1669	89.977	91.871	65.2913
SC5314_nTAR5_10	3.18017	3.73739	4.02767	2.2987	2.89057	1.79434		CD36_27000	48.2808	28.1	38.7648	352.293	395.978	360.28
orf19_4781	34.4972	33.0373	34.1981	22.7188	25.2286	25.2978		CD36_19270	5.8717	5.13684	5.37067	2.56133	2.26419	2.89404
SC5314_nTAR5_16	1.90971	1.49057	1.96552	2.69077	3.15849	2.94947		CD36_40150	30.4906	11.4098	16.4617	52.905	64.4828	42.1553
orf19_4783	10.9638	11.2917	9.92999	4.83757	6.32534	6.21967		CD36_81840	60.5882	66.2585	62.4357	107.875	101.367	106.414
SC5314_nTAR5_14	3.2641	6.25431	7.12535	5.35861	3.93674	3.5249		CD36_86890	2.61782	2.61372	1.74596	1.95007	1.98755	1.53159
SC5314_nTAR5_19	5.28297	6.27476	6.11487	7.98174	8.44975	6.77218		CD36_35130	41.9007	27.3583	27.1144	22.6761	23.1632	21.3486
SC5314_nTAR5_18	7.53755	8.33389	8.07124	5.34511	6.05891	11.1068		CD36_61280	16.7035	33.6651	37.0957	5.74703	8.26309	16.6071
orf19_4789	2.61229	2.39682	1.68098	1.35683	1	1.10118		CD36_31730	4.95287	4.9241	5.8046	4.77918	4.47887	4.5148
orf19_4788	33.2932	34.0307	33.5927	25.698	24.6305	19.4572		CD36_19180	29.9521	125.299	102.592	26.4869	28.5422	42.7305
orf19_2539	1	1.00592	1.42828	1.12064	1	1.31272		CD36_33990	210.932	208.424	180.741	64.6836	66.5512	50.4541
orf19_1159	20.0593	19.8441	17.2972	53.7351	52.5592	54.0231		CD36_08120	527.538	610.601	679.399	494.479	582.792	770.552
orf19_1158	6.53364	6.55296	5.99626	10.2389	9.80288	5.47568		CD36_04450	52.1329	53.9186	42.7054	59.0811	64.1025	54.0534
orf19_4437	79.9088	81.0513	82.2313	58.0678	62.4876	73.5657		CD36_nTAR6_201	3.15826	2.91363	3.62998	2.38	2.0231	2.82441
orf19_1156	1.48471	1.19315	1.76254	1.48775	1.3318	1.18816		CD36_nTAR6_203	83.1574	126.098	126.68	297.848	326.895	220.36
orf19_4435	17.3497	17.1448	17.6162	16.8698	17.9429	17.9749		CD36_nTAR6_202	3.23657	3.59331	3.80023	2.32358	2.43573	2.98988
orf19_1154	919.607	931.715	919.607	802.431	844.611	794.433		CD36_01440	53.9186	40.7942	45.1376	20.9893	19.5898	14.3551
orf19_4433	11.8803	11.1153	10.4849	24.9522	21.5904	17.4972		CD36_52540	51.9141	64.9808	52.6388	70.3138	62.4096	62.6621
orf19_4432	14.2222	14.4353	15.3839	14.777	15.7536	8.87248		CD36_53690	11.353	14.4223	11.8408	2.61372	2.69623	1.93156
orf19_4430	58.9954	57.8754	60.5798	62.8605	60.7881	47.8682		CD36_19980	24.0945	33.2528	36.5228	9.75158	10.2125	13.5513
orf19_6462	41.3614	39.8796	37.6043	36.4041	32.9927	37.7283		CD36_54060	15.3958	11.3184	13.1349	15.7286	17.3241	15.8714
orf19_6463	36.56	36.8886	36.6589	39.8078	41.1797	42.7696		CD36_02850	23.4686	26.5272	29.4255	23.3994	19.8282	23.5838
orf19_6460	24.9323	25.7768	24.5514	15.4718	16.4475	18.2496		CD36_50760	15.8945	13.3365	14.4223	11.6547	13.2894	12.7738
orf19_3941	89.8443	89.6753	89.8443	100.686	91.8875	88.1367		CD36_18050	126.996	57.5569	63.0378	94.149	87.1674	70.0121
orf19_3946	23.2415	21.6423	22.5445	19.6102	18.2804	21.1514		CD36_41200	19.9989	53.3589	49.2887	28.1283	20.2545	28.8781
orf19_3947	50.2326	53.3705	49.3429	45.8947	45.6674	38.0409		CD36_18580	6.92337	4.95287	7.61786	2.97173	2.97173	4.3256
orf19_3944	65.2652	67.4545	68.6449	87.2425	90.6228	80.4438		CD36_nTAR1_120	174.169	170.542	138.303	148.039	163.99	129.558
orf19_6465	12.0539	10.7655	12.8418	13.5056	9.27006	17.529		CD36_28240	55.6565	90.2121	71.6896	50.261	54.1318	71.2328
orf19_6469	12.5305	13.0831	12.9096	20.9604	18.4963	17.2144		CD36_53490	49.1256	60.4752	59.3855	34.0733	35.3108	41.3244
orf19_5457	30.2635	31.1303	30.4143	72.6352	70.4922	39.2722		CD36_05490	1.3889	1.18658	1.41484	1.22438	1.01623	1.04254
orf19_787_1	383.916	394.777	380.555	84.5355	98.2444	164.732		CD36_52720	109.518	95.1967	67.062	45.5145	42.2688	36.6733
orf19_698	21.8845	25.1302	24.7229	35.6996	34.5923	32.2616		CD36_72790	9.75861	10.7011	9.77641	11.8694	12.3064	12.8256
orf19_699	5.50481	6.36549	4.72206	3.75996	3.999	4.93515		CD36_17510	1206.91	1085.2	852.039	164.815	175.677	137.437
orf19_928	8.40601	7.30658	8.34274	10.4121	9.32965	9.70235		CD36_34510	7.43922	8.85104	8.87357	8.10611	7.56815	10.3919
orf19_929	1.82635	1.71928	1.46044	1.235	1.41124	1.10478		CD36_62480	15.5245	14.0806	15.7705	5.73671	5.71574	8.06481
orf19_926	23.8749	24.1713	23.9178	16.9465	16.7053	19.7466		CD36_30460	13.0249	23.9178	28.1624	14.729	12.1905	20.6225
orf19_927	6.76648	8.72166	7.03419	4.0735	3.27812	6.47511		CD36_18630	9.53378	14.8523	11.2569	10.8596	9.82733	9.49664
orf19_696	1.72808	1.39528	1.5443	1.54035	1.28901	1.38759		CD36_84720	20.9381	17.6054	16.8349	15.701	13.4537	13.6525
orf19_925	34.1847	30.5608	31.2011	8.11142	6.52373	9.35201		CD36_84230	26.1247	13.7703	17.2301	19.962	17.3609	15.8018
orf19_690	4.45202	3.87652	4.04829	9.09279	9.23433	7.4109		CD36_10660	13.7108	14.5864	13.4153	12.0672	11.6231	12.3694
orf19_691	760.693	802.431	814.483	265.373	318.33	341.905		CD36_73840	12.8256	11.8408	14.1469	11.1356	9.17141	14.0113
orf19_692	21.6143	18.6609	20.6634	30.8047	28.9595	20.4523		CD36_64550	5.25667	2.36678	2.21375	1.3889	1.2685	1.2577
orf19_921	49.6582	47.2508	48.3295	25.3721	25.8815	33.9984		CD36_64880	31.6074	45.4805	45.5898	21.4777	27.3143	30.9753
orf19_6312	1374.88	1363.75	1348.06	1053.73	1111.35	1348.06		CD36_64885	73.0325	123.832	201.217	204.341	199.694	454.162
orf19_2552	4.19447	3.73323	4.54843	4.52649	4.8245	4.72206		CD36_34770	18.831	20.9059	18.8745	24.5788	23.6341	24.0945
orf19_2553	3.94878	4.38597	2.66717	4.43651	3.6555	5.26429		CD36_62730	108.44	163.322	125.514	378.067	304.54	319.345
orf19_2551	619.224	599.047	603.237	344.167	407.121	538.076		CD36_44440	268.032	219.142	244.831	266.52	264.037	239.487
orf19_597	112.936	111.38	110.172	108.214	111.228	88.4164		CD36_82760	31.4363	18.6852	19.1917	17.4797	17.1765	9.1905
orf19_7111_1	35.7575	39.175	44.9659	105.146	64.5264	61.8954		CD36_53230	137.04	123.085	126.879	126.398	161.553	105.017
orf19_7593	14.3072	15.1293	13.9999	15.4058	13.9931	15.1212		CD36_63280	6.58386	6.96557	6.36155	5.47159	5.12249	6.01186
orf19_7592	118.354	108.965	115.56	155.31	155.31	211.176		CD36_17780	408.179	548.665	654.459	126.098	124.914	172.733
orf19_3788	13.983	16.4533	16.3424	9.58108	10.3529	9.80695		CD36_73150	34.7534	52.7337	47.9572	78.5528	73.1825	96.7112
orf19_3789	2114.99	2227.61	2201.2	608.742	677.037	1728.14		CD36_46000	3.45651	6.96878	7.10528	5.58745	5.05237	6.88185
orf19_3780	8.41151	7.98174	8.03269	7.81488	8.32687	7.67171		CD36_25130	49.4902	30.7053	33.4079	75.9864	75.1516	58.3413
orf19_3781	16.7701	17.198	16.6163	13.6747	15.4865	12.0935		CD36_42030	87.2962	133.739	122.736	43.3538	43.4207	37.4182
orf19_3782	7.92264	9.73041	9.42193	15.5134	12.9527	13.6855		CD36_09940	15.9335	16.258	14.8777	15.5953	18.5489	15.5101
orf19_3783	8.78222	7.37876	7.76649	7.70727	10.1318	11.0764		CD36_15320	10.9083	8.47819	9.35793	9.54351	8.65898	8.50227
orf19_3784	9.12517	7.36823	6.85752	5.61566	8.059	9.20045		CD36_43780	149.876	76.736	67.4982	2.64653	3.09484	1.7962
orf19_3785	13.0608	14.019	13.6641	21.0341	21.3625	20.1494		CD36_23800	342.074	293.198	313.939	134.947	160.551	157.47
orf19_3787	42.116	41.6464	45.124	40.8728	42.5204	31.6188		CD36_02140	5.08534	8.86621	9.74609	4.03934	3.99434	5.88356
orf19_7498	148.24	142.963	151.551	64.1344	65.3464	75.7695		CD36_13410	30.9104	25.7777	40.1721	57.1103	57.1821	57.765
orf19_1148	1	1.00592	1.1864	1.16931	1.14005	1.05916		CD36_17250	131.67	102.592	120.932	149.316	152.717	149.468
orf19_7490	7.0553	6.92181	7.37349	7.3193	7.55888	5.90172		CD36_42780	43.0609	27.5789	29.2311	70.5129	65.5393	61.4637
orf19_7491	26.8956	28.7147	27.246	18.8572	20.1237	27.8644		CD36_42960	37.4404	32.9355	34.2957	38.4986	37.0484	39.8234
orf19_7492	46.0799	48.8662	48.4254	28.3504	28.0484	42.8817		CD36_12090	27.4304	33.8975	29.9698	11.0323	12.5534	12.9769
orf19_7494	5.62414	5.63829	5.47568	4.56134	4.63865	4.24668		CD36_32910	1.39791	1.36496	1.32712	14.1951	13.5513	10.161
orf19_7495	5.14815	5.33215	6.27273	2.26824	2.04406	2.0458		CD36_46260	74.314	80.3812	84.7336	57.1821	61.7031	65.4151
orf19_7497	32.2936	34.0878	30.3899	26.5112	28.217	26.1725		CD36_43560	5.07107	10.0364	7.13072	22.0945	19.3095	32.6752
orf19_1638	22.4001	21.8763	21.7095	13.877	14.1351	14.128		CD36_82180	15.6305	21.661	23.9257	13.0154	12.3748	13.272
orf19_1639	1.80315	2.07473	2.09108	1.19443	1.46044	1.41314		CD36_07530	133.096	212.634	163.99	81.6595	85.8357	88.3042
orf19_1632	23.1415	25.626	23.61	12.8418	13.8195	15.8756		CD36_33200	2.56133	1.01959	1.74221	1.30831	1.51002	1.23144
orf19_1633	22.2363	20.107	20.3377	27.1091	25.1673	24.1033		CD36_21520	1.99981	1.84353	2.20243	1.82474	1.68555	2.0519
orf19_1630	64.421	64.2276	64.8682	63.431	58.6709	68.1337		CD36_86640	4.43232	6.90837	6.26955	10.4044	11.2569	12.7573
orf19_1631	95.5304	93.0056	90.6228	77.9089	85.6456	134.586		CD36_64080	18.6667	16.9931	14.7114	27.6579	32.2978	24.4956
orf19_1636	17.2653	17.9669	17.4044	39.5562	37.4323	28.1743		CD36_82980	115.682	25.5418	28.9464	106.251	129.07	50.3761
orf19_1637	45.1445	46.5803	48.6056	88.9884	84.3134	68.7604		CD36_52470	30.9753	27.0365	29.3271	143.963	129.227	121.789
orf19_1634	34.1003	34.6495	31.2991	25.4732	21.4167	18.4209		CD36_nTAR5_6	6.94726	4.79887	6.10236	2.39231	2.36043	1.26964
orf19_1635	1163.91	1157.87	1181.93	1170.8	1211.04	1040.94		CD36_nTAR5_7	6.16553	7.15122	3.92394	4.62305	7.33156	3.89698
orf19_6220_4	2164.54	2031.63	2006.8	1741.04	1720.61	1895.73		CD36_nTAR5_4	3.46225	4.23041	3.36126	3.00159	2.68037	2.45584
orf19_6220_3	535.594	544.612	553.012	728.633	760.693	563.269		CD36_71550	87.0068	110.771	123.671	109.66	106.87	135.708
orf19_2558	10.7556	12.4349	11.4607	12.5305	12.4844	14.7312		CD36_nTAR5_2	39.3172	55.3032	44.9532	46.6381	42.1064	44.6284
orf19_4420	11.2004	10.2832	11.612	10.6887	11.3766	10.7412		CD36_nTAR5_3	2.31651	4.47441	5.71574	4.35119	3.85247	3.24138
orf19_3168	152.417	155.31	146.762	102.34	105.888	118.84		CD36_nTAR5_1	95.7669	66.7622	62.8688	30.4227	32.923	25.7117
orf19_3169	44.5145	41.6177	43.9478	39.6069	40.161	30.5677		CD36_nTAR5_8	5.35004	3.94575	3.80693	21.7147	17.966	15.5748
orf19_3016	77.4293	74.8175	74.4572	105.704	98.7325	82.2806		CD36_nTAR5_9	5.01826	7.9238	4.86614	2.11661	1.83149	1.49194
orf19_3166	43.9873	42.5204	43.224	35.3719	38.4112	38.7502		CD36_60700	38.4591	95.2729	111.915	24.91	30.348	51.5948
orf19_3167	35.3719	36.8244	37.0518	55.3427	44.0516	29.1662		CD36_60250	57.8998	41.4776	37.0664	74.7347	77.7073	57.049
orf19_3160	807.808	828.08	769.233	136.724	150.849	120.599		CD36_44590	3.70213	7.99061	7.37973	7.54636	7.91643	11.4274
orf19_3161	32.3875	30.7484	35.059	27.2051	28.3196	34.7112		CD36_52040	17.7202	24.0467	23.9565	36.2108	40.6354	42.1242
orf19_3163	11.6214	12.59	10.7707	9.92999	10.6492	10.493		CD36_10800	8.90978	8.6148	7.9079	28.5661	30.0532	29.0914
orf19_2853	21.0704	20.2368	22.9983	20.4229	29.3142	28.8973		CD36_55030	221.612	126.77	171.984	90.9254	90.6791	71.7298
orf19_1143	20.6834	20.0314	21.5415	12.9166	14.3072	14.7573		CD36_70930	4484.48	2652.08	2932.75	1452.25	1321.01	649.159
orf19_3572_3	1633.47	1669.52	1646.25	1047.65	1106.3	1602.14		CD36_16120	12.9649	16.3128	12.9934	14.7998	14.0255	18.6018
orf19_2559	63.3823	63.3823	63.5743	128.912	121.195	101.714		CD36_06910	10.3385	14.1652	12.3355	7.15122	7.26169	7.68099
orf19_1411	2.46405	2.10021	2.4511	2.09108	1.93065	1.93557		CD36_03360	59.7466	74.0652	83.6556	49.51	49.6617	53.2861
orf19_2787	1.12827	1.31543	1	1	1.38965	1.17077		CD36_07390	90.7599	141.682	135.849	260.14	245.748	300.638
orf19_2786	25.9079	28.7857	25.9755	17.0874	16.0549	17.0055		CD36_44510	154.124	143.479	147.881	121.269	107.357	127.45
orf19_2785	168.575	154.452	157.964	53.0513	43.3239	50.5658		CD36_83580	1.32882	1.24511	1.13377	40.2363	41.0568	48.5252
orf19_2784	3.70515	3.34964	3.3412	3.24361	3.13	2.41748		CD36_26270	12.7795	14.9114	13.7627	8.7772	7.63489	8.53685
orf19_2783	1.12437	1.1864	1.48775	1.55459	1.82081	1.8356		CD36_81130	33.4949	51.6237	61.8354	30.2728	27.4994	35.598
orf19_2782	72.8306	69.9746	77.3601	42.924	40.6437	55.0234		CD36_00540	109.754	105.453	133.739	109.862	112.933	133.096
orf19_2781	2.02339	1.98987	1.83213	3.50568	3.53734	4.2539		CD36_04840	34.9963	18.5489	19.5312	25.1696	25.415	19.6036
orf19_2857	37.8013	37.5277	35.9651	53.77	52.3443	48.2114		CD36_12950	13.4067	10.9208	14.7998	8.75037	8.62567	9.47365
orf19_2204_2	15.5465	17.43	15.7445	65.0352	66.2891	50.8047		CD36_53470	10.1679	17.4255	16.1275	20.5878	17.2447	29.2417
orf19_2789	9.55291	7.62704	7.70727	5.48659	5.89564	7.55229		CD36_32000	20.1458	51.3631	36.1323	32.9893	31.8956	33.9324
orf19_2788	5.9711	6.72488	6.90903	7.13322	7.2434	4.88417		CD36_80720	15.8714	14.8276	13.1011	14.6244	14.1347	11.0632
orf19_5504	10.6099	10.9882	10.8157	7.97165	7.48111	8.81189		CD36_45640	42.0882	52.932	48.0709	35.0153	37.5721	35.773
orf19_5505	95.1576	93.1829	86.3144	31.5719	30.244	35.6996		CD36_87110	8.18145	21.7031	19.2887	3.19773	4.106	4.53835
orf19_5506	9.01814	10.4658	8.06628	9.56992	7.90105	8.53274		CD36_06620	7.294	8.28385	5.17483	104.479	113.203	100.089
orf19_2227	9.89454	9.69401	8.85626	5.08065	6.17211	6.12003		CD36_51150	21.8923	17.7453	12.1208	23.1632	19.9394	10.6353
orf19_2220	1	1.00592	2.90966	2.88103	2.05654	1.35098		CD36_51400	57.765	51.51	52.0169	25.0921	22.9289	27.3955
orf19_5501	15.946	15.5465	15.9976	16.6019	15.3839	18.018		CD36_50570	36.5981	27.6741	18.658	9.17141	9.72124	5.71027
orf19_3252	5.72404	7.11233	6.48243	6.72745	5.74193	6.76648		CD36_54650	14500	14500	12295.1	2697.37	2652.08	2478.48
orf19_2222	32.9206	31.9692	32.7588	30.7803	31.5719	35.1517		CD36_20720	28.571	25.9736	22.3073	28.59	32.0144	20.0905
orf19_5503	1.42405	1.56258	1.45654	2.43241	1.2382	1.65746		CD36_81980	131.94	196.33	189.417	79.457	77.9463	83.1951
orf19_3601	13.4528	11.0898	12.2495	12.4528	12.1604	17.4044		CD36_20320	1.6353	1.62623	1.28037	1.30973	1.28241	1.28822
orf19_3600	4.85534	5.05808	5.38881	5.09794	6.21259	6.6434		CD36_03850	16.9421	15.3515	11.2821	16.2332	13.3129	8.93078
orf19_3704	17.8571	19.4182	20.2896	16.6856	16.9609	18.1647		CD36_22380	8.52376	14.9002	14.7495	15.0335	16.1462	23.3881
orf19_3603	10.1849	10.7556	10.1104	17.9515	16.5825	15.5134		CD36_32960	117.023	92.3977	77.1637	75.0288	66.1042	46.4115
orf19_5643	20.8878	21.2973	21.6618	26.7711	24.4899	20.9756		CD36_61070	16.5411	24.2407	22.5503	11.1775	13.7476	15.4803
orf19_5642	425.305	449.706	432.683	474.917	522.786	434.086		CD36_80580	34.9528	37.2083	29.8348	45.5419	44.0478	37.0957
orf19_5641	546.602	532.622	551.052	493.847	515.765	380.555		CD36_80850	56.0869	32.4731	33.8049	227.561	231.616	184.148
orf19_5640	111.472	116.43	111.996	97.9057	101.462	80.6051		CD36_81670	218.643	180.261	146.896	44.3572	45.2583	23.451
orf19_5647	344.167	345.825	344.167	260.5	279.269	288.913		CD36_45090	113.567	117.023	114.844	132.102	158.137	132.974
orf19_5646	15.2589	15.931	14.3623	18.3363	17.4744	14.2938		CD36_nTAR2_39	7.71306	6.27297	6.62575	8.34352	7.35831	10.4686
orf19_5645	128.235	127.548	114.61	807.808	983.904	814.483		CD36_00810	4.11508	6.55716	4.37891	6.40202	5.7542	6.14741
orf19_5644	10.8328	12.9826	12.0452	39.2211	49.0258	45.4346		CD36_84000	23.6758	17.8021	17.8074	134.671	123.671	91.9749
orf19_3605	15.2314	14.0261	13.9019	14.7953	14.1522	19.9772		CD36_09440	26.4604	43.2735	42.6295	19.8437	20.9381	26.8464
orf19_5649	187.002	183.085	181.527	190.539	179.611	111.472		CD36_45170	27.4443	23.6685	20.0828	30.6451	29.3271	19.4323
orf19_5648	91.4399	83.789	83.349	92.0517	93.4646	107.894		CD36_27490	13.6162	26.5398	22.616	10.4686	10.2371	12.9254
orf19_3604	30.635	26.5112	28.8809	13.1401	12.4671	26.2543		CD36_71690	39.4781	41.7293	44.6868	18.904	23.0695	19.6949
orf19_3607	5.95632	4.9224	4.95063	3.22604	3.18583	4.72861		CD36_01630	34.2679	26.2938	30.1831	25.039	19.6741	21.683
orf19_3606	16.4128	15.7445	14.7893	25.7621	21.6062	21.8953		CD36_61610	7.20924	5.04765	4.23041	53.6807	43.3731	38.3331
orf19_1416	33.7233	33.7851	32.7398	56.2636	46.1726	36.4827		CD36_01140	79.7113	50.0479	58.178	216.44	224.044	209.491
orf19_4436	84.3134	81.6182	81.6182	59.4042	67.077	62.4291		CD36_23380	27.085	35.3972	33.3196	29.9366	30.5056	26.2739
orf19_2970	60.0457	57.4848	57.0245	45.1445	53.0259	45.4692		CD36_40520	27.4056	22.3582	23.3611	31.3034	29.7595	29.5263
orf19_2971	14.2877	15.9554	14.7232	13.0336	11.6357	12.1747		CD36_41920	8.48469	4.80842	5.6689	18.5865	13.788	9.98617
orf19_2972	35.4135	33.6859	34.0878	9.15525	9.49997	7.43103		CD36_41690	17.9861	29.2183	20.4204	27.1144	29.0046	31.7718
orf19_2973	21.4077	23.4889	24.8246	20.8795	21.0947	20.3275		CD36_53000	7.49881	9.62338	9.5877	4.53835	4.21039	6.36155
orf19_2974	62.8605	66.5411	61.5205	41.0152	45.1873	78.3255		CD36_26880	178.812	97.5671	123.535	46.0725	44.1922	30.3037
orf19_2975	18.9496	21.7537	21.4077	34.1756	31.9692	24.6064		CD36_21890	35.3786	31.5769	34.7314	23.3289	22.3495	24.4394
orf19_5256	1.12005	1.00592	1.22674	1	1.0293	1		CD36_04660	1.78358	1.45186	2.10208	7.8412	6.15928	8.26857
orf19_2977	78.0848	75.0753	74.2048	35.4884	32.8848	39.5562		CD36_28580	90.2975	66.3441	69.0281	69.4837	62.6124	68.683
orf19_2978	17.9348	14.1193	20.847	10.7707	8.88302	9.47429		CD36_35580	13.6313	9.8835	10.2835	2.76371	5.8561	4.62305
orf19_5259	7.67171	8.12796	8.1679	13.7667	13.0444	11.3286		CD36_73300	34.2306	37.8779	34.841	15.0393	16.6394	12.1533
orf19_269	290.203	294.431	306.864	261.649	273.442	361.468		CD36_05820	5.04765	6.15928	5.43544	2.15332	2.42199	2.28025
orf19_268	21.02	22.6198	22.1634	19.8018	20.4229	17.014		CD36_05390	1.40858	1.12641	1.42752	4.47441	3.76162	2.33547
orf19_265	1.19379	1.00592	1	1.03925	1.02291	1.0293		CD36_19510	12.141	12.3222	10.2517	5.18619	5.7043	5.7043
orf19_264	9.04692	9.2142	8.44975	7.82565	6.6783	6.86959		CD36_23030	25.6602	12.0899	20.2088	25.2106	24.9776	29.7007
orf19_267	22.4157	23.8876	23.9506	24.3622	26.0759	21.8076		CD36_33830	22.1526	13.5077	12.165	17.8851	16.9745	13.2894
orf19_261	18.8151	19.585	19.3462	20.3498	21.3813	26.2742		CD36_81180	11.9543	15.3587	14.0894	16.8203	20.8028	17.2968
orf19_260	43.6346	46.9739	44.3412	77.0581	81.1049	100.106		CD36_41070	37.6612	38.5895	40.1957	40.9253	33.4682	43.1475
orf19_262	6.5998	6.06242	7.33327	7.00709	6.56758	7.62704		CD36_18930	5.67678	4.27418	5.22067	74.5811	64.8175	109.862
orf19_2707_1	332.915	337.878	340.791	161.343	137.731	216.387		CD36_85960	44.2155	59.3017	56.3654	36.2289	43.3238	66.3824
orf19_937	1.28452	1.00592	1	1	1	1		CD36_28050	74.4659	59.0198	55.5609	79.5176	78.3442	79.652
orf19_680	131.983	129.032	129.032	117.656	118.58	137.088		CD36_50230	65.906	71.6896	72.6036	48.9278	50.1102	54.161
orf19_931	27.9912	30.6081	30.2163	25.1771	28.2833	31.8145		CD36_21090	14.9604	5.81191	9.89228	4.25016	4.68742	4.07818
orf19_686	30.8603	33.5927	32.9666	47.5587	52.409	43.8004		CD36_17060	31.0021	57.7443	52.4286	15.3061	18.3331	32.923
orf19_933	77.7149	79.7295	82.8418	68.5964	74.8175	85.5384		CD36_35360	313.939	234.484	226.967	179.71	187.597	135.221
orf19_932	12.6283	12.8545	13.0831	22.2971	22.4043	15.7836		CD36_27800	16.6394	12.9314	12.5316	1.71017	1.60726	1.57755
orf19_6699	33.5591	34.6317	35.3972	28.2833	28.2512	23.5027		CD36_46420	17.7453	11.3693	14.9729	17.6446	17.3317	17.1685
orf19_6698	19.4636	19.8018	19.341	13.983	14.0734	12.562		CD36_85600	1	1.38514	1.2255	8.72534	5.9992	9.80262
orf19_6691	8.40223	8.39679	10.0141	11.6489	10.2832	10.521		CD36_85350	1539.66	1585.09	1463.76	351.272	418.586	326.11
orf19_6690	27.3808	29.0719	27.7811	31.9961	34.7842	46.0799		CD36_22620	52.1982	69.8298	45.783	46.1642	39.3172	37.3323
orf19_6693	15.9976	15.8756	14.9657	18.2395	17.5452	18.4278		CD36_34180	55.4662	24.8677	31.0181	18.857	19.5253	15.0702
orf19_6692	32.6658	30.9093	31.3847	20.8271	20.1137	25.3344		CD36_62030	322.794	454.162	456.528	29.4672	32.3631	35.3241
orf19_6694	14.0677	11.2412	11.8982	12.7082	10.9882	11.7247		CD36_02440	145.288	212.077	249.263	100.763	124.809	175.677
orf19_6696	36.7202	29.9643	27.5684	8.12796	6.71114	21.7669		CD36_84910	25.2515	23.1818	20.9473	33.6055	39.6877	36.1791
orf19_5278	17.9039	20.9283	21.2093	21.4768	22.7034	19.4743		CD36_08950	196.679	156.763	190.819	91.7465	107.014	126.77
orf19_5279	46.1438	45.2433	39.3153	53.8886	47.6187	42.7349		CD36_63610	297.848	196.679	190.36	101.897	128.257	109.163
orf19_489	194.865	205.393	190.539	399.176	423.19	417.784		CD36_05530	5.82753	4.90396	6.88766	7.61786	7.22868	9.67821
orf19_5276	8.3202	8.26966	7.49476	4.15768	4.66281	6.60399		CD36_25450	6.73913	6.68772	5.57502	32.8552	27.8641	27.8451
orf19_5277	10.7488	10.6052	9.5213	6.62071	7.39606	10.4741		CD36_64960	29.0046	37.3516	37.9014	34.1118	36.3392	42.5132
orf19_481	87.8004	89.2031	90.3719	113.553	110.742	97.528		CD36_31630	21.4496	82.5593	65.4606	22.9777	27.2239	73.9248
orf19_480	8.91179	11.8696	11.769	21.1402	21.459	15.4058		CD36_01850	1.87875	1.41372	1.68783	10.5595	22.7164	19.9394
orf19_482	159.177	161.606	162.467	112.662	122.279	134.469		CD36_72300	3.467	5.73671	5.40259	3.16328	3.20774	3.9818
orf19_485	44.1024	43.3427	39.7422	28.5595	35.0746	34.2148		CD36_53190	55.5609	75.7956	76.2332	8.96964	15.2188	10.5595
orf19_5274	41.6928	39.5562	39.1259	20.0244	18.9553	18.3851		CD36_02620	46.1642	35.773	39.1411	55.3032	57.9293	53.2291
orf19_5611	2.39682	2.90966	2.27898	2.22923	2.21556	1.75978		CD36_08480	33.7869	45.5145	37.3516	24.8862	23.3377	21.1675
orf19_486	25.7386	25.9206	24.4434	24.7418	26.1932	22.6198		CD36_81760	44.2945	42.5676	57.5569	108.956	103.616	129.937
orf19_4121	2.50871	2.1985	2.05654	2.39144	2.14175	2.17969		CD36_12420	2.79733	5.27159	3.31408	2.68037	2.16932	3.62998
orf19_4120	8.04463	7.55888	8.36491	12.5078	13.2128	12.6668		CD36_12130	80.0813	72.921	87.0068	45.3281	50.7312	46.444
orf19_1403	24.865	25.4222	27.3643	25.7136	25.0055	21.02		CD36_52060	8.05968	4.58629	4.09313	7.51695	8.94292	5.6709
orf19_1402	154.225	146.762	146.123	145.137	136.557	129.872		CD36_22810	372.308	175.125	220.36	224.64	207.76	164.211
orf19_1405	14.7232	14.2817	15.5708	32.8318	30.378	17.0743		CD36_16330	27.4604	25.4491	23.2414	24.1313	21.8236	21.4296
orf19_1404	11.0008	11.2806	13.5205	17.9164	17.7769	14.4845		CD36_72160	33.0859	49.0119	39.7824	154.424	147.29	163.779
orf19_4127	103.105	96.5652	98.2444	94.7253	92.0517	71.2014		CD36_82370	41.8758	32.4675	21.7323	32.4086	34.328	16.9021
orf19_1406	14.4561	15.3839	15.1896	18.3586	18.4209	19.8791		CD36_30250	1.65296	1.81537	1.59572	2.41504	2.56809	3.59748
orf19_1409	12.1186	11.7893	12.4671	21.9068	20.3951	17.3018		CD36_nTAR2_50	9.86383	9.08313	11.419	15.9642	13.8336	14.8584
orf19_4128	5.47568	6.7479	5.84662	12.1661	13.5095	14.6675		CD36_nTAR2_53	23.3489	17.1932	18.2055	23.7645	24.0703	15.9037
orf19_5271	5.60341	4.51939	6.55296	8.48349	7.85943	8.40601		CD36_nTAR2_52	37.2892	85.2617	89.3062	54.477	56.3393	115.086
orf19_3319	119.805	120.599	118.58	121.51	119.709	123.981		CD36_83350	77.7672	53.3173	54.0534	17.4708	16.5049	11.4704
orf19_3318	11.6672	11.1691	11.732	27.3541	27.4816	30.8166		CD36_nTAR2_54	2.61372	1.89061	1.84741	4.20113	5.33533	3.46225
orf19_3312	59.3183	58.3665	57.6633	48.1526	47.8031	50.2326		CD36_86180	24.937	26.3218	32.4731	31.9333	27.159	38.742
orf19_3311	14.2603	16.2655	15.2825	8.86441	8.21066	8.66109		CD36_nTAR2_56	88.3042	131.03	194.012	199.694	220.985	234.071
orf19_3310	22.8489	23.2204	21.1303	24.4518	26.9053	22.2363		CD36_nTAR2_59	3.71942	12.3512	7.71306	4.90396	2.82441	5.50195
orf19_3317	13.1207	13.5953	13.2797	8.59631	12.4923	12.4844		CD36_nTAR2_58	25.5418	29.077	26.1029	20.2122	19.3178	16.7971
orf19_3315	64.0742	66.4595	65.1844	29.027	30.4262	35.1262		CD36_42570	77.555	28.4874	41.6559	88.5866	94.5652	72.0668
orf19_3314	60.8576	56.8919	57.8228	58.2436	57.4273	53.1204		CD36_22600	4.64508	2.42523	2.31651	2.13161	2.14484	1.51002
orf19_2710	125.146	116.282	117.009	71.8602	80.6051	100.448		CD36_64340	8.05282	6.44063	8.54484	14.9002	15.0535	16.0058
orf19_5418	46.0261	46.4834	47.166	65.3464	66.4595	58.75		CD36_43990	4.3899	2.81084	3.40279	20.8534	22.2341	22.953
orf19_5419	510.557	485.019	506.533	221.807	176.275	215.883		CD36_nTARR_9	1338.4	1212.23	780.782	348.104	399.826	219.362
orf19_5416	59.9082	63.8498	60.0978	43.8609	47.2508	58.6267		CD36_82510	4.5654	3.52601	3.85247	4.28262	3.66999	5.14885
orf19_5417	116.142	123.727	126.275	131.845	146.123	186.798		CD36_nTARR_5	7.5585	12.0784	12.0296	2.5922	2.77264	2.72886
orf19_5412	9.76454	9.31634	9.02581	9.92305	9.81394	8.00481		CD36_nTARR_4	19.9042	19.8357	23.6858	18.9558	19.3562	19.8357
orf19_5413	11.429	15.496	15.1528	14.6727	14.1723	13.4528		CD36_nTARR_7	4160.58	736.518	824.926	2257.3	2388.66	1703.96
orf19_5410	12.8545	12.2417	10.7192	15.8518	16.0411	13.9271		CD36_nTARR_6	53.3848	36.7891	50.2241	55.7614	56.0869	47.1464
orf19_2371	639.221	666.199	639.221	464.56	608.742	656.449		CD36_nTARR_1	2.34342	2.12604	1.93921	31.9992	26.3642	19.0923
orf19_2711	21.4351	21.0947	20.2368	25.4222	25.1302	17.5602		CD36_71300	95.1967	149.316	106.503	65.2292	67.6955	63.0908
orf19_2192	152.622	144.534	159.935	100.448	107.045	109.853		CD36_nTARR_2	2.41504	1.33964	2.68037	6.29893	7.2169	10.1016
SC5314_nTAR4_3	7.58918	8.57611	6.27273	2.26824	2.75767	4.92823		CD36_29540	42.7305	18.6947	19.1799	11.1307	5.02136	7.10528
orf19_2190	53.431	50.8047	52.7854	74.713	65.2978	45.3255		CD36_33260	24.0791	36.2727	30.6965	14.1469	14.3369	13.8749
SC5314_nTAR4_1	6.12003	5.60341	6.20373	69.9746	67.0391	43.0895		CD36_87580	93.5522	101.238	116.681	16.1608	19.9101	16.6505
orf19_2196	23.1594	23.9826	23.4283	13.4528	13.5836	13.7045		CD36_86470	179.118	184.148	186.943	184.826	189.861	204.341
orf19_2197	1.19379	1.17296	1.31272	1.07345	1.07964	1.24958		CD36_23630	79.5176	27.9564	40.8709	212.634	182.663	97.8158
orf19_2194	23.7412	24.8246	21.9422	21.3126	20.9117	22.2734		CD36_03170	536.486	488.109	667.818	127.919	175.43	201.88
orf19_2195	24.0736	27.8122	24.8911	17.7913	16.1193	14.0553		CD36_11810	3.06005	8.84359	8.10611	3.23657	3.43088	9.84677
orf19_2198	12.6832	12.4591	12.4181	14.2222	13.0644	9.58589		CD36_70210	8.28385	5.17483	3.96753	96.1369	75.7956	56.7773
orf19_2199	29.2765	27.5684	28.4002	14.9379	14.8693	17.8998		CD36_00480	13.2683	8.40165	10.7928	7.39822	8.80521	7.56551
SC5314_nTAR5_39	3.07637	4.96975	4.22767	6.36549	7.45534	5.85786		CD36_45340	5.93902	5.9809	6.34332	5.98948	5.35004	8.2002
SC5314_nTAR5_38	9.00246	8.03269	9.35201	13.5432	12.2244	11.8887		CD36_27640	36.4288	29.1355	18.9737	37.5281	35.7537	19.4206
SC5314_nTAR5_35	3.48446	2.98118	2.17969	4.54135	3.25874	3.00987		CD36_43220	19.8673	22.0559	16.5478	66.3824	83.3335	86.9457
SC5314_nTAR5_34	44.7256	43.6589	41.9867	66.7554	73.0042	75.2903		CD36_73970	82.0994	24.8987	48.6865	245.748	246.297	188.486
SC5314_nTAR5_37	6.14488	5.43519	6.88656	16.6507	14.3866	13.0513		CD36_23550	3.48364	1.73577	3.21184	1.21249	1.23144	1.23636
SC5314_nTAR5_36	5.55247	4.99939	5.89564	15.4563	12.831	12.4795		CD36_nTAR4_57	39.1411	15.5953	16.5049	18.6947	20.4126	8.80767
SC5314_nTAR5_31	8.03269	8.22399	7.63715	10.9882	11.251	11.5265		CD36_nTAR4_56	25.1534	13.0775	12.7276	32.6096	35.2342	21.9397
SC5314_nTAR5_30	1.6317	2.12088	1.23285	10.0754	9.93924	8.16012		CD36_nTAR4_55	3.34169	4.34115	4.4155	3.29929	2.47261	3.59331
SC5314_nTAR5_33	5.06246	3.07001	5.49152	4.55707	3.91369	3.10851		CD36_nTAR4_54	4.23041	4.97357	4.31932	2.73565	2.72265	3.43088
SC5314_nTAR5_32	9.97721	10.393	7.48656	1.70451	1.74394	2.63733		CD36_nTAR4_53	10.5509	6.32927	5.46383	20.0634	19.1799	13.4977
orf19_6509	62.835	65.2978	65.9129	41.9638	44.7647	49.2522		CD36_nTAR4_52	13.463	6.31627	11.8694	17.3707	17.979	19.7309
orf19_6508	14.9823	15.6107	16.0233	16.9131	14.8024	10.7789		CD36_nTAR4_51	81.1593	39.8715	63.9211	17.6922	20.7354	11.7365
orf19_6501	4.15068	3.60051	5.7306	2.66717	2.47037	2.72432		CD36_nTAR4_50	3.88108	5.43544	6.59149	6.66583	5.14392	9.95055
orf19_6500	13.2128	11.6214	13.2466	27.5684	28.9985	17.8909		CD36_21770	15.0183	15.6134	19.1093	19.3095	19.3756	19.2793
orf19_6503	30.8703	29.1176	29.1832	15.3641	14.6968	26.8208		CD36_86450	37.2892	28.1097	25.5236	42.7305	49.7412	36.8894
orf19_6502	1.5443	1.37784	1.71449	1.25192	1.27044	1.08905		CD36_86320	45.4051	16.6977	25.1374	27.0699	29.3034	19.2518
orf19_6507	187.256	176.478	182.641	97.0042	99.4091	156.206		CD36_29890	170.542	184.487	213.436	138.884	173.067	130.288
orf19_6506	36.8757	38.7502	39.8078	28.7567	29.3372	30.9093		CD36_17880	73.5156	81.6114	74.0224	1.11325	1.13668	1.15296
orf19_7119	43.5624	43.0468	40.7352	116.282	107.129	60.2869		CD36_25650	64.2851	72.8117	70.3891	946.354	1166.95	1152.89
orf19_7118	39.8497	39.7281	38.7502	65.8533	64.6227	48.8662		CD36_27020	19.9792	17.9213	14.4695	15.367	16.8045	11.5492
orf19_7111	52.7281	52.094	54.7565	58.9086	60.3507	59.2039		CD36_87320	349.88	362.092	387.123	113.567	146.153	142.628
orf19_7110	15.2773	20.5038	17.3497	42.2999	38.0564	30.6263		CD36_51210	20.3077	21.9506	26.3009	12.0899	14.4695	17.1832
orf19_7112	25.9206	23.1594	23.9826	26.0838	23.4577	21.862		CD36_80110	1374.86	1501.62	2031.31	220.36	273.572	348.104
orf19_7115	14.8814	15.2825	17.8571	34.7478	30.6081	17.985		CD36_19210	21.8988	41.127	40.783	29.6586	27.3583	58.583
orf19_7114	35.0866	34.3101	36.975	48.9904	45.9775	29.5412		CD36_81860	149.468	286.012	265.154	198.521	178.812	268.792
orf19_7116	117.885	118.354	117.276	127.448	120.392	96.3783		CD36_44160	9.35005	7.0145	8.17381	34.6394	34.2306	27.3143
SC5314_nTAR4_25	22.4335	20.3737	20.5336	10.6253	10.1783	17.397		CD36_60060	336.446	139.924	207.223	242.915	215.944	176.745
SC5314_nTAR4_24	8.37544	6.54857	4.84107	6.43841	6.03011	7.13322		CD36_00150	118.393	64.8832	76.5516	222.38	153.507	158.831
SC5314_nTAR4_27	4.38056	2.96923	4.30408	3.6376	2.94947	3.1734		CD36_01280	34.1118	35.3425	32.8204	10.8747	11.7566	15.6134
SC5314_nTAR4_26	26.0413	27.0885	24.6183	22.2819	20.773	18.8151		CD36_16930	3.9818	8.20533	6.16553	5.51416	5.77477	5.7542
SC5314_nTAR4_21	5.49152	5.25575	2.3051	2.40621	3.29651	4.20118		CD36_07870	2425.59	1981.71	1629.74	2851.28	2697.37	2652.08
SC5314_nTAR4_20	20.0314	22.3918	19.2877	31.9145	29.4137	25.7839		CD36_03820	8.80767	9.17646	11.6909	45.2031	37.7963	45.4805
SC5314_nTAR4_23	4.03393	4.966	2.76302	2.05326	3.89117	2.44077		CD36_25655	1.62471	1.01959	1.32285	1.37764	1.32712	1.28037
SC5314_nTAR4_22	15.0095	10.4016	15.0419	14.0849	13.4208	6.94084		CD36_50290	135.089	84.3205	88.7184	101.031	111.086	123.379
SC5314_nTAR4_29	4.00749	3.69132	4.3434	6.31042	6.70372	7.21597		CD36_08100	1440.99	1338.4	1206.91	88.7184	94.149	76.3757
SC5314_nTAR4_28	3.95664	3.0848	4.15418	3.45827	2.72432	2.98118		CD36_30890	24.4261	25.6397	22.5009	59.1969	53.3589	46.5256
orf19_3964	23.4484	23.3013	23.7802	29.671	31.2156	34.3457		CD36_04470	82.841	78.1802	83.2573	63.293	68.683	82.7895
orf19_3965	24.3226	26.6128	26.7115	33.6859	36.4041	33.1739		CD36_53920	5.29029	6.12986	4.77918	7.35308	11.4274	7.93152
orf19_3966	47.7256	47.5127	45.3517	71.5407	77.8478	80.3754		CD36_00730	11.9455	5.8717	10.3458	20.7466	15.5748	21.1468
orf19_3967	1517.59	1586.22	1552.73	1773.09	1844.47	1335.69		CD36_05700	2.12604	7.71306	7.12275	3.40279	2.4313	10.0652
orf19_3960	24.1439	24.6658	25.7136	33.1358	33.0161	33.0531		CD36_01460	140.261	126.68	129.448	132.829	124.296	140.515
orf19_3962	111.069	102.203	104.818	83.0432	87.1499	98.8642		CD36_52520	32.837	39.7485	37.5477	16.7253	17.0607	14.5932
orf19_3963	21.7095	23.2099	21.652	12.8073	11.0008	13.5095		CD36_25890	11.3333	17.7202	21.7393	9.68457	10.4604	15.8945
orf19_3968	1	1.00592	1	1	1	1		CD36_16680	240.809	146.588	167.637	102.849	125.193	111.241
orf19_3969	12.3177	11.612	12.5305	27.8423	25.6744	17.6973		CD36_20550	134.805	149.676	140.058	93.8756	105.453	99.464
orf19_3010_1	794.433	794.433	794.433	931.715	858.718	848.442		CD36_54040	1.09671	1.7635	2.00874	1.53553	1.29635	1.31346
orf19_672	18.0859	17.639	16.2199	14.3389	14.1047	13.8022		CD36_50740	18.469	33.0749	23.7645	16.4214	17.2088	16.7204
orf19_673	10.8539	10.3394	9.43885	11.6247	11.8718	7.23736		CD36_18030	110.022	135.849	163.095	159.263	156.919	261.987
orf19_670	467.595	469.479	444.732	428.157	459.082	398.133		CD36_41260	1309.15	2697.37	2771.13	288.455	315.167	815.094
orf19_671	55.2082	50.7027	53.2245	33.9688	33.1208	44.7647		CD36_28260	38.2427	30.8324	22.0292	39.6026	32.9072	19.2005
orf19_676	27.4191	21.5274	24.7996	90.7141	87.0897	74.3277		CD36_35110	7.18379	8.16482	10.0493	9.95055	9.92567	11.9994
orf19_677	28.1529	26.4732	27.4191	50.7027	41.5551	46.4214		CD36_52290	8.70866	13.4537	12.9254	12.8842	11.6327	17.7946
orf19_674	31.1303	32.1145	29.7401	23.9307	26.3164	24.5228		CD36_34570	25.308	21.0844	19.8575	42.0634	37.3516	36.1208
orf19_675	169.449	177.305	184.382	266.459	338.863	240.505		CD36_25050	166.271	173.883	234.071	118.296	134.947	150.317
orf19_679	10.08	10.729	9.44341	11.1495	9.71333	14.0074		CD36_30400	1.29635	1.17606	1.09774	1	1.01453	1.04063
orf19_908	97.6024	99.0088	93.247	73.2571	71.9605	82.1714		CD36_84210	23.4586	29.1212	35.5781	12.4546	14.6574	14.8584
orf19_909	100.686	106.903	113.272	50.8709	60.5295	71.8602		CD36_84740	73.9758	62.4357	60.0927	72.3342	67.8415	58.178
orf19_827_1	1170.8	1100.98	1111.35	766.144	785.148	1083.02		CD36_09270	99.6073	142.998	123.379	132.399	132.732	148.039
orf19_6998	1	1.24958	1.17943	1	1.01432	1.05665		CD36_73820	10.7132	10.697	9.63395	8.21688	9.15144	12.0296
orf19_6999	1	1.00592	1.13724	1.05665	1.03266	1		CD36_73790	39.6364	29.9366	40.0256	20.022	22.3677	16.9183
orf19_6996	18.0379	17.5602	18.5513	9.7079	10.4426	10.389		CD36_34790	35.027	43.7093	46.1445	36.7686	41.8758	44.6868
orf19_6997	1.97673	2.7054	2.18943	1.78277	1.72808	1.81596		CD36_34795	7.61086	6.45126	5.82753	10.5509	8.68447	12.4646
orf19_6994	173.873	171.2	166.733	139.415	142.31	159.529		CD36_82740	1.05228	1.01959	1.18658	2.22118	1.84353	2.76371
orf19_6995	8.4231	7.4127	8.262	6.07188	6.66516	5.42839		CD36_62750	32.8048	31.2046	43.1701	49.1571	38.6184	52.0981
orf19_6992	12.8847	14.0923	12.8545	16.7376	16.3036	11.7116		CD36_41480	10.6567	11.0557	10.3981	8.68776	8.50227	8.14127
orf19_6993	4.54135	3.10405	3.89117	2.24148	4.01785	2.2105		CD36_21170	12.6121	15.0652	15.8658	275.71	289.02	328.082
orf19_6990	34.9721	37.8013	38.0059	26.8208	25.7621	28.7857		CD36_42010	46.9224	81.6595	76.8848	38.9005	37.3127	42.9093
orf19_6991	137.221	137.57	139.224	140.597	143.38	118.198		CD36_73170	28.141	32.9072	31.4008	47.3224	48.3651	51.3024
orf19_1342	216.996	219.827	216.387	148.473	146.941	197.883		CD36_15900	46.9705	68.5452	33.4505	56.3654	121.444	86.5632
orf19_1343	24.1871	24.8464	24.818	27.246	29.1176	24.2156		CD36_12300	133.949	164.644	144.534	77.6459	69.1729	68.2327
orf19_1341	13.3001	12.0673	13.2589	9.48654	7.99811	8.32687		CD36_10360	4.89171	3.85561	5.87783	1.96674	2.00874	2.00874
orf19_1409_3	1	1.00592	1	1	1.13423	1		CD36_15300	18.5656	10.4686	11.2898	33.0601	33.9762	30.4376
orf19_1409_2	10.5096	9.95368	11.1911	54.859	51.8488	45.1445		CD36_43760	9.31803	17.5664	14.3115	3.31408	3.83223	5.13138
orf19_1409_1	701.673	711.668	701.673	911.037	818.898	630.634		CD36_15650	44.3311	81.8261	73.0022	65.723	59.8214	82.0484
orf19_2800	88.7599	80.0646	92.8293	89.4838	108.878	145.732		CD36_10120	458.76	319.345	302.27	291.297	307.534	273.081
orf19_1345	7.46879	7.62051	7.01379	20.8366	22.0737	20.7805		CD36_02160	5.41151	24.9543	24.4545	2.5979	3.27785	9.12228
orf19_3762	23.3283	20.0962	20.5934	11.5081	11.2675	13.0644		CD36_23820	43.9612	72.9555	75.602	49.9366	46.4115	54.204
orf19_3763	9.64772	9.63148	8.67713	10.1589	8.58444	10.0963		CD36_13430	114.397	55.7411	101.539	60.1431	63.333	67.1683
orf19_3760	1.15344	1.00592	1	1.22918	1.16064	1.04099		CD36_12210	244.831	389.675	373.759	97.0489	102.987	173.494
orf19_3761	9.45057	10.4301	9.17142	12.8847	11.9521	12.0452		CD36_32930	1.42512	1.22281	1.53468	4.83528	4.23821	2.26044
orf19_3767	65.7616	65.7148	64.1785	78.813	78.3954	71.9605		CD36_46280	31.3225	13.1071	10.1239	23.7825	17.2301	8.29418
orf19_3764	10.2596	10.8469	10.1629	5.65902	5.56973	5.95632		CD36_42900	103.866	139.785	120.821	52.1329	52.0447	55.7411
orf19_3765	16.7299	17.5848	17.341	30.8603	31.4495	28.8809		CD36_85160	17.4797	19.8133	22.3798	12.2511	14.7343	11.3795
orf19_3769	14.3866	15.4302	15.0669	15.7907	15.1961	13.0831		CD36_64570	53.5884	156.554	114.027	41.8758	46.3267	74.0224
orf19_7472	6.60399	6.3856	6.3856	3.23215	2.96348	2.27634		CD36_43500	1.06361	1.01959	1.16766	1.71843	1.06361	1.33237
orf19_7473	20.9668	18.8513	21.0604	11.5623	12.0296	14.3525		CD36_33220	92.658	123.379	123.085	58.9852	57.078	54.7
orf19_7477	282.107	279.269	279.269	144.364	146.762	394.777		CD36_63400	123.085	130.074	137.437	296.397	287.119	343.274
orf19_7475	16.8417	15.2456	16.1498	10.4623	10.8235	9.5098		CD36_21540	17.8074	18.0975	22.5383	7.5943	11.2639	10.9879
orf19_7478	29.2653	29.6284	31.0658	34.377	30.6493	32.0496		CD36_29390	2224.7	3402.8	3402.8	1212.23	1220.57	1364.08
orf19_7479	107.894	117.885	114.35	59.6416	68.0039	92.2598		CD36_83830	26.6505	24.4737	29.5988	64.1296	62.4357	79.2864
orf19_1618	161.869	163.195	153.277	137.87	145.325	163.195		CD36_24450	7.91643	6.52592	7.1695	6.37914	5.64499	5.77477
orf19_1619	28.8438	26.0652	28.4776	28.7015	28.194	30.1229		CD36_86660	25.4491	24.4067	25.1021	24.0791	24.3793	22.2495
orf19_1614	26.2898	25.027	24.3754	20.1333	25.8942	21.4768		CD36_11300	7.34587	10.0958	8.89721	3.10727	4.00966	4.67379
orf19_1616	15.6803	16.3036	15.1212	19.134	18.366	15.2456		CD36_44600	49.6326	61.5916	62.3146	76.1012	77.2306	89.977
orf19_1617	17.7469	16.1636	18.9412	13.2878	11.6409	14.1618		CD36_25270	59.7179	63.9211	56.4559	74.314	65.3257	76.1453
orf19_1610	5.44083	5.68944	5.62414	4.11815	4.49068	5.9711		CD36_11150	10.6948	15.0034	17.142	7.00904	8.27499	17.7048
orf19_1611	2.1985	1.98317	2.10234	6.06242	6.24051	9.3572		CD36_71530	10.7011	9.5877	8.04793	16.2501	17.039	16.783
orf19_1613	136.724	137.352	129.573	85.7862	84.8667	104.226		CD36_60270	15.2378	14.2058	12.8538	13.9675	12.4751	12.2418
orf19_3106	39.2554	37.0723	35.9259	76.241	77.5868	79.8496		CD36_70910	11.7491	13.0034	13.28	22.4415	19.9511	25.2789
orf19_3107	2.16033	1.00592	1.95761	1.20396	1.26691	1.47565		CD36_06420	1.31505	1.23976	1.2752	1.57755	1.36841	1.35184
orf19_3104	23.3616	22.7544	21.1514	31.4671	30.8942	17.7653		CD36_06390	34.311	12.6669	16.8913	17.5755	16.4555	11.4784
orf19_3105	1.59498	1.90971	2.55855	3.42453	3.82054	2.61845		CD36_06930	14.8137	18.3237	13.5987	36.8495	33.5242	30.5835
orf19_3102	20.9117	18.7746	17.8772	21.9836	18.4751	17.8119		CD36_03610	217.253	188.005	167.345	192.715	227.561	181.569
orf19_3103	59.1219	57.3078	58.0496	79.2497	76.0304	63.9536		CD36_03340	172.22	127.774	133.949	99.9606	117.279	85.9003
orf19_3100	12.524	12.2074	12.514	10.521	11.4607	14.0482		CD36_11480	26.6317	41.0179	35.773	22.7642	17.9449	24.6119
orf19_3108	12.0641	11.054	12.0018	22.8489	22.2886	16.1731		CD36_11370	7.05072	8.91973	10.1301	40.0515	41.6338	64.3168
orf19_3109	1.22281	1.00592	1.24481	1.66237	1.31998	1.50467		CD36_08730	270.476	328.8	283.691	112.205	110.771	123.085
orf19_2474	34.6317	35.204	35.3331	34.432	37.5033	31.3207		CD36_04860	24.3793	26.6854	27.2883	26.7312	25.6397	26.149
orf19_2476	20.5216	21.2433	19.0865	19.2975	20.5684	24.0538		CD36_26250	42.3955	23.3289	27.18	66.3441	59.1448	52.3856
orf19_2471	52.4788	60.4844	52.8265	57.5214	57.6633	53.7014		CD36_12930	18.7763	16.5684	14.6387	17.3609	16.8349	11.0557
orf19_2473	48.6992	46.2007	46.9155	31.0081	34.835	38.6731		CD36_22010	88.2363	65.2913	74.9501	170.984	170.029	152.879
orf19_2472	11.6357	10.6253	12.5727	9.2142	9.29248	11.9828		CD36_87130	23.8176	47.8941	27.6579	29.9774	28.697	23.9565
orf19_3181_1	22.0478	26.6503	27.034	24.0776	20.7805	22.3806		CD36_06640	30.3204	34.5226	29.4828	37.5477	35.1264	32.3631
orf19_1923	16.2763	14.638	18.2543	45.2705	40.1875	25.1941		CD36_51170	28.697	41.6925	54.5117	29.7475	28.5982	44.711
orf19_4732	237.065	233.614	231.254	255.721	269.265	224.332		CD36_20700	488.109	606.408	649.159	292.202	306.461	378.067
orf19_4734	51.0826	55.0952	55.8691	27.8505	25.9206	34.2678		CD36_30790	117.279	132.577	134.356	101.109	108.286	106.961
orf19_1927	8.50054	11.0155	10.6622	6.36998	8.16012	7.3455		CD36_83650	49.6144	39.3964	42.36	21.4602	29.1479	28.571
orf19_5625	9.69401	8.79865	8.97097	10.568	9.98996	9.36359		CD36_60980	9.63395	7.20924	7.64432	1.20976	1.31505	1.18218
orf19_5627	72.6834	68.7952	64.9908	71.0851	65.9129	93.4646		CD36_70660	40.9027	82.4536	67.6042	40.5804	34.9075	51.6237
orf19_5626	170.894	168.938	190.199	77.7901	80.2951	69.8874		CD36_32320	27.2466	27.2947	42.5676	62.5663	37.2461	67.882
orf19_5621	15.4386	15.3722	14.9048	12.9826	15.5521	16.4949		CD36_10680	1.13798	1.01959	1.27149	1.13798	1.02629	1.19646
orf19_5620	186.089	193.367	173.15	235.221	274.909	270.801		CD36_80870	14.6071	19.5253	18.0975	6.58386	7.99061	9.99071
orf19_5623	40.6808	38.0774	37.3492	20.5821	20.8443	33.4304		CD36_24310	38.8111	41.0568	37.5877	23.4932	23.0795	26.4869
orf19_5622	145.732	151.754	151.076	173.15	183.891	192.315		CD36_61580	9.43395	11.4784	9.44581	7.18947	6.78363	6.25994
orf19_4737	611.689	619.224	614.119	150.306	191.223	202.62		CD36_81440	33.1947	75.3964	88.0471	15.0122	15.8018	31.6682
orf19_5629	322.471	317.221	317.221	100.63	88.7599	167.258		CD36_00830	5.11127	5.67678	4.06212	34.6493	31.0021	51.0307
orf19_5628	95.2415	96.6686	95.1576	51.5885	50.5077	46.9155		CD36_04390	12.6056	11.1307	13.0703	20.1962	17.1531	20.7877
orf19_3034	49.3429	48.1153	49.4097	69.3611	72.0069	87.9859		CD36_84020	239.487	563.406	606.408	203.365	225.689	503.281
orf19_2616	18.1541	17.0979	18.5106	15.5644	16.7701	15.6658		CD36_10350	202.217	399.826	685.437	47.06	53.8737	151.745
orf19_3331	39.7648	38.4404	42.3907	24.292	25.7839	27.2051		CD36_10420	43.2917	46.2886	45.385	20.1594	23.3008	26.0724
orf19_3330	27.4324	30.635	26.8418	46.4834	46.5117	40.2893		CD36_09460	1.20452	1.20976	1.75776	47.1464	40.321	45.783
orf19_838_1	1259.05	1259.05	1298.4	1127.77	1072.33	1186.44		CD36_01610	13.2289	10.8196	8.23933	10.0493	11.2821	7.63489
orf19_3333	56.735	56.3502	54.859	52.3757	56.8157	64.8303		CD36_61630	54.2787	94.6372	80.43	6.31627	6.43441	8.64425
orf19_3332	25.5204	24.6183	26.0838	36.56	38.258	33.9688		CD36_40500	62.8688	60.2154	49.6326	10.161	33.9324	17.8479
orf19_3335	263.238	251.598	259.425	96.2785	73.9361	55.9281		CD36_07110	31.4363	50.8391	38.6572	26.8735	23.9565	33.0419
orf19_3334	1756.85	1720.61	1801.53	2114.99	2201.2	2090.54		CD36_81470	300.638	217.887	221.968	795.022	619.767	349.88
orf19_243	21.452	22.949	20.2449	17.8419	18.8513	21.7537		CD36_41670	79.0866	174.695	166.597	69.1729	59.3855	76.2969
orf19_242	6.32087	6.27069	6.08078	6.03433	5.33791	6.53951		CD36_41900	16.5142	11.8929	18.4257	5.57502	5.52901	4.66046
orf19_1058	93.1829	94.9936	99.915	53.3705	57.2575	106.405		CD36_04130	28.5982	28.1505	29.2183	28.0176	26.5853	23.1056
orf19_1059	814.483	807.808	837.659	437.729	436.093	456.056		CD36_24620	57.205	43.8901	39.9891	22.1895	29.6586	29.7959
orf19_247	13.7753	14.6598	14.0677	11.732	11.1758	10.8636		CD36_04640	15.6241	21.4093	18.4457	3.51835	3.53636	4.166
orf19_246	6.06242	6.17211	6.45297	6.8994	7.98174	6.28389		CD36_35563	86.4133	83.719	74.4659	94.427	106.414	74.1247
orf19_245	5.14136	4.76604	5.37322	3.91574	3.61933	4.62009		CD36_35560	369.255	187.597	195.343	385.985	400.888	195.343
orf19_244	15.0388	15.7959	16.5418	9.38361	8.96337	10.9422		CD36_35566	176.171	226.367	307.534	77.0999	89.1073	128.959
orf19_1052	844.611	818.898	844.611	181.22	196.625	399.176		CD36_63980	2.5922	1.84741	1.53863	1.33105	1.46512	1.30536
orf19_1053	19.7823	19.1779	22.0478	28.6343	28.6539	25.7535		CD36_80300	47.6917	44.5041	39.6614	20.4777	20.3417	22.6905
orf19_4570	8.33158	7.43954	8.16012	4.51367	3.47818	3.60051		CD36_73360	5.31742	5.86481	5.27701	7.91269	9.37922	8.05968
orf19_1051	776.807	760.693	828.08	285.804	308.002	383.916		CD36_30110	65.382	97.7366	92.0674	82.9014	85.9003	111.386
orf19_1057	53.3143	49.5035	48.2755	90.3114	96.5652	76.3231		CD36_19530	31.6384	55.8555	56.0869	16.3985	19.7387	25.2348
orf19_1054	67.1392	62.4876	64.7179	23.4802	26.2047	69.8124		CD36_19020	21.0688	110.605	88.3042	8.90404	11.1674	23.6446
orf19_1055	107.22	115.152	110.303	95.5304	106.077	162.467		CD36_54900	152.879	162.029	181.569	221.968	232.649	208.153
orf19_6129	50.1729	52.8452	54.1728	55.3879	54.5078	64.8682		CD36_33810	57.4768	50.7312	46.7196	36.722	43.5179	40.1366
orf19_3031	48.3885	46.7909	46.3982	64.0742	58.1573	68.7952		CD36_62230	32.6752	19.405	16.7971	36.6733	28.9173	23.6069
SC5314_nTARR_70	18.826	19.2542	17.7469	40.3614	39.7422	25.6104		CD36_81650	84.4538	83.4096	77.5966	61.5646	65.4606	62.4096
orf19_4109	153.482	154.796	154.973	207.973	226.024	207.653		CD36_84680	16.9021	14.2452	11.5565	18.9466	20.2909	15.4978
orf19_1428	21.719	22.8067	20.4673	19.4464	20.5934	18.5902		CD36_41010	49.1045	14.3039	20.4777	6.4602	4.50857	2.74308
orf19_4102	116.282	111.472	115.997	103.467	101.051	99.7271		CD36_28700	114.844	78.3442	92.5815	348.835	261.987	219.142
orf19_4101	13.2654	16.7556	13.2466	9.11699	9.40909	8.64447		CD36_29600	19.9511	21.7906	19.4445	17.9104	20.705	15.0122
orf19_1420	17.3764	15.1373	16.3215	10.6414	11.582	12.9527		CD36_63180	15.8539	13.272	12.6913	9.45484	9.65209	9.17141
orf19_4107	51.4919	52.0602	50.1336	35.7384	36.8757	42.4739		CD36_27820	24.4067	47.5844	32.183	25.5418	26.9722	25.6474
orf19_4106	5.48659	5.48289	5.44959	6.28928	6.00272	5.72404		CD36_35305	4.106	5.56906	6.13333	7.9017	7.84641	15.0989
orf19_4105	17.8617	17.7137	18.0859	30.6081	28.1233	27.2201		CD36_35300	21.4882	21.3334	20.6109	39.4438	39.583	42.7054
orf19_4104	1	1.25454	1.1806	1.33773	1.11458	1.29138		CD36_85370	5.13684	8.19037	6.50312	3.5782	3.93994	3.07457
orf19_8278	1.77093	1.00592	1	1.26318	1.22414	1.14358		CD36_16740	22.1895	35.4565	27.021	41.5279	40.9921	52.7686
orf19_3378	3.83798	3.69657	3.74433	8.39679	10.0963	10.8398		CD36_62580	20.1195	59.5974	65.2604	10.9083	13.1607	19.2068
orf19_3375	1	1.00592	1	1.4801	1.03925	1		CD36_32700	16.9691	12.098	11.7917	44.0869	39.7824	33.2528
orf19_3374	1.13724	1.19792	1.54944	3333.89	3333.89	3440.64		CD36_02420	84.5428	72.5369	79.621	248.451	213.219	238.932
orf19_3376	3.64638	1.37082	1.60771	1.34638	1.21667	1.80651		CD36_63360	19.9394	14.9854	19.3095	35.3786	28.8781	27.3512
orf19_3371	28.2833	30.5879	27.6124	20.41	21.2502	22.7034		CD36_84970	103.16	165.485	159.263	95.699	96.0766	117.023
orf19_3370	8.21066	6.93004	7.7589	8.92958	8.262	10.2451		CD36_73580	73.4665	91.6415	105.453	67.273	67.9166	93.82
orf19_3373	1.87218	2.32324	1.98987	2.58185	1.91656	2.15024		CD36_08930	42.3415	26.6715	35.4854	19.3906	16.5576	15.2378
orf19_2350	17.4126	17.4892	21.2502	14.1193	15.0171	11.894		CD36_73585	1	1.01959	1.38514	1.42512	1.38333	1.46125
orf19_4818	13.4761	12.3634	13.2128	8.25112	8.70419	8.38945		CD36_04510v2	101.796	146.44	113.036	4.73539	4.55002	4.95711
orf19_2352	28.6343	30.7033	33.7679	18.5902	16.8312	16.7556		CD36_04510v1	100.241	145.14	112.063	4.6779	4.50252	4.87537
orf19_5433	30.5745	28.7084	29.2765	27.3732	20.446	31.7204		CD36_30090	46.3267	53.843	49.3176	25.5602	22.1988	25.1021
orf19_2426	76.0968	72.932	70.0248	83.6488	77.6438	68.5964		CD36_52880	52.0169	76.5516	61.3008	51.0307	46.1445	46.8243
orf19_5436	36.6589	35.9651	38.2388	50.0359	51.6534	47.1416		CD36_05510	17.8575	28.6681	31.3379	17.0607	16.9183	26.7102
orf19_5437	2597.98	2638.83	2515.09	1387.04	1425.53	1163.91		CD36_85080	34.4463	34.2152	27.4856	57.7971	54.2272	43.7093
orf19_4811	46.0633	48.4254	48.0858	28.8973	26.3877	25.626		CD36_01870	10.1193	9.82163	9.1071	23.2084	21.1675	21.1559
orf19_5439	13.5056	13.5095	14.3907	18.35	18.2304	17.7042		CD36_nTAR7_27	15.3061	9.84677	10.2308	16.5228	14.4325	14.9446
orf19_4813	173.15	167.258	173.505	121.351	123.56	131.983		CD36_72360	8.68776	9.37689	8.25596	8.15728	8.17381	7.26169
orf19_4812	30.1229	27.194	28.4175	31.9338	30.4009	21.6304		CD36_02390	30.2547	28.8003	25.9943	237.598	206.256	199.995
orf19_4815	34.1148	28.0016	31.8843	44.2028	42.6704	34.9186		CD36_18770	28.2595	27.4304	26.6317	33.8551	34.311	31.983
orf19_4814	2.15772	1.53496	2.31094	1.27044	1.49753	1.14623		CD36_18950	10.5861	20.8991	19.4116	6.59149	5.8717	8.74446
orf19_4817	35.059	35.287	33.1208	31.8532	36.0074	33.7233		CD36_12110	118.044	113.904	108.902	37.1091	38.5195	38.9269
orf19_4816	42.6963	41.9638	40.9315	33.0952	30.8818	31.8953		CD36_46540	8.15728	7.19666	8.37908	9.66063	12.7276	7.65802
orf19_3599	164.093	159.935	163.696	157.751	151.551	170.209		CD36_22890	10.2517	22.947	22.7312	9.2667	11.604	25.2646
orf19_3591	62.4876	65.3961	59.7528	58.8702	61.1174	65.6478		CD36_12440	29.725	51.4533	47.5844	49.4902	52.33	63.5207
orf19_3590	641.697	641.697	666.199	865.345	894.375	818.898		CD36_52080	275.71	331.974	321.781	138.483	152.328	147.881
orf19_3593	144.704	141.873	144.364	173.505	178.254	152.169		CD36_85880	14.2199	10.4756	9.55193	8.84359	7.64432	6.22436
orf19_3592	22.3918	21.6872	21.02	13.7934	11.1068	10.6839		CD36_22830	2.89814	3.55105	2.83106	2.16318	2.19409	2.47261
orf19_3594	19.5291	15.7836	18.4209	17.7769	18.9799	12.7358		CD36_16350	38.4986	24.3392	27.2428	32.7641	33.769	31.2929
orf19_7288	17.4972	19.1256	17.2227	14.3907	13.5056	12.9666		CD36_72180	32.7383	68.6155	47.06	131.812	141.565	156.002
orf19_7281	22.3524	23.4577	20.9901	11.1814	10.2596	8.56432		CD36_82350	2.60345	2.04807	3.04388	1.49546	1.38514	1.56909
orf19_7280	1	1.00592	1	1	1	1		CD36_82680	4.79887	8.34352	7.69783	4.4017	5.07878	6.41749
orf19_7283	2.41748	1.97228	2.31878	3.45151	4.51939	3.24361		CD36_42590	63.7199	123.235	89.8219	49.2528	60.6482	70.6346
orf19_7282	23.2762	23.7412	22.2363	31.8843	24.3569	14.8814		CD36_51755	21.3122	51.5775	47.4965	41.8401	36.2289	47.0396
orf19_7285	20.7181	21.2602	21.0134	44.1024	38.9446	26.5482		CD36_06090	24.0548	14.5591	14.373	39.1915	41.3547	31.3537
orf19_7284	163.696	171.352	145.732	20.8151	24.0115	28.4514		CD36_64320	8.93796	8.09671	8.90978	6.76907	8.52376	10.3709
orf19_7286	137.352	145.494	138.205	105.888	114.477	121.606		CD36_72980	167.865	194.012	205.282	159.97	174.695	196.33
orf19_4741	9.84972	10.8157	9.25762	6.09273	7.12063	8.0784		CD36_20880	4.57505	4.74976	3.84438	3.99434	2.4036	3.06478
orf19_4740	16.85	18.3723	15.4013	15.5708	19.062	16.4475		CD36_82530	70.5783	102.02	89.6762	52.8275	47.9904	48.0147
orf19_4743	8.3709	8.47741	7.86852	4.75947	4.37127	3.64882		CD36_71980	9.96495	8.72534	8.67269	14.7223	14.0596	16.3366
orf19_4742	9.31634	10.3121	7.16173	7.33327	9.15525	9.62429		CD36_70050	43.9264	38.3019	42.8416	61.9826	59.2469	56.8174
orf19_4744	16.3451	17.3719	17.1515	15.9391	16.8766	13.8145		CD36_74000	113.818	64.3168	87.5241	60.8056	67.062	74.1877
orf19_4747	125.358	134.586	125.358	135.237	157.465	236.688		CD36_20280	22.616	23.3008	18.0144	16.5049	18.8656	16.9501
orf19_4746	15.842	16.0976	18.4353	26.2259	26.8617	21.652		CD36_06890	25.3018	23.4183	26.2868	68.1939	57.3314	64.4421
orf19_4749	9.18588	9.54112	9.45057	82.6892	76.5523	65.9635		CD36_15460	40.6857	46.1642	40.5625	33.29	29.5988	27.2883
orf19_4748	9.34273	8.07531	9.38361	4.09756	3.23732	4.71125		CD36_25010	170.984	77.7672	138.148	85.0342	85.6915	84.0303
orf19_1999	57.8228	57.5588	62.4101	45.947	59.7769	64.7636		CD36_32670	20.4444	18.7591	14.5683	27.8965	21.5193	15.7079
orf19_1998	23.0526	22.8875	23.3141	16.1731	17.674	16.9734		CD36_23610	24.3097	18.658	25.7528	18.3129	17.1832	17.1765
orf19_2346	25.466	26.7893	26.0652	13.3392	13.7753	11.6275		CD36_54460	9.08813	15.9707	14.7718	6.21645	4.73539	6.05971
orf19_6522	7.3455	8.06628	7.5025	9.84972	8.83808	7.08386		CD36_03110	75.3964	91.0445	76.0325	79.2864	72.921	76.9404
orf19_6520	1.10478	1.34352	1.2725	1.06817	1.06563	1.04543		CD36_71180	3.64343	5.26442	7.04008	1.32712	2.00446	1.84353
orf19_6527	49.6062	51.3129	49.683	50.2875	49.1867	40.3782		CD36_nTAR2_79	8.16482	8.52376	10.7066	9.31803	11.1307	19.9925
orf19_6526	18.7437	15.5314	16.0747	25.5382	22.425	19.0131		CD36_nTAR2_78	2.92838	6.16553	4.91708	1.43698	1.4106	2.09359
orf19_6525	13.3216	13.6557	12.3886	13.4936	12.0539	10.2547		CD36_nTAR2_77	5.47159	16.0115	12.4646	3.32624	2.84697	3.74728
orf19_6524	215.883	214.397	207.653	209.816	173.505	155.966		CD36_nTAR2_76	2.74308	2.35684	5.39279	9.87589	10.7319	21.9762
orf19_6529	288.913	286.659	292.411	197.12	195.892	237.461		CD36_nTAR2_75	30.7847	40.1366	42.0882	44.869	45.5635	71.6896
orf19_6528	42.924	41.5362	41.6177	44.0516	43.9873	35.0866		CD36_nTAR2_74	7.58882	6.86044	7.29884	3.06478	3.06005	3.04388
orf19_7131	40.1875	36.8007	38.5729	60.5798	50.0739	35.9651		CD36_nTAR2_73	7.02677	6.57574	8.12687	3.44074	4.36763	4.4953
orf19_7130	6.20785	7.9196	8.67068	32.401	22.5445	9.80288		CD36_nTAR2_72	1.17086	1.20104	1.31222	17.1895	7.35308	12.0421
orf19_7136	141.873	129.316	137.004	241.54	222.242	127.657		CD36_nTAR2_71	1.76811	7.3855	2.98524	3.85247	2.57914	1.62775
orf19_7139	37.447	37.1165	39.8612	67.5341	55.3188	33.9006		CD36_nTAR2_70	5.9276	5.3245	5.44364	2.0519	2.5472	3.29929
orf19_1199	166.012	161.343	168.938	98.4866	97.2972	138.353		CD36_45810	44.0283	37.128	33.0601	22.4155	23.9659	18.1783
orf19_1198	31.5915	33.9006	31.4298	16.2496	13.9611	17.341		CD36_70270	49.9366	53.2291	61.0864	75.8353	63.0908	63.5542
orf19_721	4.41935	4.2539	4.18281	3.79398	3.8156	4.37127		CD36_52430	96.7112	133.096	110.771	28.9943	28.9943	28.3512
orf19_1193	530.388	518.996	522.786	614.119	616.185	474.917		CD36_10160	28.8126	51.8168	46.1915	17.1765	18.9114	21.2442
orf19_1192	9.08274	8.5191	9.00628	10.3776	10.3846	9.00628		CD36_27620	9.35793	4.64933	3.03055	2.81084	4.46026	1.6385
orf19_1191	37.1841	39.6669	37.926	43.6589	42.2519	38.1489		CD36_80680	7.67103	10.5861	7.2169	5.8561	5.05532	5.6689
orf19_1190	74.9794	79.2497	75.8961	80.2951	81.5171	58.7231		CD36_43240	24.5588	30.0811	27.3512	42.8099	41.572	44.6522
orf19_242_2	57.7299	55.4111	57.0471	12.831	18.4558	37.2415		CD36_82820	19.5524	22.9371	22.2437	41.3014	38.0598	47.1713
orf19_1196	35.9651	34.8142	37.5814	30.6874	28.0124	26.0322		CD36_23530	19.0294	13.0468	17.2968	26.5739	23.7531	28.0415
orf19_1195	20.9225	20.8795	20.5078	21.9992	17.9272	15.5708		CD36_21750	34.1599	33.9324	32.4281	28.9682	26.8585	28.141
orf19_3908	1	1.31783	1	1.29764	1.39528	1.25757		CD36_50900	12.5412	8.57892	8.14722	78.7425	78.5528	56.4277
orf19_3906	1.23392	1.00592	1	1.06257	1.12827	1		CD36_83480	37.0664	35.0627	38.3974	99.35	91.0445	103.866
orf19_3907	1	1.00592	1	1	1	1		CD36_26390	12.2147	12.713	11.8635	11.3998	12.5316	13.5674
orf19_3904	1	1.00592	1	1	1	1		CD36_29560	39.0638	37.1795	43.5179	47.4519	39.3578	46.4963
orf19_3905	5.75401	3.71115	6.30092	1.05547	1.24481	1.33773		CD36_25350	9.47365	27.1408	24.1695	27.5356	34.7534	67.4982
orf19_3931_1	1	1.00592	1	1.15265	1.40769	1		CD36_87300	44.3893	80.0225	75.8908	19.7215	23.4183	26.1968
orf19_3903	1	1.00592	1.26318	1	1	1		CD36_51230	20.2055	68.4321	51.5948	11.4274	14.2452	22.5503
orf19_3900	48.6392	50.7784	47.5127	68.8274	68.5964	59.7769		CD36_65490	307.534	140.515	166.83	431.367	353.714	234.484
orf19_3901	5.49596	6.89332	6.20785	7.63715	9.86326	12.8954		CD36_19230	17.5091	43.9612	30.8324	10.1126	10.9879	13.435
orf19_727	28.1672	29.425	29.3577	19.936	21.7669	32.3675		CD36_83070	8.78458	11.7814	10.697	13.7343	11.3268	15.2948
orf19_386	288.113	290.203	288.913	202.791	203.683	166.012		CD36_08690	38.9269	53.4301	50.7899	19.3968	24.371	26.4286
orf19_387	89.2675	87.0897	86.9778	50.4719	52.7281	56.85		CD36_11740	3.37988	1.7262	1.8753	2.061	2.41504	1.42183
orf19_384	40.4261	39.8612	42.4502	66.2891	60.7092	37.4611		CD36_60510	44.0869	28.8912	33.2243	78.1361	73.6181	70.6908
orf19_385	101.878	84.7693	89.7446	88.4164	110.482	108.81		CD36_60040	116.114	87.0068	92.7031	96.9504	94.6372	79.9412
orf19_382	12013.5	11531.3	12013.5	10854.9	9115.34	10854.9		CD36_70580	26.4771	23.4586	23.6341	15.6241	14.8233	10.6886
orf19_388	285.172	292.411	283.265	257.661	301.212	220.456		CD36_00130	154.567	74.5811	108.956	41.3723	60.5882	39.2507
orf19_389	17.5035	16.5891	16.0976	13.564	16.371	14.2388		CD36_01260	67.2228	52.33	60.5572	109.343	112.576	123.671
SC5314_nTAR4_54	12.989	13.1513	13.3937	23.0684	23.1108	19.8093		CD36_65270	26.0282	12.8388	12.5204	67.5578	64.6836	41.98
orf19_2340	444.732	459.082	459.082	449.706	496.489	400.597		CD36_61930	2.18635	1.32071	2.74308	4.30749	4.35119	4.81705
orf19_2343_1	67.0391	70.1457	72.9675	138.353	125.146	73.2571		CD36_07850	1452.25	852.039	1270.13	16177.4	14500	14500
orf19_5198	21.5541	21.179	25.7768	20.5518	22.0244	32.8985		CD36_16910	11.183	21.5787	20.3645	9.40376	10.7011	20.669
orf19_5197	556.493	565.879	569.816	356.125	389.537	415.505		CD36_62910	48.3651	48.9546	53.0314	53.4611	47.4763	49.3973
orf19_5196	114.22	121.195	111.38	91.0854	92.8293	87.7139		CD36_03800	16.7301	31.1551	31.4928	10.3981	10.3458	22.1764
orf19_5195	153.088	160.147	154.225	154.796	151.945	164.514		CD36_73070	82.314	75.8353	87.2962	157.47	140.515	139.59
orf19_5191	21.9422	24.0908	23.4406	15.8009	18.0707	25.8268		CD36_20390	34.6693	36.4436	31.8135	70.2077	77.7672	67.5578
orf19_5190	19.3784	19.3987	19.319	17.0979	20.5518	34.2382		CD36_26930	64.3616	80.0813	75.8353	32.7026	34.6122	45.5635
orf19_658	10.1629	10.9422	11.251	13.3216	13.2525	18.7095		CD36_53900	46.8243	79.5893	60.8056	31.3709	32.837	37.5551
orf19_651	4.2416	4.63865	4.38056	3.28859	2.97444	2.13133		CD36_22220	52.5049	50.5663	45.5419	52.3112	47.1136	56.5851
orf19_652	9.35201	9.58108	9.64134	7.66466	5.21033	7.35518		CD36_25870	26.6966	31.7153	26.3514	16.9021	15.0263	15.9415
orf19_653	6.13601	3.67372	1.47065	3.64882	2.27254	2.62729		CD36_19940	8.37908	11.1674	11.7566	9.84677	13.2381	8.39862
orf19_654	1.65495	1.23392	1	2.06545	1.69833	1.83966		CD36_01400	170.288	203.365	180.549	82.0484	105.698	101.796
orf19_655	127.448	114.477	141.462	52.9898	56.85	56.2094		CD36_52500	18.3971	22.8991	22.4155	41.9007	39.7485	47.5251
orf19_656	19.1212	19.2159	18.3326	11.0806	11.6956	11.0219		CD36_40260	24.9776	85.6915	25.3481	71.3605	96.7112	64.4176
orf19_657	150.849	137.87	141.873	234.289	227.504	227.185		CD36_19490	9.37456	14.7718	13.1993	10.0556	11.51	16.0635
orf19_7605	201.208	206.945	206.945	290.203	300.178	198.202		CD36_20570	1.13377	1.01959	1.01411	1.00737	1.00708	1
orf19_7604	19.5135	18.1787	19.5741	21.2862	20.657	22.1323		CD36_81220	43.4568	38.4189	48.7899	26.0574	23.2292	21.3026
orf19_5995	85.2385	85.9361	81.1635	162.467	164.514	128.582		CD36_41240	6.81503	8.27499	10.755	1.75065	2.03037	2.34958
orf19_5994	30.6656	28.83	30.7879	29.3577	33.1358	30.635		CD36_18540	48.9048	47.366	46.1173	29.3096	28.2408	26.3514
orf19_5992	8.70419	10.4473	10.6948	39.3857	35.4135	20.0441		CD36_18010	134.479	151.481	125.193	56.025	55.1631	52.6634
orf19_5991	14.3333	13.5569	14.1823	16.7701	15.8009	14.6806		CD36_28930	922.289	754.762	725.078	1085.2	1152.89	1220.57
orf19_1039	10.7	7.99355	8.34882	5.78336	6.20373	12.2725		CD36_35175	8.26583	7.65203	7.18947	13.7703	12.8136	11.3419
orf19_5999	23.9307	23.8317	23.8523	24.6799	26.7374	21.7095		CD36_35170	24.2707	23.5214	23.1234	24.0703	24.7969	31.6575
orf19_7608	1	1.00592	1	1.10225	1	1		CD36_34550	601.179	394.617	384.176	91.0445	83.9332	54.4943
orf19_1030	133.977	130.451	129.316	56.6145	58.3271	106.818		CD36_34220	27.1306	14.2687	15.7373	26.2739	25.2883	20.5451
orf19_1031	65.4481	66.2891	65.5408	89.0509	86.4892	81.4485		CD36_30420	16.3222	15.9562	9.2919	1918.65	1614.88	1981.71
orf19_1033	62.1161	64.1066	59.5025	27.6124	29.2073	34.1148		CD36_84760	22.2437	22.3073	20.3866	33.3391	30.9537	34.718
orf19_1035	7.99355	8.07124	8.60668	7.0553	7.29107	4.58369		CD36_32680	38.087	27.085	21.6227	29.0645	27.9437	19.2212
orf19_1036	52.4363	54.0231	52.094	47.3238	47.9967	53.1572		CD36_73770	23.7228	28.8532	23.3994	21.2769	24.0791	22.4808
orf19_3706	31.2592	32.7023	34.9503	35.8512	41.2789	45.6895		CD36_09250	43.1324	45.233	42.9552	36.2727	36.1791	32.7383
orf19_1037	56.2636	56.9312	57.4848	47.1416	49.7621	58.2778		CD36_73800	263.201	343.274	412.308	92.8553	108.902	124.147
orf19_5286	223.879	228.115	229.74	118.962	121.809	101.051		CD36_05720	42.4638	80.7252	85.8357	106.503	89.8219	173.067
orf19_5284	4.57725	2.58185	4.20752	8.19847	6.8669	5.89564		CD36_02980	16.2332	20.0325	16.377	6.07392	3.90985	4.92808
orf19_3296	17.138	16.4214	16.4603	13.3296	13.1309	9.60517		CD36_62770	27.9255	53.8105	54.8585	42.2688	36.2573	57.5953
orf19_3297	56.404	55.9941	56.9751	18.3777	20.6022	33.9172		CD36_13180	70.9846	53.2861	55.9781	84.8783	74.404	62.8688
orf19_3294	548.912	556.493	559.476	490.444	538.076	447.224		CD36_17740	402.591	312.471	365.428	10757.3	10054.8	12295.1
orf19_3295	12.8418	14.9316	13.3355	8.84348	8.65207	8.1206		CD36_21110	955.714	1270.13	1289.09	178.031	209.21	230.941
orf19_3292	49.2424	51.7536	60.2869	92.2598	84.455	55.0952		CD36_86940	51.1341	45.5898	33.6651	32.7181	31.0794	19.7799
orf19_3293	95.9578	93.4132	97.6024	71.692	69.4079	95.8577		CD36_73110	8.04793	7.02187	6.45126	24.3392	22.4718	18.469
orf19_3290	134.586	128.759	139.884	74.1607	67.3369	69.3611		CD36_12320	47.0161	65.9732	57.2968	50.3538	44.4008	44.3071
orf19_3291	110.303	107.129	112.662	155.966	151.076	119.904		CD36_31080	40.4525	57.078	49.0793	91.5594	92.95	108.617
orf19_3748	1	1.00592	1	1	1	1		CD36_15920	3146.31	4484.48	4160.58	824.926	1018.6	1629.74
orf19_3749	17.0551	18.599	18.9653	11.2617	15.5257	13.4936		CD36_02180	306.461	1097.59	1114.33	68.3218	76.0325	204
orf19_3298	26.0652	27.805	26.5246	23.4406	25.3814	22.145		CD36_25740	281.714	271.083	210.932	184.487	164.815	130.558
orf19_7454	36.3316	35.4135	34.835	29.2875	27.4539	22.4701		CD36_15670	39.8022	28.2408	28.9943	26.7223	25.3481	22.0667
orf19_2314	15.5708	15.9247	17.2144	11.2054	12.0818	17.6577		CD36_23840	33.5565	52.6634	50.4083	55.9456	61.0346	57.9293
orf19_7456	9.70235	9.02984	10.268	19.585	22.8605	21.34		CD36_33020	88.7184	104.798	110.228	22.8991	27.1216	23.9257
orf19_7457	10.2186	9.15968	8.84348	9.89454	10.3035	9.02581		CD36_33790	47.4519	36.0139	38.5807	85.959	77.5067	63.1893
orf19_7450	30.5608	28.6196	30.1149	13.4999	14.4845	20.6482		CD36_06060	1289.09	2851.28	1664.39	342.074	366.855	357.683
orf19_7451	14.8349	15.9182	16.0926	13.3444	14.896	12.6548		CD36_17290	8.63491	19.4541	17.0289	11.7991	12.6121	20.3077
orf19_7452	7.80161	7.48656	7.30658	3.5249	3.9334	4.66845		CD36_22410	17.5755	17.381	16.1382	6.19421	7.05072	6.26955
orf19_7453	9.40087	11.0701	10.8682	11.047	7.36823	4.8245		CD36_42920	92.2406	24.371	52.0447	81.5041	80.2704	56.2597
orf19_7458	34.3251	36.8757	37.2415	39.7825	37.032	36.3454		CD36_24610	47.6085	32.7459	41.6338	70.0656	71.2591	70.157
orf19_7459	456.056	456.056	440.027	297.17	267.898	407.121		CD36_42290	379.55	433.607	458.76	363.645	372.308	402.591
orf19_413_1	39.9985	41.7826	42.2176	40.2277	43.1453	55.4111		CD36_85410	23.6341	27.6579	21.7147	24.2592	19.6201	16.9849
orf19_1676	22.1931	24.2156	21.2032	12.2495	12.1747	15.5183		CD36_31330	18.0418	20.5074	17.966	32.0263	30.0068	30.7459
orf19_1677	86.0493	94.421	95.3129	171.673	169.256	144.878		CD36_33240	128.384	107.357	109.754	1757.19	1726.84	1738.3
orf19_1674	49.5788	50.1026	49.4656	32.8848	37.9704	46.6066		CD36_21560	288.455	280.214	288.455	62.6124	84.6574	82.314
orf19_1675	18.3586	20.0244	18.7095	25.6104	23.8663	20.5461		CD36_83810	36.4678	35.5412	37.4012	33.4505	35.8639	36.3538
orf19_1672	137.731	137.088	135.871	118.354	131.374	120.086		CD36_63420	4.31932	2.84697	2.85672	57.8998	84.5428	23.6858
orf19_1673	4.46884	3.49322	3.68753	5.75401	5.68365	7.2434		CD36_81260	12.1905	10.7218	11.3846	5.16193	4.99006	6.13333
orf19_1670	25.0055	23.7326	22.2566	18.3138	17.4044	14.6727		CD36_12580	1.57962	1.70273	1.2685	1.33441	1.24954	1.38514
orf19_1671	52.7036	55.1773	51.2323	103.745	100.025	89.8443		CD36_10530	114.694	162.753	159.011	48.5913	63.293	66.0204
orf19_1678	49.8568	51.5216	53.7351	79.7555	86.3971	93.0056		CD36_72640	11.7673	10.7959	13.2894	16.0253	13.5725	17.7646
orf19_1679	1.2902	1.81838	1.50846	1.51742	1.32783	1.5075		CD36_43740	31.1394	68.1939	77.3761	26.8464	30.1979	48.886
orf19_3128	79.8496	85.3154	82.7554	64.9381	68.3532	73.6992		CD36_71040	24.3392	17.1104	14.0743	13.0703	13.0154	6.87371
orf19_3129	87.052	86.2383	87.9087	75.7333	78.0848	80.1477		CD36_11170	10.0269	15.9415	17.2839	17.2752	17.5431	32.6255
orf19_2312	8.95766	8.68945	9.93345	10.6492	10.7355	10.1713		CD36_71510	6.01186	3.72657	5.21408	13.0538	11.8635	10.1679
orf19_3120	1.38759	1.22414	1.16705	1.46044	1.57925	1.4801		CD36_42430	6.55177	4.46026	4.17	16.9592	13.7554	13.463
orf19_3121	1	1.00592	1	1.31108	1.32252	1.13091		CD36_60210	118.564	45.7198	52.6634	88.3042	77.4422	48.2808
orf19_3122	9.66107	8.97657	7.80161	27.2315	28.1529	20.41		CD36_11590	41.4077	46.8243	38.7861	14.8276	16.5352	11.5277
orf19_3123	205.697	211.176	207.278	200.456	207.973	199.942		CD36_06400	61.4333	115.682	100.763	36.4436	43.1324	48.2546
orf19_3124	49.6449	47.3535	50.3981	95.5904	100.63	74.5377		CD36_16160	8.72534	10.6202	10.4044	6.68772	6.8184	6.86733
orf19_3125	16.2655	17.0482	19.2087	17.4892	18.8151	18.7212		CD36_15580	18.5035	9.3247	10.9556	28.2745	46.7394	31.1053
orf19_3126	124.828	118.84	125.146	133.843	131.098	132.265		CD36_43520	30.7273	74.4659	67.8415	15.3443	15.7286	20.1376
orf19_3127	7.84799	9.12517	8.94275	22.0478	24.255	22.6822		CD36_03320	22.9657	30.8149	30.4445	22.1582	21.5715	28.6559
orf19_6307	4.90845	4.62834	4.94504	2.11322	3.2696	4.37732		CD36_11350	7.50281	8.9886	7.98118	8.17381	6.87371	6.82924
orf19_6306	9.5098	8.98401	8.96337	8.91179	8.3709	7.0553		CD36_12910	26.3218	19.2887	22.0774	55.3316	45.1488	59.0198
orf19_6305	31.8953	29.5673	28.4365	23.1692	23.1004	26.8529		CD36_26230	1.2255	1.01959	1.12416	1.16119	1.20318	1.21594
orf19_6304	15.931	13.4386	13.6143	12.2417	13.2946	10.0195		CD36_04800	58.9015	63.5207	58.8446	105.453	99.2505	102.394
orf19_458_1	24.3136	26.9314	20.5821	31.5834	24.7229	14.2738		CD36_22030	48.7617	42.9552	36.8894	23.3196	20.8857	15.5842
orf19_2310_1	1024.14	970.577	1018.57	717.53	735.618	881.757		CD36_09890	66.1042	81.3088	86.8414	85.6407	100.49	108.689
orf19_2319	21.8763	16.7861	20.2598	15.3311	14.8893	19.3784		CD36_87155	1.94666	1.9635	1.69924	1.73166	1.71843	1.54326
orf19_2168_3	140.879	143.143	137.57	120.497	120.086	158.593		CD36_87150	27.4201	38.3331	33.0087	26.5161	22.5503	24.8987
orf19_5609	7.3116	6.48243	7.0417	7.0417	7.80789	8.4231		CD36_06660	122.736	62.1549	81.0023	169.541	202.831	141.565
orf19_5608	10.3776	10.6099	11.3422	7.43954	9.64134	10.7488		CD36_nTAR1_13	15.8658	7.34587	7.02187	13.7991	14.7223	7.43922
orf19_2651	417.784	423.19	415.505	145.494	153.482	348.145		CD36_24730	54.5949	44.9659	45.4805	100.698	98.2816	105.16
orf19_2650	13.2027	13.0263	11.8455	5.52723	5.87026	8.85626		CD36_83670	9.98844	9.98123	8.75037	8.50865	8.20959	7.57344
orf19_2653	8.53274	8.28326	8.72947	12.6668	12.4181	10.5849		CD36_17980	70.0656	90.348	73.094	31.8582	28.4343	25.028
orf19_2652	3.29651	2.56165	3.02537	2.16545	3.30119	3.64395		CD36_70640	16.4617	39.5203	39.7593	3.85561	6.14741	12.713
orf19_2655	172.939	171.673	175.002	102.847	117.656	122.2		CD36_80890	1.54326	1.77768	1.43447	1.53553	1.82879	1.98006
orf19_2654	7.42042	7.43103	8.53503	9.54112	9.47429	8.79865		CD36_19050	14.4325	19.1093	16.8412	19.8673	22.7805	25.7777
orf19_2657	4.62834	7.52918	7.02881	15.1293	16.6856	21.179		CD36_65060	52.4552	39.2507	45.5145	28.3118	26.9373	23.093
orf19_2825	22.5598	23.6851	22.6344	13.3937	15.0888	16.8766		CD36_24290	12.8538	12.3306	8.84359	13.3197	20.5207	19.24
orf19_2943_5	5.8633	9.66439	5.05808	11.2412	9.26182	14.3389		CD36_03630	3.05164	5.51416	6.44063	5.30008	5.71027	9.2919
orf19_1078	69.4079	69.587	70.8282	18.4489	19.886	25.6558		CD36_00670	43.7093	59.7999	52.1329	52.4286	47.7091	66.0736
[truncated: 4,678 more rows]

## Sheet: Table S10B
Supp. Table S10B: Differential expression of orthologs (DEO) across C. albicans and C. dubliniensis in YPD + 10% FCS after 4h
HCalb37: C. albicans in YPD + 10 % FCS at 37 °C, 4h
YCdub37: C. dubliniensis in YPD + 10 % FCS at 37 °C, 4h
bR: biological replicate
RPKM (reads per kilobase of exon per million mapped sequence reads) values in this table are listed as sum of the three replicate values
only verified gene pairs measured with at least one verified ortholog
			quantification				statistics
C. albicans gene	C. albicans alias	C. dubliniensis gene	HCalb37 [RPKM]	YCdub37 [RPKM]	average expression	FC [log2 ratio]	p-value	adj. p-value	significant
orf19_1321	HWP1	CD36_43360	10402.5	9.51915	5205.99	10.1072	0	0	TRUE
orf19_3374	ECE1	CD36_43260	9561.4	9.89192	4785.65	9.93014	0	0	TRUE
SC5314_nTARR_207		CD36_nTARR_16	3823.47	21.4256	1922.45	7.49279	0	0	TRUE
orf19_1654		CD36_81800	497.695	6.56452	252.13	6.25782	5.87012e-119	1.40432e-117	TRUE
SC5314_nTARR_64		CD36_nTARR_90	483.663	7.09433	245.379	6.10458	4.62815e-116	1.04703e-114	TRUE
orf19_3261		CD36_25970	241.892	3.56978	122.731	6.09577	5.37205e-59	5.82341e-58	TRUE
orf19_5760	IHD1	CD36_64370	4250.95	63.2812	2157.11	6.08325	0	0	TRUE
orf19_4082	DDR48	CD36_23350	2921.23	52.7705	1487	5.80409	0	0	TRUE
SC5314_nTARR_62		CD36_nTARR_88	526.093	11.803	268.948	5.49148	3.60295e-126	9.25788e-125	TRUE
orf19_7680	CTA26	CD36_35580	1286.87	33.746	660.308	5.26639	6.31284e-304	4.86631e-302	TRUE
orf19_3740	PGA23	CD36_27260	495.244	15.395	255.319	5.02099	5.05363e-117	1.16869e-115	TRUE
orf19_7514	PCK1	CD36_25230	756.576	25.5147	391.045	4.90347	1.48748e-176	6.19183e-175	TRUE
orf19_5542	SAP6	CD36_63420	278.605	9.98588	144.295	4.81557	7.21841e-66	8.78586e-65	TRUE
orf19_7583	ZCF39	CD36_35110	650.516	25.3609	337.938	4.6943	6.69853e-150	2.28554e-148	TRUE
orf19_4170		CD36_40770	275.283	11.4984	143.391	4.5948	5.12282e-64	5.99001e-63	TRUE
orf19_2608	ADH5	CD36_27000	2719.76	115.032	1417.39	4.57676	0	0	TRUE
orf19_5620		CD36_63680	779.224	32.9662	406.095	4.57637	2.15546e-177	9.15551e-176	TRUE
orf19_2062	SOD4	CD36_15610	114.551	4.92399	59.7375	4.55341	1.49519e-27	7.18698e-27	TRUE
orf19_2059		CD36_15630	268.678	12.0964	140.387	4.48662	6.53104e-62	7.38759e-61	TRUE
orf19_689	PLB1	CD36_62110	87.8787	4.24733	46.063	4.38427	3.5463e-21	1.32513e-20	TRUE
orf19_3442		CD36_61530	250.762	12.5623	131.662	4.33253	5.48752e-57	5.6541e-56	TRUE
SC5314_nTARR_204		CD36_nTARR_51	1378.26	70.4705	724.365	4.30307	1.802e-303	1.33948e-301	TRUE
orf19_5563	RNH1	CD36_63220	337.878	17.7073	177.793	4.26748	1.41757e-75	1.99352e-74	TRUE
orf19_4507		CD36_19060	56.8821	3	29.9411	4.25833	4.57232e-14	1.13833e-13	TRUE
orf19_4664	NAT4	CD36_41240	480.432	25.807	253.119	4.23189	3.39888e-106	7.0041e-105	TRUE
orf19_6595	RTA4	CD36_34850	141.972	7.69817	74.835	4.21833	1.36826e-32	7.80216e-32	TRUE
orf19_7504		CD36_25330	398.642	22.632	210.637	4.15205	1.51274e-87	2.60206e-86	TRUE
orf19_225		CD36_23020	153.599	8.92697	81.2632	4.11825	1.11852e-34	6.92854e-34	TRUE
orf19_7550	IFA14	CD36_34930	122.252	7.32045	64.7863	4.07517	8.78082e-28	4.28002e-27	TRUE
orf19_2241	PST1	CD36_21170	682.366	43.4807	362.923	3.98549	5.69212e-145	1.71697e-143	TRUE
SC5314_nTARR_21		CD36_nTARR_20	165.849	11.4048	88.6267	3.87554	5.30803e-36	3.3993e-35	TRUE
orf19_7112	FRP2	CD36_70310	71.3998	4.99391	38.1969	3.85107	2.36029e-16	6.89961e-16	TRUE
orf19_3969	SFL2	CD36_54430	71.1882	4.98356	38.0859	3.84978	2.63133e-16	7.64893e-16	TRUE
orf19_1120	FAV2	CD36_53480	102.934	7.38753	55.1606	3.81387	9.58481e-23	3.85862e-22	TRUE
orf19_7547		CD36_34910	163.342	12.0751	87.7084	3.77118	7.2439e-35	4.52759e-34	TRUE
orf19_3150	GRE2	CD36_21020	190.625	14.1282	102.376	3.76747	2.23693e-40	1.61099e-39	TRUE
orf19_5180	PRX1	CD36_72490	670.525	49.7457	360.136	3.76604	2.32951e-137	6.73395e-136	TRUE
orf19_2988		CD36_02770	320.987	24.0382	172.512	3.7525	1.37366e-66	1.71199e-65	TRUE
orf19_5265	KIP4	CD36_11250	338.992	26.0671	182.53	3.71434	9.9566e-70	1.28713e-68	TRUE
orf19_4504		CD36_19080	95.5261	7.43473	51.4804	3.69693	8.42833e-21	3.10478e-20	TRUE
orf19_7350v1	RCT1	CD36_85650	5104.71	403.537	2754.12	3.67444	0	0	TRUE
orf19_7111_1	SOD3	CD36_70320	231.38	18.7539	125.067	3.63839	1.773e-47	1.52487e-46	TRUE
orf19_4279	MNN1	CD36_52400	68.5929	5.76429	37.1786	3.58623	4.57475e-15	1.20831e-14	TRUE
orf19_7612	CTM1	CD36_35280	949.87	80.8722	515.371	3.5674	2.58578e-186	1.14507e-184	TRUE
SC5314_nTARR_15		CD36_nTARR_85	782.539	66.9535	424.746	3.56032	1.27934e-153	4.67142e-152	TRUE
orf19_5634	FRP1	CD36_40170	159.815	13.6886	86.752	3.55875	8.34171e-33	4.80935e-32	TRUE
orf19_7350v2	RCT1	CD36_85650	4693.19	403.537	2548.36	3.55318	0	0	TRUE
orf19_4342		CD36_52920	60.2463	5.205	32.7256	3.54629	2.58597e-13	6.17937e-13	TRUE
orf19_1327	RBT1	CD36_43400	41.5208	3.60339	22.5621	3.53979	1.29616e-09	2.25186e-09	TRUE
orf19_7323	CBP1	CD36_34620	1980.36	179.173	1079.76	3.47972	0	0	TRUE
orf19_3152	AMO2	CD36_21000	58.453	5.40103	31.927	3.44936	1.02983e-12	2.35281e-12	TRUE
orf19_6282		CD36_33320	101.395	9.49986	55.4476	3.42933	7.68111e-21	2.83958e-20	TRUE
orf19_1795_1		CD36_45040	88.1191	8.2867	48.2029	3.42397	2.68855e-18	8.58241e-18	TRUE
orf19_5157		CD36_72700	46.7383	4.43292	25.5856	3.41166	2.23699e-10	4.12515e-10	TRUE
orf19_6148		CD36_32850	156.964	15.0712	86.0178	3.39396	4.05203e-31	2.1736e-30	TRUE
orf19_3801	FAV1	CD36_44430	49.1571	4.72787	26.9425	3.39152	8.56025e-11	1.65275e-10	TRUE
orf19_6200		CD36_06580	68.1038	6.61012	37.357	3.37838	2.39807e-14	6.07936e-14	TRUE
orf19_2048		CD36_15700	592.687	57.8046	325.246	3.3714	6.18731e-112	1.35555e-110	TRUE
orf19_1369		CD36_23900	38.4935	3.79039	21.142	3.35759	1.06828e-08	1.7064e-08	TRUE
orf19_4665		CD36_41230	211.557	21.7152	116.636	3.29766	2.11342e-40	1.52733e-39	TRUE
orf19_1415	FRE10	CD36_43990	101.346	10.6092	55.9775	3.26929	4.48471e-20	1.56876e-19	TRUE
orf19_254		CD36_82590	53.4596	5.60392	29.5318	3.26733	2.6922e-11	5.48808e-11	TRUE
orf19_4914_1		CD36_nTAR1_107	358.743	37.9334	198.338	3.2548	1.56511e-66	1.93898e-65	TRUE
SC5314_nTAR1_46		CD36_nTAR1_88	63.1099	6.80448	34.9572	3.2267	6.0477e-13	1.40482e-12	TRUE
orf19_792		CD36_18930	138.938	15.1481	77.0431	3.21062	1.58919e-26	7.33396e-26	TRUE
orf19_3122	ARR3	CD36_46360	75.7826	8.81994	42.3013	3.11642	8.0635e-15	2.10046e-14	TRUE
orf19_2559	CDC4	CD36_26650	351.601	41.2576	196.429	3.10459	1.30845e-62	1.48815e-61	TRUE
orf19_2619	PHO113	CD36_27120	134.697	15.8801	75.2884	3.09781	5.38513e-25	2.35466e-24	TRUE
orf19_6864		CD36_44910	35.5076	4.20451	19.8561	3.09151	1.18006e-07	1.67765e-07	TRUE
orf19_5877	ATF1	CD36_84280	67.493	8.22361	37.8583	3.05028	3.96819e-13	9.30076e-13	TRUE
orf19_1616	FGR23	CD36_82280	52.7382	6.49023	29.6142	3.03589	1.55112e-10	2.92956e-10	TRUE
orf19_7331	FCY24	CD36_34670	58.4683	7.5079	32.9881	2.97456	2.49923e-11	5.11978e-11	TRUE
orf19_5625		CD36_63640	29.9123	3.87703	16.8947	2.9611	1.91004e-06	2.39051e-06	TRUE
orf19_2261		CD36_21340	299.874	39.7357	169.805	2.92923	7.27594e-51	6.58415e-50	TRUE
orf19_1149	MRF1	CD36_11010	475.741	63.3525	269.547	2.92209	1.95236e-79	2.98785e-78	TRUE
orf19_751		CD36_04660	39.8583	5.30975	22.584	2.92155	4.71649e-08	7.03189e-08	TRUE
orf19_842	ASR3	CD36_18460	437.251	58.4774	247.864	2.9159	5.19183e-73	7.10912e-72	TRUE
orf19_255	ZCF1	CD36_82590	41.2913	5.60392	23.4476	2.89472	3.1371e-08	4.78935e-08	TRUE
orf19_7106	VPS70	CD36_70380	98.4765	13.3675	55.922	2.89443	1.28225e-17	3.97139e-17	TRUE
orf19_7270		CD36_70220	917.581	125.313	521.447	2.88569	1.45069e-149	4.8699e-148	TRUE
orf19_3151		CD36_21010	23.5817	3.2237	13.4027	2.88427	2.98924e-05	3.21528e-05	TRUE
orf19_6905		CD36_71090	626.505	86.6496	356.578	2.86745	4.19596e-102	8.2388e-101	TRUE
orf19_575	HYR3	CD36_51670	256.857	35.6538	146.255	2.86222	7.30852e-43	5.61305e-42	TRUE
orf19_2989		CD36_02780	64.1429	8.94196	36.5424	2.85601	7.36011e-12	1.576e-11	TRUE
orf19_2593	BIO2	CD36_04480	43.4874	6.10378	24.7956	2.84621	1.79352e-08	2.80457e-08	TRUE
orf19_3734	GEF2	CD36_27310	87.4359	12.4479	49.9419	2.82572	1.79108e-15	4.87295e-15	TRUE
orf19_5399	IFF11	CD36_80550	30.8356	4.40489	17.6202	2.82081	2.3594e-06	2.90744e-06	TRUE
orf19_7027		CD36_70820	67.1859	9.73965	38.4628	2.79961	3.9173e-12	8.56422e-12	TRUE
orf19_6690		CD36_73360	112.836	16.4284	64.6324	2.79335	2.61853e-19	8.76206e-19	TRUE
orf19_2163		CD36_24500	749.998	110.084	430.041	2.78166	3.4735e-118	8.123e-117	TRUE
orf19_4255	ECM331	CD36_52240	502.944	73.8809	288.412	2.78051	7.48682e-80	1.15426e-78	TRUE
orf19_338		CD36_83380	531.109	78.8622	304.986	2.76499	9.6695e-84	1.61002e-82	TRUE
orf19_1167		CD36_10820	29.8807	4.49695	17.1888	2.74558	4.61222e-06	5.498e-06	TRUE
orf19_5587		CD36_64010	24.766	3.74322	14.2546	2.7394	3.09673e-05	3.31718e-05	TRUE
orf19_3646	CTR1	CD36_60740	983.994	150.427	567.21	2.72297	4.43362e-151	1.53796e-149	TRUE
orf19_4980	HSP70	CD36_12490	1827.83	280.141	1053.98	2.71929	1.68017e-278	1.20585e-276	TRUE
orf19_6318		CD36_30100	500.052	76.9326	288.492	2.7138	1.86453e-77	2.75226e-76	TRUE
orf19_6184		CD36_87730	154.6	24.0839	89.3422	2.69579	5.63776e-25	2.45995e-24	TRUE
orf19_6601_1	YKE2	CD36_34807	717.097	111.897	414.497	2.69338	2.20824e-109	4.68985e-108	TRUE
orf19_3727	PHO112	CD36_27360	73.7522	11.6276	42.6899	2.67852	1.20847e-12	2.74287e-12	TRUE
orf19_7502		CD36_25350	385.006	60.7646	222.885	2.67697	3.22199e-59	3.51099e-58	TRUE
orf19_7152		CD36_73880	1681.67	265.612	973.639	2.67589	4.46675e-252	2.90523e-250	TRUE
orf19_2132		CD36_65220	601.462	95.0663	348.264	2.67486	2.16355e-91	3.81613e-90	TRUE
orf19_1075		CD36_64940	23.4394	3.72178	13.5806	2.66826	6.41959e-05	6.59162e-05	TRUE
orf19_3447		CD36_61480	56.7295	9.10489	32.9172	2.65277	5.70056e-10	1.01843e-09	TRUE
orf19_2886	CEK1	CD36_45970	188.402	30.3528	109.377	2.6473	1.58267e-29	8.11341e-29	TRUE
orf19_6037	ASM3	CD36_00610	147.718	23.851	85.7845	2.64411	1.77881e-23	7.34576e-23	TRUE
orf19_2496		CD36_80850	751.121	122.255	436.688	2.63254	9.58641e-112	2.07837e-110	TRUE
orf19_7114	CSA1	CD36_70300	124.469	20.3508	72.4097	2.62601	6.77801e-20	2.33177e-19	TRUE
orf19_5517		CD36_62710	60.8349	9.96933	35.4021	2.62272	1.77921e-10	3.34214e-10	TRUE
orf19_4530_1		CD36_01770	1337.07	219.118	778.095	2.62269	1.42894e-196	6.46538e-195	TRUE
orf19_6731		CD36_87470	93.5636	15.6223	54.593	2.59572	3.64315e-15	9.68399e-15	TRUE
orf19_3450_1		CD36_61450	40.3077	6.8156	23.5616	2.57753	2.69965e-07	3.70148e-07	TRUE
orf19_3325		CD36_01260	1044.25	179.897	612.073	2.55061	2.31146e-149	7.63632e-148	TRUE
orf19_496		CD36_29420	186.37	32.2057	109.288	2.54617	4.53043e-28	2.22389e-27	TRUE
orf19_7405		CD36_86210	171.43	29.7508	100.59	2.54001	6.92273e-26	3.1187e-25	TRUE
orf19_341		CD36_83410	75.9949	13.3452	44.67	2.52297	2.98548e-12	6.58933e-12	TRUE
orf19_4436		CD36_06850	188.835	33.1614	110.998	2.52294	3.80656e-28	1.87741e-27	TRUE
orf19_6305		CD36_30270	73.112	12.9248	43.0184	2.51336	8.48902e-12	1.80289e-11	TRUE
orf19_854	UGA11	CD36_18350	44.498	7.88305	26.1905	2.5103	1.0109e-07	1.45505e-07	TRUE
orf19_242	SAP8	CD36_82480	17.9057	3.18399	10.5448	2.50489	0.00074192	0.000639939	TRUE
orf19_3544		CD36_19630	34.6128	6.2046	20.4087	2.49329	2.89474e-06	3.53158e-06	TRUE
orf19_1152		CD36_10980	831.582	149.13	490.356	2.49268	2.38803e-116	5.46182e-115	TRUE
orf19_7304		CD36_34500	258.355	46.5569	152.456	2.48568	2.77376e-37	1.83272e-36	TRUE
orf19_4699		CD36_40950	78.4042	14.1813	46.2928	2.48032	2.21815e-12	4.92707e-12	TRUE
orf19_4225_1		CD36_52010	306.362	55.7166	181.039	2.47245	1.23939e-43	9.69765e-43	TRUE
orf19_304		CD36_83050	93.3373	17.0814	55.2093	2.46342	2.35548e-14	5.97865e-14	TRUE
orf19_4227		CD36_52020	18.8094	3.44972	11.1295	2.46029	0.000620554	0.000544049	TRUE
orf19_5318	RAD1	CD36_24450	117.019	21.584	69.3014	2.45209	1.59222e-17	4.90952e-17	TRUE
orf19_7610	PTP3	CD36_35270	1082.8	199.759	641.279	2.45182	4.08067e-148	1.32706e-146	TRUE
orf19_1978	GIT2	CD36_51390	102.237	18.8916	60.5644	2.44949	1.73336e-15	4.73449e-15	TRUE
orf19_3551		CD36_19710	101.757	18.9492	60.3532	2.43831	2.38548e-15	6.44798e-15	TRUE
orf19_4749		CD36_08400	225.13	42.1804	133.655	2.4295	6.64623e-32	3.72855e-31	TRUE
orf19_5269_1		CD36_nTAR1_101	207.213	38.8502	123.032	2.42851	1.74484e-29	8.92275e-29	TRUE
orf19_3556		CD36_19760	75.413	14.1523	44.7826	2.42717	1.04899e-11	2.2098e-11	TRUE
orf19_7219	FTR1	CD36_13100	438.664	82.7853	260.725	2.41906	3.22485e-60	3.55129e-59	TRUE
orf19_4769	IPT1	CD36_08590	28.2025	5.34122	16.7719	2.41397	3.39762e-05	3.60609e-05	TRUE
orf19_2397		CD36_28410	29.8062	5.66379	17.735	2.40916	2.07823e-05	2.28377e-05	TRUE
orf19_6690		CD36_73110	112.836	21.4896	67.1629	2.40591	1.28479e-16	3.80378e-16	TRUE
SC5314_nTARR_68		CD36_nTARR_93	542.814	103.429	323.122	2.4052	1.34686e-73	1.85645e-72	TRUE
orf19_11		CD36_32730	18.3993	3.52244	10.9609	2.39839	0.000851828	0.000726609	TRUE
orf19_7077		CD36_70210	90.6832	17.4087	54.0459	2.39442	1.38687e-13	3.36424e-13	TRUE
orf19_2270	SMF12	CD36_21430	136.712	26.3264	81.5191	2.38994	1.15673e-19	3.94029e-19	TRUE
orf19_2099		CD36_15300	208.444	40.2741	124.359	2.38513	4.5536e-29	2.27824e-28	TRUE
orf19_5535		CD36_62940	128.422	24.9049	76.6634	2.37978	1.75918e-18	5.66781e-18	TRUE
orf19_3655		CD36_60640	19.9725	3.89425	11.9334	2.37199	0.000555314	0.000491196	TRUE
orf19_4979	KNS1	CD36_12480	34.0055	6.67896	20.3423	2.36146	7.0146e-06	8.16078e-06	TRUE
orf19_2558		CD36_26640	39.7417	7.82616	23.7839	2.35767	1.21709e-06	1.56367e-06	TRUE
orf19_2461	PRN4	CD36_05540	210.159	41.3933	125.776	2.3574	6.47119e-29	3.22215e-28	TRUE
orf19_6160		CD36_80780	487.435	96.2534	291.844	2.35369	1.16965e-64	1.38319e-63	TRUE
orf19_2836		CD36_27840	35.6265	7.0519	21.3392	2.35025	4.51472e-06	5.39413e-06	TRUE
orf19_7022		CD36_70850	135.015	26.8539	80.9345	2.3433	4.99306e-19	1.65217e-18	TRUE
orf19_4527	HGT1	CD36_01840	36.2034	7.24868	21.726	2.33372	4.14857e-06	4.97379e-06	TRUE
orf19_4943	PSA2	CD36_12220	618.554	124.233	371.394	2.32924	1.4345e-80	2.27913e-79	TRUE
orf19_6840		CD36_04210	39.7781	8.00198	23.89	2.32693	1.45469e-06	1.8484e-06	TRUE
orf19_2515		CD36_81030	86.798	17.4716	52.1348	2.32604	1.12319e-12	2.56048e-12	TRUE
orf19_1224	FRP3	CD36_20980	146.941	29.794	88.3676	2.31553	2.65974e-20	9.46285e-20	TRUE
SC5314_nTAR2_201		CD36_nTAR2_3	35.4061	7.18278	21.2944	2.31477	5.87892e-06	6.90903e-06	TRUE
orf19_4157	SPS20	CD36_40880	87.132	17.6851	52.4085	2.31406	1.19277e-12	2.71018e-12	TRUE
orf19_2049		CD36_15690	18.7646	3.83682	11.3007	2.30342	0.00100677	0.000850409	TRUE
orf19_1053		CD36_03950	83.022	16.9772	49.9996	2.30329	4.60707e-12	1.00196e-11	TRUE
orf19_7362	SKN1	CD36_85750	75.6999	15.4976	45.5988	2.30163	4.04921e-11	8.11135e-11	TRUE
orf19_7581		CD36_35100	249.301	51.319	150.31	2.29371	5.98184e-33	3.468e-32	TRUE
orf19_3443	OYE2	CD36_61520	108.215	22.2917	65.2533	2.29271	3.3953e-15	9.04828e-15	TRUE
orf19_4213	FET31	CD36_60390	41.22	8.49631	24.8582	2.29182	1.17754e-06	1.51473e-06	TRUE
orf19_1442	PLB4.5	CD36_16240	258.375	53.6414	156.008	2.28144	7.05314e-34	4.25502e-33	TRUE
orf19_4216		CD36_51940	409.669	85.3438	247.507	2.27649	1.45429e-52	1.35733e-51	TRUE
orf19_4590	RFX2	CD36_41920	90.0376	18.9294	54.4835	2.26329	1.02082e-12	2.33479e-12	TRUE
orf19_4607		CD36_41750	208.79	44.2402	126.515	2.25201	2.73166e-27	1.29509e-26	TRUE
orf19_1611		CD36_82310	21.648	4.59496	13.1215	2.2495	0.000497755	0.000444629	TRUE
orf19_4372		CD36_28940	66.7481	14.1957	40.4719	2.24667	9.99657e-10	1.75283e-09	TRUE
orf19_1263	CFL1	CD36_45410	32.5458	6.95352	19.7497	2.24005	2.05895e-05	2.26498e-05	TRUE
orf19_3160	HSP12	CD36_51930	407.901	87.2502	247.576	2.23838	2.57251e-51	2.34834e-50	TRUE
orf19_4774	AOX1	CD36_08640	34.7387	7.43505	21.0869	2.23752	1.10019e-05	1.25196e-05	TRUE
orf19_3108		CD36_46480	61.3009	13.2732	37.2871	2.22078	6.12067e-09	1.00071e-08	TRUE
orf19_5956	PIN3	CD36_84850	1260.21	273.751	766.981	2.21612	9.14157e-153	3.28043e-151	TRUE
orf19_6349	RVS162	CD36_11910	65.1134	14.1665	39.64	2.21386	2.23175e-09	3.79492e-09	TRUE
orf19_1275	GAT1	CD36_45460	40.9639	8.97173	24.9678	2.20428	2.24037e-06	2.7706e-06	TRUE
orf19_7130		CD36_73980	64.7172	14.1985	39.4578	2.2018	2.82123e-09	4.74994e-09	TRUE
orf19_6551_1	STE18	CD36_71570	27.625	6.06156	16.8433	2.2016	0.000103718	0.000102991	TRUE
orf19_4780		CD36_08700	248.222	54.5985	151.41	2.19809	3.0927e-31	1.67192e-30	TRUE
orf19_7379	FAA2	CD36_85910	24.6022	5.43982	15.021	2.19054	0.000260421	0.000243713	TRUE
orf19_5861_1		CD36_nTAR3_30	81.6939	18.0746	49.8842	2.18965	2.87504e-11	5.82656e-11	TRUE
orf19_5615	AYR2	CD36_63750	499.984	111.349	305.667	2.18018	1.49289e-60	1.66159e-59	TRUE
orf19_7522		CD36_25150	213.543	47.6517	130.598	2.17732	8.32772e-27	3.87755e-26	TRUE
orf19_5312	MET4	CD36_43860	95.0191	21.252	58.1355	2.17401	9.1303e-13	2.09747e-12	TRUE
orf19_2337	ALP1	CD36_10130	367.011	82.1619	224.586	2.17267	9.73915e-45	7.82636e-44	TRUE
orf19_4317	GRE3	CD36_52690	488.846	110.029	299.437	2.16489	9.64608e-59	1.04024e-57	TRUE
orf19_7561	DEF1	CD36_34980	2097.34	472.312	1284.83	2.16414	1.23433e-245	7.55597e-244	TRUE
orf19_7680	CTA26	CD36_72860	1286.87	290.625	788.748	2.16002	3.92494e-151	1.38459e-149	TRUE
orf19_4309	GRP2	CD36_52640	1724.75	390.472	1057.61	2.15649	1.80316e-201	8.93557e-200	TRUE
orf19_2117	LEU5	CD36_15130	57.3015	12.996	35.1488	2.1539	3.49061e-08	5.27985e-08	TRUE
orf19_6235		CD36_06320	43.0037	9.79359	26.3986	2.14794	1.84926e-06	2.32001e-06	TRUE
orf19_6304	LYS5	CD36_30280	35.5424	8.09591	21.8192	2.14766	1.45463e-05	1.62859e-05	TRUE
orf19_4482	IFI3	CD36_03820	129.997	29.6203	79.8086	2.14721	1.1289e-16	3.35179e-16	TRUE
orf19_2762	AHP1	CD36_42290	5556.18	1269.63	3412.9	2.14307	0	0	TRUE
orf19_1743	ACS1	CD36_24410	405.691	92.7808	249.236	2.14187	1.99944e-48	1.7559e-47	TRUE
orf19_6464		CD36_72190	86.0211	19.72	52.8705	2.13842	1.73809e-11	3.60311e-11	TRUE
orf19_90		CD36_60900	135.053	31.0453	83.0491	2.13447	3.81361e-17	1.16213e-16	TRUE
orf19_2114		CD36_15160	56.6696	13.1112	34.8904	2.12517	5.38159e-08	7.96076e-08	TRUE
orf19_1606		CD36_82350	32.8818	7.66533	20.2736	2.11426	3.64359e-05	3.85339e-05	TRUE
orf19_1048	IFD6	CD36_03900	41.6331	9.72131	25.6772	2.1119	3.43746e-06	4.15956e-06	TRUE
orf19_554	DIT2	CD36_30030	50.0382	11.6925	30.8654	2.11083	3.61315e-07	4.9119e-07	TRUE
orf19_804		CD36_18810	76.8053	17.9502	47.3777	2.11059	2.90868e-10	5.28724e-10	TRUE
orf19_1652	POX1-3	CD36_81950	152.36	35.6539	94.0068	2.10874	7.09717e-19	2.32256e-18	TRUE
orf19_7265		CD36_73520	597.17	140.001	368.586	2.10609	5.53098e-69	7.106e-68	TRUE
orf19_1368		CD36_23910	138.296	32.7898	85.543	2.08983	4.25668e-17	1.29336e-16	TRUE
orf19_2064		CD36_15590	72.0676	17.103	44.5853	2.08849	1.31715e-09	2.28642e-09	TRUE
orf19_4716	GDH3	CD36_45660	237.223	56.4747	146.849	2.08396	4.30652e-28	2.11897e-27	TRUE
orf19_3558		CD36_19780	284.569	67.8076	176.188	2.08265	2.43532e-33	1.43997e-32	TRUE
orf19_7021	GPH1	CD36_70860	2454.34	585.618	1519.98	2.08069	2.74983e-273	1.90775e-271	TRUE
orf19_5518		CD36_62720	85.3404	20.3795	52.8599	2.0795	4.63922e-11	9.21577e-11	TRUE
orf19_4608	PDC12	CD36_41740	61.801	14.7641	38.2826	2.07893	2.14066e-08	3.31503e-08	TRUE
orf19_5280	MUP1	CD36_11120	365.281	87.856	226.568	2.06918	5.65737e-42	4.22035e-41	TRUE
orf19_7310		CD36_34540	45.5252	10.9636	28.2444	2.06733	1.67322e-06	2.10931e-06	TRUE
orf19_4539		CD36_01680	138.622	33.5597	86.0909	2.05974	7.57542e-17	2.27516e-16	TRUE
orf19_697		CD36_32160	68.4001	16.5603	42.4802	2.05966	4.72561e-09	7.78741e-09	TRUE
orf19_4521		CD36_18980	93.7397	22.8757	58.3077	2.04823	8.39776e-12	1.78716e-11	TRUE
orf19_252		CD36_82580	131.461	32.2987	81.8798	2.03847	7.30553e-16	2.06591e-15	TRUE
orf19_3476		CD36_62550	268.005	65.9256	166.965	2.03674	1.17975e-30	6.24792e-30	TRUE
orf19_4384	HXT5	CD36_28610	144.619	35.6323	90.1258	2.03439	2.95418e-17	9.04287e-17	TRUE
orf19_3829	PHR1	CD36_44230	1586.84	391.419	989.127	2.03275	3.2319e-172	1.31894e-170	TRUE
orf19_6387	HSP104	CD36_33850	807.781	199.762	503.771	2.02907	2.04309e-88	3.5436e-87	TRUE
orf19_6889	MKK2	CD36_20220	299.207	74.1489	186.678	2.02603	8.29756e-34	4.97691e-33	TRUE
orf19_5431		CD36_80330	116.686	28.9236	72.8046	2.02569	3.80081e-14	9.51949e-14	TRUE
SC5314_nTARR_69		CD36_nTARR_92	380.187	94.2959	237.242	2.02483	1.84194e-42	1.39406e-41	TRUE
orf19_419		CD36_05170	42.0719	10.493	26.2825	2.01682	5.86739e-06	6.89938e-06	TRUE
orf19_1880	HEM15	CD36_21760	341.1	85.2011	213.15	2.01464	4.91707e-38	3.3554e-37	TRUE
orf19_2751		CD36_42400	47.0839	11.7736	29.4288	2.01306	1.68787e-06	2.12522e-06	TRUE
SC5314_nTAR1_51		CD36_nTAR1_94	283.934	71.5799	177.757	2.00132	1.10072e-31	6.10919e-31	TRUE
orf19_7239		CD36_13260	914.981	230.668	572.824	2.00131	3.71489e-98	7.09345e-97	TRUE
orf19_5235		CD36_11520	16.5917	67.0895	41.8406	-2.00224	1.44047e-08	2.27818e-08	TRUE
orf19_5500	MAK16	CD36_20750	27.3334	110.551	68.942	-2.00259	3.40432e-13	8.06083e-13	TRUE
orf19_557		CD36_30590	18.1197	73.2887	45.7042	-2.00265	3.11527e-09	5.22892e-09	TRUE
orf19_3794	CSR1	CD36_44490	14.6722	59.4292	37.0507	-2.00469	9.32827e-08	1.35149e-07	TRUE
orf19_1771		CD36_24140	8.90403	36.1542	22.5291	-2.00825	3.05473e-05	3.27894e-05	TRUE
orf19_247		CD36_82540	33.7587	137.137	85.4479	-2.0089	4.58513e-16	1.32176e-15	TRUE
orf19_6001	SAP3	CD36_85220	8.81892	35.9052	22.362	-2.01213	3.17973e-05	3.39508e-05	TRUE
orf19_6297		CD36_50750	22.3312	91.1772	56.7542	-2.01622	3.17364e-11	6.40675e-11	TRUE
orf19_1340		CD36_73000	22.7356	93.3575	58.0466	-2.02442	1.64004e-11	3.41003e-11	TRUE
orf19_1966	BUD23	CD36_51260	21.1939	87.2462	54.2201	-2.02805	7.10941e-11	1.38678e-10	TRUE
orf19_3797		CD36_44460	104.801	431.929	268.365	-2.02975	1.01909e-47	8.80108e-47	TRUE
orf19_3470		CD36_62480	10.9575	45.322	28.1397	-2.0349	2.49798e-06	3.07275e-06	TRUE
orf19_2003	HNM1	CD36_16090	26.8074	111.293	69.0503	-2.04027	1.46008e-13	3.53359e-13	TRUE
orf19_7190	OGG1	CD36_73590	13.52	56.3028	34.9114	-2.04472	1.40859e-07	1.98761e-07	TRUE
orf19_6696	TIM9	CD36_73310	36.602	152.65	94.626	-2.04684	4.18175e-18	1.32474e-17	TRUE
orf19_4825		CD36_09060	52.8424	220.439	136.64	-2.04722	1.91587e-25	8.53864e-25	TRUE
orf19_1300		CD36_43520	41.204	172.932	107.068	-2.05596	2.07354e-20	7.45372e-20	TRUE
orf19_4863	PDC2	CD36_09370	18.1018	76.1628	47.1323	-2.05957	7.69068e-10	1.36228e-09	TRUE
orf19_828		CD36_18600	107.003	450.382	278.692	-2.06011	1.31266e-50	1.17256e-49	TRUE
orf19_2376		CD36_28600	25.2215	106.28	65.7509	-2.06176	3.56006e-13	8.41045e-13	TRUE
orf19_5037		CD36_43560	5.24377	22.1897	13.7167	-2.06783	0.000872459	0.000742685	TRUE
orf19_675		CD36_10570	842.026	3573.18	2207.6	-2.07188	0	0	TRUE
orf19_5605		CD36_63870	50.2076	213.636	131.922	-2.07579	4.00374e-25	1.77677e-24	TRUE
orf19_6862		CD36_44890	11.1439	47.4417	29.2928	-2.07651	1.05908e-06	1.36742e-06	TRUE
orf19_6420	PGA13	CD36_34100	672.016	2866.11	1769.06	-2.07914	0	0	TRUE
orf19_7245		CD36_13300	39.0148	167.585	103.3	-2.08941	3.29266e-20	1.16351e-19	TRUE
orf19_5986	THI4	CD36_85100	7.14835	30.7472	18.9478	-2.09138	7.91852e-05	7.99658e-05	TRUE
orf19_7012		CD36_70950	102.942	443.119	273.031	-2.09247	8.66018e-51	7.80286e-50	TRUE
orf19_2956	MGM101	CD36_02480	65.5849	282.637	174.111	-2.09413	4.7047e-33	2.75055e-32	TRUE
orf19_51		CD36_04700	62.1142	267.703	164.908	-2.09425	2.12731e-31	1.1621e-30	TRUE
orf19_5612	BMT4	CD36_63780	47.5567	207.234	127.395	-2.11015	6.67571e-25	2.90068e-24	TRUE
orf19_515		CD36_29600	13.9509	61.1314	37.5412	-2.11816	2.0188e-08	3.1333e-08	TRUE
orf19_1841		CD36_32450	9.20398	40.4946	24.8493	-2.12401	4.78057e-06	5.68566e-06	TRUE
orf19_1584		CD36_17370	22.7508	100.407	61.5789	-2.12848	5.49865e-13	1.28157e-12	TRUE
orf19_6703		CD36_73260	29.5718	130.569	80.0703	-2.12913	1.93207e-16	5.66374e-16	TRUE
orf19_2214		CD36_21960	112.042	497.05	304.546	-2.13596	3.33744e-58	3.52603e-57	TRUE
orf19_4952		CD36_12290	35.2265	156.356	95.7915	-2.13672	1.84282e-19	6.20631e-19	TRUE
orf19_7313	SSU1	CD36_34560	22.8792	101.901	62.3902	-2.14168	3.00471e-13	7.13899e-13	TRUE
orf19_54	RHD1	CD36_04730	18.8665	84.1029	51.4847	-2.14294	3.37791e-11	6.80592e-11	TRUE
orf19_3978		CD36_54510	16.2157	72.392	44.3039	-2.14505	7.55347e-10	1.33911e-09	TRUE
orf19_7215_3		CD36_13060	282.01	1262.54	772.277	-2.14912	4.79544e-146	1.46777e-144	TRUE
orf19_6658		CD36_53240	124.948	559.605	342.277	-2.14969	8.21111e-66	9.93601e-65	TRUE
orf19_397		CD36_08030	107.306	483.419	295.362	-2.15816	2.25442e-57	2.33441e-56	TRUE
orf19_3362		CD36_43120	19.9115	89.8078	54.8596	-2.15985	5.81655e-12	1.25322e-11	TRUE
orf19_3357		CD36_01540	87.7109	397.679	242.695	-2.16739	9.27654e-48	8.04477e-47	TRUE
orf19_5572		CD36_63110	22.9801	104.324	63.6523	-2.16923	1.0088e-13	2.47015e-13	TRUE
orf19_97	CAN1	CD36_61010	13.0689	59.3332	36.2011	-2.16931	2.0144e-08	3.12881e-08	TRUE
orf19_4739	MSS116	CD36_08310	63.6337	290.603	177.118	-2.1778	1.43785e-35	9.11449e-35	TRUE
orf19_5602	BMT6	CD36_63900	200.723	917.718	559.221	-2.17946	1.53072e-108	3.21475e-107	TRUE
orf19_6431		CD36_34170	15.3701	70.4129	42.8915	-2.18233	8.51316e-10	1.49903e-09	TRUE
orf19_999	GCA2	CD36_09920	100.456	460.316	280.386	-2.18267	1.81215e-55	1.8133e-54	TRUE
orf19_1090		CD36_64660	10.4163	47.7699	29.0931	-2.18386	4.29424e-07	5.81124e-07	TRUE
orf19_3749	IFC3	CD36_27190	40.2729	186.116	113.195	-2.19493	1.3747e-23	5.71095e-23	TRUE
orf19_473	TPO4	CD36_29200	35.7817	165.568	100.675	-2.19674	3.51174e-21	1.31458e-20	TRUE
orf19_4294		CD36_52520	23.779	110.058	66.9186	-2.19712	1.33532e-14	3.44391e-14	TRUE
orf19_938		CD36_50520	7.43814	34.4966	20.9674	-2.20005	1.59055e-05	1.76934e-05	TRUE
orf19_6570	NUP	CD36_71390	18.4836	85.7259	52.1048	-2.2001	1.02094e-11	2.15506e-11	TRUE
orf19_1077	ATM1	CD36_64920	27.261	126.487	76.874	-2.20069	1.38987e-16	4.10321e-16	TRUE
orf19_4096		CD36_23470	7.08946	33.1113	20.1004	-2.21019	2.23272e-05	2.44322e-05	TRUE
orf19_4821	LIP1	CD36_09020	9.01528	42.5765	25.7959	-2.22623	1.3673e-06	1.74161e-06	TRUE
orf19_4895		CD36_09650	7.10884	33.7453	20.4271	-2.23361	1.64367e-05	1.82454e-05	TRUE
orf19_1539		CD36_17010	4.06218	19.3565	11.7094	-2.23911	0.00108302	0.000908546	TRUE
orf19_7631	SLD5	CD36_35355	44.6624	212.988	128.825	-2.24025	2.12642e-27	1.01276e-26	TRUE
orf19_183	HIS3	CD36_19370	9.27243	44.2205	26.7465	-2.24031	7.76667e-07	1.0218e-06	TRUE
orf19_176	OPT4	CD36_27420	54.0137	258.857	156.435	-2.24737	4.62298e-33	2.71039e-32	TRUE
orf19_3895	CHT2	CD36_53830	682.197	3283.22	1982.71	-2.25346	0	0	TRUE
orf19_4195		CD36_60540	17.4847	84.1825	50.8336	-2.25404	7.75334e-12	1.65679e-11	TRUE
orf19_7225		CD36_13150	104.268	502.264	303.266	-2.25476	9.53987e-63	1.09096e-61	TRUE
orf19_4563		CD36_42150	31.8593	154.816	93.3375	-2.26738	1.23832e-20	4.49797e-20	TRUE
orf19_3661		CD36_01900	38.1212	188.208	113.164	-2.29027	5.08042e-25	2.2261e-24	TRUE
orf19_4377	KRE1	CD36_29000	25.357	125.372	75.3644	-2.29237	3.26162e-17	9.96838e-17	TRUE
orf19_4783		CD36_08720	17.373	86.4304	51.9017	-2.30131	2.19581e-12	4.88267e-12	TRUE
orf19_7564	DPB2	CD36_35000	29.3948	147.525	88.4598	-2.31394	3.46301e-20	1.22163e-19	TRUE
orf19_103	KAR5	CD36_61060	9.44891	47.502	28.4755	-2.31638	1.73451e-07	2.42776e-07	TRUE
SC5314_nTARR_46		CD36_nTARR_70	21.3343	108.072	64.7032	-2.32736	2.68818e-15	7.23799e-15	TRUE
orf19_5732	NOG2	CD36_64180	32.0907	163.412	97.7512	-2.3349	2.06028e-22	8.15228e-22	TRUE
orf19_4337		CD36_52870	21.4676	109.737	65.6024	-2.34044	1.32898e-15	3.67823e-15	TRUE
orf19_2972	PDE2	CD36_02640	26.0751	135.585	80.8299	-2.36506	3.94035e-19	1.308e-18	TRUE
SC5314_nTAR3_10		CD36_nTAR3_13	29.3028	153.73	91.5164	-2.3779	1.31708e-21	5.01144e-21	TRUE
orf19_414		CD36_05220	14.4684	76.2709	45.3696	-2.38484	1.61618e-11	3.36715e-11	TRUE
orf19_104		CD36_61060	8.96909	47.502	28.2356	-2.39157	1.00659e-07	1.44986e-07	TRUE
orf19_2090		CD36_15380	20.3839	108.054	64.2188	-2.39286	9.38494e-16	2.63249e-15	TRUE
orf19_2623	ECM22	CD36_33150	45.6999	244.422	145.061	-2.40572	8.0496e-34	4.84213e-33	TRUE
SC5314_nTAR1_5		CD36_nTAR1_10	10.9054	58.6223	34.7638	-2.41302	2.72996e-09	4.61235e-09	TRUE
orf19_3923	PGA37	CD36_54030	5.81295	31.5482	18.6806	-2.42683	1.20218e-05	1.36207e-05	TRUE
orf19_4063	GPT1	CD36_04840	13.4196	72.9703	43.195	-2.42958	2.71131e-11	5.52162e-11	TRUE
orf19_3406		CD36_61900	56.6341	311.404	184.019	-2.44566	2.09514e-43	1.6332e-42	TRUE
SC5314_nTAR6_14		CD36_nTAR6_6	69.612	383.453	226.532	-2.44825	4.22155e-53	4.03045e-52	TRUE
orf19_3088		CD36_46620	11.9372	65.7647	38.851	-2.44846	2.12089e-10	3.93076e-10	TRUE
orf19_2281		CD36_21510	11.9023	65.6152	38.7588	-2.44941	2.2025e-10	4.06753e-10	TRUE
orf19_3499		CD36_62260	48.0441	266.174	157.109	-2.45655	1.55302e-37	1.036e-36	TRUE
orf19_4383		CD36_28780	20.0215	111.796	65.9086	-2.46786	8.8035e-17	2.62506e-16	TRUE
orf19_4936_1		CD36_nTAR1_113	39.851	223.857	131.854	-2.4765	4.0551e-32	2.29346e-31	TRUE
orf19_4721		CD36_08140	47.3909	266.61	157	-2.47866	5.79184e-38	3.93944e-37	TRUE
orf19_2724		CD36_42610	17.2341	96.9719	57.103	-2.47891	7.94261e-15	2.07157e-14	TRUE
orf19_4445		CD36_06760	31.1688	177.162	104.166	-2.49351	5.92709e-26	2.67596e-25	TRUE
SC5314_nTARR_12		CD36_nTARR_13	36.7604	209.24	123	-2.49554	2.2206e-30	1.16125e-29	TRUE
orf19_3777		CD36_44650	13.0207	74.4961	43.7584	-2.50297	7.57174e-12	1.61965e-11	TRUE
orf19_3483		CD36_62630	25.6644	146.873	86.2686	-2.50334	6.97321e-22	2.68768e-21	TRUE
orf19_2287	RPA12	CD36_21570	31.9777	184.433	108.205	-2.51457	3.41214e-27	1.61037e-26	TRUE
orf19_7197		CD36_73540	11.1055	64.2116	37.6586	-2.51818	1.79331e-10	3.36559e-10	TRUE
orf19_4438	RME1	CD36_06830	4.60791	26.7478	15.6778	-2.52385	3.76113e-05	3.97164e-05	TRUE
orf19_73		CD36_64950	35.926	210.402	123.164	-2.53666	4.46769e-31	2.39041e-30	TRUE
orf19_7434	GLG2	CD36_86420	16.98	99.4559	58.218	-2.53683	1.57665e-15	4.32346e-15	TRUE
orf19_4940		CD36_12200	43.2983	253.752	148.525	-2.53765	3.81103e-37	2.49433e-36	TRUE
orf19_3216		CD36_53670	31.7252	186.753	109.239	-2.54405	7.42696e-28	3.62861e-27	TRUE
orf19_4366		CD36_28870	3.10579	18.3397	10.7228	-2.54855	0.000600002	0.000527585	TRUE
orf19_7436	AAF1	CD36_86430	41.9792	248.181	145.08	-2.55026	1.46679e-36	9.48092e-36	TRUE
orf19_3618	YWP1	CD36_22720	295.203	1748.05	1021.62	-2.55258	1.34205e-246	8.46433e-245	TRUE
orf19_5069		CD36_07500	11.6591	69.9233	40.7912	-2.57093	1.65865e-11	3.44528e-11	TRUE
orf19_1363		CD36_23960	4.2973	25.8224	15.0599	-2.57373	4.23513e-05	4.43616e-05	TRUE
orf19_6898		CD36_71010	64.0173	387.22	225.618	-2.58323	7.72987e-57	7.88643e-56	TRUE
orf19_5845	RNR3	CD36_30920	7.61794	46.4952	27.0566	-2.59622	3.3829e-08	5.13184e-08	TRUE
orf19_756	SAP7	CD36_04610	3.99791	24.7192	14.3585	-2.61493	5.32219e-05	5.51377e-05	TRUE
orf19_4160		CD36_40860	9.94562	61.5066	35.7261	-2.61522	1.83278e-10	3.43348e-10	TRUE
orf19_3633		CD36_22590	11.7217	72.6682	42.1949	-2.61875	4.08625e-12	8.92423e-12	TRUE
orf19_5902	RAS2	CD36_84420	31.7741	197.98	114.877	-2.62604	2.02501e-30	1.06164e-29	TRUE
orf19_1362	SMM1	CD36_23970	4.99133	32.0762	18.5338	-2.67062	3.22201e-06	3.91708e-06	TRUE
orf19_3624		CD36_22680	8.44493	54.2709	31.3579	-2.67063	1.39137e-09	2.40723e-09	TRUE
orf19_4899	GCA1	CD36_09690	166.211	1086.93	626.57	-2.69578	1.99679e-163	7.69621e-162	TRUE
orf19_1110		CD36_53570	34.4729	229.645	132.059	-2.72248	2.49067e-36	1.60491e-35	TRUE
orf19_1651		CD36_81960	8.23399	54.9024	31.5682	-2.72382	7.46396e-10	1.32437e-09	TRUE
orf19_6276		CD36_05930	13.5637	91.5389	52.5513	-2.74125	1.51701e-15	4.17643e-15	TRUE
orf19_8278		CD36_10700	3.6309	24.6629	14.1469	-2.75055	3.36657e-05	3.57495e-05	TRUE
orf19_6928	SAP9	CD36_83850	155.123	1055.41	605.267	-2.75293	2.96426e-162	1.12174e-160	TRUE
orf19_4820		CD36_09010	51.405	355.55	203.478	-2.77668	2.1076e-56	2.13979e-55	TRUE
orf19_449		CD36_04900	95.4764	668.173	381.825	-2.79362	5.29145e-105	1.06924e-103	TRUE
orf19_2870		CD36_46100	6.72616	47.1662	26.9462	-2.79651	7.26412e-09	1.17933e-08	TRUE
orf19_1632		CD36_82120	42.5372	298.658	170.597	-2.79831	4.93655e-48	4.29897e-47	TRUE
SC5314_nTAR6_21		CD36_nTAR6_203	47.3317	335.573	191.452	-2.81236	5.11236e-54	4.99552e-53	TRUE
orf19_6688		CD36_73210	3.13141	22.7894	12.9604	-2.85009	4.90444e-05	5.09875e-05	TRUE
orf19_1772		CD36_24130	7.24738	53.1775	30.2124	-2.8619	5.13014e-10	9.19677e-10	TRUE
orf19_220	PIR1	CD36_23050	112.388	828.427	470.407	-2.8685	3.30747e-133	9.05777e-132	TRUE
orf19_5604	MDR1	CD36_63890	13.0928	97.32	55.2064	-2.88057	3.30146e-17	1.00754e-16	TRUE
SC5314_nTAR7_201		CD36_nTAR7_32	9.15661	68.4333	38.7949	-2.88842	1.40904e-12	3.18077e-12	TRUE
orf19_7387	ELP3	CD36_85990	33.6808	254.983	144.332	-2.90701	8.08742e-43	6.18842e-42	TRUE
orf19_3117	CSA2	CD36_46390	3.46849	26.2647	14.8666	-2.90736	1.07057e-05	1.2216e-05	TRUE
orf19_4792		CD36_08790	55.0699	417.295	236.183	-2.90834	5.7916e-69	7.39519e-68	TRUE
orf19_1756	GPD1	CD36_24300	154.218	1207.24	680.729	-2.95528	6.29963e-199	3.0492e-197	TRUE
orf19_7105	FAR1	CD36_70390	6.84311	54.3116	30.5773	-2.97515	1.52702e-10	2.88666e-10	TRUE
orf19_7013		CD36_70940	4.21698	34.3464	19.2817	-3.01249	3.01921e-07	4.13145e-07	TRUE
orf19_6152		CD36_32830	13.2253	109.192	61.2087	-3.03211	5.12328e-20	1.78016e-19	TRUE
SC5314_nTAR5_38		CD36_nTAR5_32	37.6466	318.015	177.831	-3.06512	1.19333e-55	1.19986e-54	TRUE
orf19_5012		CD36_12740	6.20833	53.5746	29.8915	-3.09589	9.16497e-11	1.75971e-10	TRUE
orf19_1667_1		CD36_81670	63.0081	544.94	303.974	-3.0991	5.48652e-95	1.00168e-93	TRUE
orf19_5070		CD36_07510	30.3198	268.628	149.474	-3.13389	3.14176e-48	2.74748e-47	TRUE
orf19_7632		CD36_35360	84.5113	772.525	428.518	-3.17898	6.12773e-137	1.74709e-135	TRUE
orf19_6873_1		CD36_20070	10.9193	101.596	56.2575	-3.20449	1.25182e-19	4.25032e-19	TRUE
orf19_5611		CD36_63800	6.20456	59.6034	32.904	-3.2506	2.81349e-12	6.21632e-12	TRUE
orf19_10	ALK8	CD36_32710	4.35896	43.5205	23.9397	-3.30625	1.80907e-09	3.09642e-09	TRUE
orf19_6311		CD36_30200	11.5997	118.747	65.1733	-3.34235	1.86245e-23	7.67593e-23	TRUE
orf19_7194		CD36_73570	7.07271	74.1864	40.6295	-3.37743	2.32202e-15	6.28461e-15	TRUE
orf19_5049		CD36_07310	11.4104	123.605	67.5079	-3.42393	8.29104e-25	3.58759e-24	TRUE
orf19_1097	ALS2	CD36_65010	406.657	4482.94	2444.8	-3.44918	0	0	TRUE
orf19_1430		CD36_43680	8.40846	93.447	50.9277	-3.46085	2.68618e-19	8.974e-19	TRUE
orf19_6484		CD36_72070	3	34.3146	18.6573	-3.5024	4.551e-08	6.7949e-08	TRUE
orf19_6486	LDG3	CD36_72070	3	34.3146	18.6573	-3.5024	4.551e-08	6.7949e-08	TRUE
orf19_7296		CD36_34460	35.9405	413.546	224.743	-3.51098	1.66689e-80	2.62828e-79	TRUE
SC5314_nTARR_34		CD36_nTARR_47	23.7117	273.464	148.588	-3.5143	6.76625e-54	6.5501e-53	TRUE
orf19_6586		CD36_71260	13.9642	168.351	91.1576	-3.57828	2.66976e-34	1.62474e-33	TRUE
orf19_246		CD36_82530	21.158	262.001	141.579	-3.61691	8.02305e-53	7.59024e-52	TRUE
orf19_1097	ALS2	CD36_64800	406.657	5039.36	2723.01	-3.61797	0	0	TRUE
SC5314_nTARR_203		CD36_nTARR_46	27.7166	351.188	189.452	-3.65003	1.20433e-70	1.57647e-69	TRUE
orf19_4555	ALS4	CD36_64610	336.558	4468.05	2402.3	-3.71733	0	0	TRUE
orf19_2849	AQY1	CD36_27990	20.7972	282.714	151.756	-3.7515	2.49409e-58	2.64847e-57	TRUE
orf19_1473		CD36_16490	4.45532	62.6185	33.5369	-3.7996	2.71757e-14	6.85592e-14	TRUE
orf19_1763	IFR1	CD36_24240	23.9993	346.48	185.24	-3.83832	3.64611e-72	4.89595e-71	TRUE
orf19_5741	ALS1	CD36_64210	76.8783	1132.51	604.695	-3.86742	1.35908e-232	7.64506e-231	TRUE
orf19_6487		CD36_72060	3	44.8329	23.9164	-3.88814	8.59194e-11	1.65733e-10	TRUE
orf19_4921_1		CD36_nTAR1_108	32.6251	491.69	262.158	-3.90031	1.13266e-102	2.24517e-101	TRUE
orf19_2429		CD36_05810	3.43759	52.1513	27.7945	-3.90985	2.34613e-12	5.20026e-12	TRUE
orf19_2734		CD36_42490	7.56248	121.505	64.5336	-3.99262	4.55293e-27	2.13907e-26	TRUE
orf19_4273		CD36_52360	5.69875	92.596	49.1474	-4.00884	4.6273e-21	1.7198e-20	TRUE
orf19_4689	PGA57	CD36_41010	4.61551	83.7698	44.1927	-4.16848	1.30665e-19	4.42204e-19	TRUE
orf19_3905		CD36_53910	3.63802	83.6174	43.6277	-4.50919	2.70524e-20	9.60832e-20	TRUE
orf19_5302	PGA31	CD36_43780	4.96173	293.872	149.417	-5.87482	7.9497e-71	1.04721e-69	TRUE
orf19_5144	PGA28	CD36_72760	16.4591	3.1154	9.78723	2.41478	0.00153933	0.00125937	FALSE
orf19_2620		CD36_33120	16.1004	3.31472	9.70754	2.29352	0.0023788	0.0018754	FALSE
orf19_2072		CD36_15510	16.9844	3.87999	10.4322	2.14347	0.0027597	0.00215771	FALSE
orf19_1043		CD36_03870	27.3723	6.91731	17.1448	1.99782	0.000280887	0.000260989	FALSE
orf19_2803	HEM13	CD36_83990	12472.3	3153.77	7813.05	1.99697	0	0	FALSE
orf19_4384	HXT5	CD36_28770	144.619	36.6707	90.645	1.99295	7.68994e-17	2.30623e-16	FALSE
orf19_1702	ARF3	CD36_81390	338.733	86.3886	212.561	1.98463	4.40745e-37	2.87565e-36	FALSE
orf19_4470		CD36_03680	38.128	9.74607	23.937	1.98135	2.01005e-05	2.21469e-05	FALSE
orf19_3358	LSC1	CD36_01550	1374.89	351.794	863.342	1.9799	1.69338e-144	5.03496e-143	FALSE
orf19_281		CD36_82880	196.477	50.2783	123.377	1.97974	3.89053e-22	1.51072e-21	FALSE
orf19_367	CNH1	CD36_40100	337.607	86.6546	212.131	1.97538	9.4909e-37	6.15377e-36	FALSE
orf19_1462	SMP2	CD36_16400	323.252	83.6143	203.433	1.96423	5.20782e-35	3.27466e-34	FALSE
orf19_6592		CD36_34870	14.8348	3.86161	9.3482	1.9551	0.00838158	0.00594369	FALSE
orf19_7580		CD36_35095	446.113	116.16	281.136	1.95468	2.30782e-47	1.96053e-46	FALSE
orf19_295		CD36_82970	191.306	50.0022	120.654	1.94921	3.43799e-21	1.28929e-20	FALSE
orf19_6956	DAL9	CD36_83640	31.5513	8.26304	19.9072	1.94634	0.000126433	0.000123254	FALSE
orf19_7549	PMT5	CD36_34920	70.6088	18.505	44.5569	1.94532	9.89536e-09	1.58304e-08	FALSE
orf19_1272		CD36_45340	69.3845	18.247	43.8158	1.94034	1.4037e-08	2.2234e-08	FALSE
orf19_3733	IDP2	CD36_27320	78.2264	20.5887	49.4076	1.93919	1.7312e-09	2.97292e-09	FALSE
orf19_3439		CD36_61560	13.8125	3.64473	8.72864	1.93548	0.0115075	0.00793595	FALSE
orf19_31		CD36_20900	69.8485	18.4495	44.149	1.93403	1.35028e-08	2.14368e-08	FALSE
orf19_1995		CD36_16160	112.286	29.6999	70.9929	1.93204	6.19059e-13	1.43641e-12	FALSE
orf19_7311		CD36_34545	22.5133	5.95979	14.2366	1.93084	0.0012779	0.00105754	FALSE
orf19_5338	GAL4	CD36_24740	467.577	124.194	295.886	1.92599	1.2536e-48	1.10557e-47	FALSE
orf19_6202	RBT4	CD36_06570	741.78	197.047	469.413	1.92584	4.49336e-76	6.44974e-75	FALSE
orf19_2768	AMS1	CD36_42240	229.513	61.064	145.288	1.92357	1.08425e-24	4.66253e-24	FALSE
orf19_2738	SUL2	CD36_42530	36.8346	9.8785	23.3565	1.91209	4.25529e-05	4.45503e-05	FALSE
orf19_4246		CD36_52170	718.57	193.789	456.179	1.90403	1.14881e-72	1.56277e-71	FALSE
SC5314_nTAR1_29		CD36_nTAR1_52	98.8435	26.7462	62.7948	1.8992	2.47465e-11	5.07443e-11	FALSE
orf19_1424		CD36_43920	46.8729	12.7425	29.8077	1.89249	4.52732e-06	5.40608e-06	FALSE
orf19_4747	HEM14	CD36_08380	529.11	144.053	336.581	1.89035	1.74587e-53	1.67452e-52	FALSE
orf19_4970		CD36_12460	12.4469	3.38893	7.9179	1.89027	0.0182199	0.0119475	FALSE
orf19_4871	ERO1	CD36_09440	412.352	112.277	262.315	1.8902	4.56132e-42	3.42728e-41	FALSE
orf19_1045		CD36_03880	34.2623	9.3566	21.8095	1.88595	9.17721e-05	9.18302e-05	FALSE
orf19_1656		CD36_81770	75.174	20.6026	47.8883	1.8808	7.33627e-09	1.19011e-08	FALSE
orf19_1591	ERG10	CD36_18960	2436.08	667.651	1551.87	1.88079	7.97882e-238	4.74471e-236	FALSE
orf19_6424		CD36_34150	865.157	237.161	551.159	1.88048	1.07449e-85	1.83307e-84	FALSE
orf19_1974	TFS1	CD36_51350	525.527	144.775	335.151	1.87334	1.63606e-52	1.52016e-51	FALSE
orf19_7456		CD36_86640	63.774	17.5793	40.6767	1.87248	1.09257e-07	1.56395e-07	FALSE
orf19_5102	PLB5	CD36_07760	148.563	41.015	94.7891	1.87024	5.54072e-16	1.58189e-15	FALSE
orf19_5179	LIP5	CD36_72520	46.3066	12.793	29.5498	1.86925	6.18439e-06	7.24889e-06	FALSE
orf19_118	FAD2	CD36_61210	598.257	165.65	381.954	1.86601	3.16486e-59	3.46688e-58	FALSE
orf19_5758	SAL6	CD36_64340	82.9215	23.0174	52.9695	1.86241	1.60392e-09	2.75889e-09	FALSE
orf19_6048		CD36_00510	84.8706	23.5985	54.2346	1.85996	1.06994e-09	1.87133e-09	FALSE
orf19_5601		CD36_63910	62.1942	17.3059	39.7501	1.8589	1.80221e-07	2.51743e-07	FALSE
orf19_3402	FPG1	CD36_61950	113.823	31.6961	72.7593	1.8578	1.70015e-12	3.81311e-12	FALSE
orf19_1655	PXP2	CD36_81790	14.0147	3.90395	8.95934	1.85733	0.013292	0.00900841	FALSE
orf19_3311	IFD3	CD36_01150	25.7296	7.18685	16.4582	1.85338	0.000808614	0.00069287	FALSE
orf19_3449		CD36_61460	82.9266	23.2296	53.0781	1.84926	1.91561e-09	3.2734e-09	FALSE
orf19_4035	PGA4	CD36_54990	1398.25	392.432	895.34	1.84649	5.13687e-134	1.42553e-132	FALSE
orf19_1277		CD36_45480	384.392	108.228	246.31	1.8419	4.88254e-38	3.3428e-37	FALSE
orf19_6888		CD36_20210	65.1741	18.3609	41.7675	1.84105	1.11252e-07	1.58922e-07	FALSE
orf19_4456	GAP4	CD36_06660	940.333	265.728	603.031	1.83661	4.14476e-90	7.24922e-89	FALSE
orf19_4114	FAA2-1	CD36_20470	25.4817	7.20986	16.3458	1.8348	0.000930049	0.000790416	FALSE
orf19_1914	FAV3	CD36_15070	77.9571	22.0859	50.0215	1.83294	7.16214e-09	1.16368e-08	FALSE
orf19_7676	XYL2	CD36_35570	5360.52	1518.74	3439.63	1.83289	0	0	FALSE
orf19_4476		CD36_03760	24.8261	7.03721	15.9316	1.83217	0.00109541	0.000917835	FALSE
orf19_4287		CD36_52470	307.711	87.2708	197.491	1.83139	1.46064e-30	7.67691e-30	FALSE
orf19_7665		CD36_35526	178.483	50.6246	114.554	1.83126	2.11262e-18	6.76468e-18	FALSE
orf19_7404		CD36_86200	547.784	155.898	351.841	1.82639	7.2041e-53	6.84659e-52	FALSE
orf19_270		CD36_82780	53.4788	15.2345	34.3567	1.82501	1.76193e-06	2.21186e-06	FALSE
orf19_4666		CD36_41220	162.877	46.4494	104.663	1.82344	7.72716e-17	2.31405e-16	FALSE
orf19_5860		CD36_84110	18.5375	5.28888	11.9132	1.8228	0.00493435	0.0036744	FALSE
orf19_1063		CD36_04030	52.4197	14.9863	33.703	1.81985	2.33249e-06	2.87598e-06	FALSE
orf19_7585	INO1	CD36_35120	13.0539	3.73457	8.39422	1.81885	0.0184915	0.0121028	FALSE
orf19_1715	IRO1	CD36_81290	405.746	116.628	261.187	1.81205	3.29242e-39	2.29952e-38	FALSE
orf19_4427	SKP1	CD36_06920	698.091	201.887	449.989	1.80325	9.43639e-66	1.13527e-64	FALSE
orf19_251		CD36_82570	828.656	240.511	534.584	1.79806	2.10359e-77	3.08327e-76	FALSE
SC5314_nTAR2_59		CD36_nTAR2_207	27.6982	8.10799	17.9031	1.78577	0.000703304	0.000609408	FALSE
orf19_6445	ECI1	CD36_34280	45.7467	13.4109	29.5788	1.78365	1.35572e-05	1.52277e-05	FALSE
orf19_2176	IFM3	CD36_22270	55.9766	16.5292	36.2529	1.7732	1.64032e-06	2.06911e-06	FALSE
orf19_4809	ERG12	CD36_08920	381.949	112.979	247.464	1.77071	6.6365e-36	4.22406e-35	FALSE
SC5314_nTAR1_31		CD36_nTAR1_59	13.364	3.96477	8.66438	1.76643	0.0194981	0.0126977	FALSE
orf19_1796		CD36_45050	334.256	99.3481	216.802	1.76378	1.80539e-31	9.94073e-31	FALSE
orf19_7417	TSA1	CD36_86140	8506.19	2535.61	5520.9	1.75957	0	0	FALSE
orf19_6196		CD36_06620	69.3935	20.7178	45.0556	1.75732	1.13452e-07	1.61955e-07	FALSE
orf19_2175		CD36_22280	593.118	177.303	385.21	1.75549	3.70833e-54	3.64067e-53	FALSE
orf19_7251	WSC4	CD36_13330	294.514	88.0698	191.292	1.75501	9.58979e-28	4.66341e-27	FALSE
orf19_1985		CD36_33350	24.7512	7.44626	16.0987	1.7463	0.00161233	0.00131445	FALSE
orf19_7356		CD36_85690	13.9948	4.21971	9.10724	1.74306	0.0178697	0.0117438	FALSE
orf19_2551	MET6	CD36_26580	1285.69	388.095	836.894	1.74145	5.72261e-114	1.26708e-112	FALSE
orf19_2047		CD36_15710	284.78	86.1826	185.481	1.73777	1.54694e-26	7.15482e-26	FALSE
orf19_3332		CD36_01340	108.761	33.0114	70.8862	1.73351	4.79881e-11	9.52131e-11	FALSE
orf19_752		CD36_04650	275.152	83.5481	179.35	1.73294	1.33282e-25	5.95283e-25	FALSE
orf19_6952		CD36_83670	94.4225	28.6787	61.5506	1.73254	9.02466e-10	1.58642e-09	FALSE
orf19_6830		CD36_86700	28.3204	8.60878	18.4646	1.73135	0.000798816	0.000685604	FALSE
orf19_3902		CD36_53890	30.2538	9.21054	19.7321	1.72915	0.000534827	0.000474098	FALSE
orf19_1356		CD36_24030	36.7686	11.2479	24.0082	1.72221	0.000140888	0.00013626	FALSE
orf19_2480_1	AUT7	CD36_05380	146.558	45.0022	95.78	1.71679	3.37283e-14	8.46796e-14	FALSE
orf19_2506		CD36_80940	210.84	64.8592	137.849	1.71415	1.03084e-19	3.52301e-19	FALSE
orf19_5875	VAM3	CD36_84260	129.717	40.0457	84.8811	1.70903	1.14826e-12	2.61477e-12	FALSE
orf19_2958		CD36_02500	46.7826	14.4716	30.6271	1.70614	1.99369e-05	2.19899e-05	FALSE
orf19_6344	RBK1	CD36_11960	169.615	52.6665	111.141	1.70069	5.31903e-16	1.52488e-15	FALSE
SC5314_nTAR5_34		CD36_nTAR5_202	215.005	66.9307	140.968	1.69702	8.21804e-20	2.8225e-19	FALSE
SC5314_nTAR2_48		CD36_nTAR2_44	259.972	80.9692	170.47	1.6963	1.31228e-23	5.47351e-23	FALSE
orf19_3670	GAL1	CD36_01990	76.7747	23.9255	50.3501	1.69547	5.31732e-08	7.8713e-08	FALSE
orf19_6077		CD36_00250	190.735	59.5044	125.12	1.69389	1.0396e-17	3.24398e-17	FALSE
orf19_7670		CD36_35550	224.196	70.2281	147.212	1.68803	1.89512e-20	6.82413e-20	FALSE
orf19_1621	GPA2	CD36_82210	152.894	47.9273	100.411	1.687	2.00461e-14	5.10678e-14	FALSE
orf19_3689		CD36_02170	67.9108	21.2886	44.5997	1.68695	3.42411e-07	4.67016e-07	FALSE
orf19_3642	SUN41	CD36_60800	1985.57	624.402	1304.99	1.68239	9.25749e-167	3.70534e-165	FALSE
orf19_5363		CD36_24570	184.535	58.1193	121.327	1.68019	5.25904e-17	1.58404e-16	FALSE
orf19_1907	EMC9	CD36_15110	304.637	95.988	200.312	1.67955	5.02124e-27	2.35378e-26	FALSE
orf19_5635	PGA7	CD36_40180	302.014	95.1625	198.588	1.67954	8.31175e-27	3.87755e-26	FALSE
orf19_3512		CD36_30750	26.1159	8.26513	17.1905	1.6732	0.00166988	0.0013571	FALSE
orf19_7554		CD36_34960	56.5827	17.9266	37.2546	1.67165	3.76611e-06	4.53616e-06	FALSE
orf19_5502		CD36_73420	52.4346	16.6436	34.5391	1.66894	8.74726e-06	1.00529e-05	FALSE
orf19_6995		CD36_85570	18.1578	5.76729	11.9625	1.66801	0.00891494	0.00630473	FALSE
orf19_5618		CD36_63720	144.85	46.2214	95.5355	1.66131	1.76254e-13	4.25076e-13	FALSE
orf19_5622	GLC3	CD36_63660	548.793	175.157	361.975	1.661	1.30565e-46	1.09576e-45	FALSE
orf19_4791		CD36_08780	23.4193	7.49309	15.4562	1.65746	0.00310895	0.00241445	FALSE
orf19_6787		CD36_87060	149.178	47.7397	98.4591	1.65717	8.54499e-14	2.09975e-13	FALSE
orf19_6081	PHR2	CD36_00220	1278.45	409.192	843.819	1.65693	8.71594e-106	1.7785e-104	FALSE
orf19_4842		CD36_09200	60.4179	19.3884	39.9031	1.65317	2.13338e-06	2.64772e-06	FALSE
orf19_5784	AMO1	CD36_17890	21.0552	6.76255	13.9088	1.65192	0.00516014	0.00382884	FALSE
orf19_2838		CD36_27860	42.7639	13.8145	28.2892	1.6436	7.1396e-05	7.2664e-05	FALSE
orf19_6579		CD36_71340	76.9417	24.905	50.9234	1.64072	1.03406e-07	1.48633e-07	FALSE
orf19_2945	PUT4	CD36_02400	9.73382	3.15441	6.44411	1.63902	0.0586199	0.034166	FALSE
orf19_2463	PRN2	CD36_05520	47.4297	15.3847	31.4072	1.63769	3.02103e-05	3.24612e-05	FALSE
orf19_6139	FRE7	CD36_32920	86.4852	28.1233	57.3042	1.63408	1.85927e-08	2.89868e-08	FALSE
orf19_5621		CD36_63670	45.0244	14.6705	29.8474	1.63118	5.05381e-05	5.2488e-05	FALSE
orf19_2154	HXK1	CD36_65510	266.085	86.9258	176.506	1.62742	7.7845e-23	3.13993e-22	FALSE
orf19_3355	ISN1	CD36_01520	374.896	122.609	248.753	1.62582	1.846e-31	1.01375e-30	FALSE
orf19_701	CFL11	CD36_32200	12.7646	4.19037	8.47747	1.62038	0.0317288	0.0198074	FALSE
orf19_7095		CD36_70480	173.274	57.1912	115.233	1.61258	3.11883e-15	8.33284e-15	FALSE
orf19_4866	CPP1	CD36_09400	96.1388	31.741	63.9399	1.61216	4.28082e-09	7.09375e-09	FALSE
orf19_7196		CD36_73550	537.829	177.72	357.774	1.61093	7.90864e-44	6.235e-43	FALSE
orf19_2462	PRN3	CD36_05530	53.2202	17.5972	35.4087	1.61002	1.26878e-05	1.43052e-05	FALSE
orf19_719		CD36_31960	289.714	95.8808	192.797	1.6087	2.44463e-24	1.04478e-23	FALSE
orf19_7380		CD36_85920	116.882	38.69	77.7857	1.6084	1.01472e-10	1.94292e-10	FALSE
orf19_2133	LIP4	CD36_65300	58.6924	19.4408	39.0666	1.60747	4.66881e-06	5.56227e-06	FALSE
orf19_7576		CD36_35075	64.7113	21.5848	43.148	1.59739	1.69784e-06	2.13649e-06	FALSE
orf19_4668		CD36_41210	15.5102	5.17914	10.3447	1.59582	0.0192002	0.0125216	FALSE
SC5314_nTARR_48		CD36_nTARR_72	56.0834	18.731	37.4072	1.59554	8.50066e-06	9.78572e-06	FALSE
orf19_6034	TUB2	CD36_00640	954.387	318.88	636.634	1.59495	2.57064e-75	3.59082e-74	FALSE
orf19_972		CD36_50260	87.6038	29.4903	58.547	1.58414	3.10214e-08	4.74397e-08	FALSE
orf19_7337		CD36_34700	54.821	18.4612	36.6411	1.58362	1.19811e-05	1.3582e-05	FALSE
orf19_2452		CD36_05610	661.085	222.759	441.922	1.58274	3.64237e-52	3.3693e-51	FALSE
SC5314_nTAR5_40		CD36_nTAR5_35	1096.97	369.925	733.445	1.5816	2.87472e-85	4.8644e-84	FALSE
SC5314_nTAR4_54		CD36_nTAR4_53	65.9799	22.3147	44.1473	1.57742	1.67422e-06	2.10931e-06	FALSE
orf19_2821		CD36_27600	127.307	43.074	85.1902	1.57681	2.91761e-11	5.90707e-11	FALSE
orf19_6601		CD36_34810	70.8326	24.013	47.4228	1.57398	7.25682e-07	9.57146e-07	FALSE
orf19_6324	VID27	CD36_60120	475.856	161.393	318.624	1.57334	1.00124e-37	6.70062e-37	FALSE
orf19_5365_1		CD36_24540	356.201	120.853	238.527	1.57283	1.19111e-28	5.91664e-28	FALSE
orf19_860	BMT8	CD36_18320	62.1262	21.1088	41.6175	1.57074	3.60508e-06	4.3548e-06	FALSE
orf19_272	FAA21	CD36_82800	27.135	9.22599	18.1805	1.56977	0.00221004	0.00175431	FALSE
orf19_6832		CD36_86680	179.517	61.0682	120.293	1.56901	3.56892e-15	9.49879e-15	FALSE
orf19_1999		CD36_16130	170.455	58.0064	114.231	1.5685	1.77184e-14	4.536e-14	FALSE
orf19_690	PLB2	CD36_62120	25.7258	8.7745	17.2502	1.56522	0.00294297	0.00229582	FALSE
orf19_5731	PAD1	CD36_64170	21.8036	7.44379	14.6237	1.56385	0.00622229	0.00453928	FALSE
orf19_3198	OBPA	CD36_51550	241.25	82.4962	161.873	1.56152	9.8343e-20	3.3665e-19	FALSE
orf19_7329		CD36_34665	1289.96	441.576	865.766	1.55998	5.40947e-98	1.02353e-96	FALSE
orf19_6973		CD36_85340	35.7529	12.2415	23.9972	1.55966	0.00047142	0.000422705	FALSE
orf19_2046	POT1-2	CD36_15720	71.6366	24.5651	48.1009	1.55747	7.64339e-07	1.00686e-06	FALSE
orf19_1039		CD36_03830	24.2576	8.32494	16.2913	1.55632	0.00403336	0.0030504	FALSE
orf19_3353		CD36_01500	443.307	152.657	297.982	1.5514	1.39492e-34	8.58955e-34	FALSE
orf19_2928		CD36_02250	82.219	28.3353	55.2771	1.55026	1.29927e-07	1.84084e-07	FALSE
orf19_87	GPX1	CD36_60870	35.6071	12.2753	23.9412	1.54979	0.000514265	0.000457806	FALSE
orf19_716		CD36_32000	312.031	107.571	209.801	1.54979	8.49121e-25	3.66658e-24	FALSE
orf19_7398_1	TSA1B	CD36_86310	8275.07	2854.74	5564.9	1.5488	0	0	FALSE
orf19_5505	HIS7	CD36_73390	97.5029	33.7699	65.6364	1.5431	1.00864e-08	1.61237e-08	FALSE
orf19_3910		CD36_53930	30.8545	10.6872	20.7709	1.54299	0.00126977	0.00105165	FALSE
orf19_6209		CD36_06530	82.2411	28.5137	55.3774	1.54159	1.45611e-07	2.05326e-07	FALSE
orf19_7125		CD36_70220	360.899	125.313	243.106	1.53945	3.65919e-28	1.80901e-27	FALSE
orf19_5561	RAV2	CD36_63250	58.1842	20.2164	39.2003	1.53849	1.00502e-05	1.14869e-05	FALSE
orf19_4332		CD36_52800	48.2017	16.7481	32.4749	1.53847	5.83432e-05	6.0144e-05	FALSE
orf19_6885	SPO7	CD36_20180	105.688	36.7647	71.2261	1.5368	2.7302e-09	4.61235e-09	FALSE
orf19_6274	PBR1	CD36_05950	13.7489	4.78313	9.26603	1.53668	0.0319666	0.0199378	FALSE
orf19_1285		CD36_53750	90.6195	31.5557	61.0876	1.53531	3.73663e-08	5.63968e-08	FALSE
orf19_3677		CD36_02050	37.6471	13.1126	25.3799	1.53498	0.000390718	0.000353569	FALSE
orf19_3378		CD36_43280	29.319	10.25	19.7845	1.52961	0.00179934	0.00145211	FALSE
orf19_3981	MAL31	CD36_54530	27.4946	9.61474	18.5547	1.52922	0.00250903	0.00197283	FALSE
orf19_1620		CD36_82220	8.92319	3.12056	6.02187	1.52914	0.0851298	0.0472738	FALSE
orf19_1847	ARO10	CD36_32400	178.238	62.3685	120.303	1.52831	1.45114e-14	3.73797e-14	FALSE
orf19_5393		CD36_80590	239.244	83.7571	161.501	1.52759	5.17737e-19	1.70773e-18	FALSE
orf19_5960	NCE102	CD36_84880	509.408	178.769	344.089	1.52411	1.63471e-38	1.13412e-37	FALSE
orf19_4012	PCL5	CD36_54790	38.32	13.452	25.886	1.52366	0.0003731	0.00034014	FALSE
orf19_7503	CDA2	CD36_25340	10.5175	3.70226	7.10986	1.51969	0.0627939	0.0362939	FALSE
orf19_5358		CD36_24600	103.884	36.5939	70.2392	1.51869	5.06771e-09	8.33796e-09	FALSE
orf19_366		CD36_65610	196.013	69.0715	132.542	1.51817	1.00038e-15	2.79477e-15	FALSE
orf19_4802	FTH1	CD36_08870	25.5323	9.00001	17.2662	1.51771	0.00377637	0.00287695	FALSE
orf19_699		CD36_32180	12.6907	4.47397	8.58234	1.51753	0.0411792	0.0250166	FALSE
orf19_5524		CD36_62790	13.1507	4.64349	8.89709	1.51524	0.0378864	0.0232333	FALSE
orf19_5633		CD36_40160	160.857	56.8074	108.832	1.51501	3.86438e-13	9.07787e-13	FALSE
orf19_4481	MFALPHA	CD36_03810	8.49447	3	5.74723	1.51495	0.095255	0.0522001	FALSE
orf19_1704	FOX3	CD36_81380	42.1452	14.8939	28.5195	1.51404	0.000203672	0.000193299	FALSE
orf19_3911	SAH1	CD36_53940	1640.81	580.444	1110.63	1.51257	1.01626e-118	2.40358e-117	FALSE
orf19_7212		CD36_13020	185.728	65.8306	125.779	1.50975	7.17561e-15	1.87858e-14	FALSE
orf19_2610v2		CD36_27020	147.29	52.2873	99.7886	1.50751	4.45618e-12	9.72194e-12	FALSE
orf19_1367	MTW1	CD36_23920	28.6872	10.2022	19.4447	1.50492	0.00228184	0.00180579	FALSE
orf19_3615		CD36_22750	84.0529	29.9003	56.9766	1.50452	1.77716e-07	2.48577e-07	FALSE
orf19_415		CD36_05210	120.974	43.0354	82.0046	1.50449	3.7568e-10	6.77564e-10	FALSE
orf19_4474		CD36_03710	30.5427	10.867	20.7048	1.50427	0.00164969	0.00134332	FALSE
orf19_2962		CD36_02530	63.0301	22.4491	42.7396	1.50277	6.25802e-06	7.32561e-06	FALSE
orf19_4649	ZCF27	CD36_41390	104.477	37.3915	70.9344	1.49579	6.78511e-09	1.10414e-08	FALSE
orf19_5723	POX1	CD36_64100	86.5181	31.0025	58.7603	1.494	1.36552e-07	1.93077e-07	FALSE
orf19_4655	OPT6	CD36_41310	44.403	15.9173	30.1602	1.49345	0.000160516	0.000154312	FALSE
orf19_5158		CD36_72690	183.342	65.8301	124.586	1.49111	1.85246e-14	4.73655e-14	FALSE
orf19_7341		CD36_34720	422.876	152.165	287.521	1.48798	3.40259e-31	1.83468e-30	FALSE
orf19_2124		CD36_65100	184.175	66.3935	125.284	1.48535	1.92024e-14	4.90384e-14	FALSE
orf19_3171	ACH1	CD36_51850	418.207	151.532	284.869	1.47798	1.40875e-30	7.42293e-30	FALSE
orf19_3213		CD36_53700	39.7124	14.3976	27.055	1.47715	0.000399629	0.000361162	FALSE
orf19_4044	MUM2	CD36_55040	899.933	326.287	613.11	1.47707	9.6688e-64	1.11799e-62	FALSE
orf19_1499	CTF1	CD36_16710	20.9072	7.59602	14.2516	1.47407	0.0103236	0.00721272	FALSE
orf19_4777	DAK2	CD36_08670	2843.78	1033.85	1938.82	1.47317	1.38616e-196	6.41118e-195	FALSE
orf19_2884	CDC68	CD36_45990	144.202	52.4873	98.3444	1.47143	1.73237e-11	3.59483e-11	FALSE
orf19_2028	MXR1	CD36_15900	406.963	148.811	277.887	1.4648	1.9916e-29	1.01101e-28	FALSE
orf19_7009		CD36_70980	20.4825	7.50385	13.9932	1.46208	0.0116293	0.00800932	FALSE
orf19_6024		CD36_00770	32.3487	11.8744	22.1115	1.45924	0.00154367	0.00126193	FALSE
orf19_4991	MPT5	CD36_12560	91.325	33.5539	62.4394	1.45792	1.05716e-07	1.51639e-07	FALSE
orf19_7121		CD36_70250	266.597	98.1892	182.393	1.45441	1.21532e-19	4.13312e-19	FALSE
orf19_5890		CD36_84350	209.578	77.228	143.403	1.45368	9.23169e-16	2.5965e-15	FALSE
orf19_634		CD36_30370	8.38072	3.09012	5.73542	1.4528	0.108203	0.0581925	FALSE
orf19_3982		CD36_54540	14.5052	5.3609	9.93304	1.44941	0.0348949	0.0216089	FALSE
orf19_7345		CD36_34760	43.7655	16.283	30.0243	1.43982	0.000266156	0.000248522	FALSE
orf19_4884	WOR1	CD36_09540	13.6171	5.07041	9.34376	1.43864	0.0420954	0.0255137	FALSE
SC5314_nTAR2_63		CD36_nTAR2_202	76.7332	28.5833	52.6583	1.43806	1.40999e-06	1.79378e-06	FALSE
orf19_5799		CD36_17790	353.756	131.867	242.811	1.43707	4.09995e-25	1.8156e-24	FALSE
orf19_881	DFG16	CD36_18150	74.4136	27.7397	51.0767	1.437	2.05961e-06	2.56382e-06	FALSE
orf19_5379	ERG4	CD36_80690	498.431	185.876	342.154	1.43644	1.10391e-34	6.85844e-34	FALSE
orf19_1225		CD36_20990	51.6146	19.2702	35.4424	1.4348	7.83772e-05	7.91883e-05	FALSE
orf19_3954		CD36_54300	149.229	55.7498	102.489	1.43387	1.91869e-11	3.96172e-11	FALSE
orf19_5270		CD36_11200	16.3769	6.12295	11.2499	1.43275	0.0262701	0.0166748	FALSE
orf19_4066		CD36_23250	75.3451	28.2258	51.7855	1.42989	1.94239e-06	2.42807e-06	FALSE
orf19_1976	TRX2	CD36_51370	12.5685	4.72145	8.64499	1.4259	0.0524112	0.0309635	FALSE
orf19_3653	FAT1	CD36_60660	125.166	47.0202	86.0932	1.42588	9.27845e-10	1.62828e-09	FALSE
orf19_6754		CD36_87280	153.893	57.8806	105.887	1.42416	1.19011e-11	2.50201e-11	FALSE
orf19_5931		CD36_84670	64.7691	24.3667	44.5679	1.42378	1.09016e-05	1.24123e-05	FALSE
orf19_6026	ERG2	CD36_00750	242.534	91.3401	166.937	1.42225	1.81894e-17	5.6003e-17	FALSE
orf19_2440		CD36_05710	24.3742	9.1812	16.7777	1.42199	0.00702468	0.00506428	FALSE
orf19_3672	GAL10	CD36_02000	99.9457	37.672	68.8089	1.42104	4.87069e-08	7.24104e-08	FALSE
orf19_5628		CD36_63600	148.946	56.1736	102.56	1.42021	2.78402e-11	5.65311e-11	FALSE
orf19_4742		CD36_08340	26.1042	9.8501	17.9771	1.41946	0.0053369	0.00395155	FALSE
orf19_1960	CLN3	CD36_51220	151.935	57.3781	104.656	1.41827	1.85358e-11	3.83108e-11	FALSE
orf19_1536		CD36_16990	106.84	40.3701	73.6052	1.41749	1.79818e-08	2.80975e-08	FALSE
orf19_3612	PST2	CD36_22770	154.104	58.3651	106.234	1.41411	1.47921e-11	3.09417e-11	FALSE
orf19_3219		CD36_53650	40.7199	15.4291	28.0745	1.41347	0.000523431	0.000465368	FALSE
orf19_1459	PPE1	CD36_16370	86.1475	32.6487	59.3981	1.41317	4.5546e-07	6.15557e-07	FALSE
SC5314_nTAR2_203		CD36_nTAR2_2	7.89901	3	5.44951	1.4101	0.127289	0.066783	FALSE
orf19_2610v1		CD36_27020	137.663	52.2873	94.9752	1.41	1.94453e-10	3.62326e-10	FALSE
orf19_3548_1	WH11	CD36_19680	90.943	34.5688	62.7559	1.40888	2.33107e-07	3.21731e-07	FALSE
orf19_1055	CDC3	CD36_03970	363.956	138.494	251.225	1.40732	4.84478e-25	2.13634e-24	FALSE
orf19_5320	NCE4	CD36_24460	180.405	68.7332	124.569	1.40554	3.59984e-13	8.4948e-13	FALSE
orf19_6263		CD36_06090	138.389	52.8954	95.642	1.4009	2.13578e-10	3.95484e-10	FALSE
orf19_2691		CD36_42870	291.808	111.614	201.711	1.39989	3.0312e-20	1.07294e-19	FALSE
SC5314_nTAR2_70		CD36_nTAR2_64	76.6488	29.318	52.9834	1.39987	2.31193e-06	2.85401e-06	FALSE
orf19_2947	SNZ1	CD36_02410	868.827	332.818	600.823	1.39773	7.63334e-57	7.82631e-56	FALSE
orf19_3931	SFC1	CD36_54090	13.9187	5.33333	9.62601	1.3973	0.0444031	0.0267565	FALSE
orf19_2172	ARA1	CD36_22310	81.2258	31.1509	56.1884	1.39605	1.21604e-06	1.56329e-06	FALSE
orf19_6500	ECM42	CD36_71970	74.4426	28.5722	51.5074	1.3949	3.43302e-06	4.15661e-06	FALSE
orf19_5892		CD36_84360	160.075	61.4686	110.772	1.39421	1.00308e-11	2.12167e-11	FALSE
orf19_3281		CD36_25830	106.075	40.7599	73.4174	1.39325	3.06875e-08	4.69636e-08	FALSE
orf19_5536		CD36_62950	11.228	4.31505	7.77152	1.39304	0.0716473	0.04071	FALSE
orf19_3354		CD36_01510	2583.34	992.871	1788.11	1.39295	1.70962e-164	6.7137e-163	FALSE
orf19_2098	ARO8	CD36_15310	333.239	128.256	230.747	1.39091	1.09655e-22	4.39744e-22	FALSE
orf19_5131		CD36_72890	163.726	63.0164	113.371	1.39088	6.38576e-12	1.3716e-11	FALSE
orf19_2397_3		CD36_28400	65.4533	25.246	45.3497	1.3878	1.44537e-05	1.61909e-05	FALSE
orf19_3839	SAP10	CD36_44180	40.0883	15.4631	27.7757	1.38774	0.000689011	0.000599019	FALSE
orf19_7224		CD36_13140	238.123	91.976	165.049	1.38576	1.42076e-16	4.18847e-16	FALSE
orf19_4215	FET34	CD36_60380	1755.97	679.131	1217.55	1.3839	2.45833e-111	5.27482e-110	FALSE
orf19_6399	ATS1	CD36_33910	107.137	41.466	74.3015	1.38284	3.13872e-08	4.78935e-08	FALSE
orf19_3449_2		CD36_61455	77.5757	30.2114	53.8936	1.3739	2.79393e-06	3.41661e-06	FALSE
orf19_1834		CD36_09960	52.5467	20.4855	36.5161	1.37238	0.000116718	0.000114393	FALSE
orf19_1592		CD36_18950	130.439	50.8523	90.6455	1.37238	1.27518e-09	2.21726e-09	FALSE
orf19_5276		CD36_11160	15.4178	6.02595	10.7219	1.36872	0.0372724	0.0229107	FALSE
orf19_5293		CD36_43710	185.061	72.4463	128.754	1.36641	5.73146e-13	1.33434e-12	FALSE
orf19_4928	SEC2	CD36_12080	227.722	89.1924	158.457	1.36567	1.33714e-15	3.69589e-15	FALSE
orf19_3080		CD36_46680	152.051	59.5625	105.807	1.36547	6.62131e-11	1.294e-10	FALSE
orf19_7204		CD36_73440	26.0283	10.208	18.1181	1.36377	0.0069614	0.00502214	FALSE
orf19_3378		CD36_43425	29.319	11.4991	20.409	1.36371	0.0041818	0.00315464	FALSE
orf19_5362	PSO2	CD36_24580	23.1848	9.12115	16.153	1.35928	0.0110662	0.00767744	FALSE
orf19_4998	ROB1	CD36_12600	586.128	230.997	408.563	1.35673	2.85295e-37	1.87908e-36	FALSE
orf19_1161	PLD1	CD36_10880	346.25	136.542	241.396	1.35585	1.12895e-22	4.51867e-22	FALSE
orf19_6007		CD36_85260	57.1643	22.5744	39.8693	1.35381	6.97776e-05	7.11211e-05	FALSE
orf19_793	CAK1	CD36_18920	79.6434	31.5114	55.5774	1.35107	2.77155e-06	3.39322e-06	FALSE
orf19_4523		CD36_01880	84.0707	33.2715	58.6711	1.3507	1.4751e-06	1.87091e-06	FALSE
orf19_7320	LIP7	CD36_34600	11.3794	4.5036	7.9415	1.35066	0.0765189	0.0430433	FALSE
orf19_5762	PGA61	CD36_64390	22.7523	9.01211	15.8822	1.34946	0.0123191	0.00842343	FALSE
orf19_7025	MCM1	CD36_70830	339.018	134.582	236.8	1.34627	5.19621e-22	2.01022e-21	FALSE
orf19_3737		CD36_27280	117.082	46.5252	81.8038	1.34483	1.48908e-08	2.34969e-08	FALSE
orf19_1814		CD36_32670	135.082	53.704	94.3932	1.34413	1.20075e-09	2.09308e-09	FALSE
orf19_4945	MSH6	CD36_12230	104.585	41.7816	73.1835	1.33713	9.90153e-08	1.42914e-07	FALSE
orf19_4833	MLS1	CD36_09130	95.9538	38.398	67.1759	1.3347	3.45498e-07	4.70601e-07	FALSE
orf19_4368		CD36_28890	59.4626	23.8677	41.6651	1.33031	6.27918e-05	6.457e-05	FALSE
SC5314_nTAR4_51		CD36_nTAR4_50	39.4834	15.8821	27.6828	1.32724	0.00113262	0.000944829	FALSE
orf19_6100		CD36_00110	293.053	117.893	205.473	1.32707	7.43354e-19	2.42501e-18	FALSE
orf19_7479	NTH1	CD36_25660	219.862	88.8728	154.367	1.32017	2.00227e-14	5.10678e-14	FALSE
orf19_7600	FDH3	CD36_35225	4512.82	1825.95	3169.39	1.31877	3.62706e-263	2.43518e-261	FALSE
orf19_3102	CTA6	CD36_46540	58.2585	23.7061	40.9823	1.3106	9.00319e-05	9.01756e-05	FALSE
orf19_5447	HGT19	CD36_80200	60.1797	24.4924	42.3361	1.31033	6.90882e-05	7.05221e-05	FALSE
orf19_6699		CD36_73290	80.029	32.6029	56.316	1.30891	4.53637e-06	5.41378e-06	FALSE
orf19_2303	FGR16	CD36_10440	91.6604	37.413	64.5367	1.30615	9.63011e-07	1.25193e-06	FALSE
orf19_244	DCG1	CD36_82510	29.2794	11.9526	20.616	1.30595	0.00563133	0.00414009	FALSE
orf19_4341		CD36_52910	33.0929	13.5111	23.302	1.30576	0.00325082	0.00251337	FALSE
orf19_388	CAF16	CD36_07940	776.659	317.406	547.032	1.30434	4.68826e-46	3.85683e-45	FALSE
orf19_1532		CD36_16940	37.7302	15.4275	26.5789	1.30361	0.00169874	0.00137734	FALSE
orf19_2389		CD36_28490	45.0289	18.4178	31.7233	1.30314	0.000608958	0.000534783	FALSE
orf19_6102		CD36_00090	718.269	294.174	506.221	1.30124	1.42178e-42	1.08394e-41	FALSE
orf19_2186		CD36_22180	165.328	67.7148	116.521	1.30117	5.3733e-11	1.06207e-10	FALSE
orf19_4177	HIS5	CD36_40700	124.466	51.2263	87.8463	1.29419	1.44195e-08	2.27878e-08	FALSE
orf19_1531		CD36_16930	44.5201	18.3256	31.4229	1.29399	0.000699932	0.000606992	FALSE
orf19_5367	RDH54	CD36_24530	98.5814	40.6127	69.597	1.29277	4.64811e-07	6.26567e-07	FALSE
orf19_5504		CD36_73400	24.2563	10.0041	17.1302	1.29115	0.0124997	0.00853103	FALSE
orf19_5383	PMA1	CD36_80660	404.348	166.801	285.574	1.29085	2.05252e-24	8.78999e-24	FALSE
orf19_4013		CD36_54800	582.625	240.457	411.541	1.29017	2.01778e-34	1.23157e-33	FALSE
orf19_238	CCP1	CD36_82440	1667.79	689.053	1178.42	1.28864	4.70126e-95	8.65913e-94	FALSE
orf19_2670		CD36_43050	293.239	121.17	207.205	1.28843	4.29947e-18	1.35996e-17	FALSE
orf19_5416	ESA1	CD36_80450	149.7	61.9326	105.817	1.2867	6.07423e-10	1.08425e-09	FALSE
orf19_7181		CD36_73670	123.197	50.9863	87.0918	1.28618	1.99724e-08	3.10447e-08	FALSE
orf19_5215	TES15	CD36_20370	12.9386	5.37698	9.15781	1.2802	0.0699593	0.0398737	FALSE
orf19_88	ILV5	CD36_60880	1667.6	693.266	1180.43	1.27968	4.87395e-94	8.74504e-93	FALSE
SC5314_nTAR1_205		CD36_nTAR1_14	10.5804	4.41042	7.49539	1.27579	0.102192	0.0554467	FALSE
orf19_2451	PGA45	CD36_05620	1284.49	536.172	910.332	1.27382	2.35333e-72	3.18053e-71	FALSE
orf19_4997	KIS2	CD36_12590	145.822	60.9097	103.366	1.27285	1.39028e-09	2.40723e-09	FALSE
orf19_2614	RSR1	CD36_27060	424.668	177.4	301.034	1.27272	4.87433e-25	2.14483e-24	FALSE
orf19_4090_1		CD36_23415	134.744	56.4236	95.584	1.26924	6.28008e-09	1.02436e-08	FALSE
orf19_6481	YPS7	CD36_72090	90.4364	37.8916	64.164	1.26841	1.96825e-06	2.45744e-06	FALSE
orf19_7388	PBS2	CD36_86000	339.287	142.576	240.931	1.26417	3.94484e-20	1.3869e-19	FALSE
orf19_3940_1	CUP1	CD36_54185	11314.2	4760.41	8037.31	1.26237	0	0	FALSE
orf19_7598		CD36_35210	120.301	50.6717	85.4863	1.26079	4.75177e-08	7.07942e-08	FALSE
orf19_2050		CD36_15680	208.934	88.0414	148.488	1.26018	6.31905e-13	1.46458e-12	FALSE
orf19_3802	PMT6	CD36_44420	234.956	99.0632	167.01	1.25936	2.45254e-14	6.20987e-14	FALSE
orf19_4805		CD36_08890	64.0849	27.0316	45.5582	1.25872	6.88585e-05	7.03221e-05	FALSE
orf19_3901		CD36_53880	30.3912	12.8565	21.6239	1.25454	0.00626074	0.00456094	FALSE
orf19_847	YIM1	CD36_18420	115.935	49.0699	82.5025	1.2538	9.44462e-08	1.36509e-07	FALSE
orf19_6313	MNT4	CD36_30170	23.0288	9.74757	16.3882	1.25371	0.0173831	0.0114602	FALSE
orf19_685_1		CD36_nTAR6_7	43.6803	18.4988	31.0896	1.25294	0.0010597	0.000890059	FALSE
orf19_6232	NPR1	CD36_06350	192.805	81.7078	137.256	1.25198	6.20114e-12	1.33332e-11	FALSE
orf19_1037		CD36_03460	155.125	65.7864	110.456	1.25096	7.15082e-10	1.26989e-09	FALSE
orf19_2425	HGT18	CD36_28130	91.9504	39.0274	65.4889	1.24976	2.12604e-06	2.64177e-06	FALSE
orf19_6881	YTH1	CD36_20130	437.584	185.814	311.699	1.24909	4.69965e-25	2.07675e-24	FALSE
orf19_3811	GYP1	CD36_44360	215.549	91.5605	153.555	1.24861	4.05101e-13	9.48419e-13	FALSE
orf19_5841		CD36_17700	162.695	69.1592	115.927	1.24756	3.01798e-10	5.48113e-10	FALSE
orf19_4584	PHO114	CD36_41960	18.1872	7.73189	12.9595	1.24742	0.0352545	0.0218185	FALSE
orf19_5555		CD36_63300	82.9385	35.2783	59.1084	1.24665	6.99121e-06	8.13811e-06	FALSE
orf19_6591		CD36_34880	40.9484	17.4279	29.1882	1.24579	0.00159965	0.00130513	FALSE
orf19_2525	LYS12	CD36_26410	748.276	318.597	533.436	1.24523	1.84566e-41	1.35261e-40	FALSE
orf19_2278		CD36_21490	666.351	283.961	475.156	1.24398	4.70648e-37	3.06115e-36	FALSE
orf19_2652	TEF4	CD36_53060	9.10849	3.88414	6.49632	1.243	0.137322	0.0711857	FALSE
orf19_1598	ERG24	CD36_23520	426.093	181.732	303.913	1.24274	2.94411e-24	1.25054e-23	FALSE
orf19_7221	SET3	CD36_13110	309.229	132.039	220.634	1.2411	5.26758e-18	1.66114e-17	FALSE
orf19_5541		CD36_62990	55.147	23.5628	39.3549	1.24016	0.000262763	0.000245574	FALSE
orf19_2511_2		CD36_nTAR3_9	76.9355	32.8748	54.9052	1.24006	1.63035e-05	1.81072e-05	FALSE
orf19_1113		CD36_53540	34.3955	14.7083	24.5519	1.23898	0.00397653	0.00300961	FALSE
orf19_2722	CGR1	CD36_42630	87.6182	37.513	62.5656	1.23723	4.39896e-06	5.26187e-06	FALSE
orf19_5514		CD36_62680	13.7751	5.90091	9.83801	1.23644	0.0688102	0.0393328	FALSE
orf19_5275		CD36_11170	100.783	43.1958	71.9896	1.23568	8.66966e-07	1.13344e-06	FALSE
SC5314_nTAR5_1		CD36_50090	294.532	126.313	210.423	1.23481	4.24967e-17	1.29312e-16	FALSE
orf19_1313	CDR3	CD36_43320	56.4321	24.2021	40.3171	1.23477	0.000234004	0.000220578	FALSE
orf19_405	VCX1	CD36_08090	199.795	85.8755	142.835	1.23159	4.88613e-12	1.06044e-11	FALSE
orf19_3577_1		CD36_19940	72.7215	31.2629	51.9922	1.23132	3.08148e-05	3.30425e-05	FALSE
orf19_5903	RAX1	CD36_84430	177.586	76.448	127.017	1.22936	7.8075e-11	1.51585e-10	FALSE
orf19_3686		CD36_02140	54.96	23.6627	39.3114	1.22915	0.000297057	0.000274665	FALSE
orf19_3222		CD36_26330	56.1555	24.1902	40.1729	1.22839	0.000256972	0.000240702	FALSE
orf19_374		CD36_40130	380.113	163.864	271.988	1.22732	2.02392e-21	7.6312e-21	FALSE
orf19_6229	CAT1	CD36_06380	165.18	71.227	118.204	1.22694	3.7713e-10	6.79592e-10	FALSE
orf19_2344	ASR1	CD36_10070	256.053	110.442	183.248	1.22654	6.38458e-15	1.6736e-14	FALSE
orf19_1150_1		CD36_10990	114.386	49.361	81.8735	1.22585	1.90547e-07	2.6581e-07	FALSE
orf19_1461		CD36_16390	47.6485	20.5623	34.1054	1.22582	0.000775442	0.000668022	FALSE
orf19_698		CD36_32170	102.515	44.2463	73.3808	1.2256	8.22886e-07	1.07784e-06	FALSE
orf19_633		CD36_30360	366.256	158.085	262.171	1.22554	1.1825e-20	4.30271e-20	FALSE
orf19_1822	UME6	CD36_05880	27.4297	11.8917	19.6607	1.21918	0.0111013	0.00769572	FALSE
orf19_2599	CRC1	CD36_26900	65.0998	28.2388	46.6693	1.21836	9.22169e-05	9.22311e-05	FALSE
orf19_6306		CD36_30260	24.3287	10.5584	17.4435	1.21766	0.0168811	0.0111681	FALSE
orf19_3038	TPS2	CD36_03180	1576.33	684.432	1130.38	1.21698	2.12118e-82	3.42237e-81	FALSE
orf19_3928		CD36_54060	91.6123	39.786	65.6992	1.21667	3.5947e-06	4.34478e-06	FALSE
orf19_6350		CD36_11890	7.94836	3.45286	5.70061	1.21626	0.172431	0.0862696	FALSE
orf19_1183		CD36_60200	86.5129	37.5867	62.0498	1.21608	6.76288e-06	7.89439e-06	FALSE
orf19_1078	HBR2	CD36_64910	63.9852	27.8274	45.9063	1.21462	0.000110098	0.000108756	FALSE
orf19_837_1	INO4	CD36_18505	61.1059	26.5914	43.8486	1.21374	0.000158715	0.000152721	FALSE
orf19_7141	UFE1	CD36_73930	249.918	108.981	179.45	1.21076	2.46149e-14	6.22496e-14	FALSE
orf19_6219		CD36_06470	81.967	35.7442	58.8556	1.21072	1.26595e-05	1.4281e-05	FALSE
orf19_3441	FRP6	CD36_61540	471.127	205.455	338.291	1.21068	1.21894e-25	5.45591e-25	FALSE
orf19_7644		CD36_35415	198.294	86.6282	142.461	1.20812	1.20825e-11	2.53503e-11	FALSE
orf19_2769		CD36_42230	362.281	158.401	260.341	1.20692	5.37336e-20	1.86395e-19	FALSE
orf19_856	IFK2	CD36_18330	54.9263	24.0635	39.4949	1.20404	0.000373265	0.000340141	FALSE
orf19_939	NAM7	CD36_50510	180.836	79.2342	130.035	1.20387	1.07583e-10	2.05804e-10	FALSE
orf19_6065		CD36_00350	653.732	286.585	470.158	1.20313	1.31731e-34	8.13572e-34	FALSE
SC5314_nTAR3_40		CD36_86680	139.026	61.0682	100.047	1.20025	1.63208e-08	2.56561e-08	FALSE
orf19_5368		CD36_24520	181.892	80.0915	130.992	1.19675	1.161e-10	2.21486e-10	FALSE
orf19_5487	CDC46	CD36_20640	88.8282	39.1185	63.9733	1.19655	6.70566e-06	7.83639e-06	FALSE
orf19_4995		CD36_12580	10.3274	4.55525	7.44135	1.19427	0.125276	0.065893	FALSE
orf19_6947	GTT11	CD36_83710	185.256	81.8375	133.547	1.19208	8.95927e-11	1.7218e-10	FALSE
orf19_6029	ROT1	CD36_00680	33.5929	14.8516	24.2223	1.19092	0.00580324	0.00425446	FALSE
orf19_3613		CD36_22760	70.8092	31.4087	51.1089	1.18616	6.53759e-05	6.69626e-05	FALSE
orf19_2248	ARE2	CD36_21230	499.498	221.602	360.55	1.1859	2.89028e-26	1.31921e-25	FALSE
orf19_1105		CD36_53630	8.61812	3.83143	6.22477	1.18288	0.164595	0.0829946	FALSE
orf19_4109	PMT4	CD36_20500	640.74	285.304	463.022	1.18063	5.31867e-33	3.09214e-32	FALSE
orf19_4264		CD36_52290	78.4238	35.0373	56.7306	1.17579	3.01321e-05	3.23938e-05	FALSE
orf19_5879		CD36_84290	20.7335	9.28413	15.0088	1.17251	0.032306	0.0201315	FALSE
orf19_3329		CD36_01300	191.099	85.6045	138.352	1.17195	8.22451e-11	1.5894e-10	FALSE
orf19_4581		CD36_41990	219.505	98.3575	158.931	1.17153	3.38825e-12	7.45458e-12	FALSE
orf19_6800	POS5	CD36_86940	290.557	130.241	210.399	1.17103	1.18863e-15	3.30296e-15	FALSE
orf19_1655_3		CD36_81780	341.448	153.259	247.354	1.16908	4.43547e-18	1.40085e-17	FALSE
orf19_5031	SSK1	CD36_12910	150.625	67.6313	109.128	1.16859	8.69661e-09	1.40205e-08	FALSE
orf19_2605		CD36_26950	165.438	74.3156	119.877	1.16794	1.65982e-09	2.85269e-09	FALSE
orf19_1783	YOR1	CD36_24060	58.3009	26.1912	42.246	1.16783	0.0003461	0.000316774	FALSE
orf19_4148		CD36_50820	112.47	50.6127	81.5411	1.16535	6.99987e-07	9.24426e-07	FALSE
orf19_4271		CD36_52350	152.734	68.7379	110.736	1.16523	7.41708e-09	1.20228e-08	FALSE
orf19_1836	APN2	CD36_09980	26.1697	11.7786	18.9742	1.16512	0.0167198	0.0110755	FALSE
orf19_2069	SMF3	CD36_15540	626.011	282.334	454.173	1.16217	1.60119e-31	8.83973e-31	FALSE
orf19_5450		CD36_80180	439.068	198.107	318.587	1.16156	1.40167e-22	5.56741e-22	FALSE
orf19_7128	SYS1	CD36_73990	195.576	88.3535	141.965	1.15976	7.1498e-11	1.39335e-10	FALSE
orf19_2903		CD36_45830	323.718	146.267	234.993	1.15952	5.12166e-17	1.54714e-16	FALSE
orf19_7330		CD36_34667	14.0754	6.36607	10.2207	1.15809	0.0807441	0.0451637	FALSE
orf19_2479	UGA4	CD36_05390	8.76485	3.96627	6.36556	1.15734	0.168394	0.0845757	FALSE
orf19_351		CD36_83540	44.1456	19.9807	32.0631	1.15705	0.0019975	0.00160025	FALSE
orf19_1057		CD36_03980	262.962	119.07	191.016	1.15643	4.69646e-14	1.16784e-13	FALSE
orf19_6758		CD36_87240	69.6963	31.5682	50.6323	1.156	0.000104232	0.000103409	FALSE
orf19_570	IFF8	CD36_50710	12.3123	5.5777	8.94499	1.15575	0.102954	0.0557293	FALSE
orf19_1614	MEP1	CD36_82290	67.4939	30.5835	49.0387	1.15539	0.000135022	0.00013098	FALSE
orf19_3919_1		CD36_nTAR5_29	595.187	269.793	432.49	1.15488	9.09108e-30	4.69515e-29	FALSE
orf19_6177		CD36_87690	339.89	154.088	246.989	1.1547	1.10741e-17	3.45041e-17	FALSE
orf19_5680		CD36_50200	244.414	110.861	177.638	1.15397	3.96124e-13	9.29492e-13	FALSE
SC5314_nTAR7_4		CD36_nTAR2_56	911.174	413.32	662.247	1.15386	1.31432e-44	1.05212e-43	FALSE
orf19_2170	PHM7	CD36_22320	200.359	91.173	145.766	1.1493	5.79014e-11	1.13905e-10	FALSE
orf19_3554	AAT1	CD36_19740	383.545	174.556	279.05	1.14909	1.30336e-19	4.4181e-19	FALSE
orf19_5506	PLC1	CD36_73380	25.9906	11.8342	18.9124	1.14841	0.0184122	0.0120584	FALSE
orf19_5528	MOB1	CD36_62840	297.652	135.568	216.61	1.148	1.52136e-15	4.18288e-15	FALSE
orf19_4546	HOL4	CD36_01620	92.0738	41.9786	67.0262	1.14652	9.38327e-06	1.07601e-05	FALSE
orf19_5770	OPT8	CD36_64450	52.1064	23.7616	37.934	1.14622	0.000860583	0.000733176	FALSE
orf19_4734		CD36_08260	88.0348	40.1823	64.1086	1.1449	1.50655e-05	1.68039e-05	FALSE
orf19_5992	WOR2	CD36_85150	94.8049	43.2877	69.0463	1.14439	7.1405e-06	8.29797e-06	FALSE
orf19_1542	HEX3	CD36_17030	126.167	57.629	91.8978	1.14385	2.25349e-07	3.11648e-07	FALSE
orf19_5271		CD36_11190	24.737	11.3268	18.0319	1.14032	0.0222142	0.0143231	FALSE
orf19_3148		CD36_21040	46.3438	21.2665	33.8051	1.13718	0.00179037	0.00144544	FALSE
orf19_3444		CD36_61510	7.78956	3.57677	5.68317	1.13627	0.200715	0.0979487	FALSE
orf19_7100		CD36_70440	98.9376	45.4626	72.2001	1.13523	5.19481e-06	6.13972e-06	FALSE
orf19_227	COX7	CD36_82360	660.048	303.668	481.858	1.13346	6.56994e-32	3.69572e-31	FALSE
orf19_7510	KIN2	CD36_25300	272.105	125.403	198.754	1.13098	4.90579e-14	1.21699e-13	FALSE
orf19_2546	TRP2	CD36_26550	296.632	136.888	216.76	1.12907	3.96635e-15	1.05028e-14	FALSE
orf19_2280	ZCF10	CD36_21500	40.6486	18.8249	29.7367	1.12395	0.00376274	0.00286972	FALSE
orf19_6336	PGA25	CD36_60170	96.3027	44.604	70.4534	1.12379	8.22577e-06	9.50081e-06	FALSE
orf19_3795	AGP3	CD36_44480	69.157	32.0328	50.5949	1.12371	0.000157711	0.000151826	FALSE
orf19_6810		CD36_86870	175.651	81.387	128.519	1.12323	1.74425e-09	2.99061e-09	FALSE
orf19_750		CD36_04670	16.6885	7.73313	12.2108	1.12312	0.0635411	0.0366545	FALSE
orf19_3459		CD36_62380	148.68	69.0002	108.84	1.12093	3.21371e-08	4.90019e-08	FALSE
orf19_6842	TUS1	CD36_04220	135.436	62.8704	99.153	1.12054	1.32114e-07	1.87055e-07	FALSE
orf19_6124	ACE2	CD36_33060	124.843	57.9885	91.4156	1.11966	4.14563e-07	5.62109e-07	FALSE
orf19_1872		CD36_21830	535.452	248.863	392.158	1.11879	1.09202e-25	4.89838e-25	FALSE
SC5314_nTAR3_27		CD36_nTAR3_202	76.175	35.4523	55.8136	1.11683	7.94323e-05	8.01765e-05	FALSE
orf19_1709		CD36_81350	137.722	64.1507	100.937	1.11561	1.14933e-07	1.63844e-07	FALSE
orf19_829	SCH9	CD36_18580	41.7665	19.4655	30.616	1.11482	0.0035261	0.00270311	FALSE
orf19_7288		CD36_34410	40.8591	19.0531	29.9561	1.11402	0.00392429	0.00297765	FALSE
orf19_4589		CD36_41930	84.2703	39.2981	61.7842	1.11395	3.44467e-05	3.65043e-05	FALSE
orf19_2963		CD36_02540	43.3095	20.2126	31.7611	1.11281	0.00300906	0.00234299	FALSE
orf19_4674_1	CRD2	CD36_41140	300.718	140.451	220.584	1.11174	5.63282e-15	1.48214e-14	FALSE
orf19_5591	ADO1	CD36_63990	220.914	103.192	162.053	1.11154	2.16366e-11	4.45867e-11	FALSE
orf19_4738		CD36_08300	177.984	83.3387	130.662	1.10808	2.04953e-09	3.49363e-09	FALSE
orf19_6678		CD36_53430	11.8963	5.57884	8.73758	1.10587	0.12185	0.0643351	FALSE
orf19_6000	CDR1	CD36_85210	152.403	71.6508	112.027	1.10222	3.33959e-08	5.06985e-08	FALSE
orf19_3149	LSP1	CD36_21030	1009.44	474.748	742.095	1.10171	7.95236e-46	6.46539e-45	FALSE
orf19_7425		CD36_86370	153.337	72.33	112.834	1.09743	3.38899e-08	5.13735e-08	FALSE
orf19_6180		CD36_87710	211.31	100.031	155.671	1.0923	1.07805e-10	2.06039e-10	FALSE
orf19_535	RBR1	CD36_29780	75.4659	35.7348	55.6003	1.09188	0.000114977	0.000112932	FALSE
orf19_6588	NBP2	CD36_71240	32.8386	15.5901	24.2143	1.08815	0.0111821	0.00774495	FALSE
orf19_7592	FAA4	CD36_35160	521.19	247.55	384.37	1.08748	5.37436e-24	2.26432e-23	FALSE
orf19_5811	MET1	CD36_17440	130.774	62.3262	96.5502	1.08255	4.61587e-07	6.22624e-07	FALSE
orf19_4647	HAP3	CD36_41400	11.2018	5.34069	8.27122	1.08202	0.140234	0.072407	FALSE
orf19_7096		CD36_70470	107.911	51.4874	79.6993	1.08094	4.78033e-06	5.68566e-06	FALSE
orf19_4735		CD36_08270	40.0301	19.1189	29.5745	1.07947	0.00538828	0.00398392	FALSE
orf19_6186		CD36_87750	131.166	62.6536	96.91	1.07932	4.73134e-07	6.36961e-07	FALSE
orf19_3732	ERG25	CD36_27330	45.9026	21.9402	33.9214	1.07839	0.00290556	0.00226749	FALSE
orf19_1427		CD36_43900	72.2527	34.5442	53.3985	1.078	0.000188016	0.000179259	FALSE
orf19_4765	PGA6	CD36_08570	264.226	126.374	195.3	1.07746	9.39762e-13	2.1565e-12	FALSE
orf19_7466	ACC1	CD36_25740	1592.06	762.1	1177.08	1.07623	1.1634e-68	1.47646e-67	FALSE
orf19_5281		CD36_11110	454.388	217.664	336.026	1.07521	9.06932e-21	3.32913e-20	FALSE
orf19_3087_1		CD36_nTAR4_57	148.437	71.124	109.78	1.07483	9.28765e-08	1.34708e-07	FALSE
orf19_4026	HIS1	CD36_54920	537.519	257.58	397.55	1.07468	2.94348e-24	1.25054e-23	FALSE
orf19_2166	VMA5	CD36_22370	132.518	63.5162	98.0172	1.07438	4.55989e-07	6.15872e-07	FALSE
SC5314_nTAR2_80		CD36_nTAR2_209	12.3613	5.92542	9.14335	1.07423	0.123486	0.0650834	FALSE
orf19_974	ROT2	CD36_50250	172.506	82.9748	127.741	1.06929	9.88424e-09	1.58248e-08	FALSE
orf19_4488		CD36_19210	215.605	103.766	159.685	1.06844	1.50517e-10	2.84794e-10	FALSE
orf19_6517	RAD14	CD36_71840	54.3851	26.2111	40.2981	1.06642	0.00131945	0.00109022	FALSE
orf19_4506	LYS22	CD36_19070	74.2296	35.8235	55.0266	1.06448	0.000179225	0.000171191	FALSE
orf19_4376		CD36_28990	67.3679	32.5142	49.941	1.06438	0.000358345	0.000327694	FALSE
orf19_6942	ORC3	CD36_83740	106.247	51.2978	78.7724	1.06384	7.45547e-06	8.63987e-06	FALSE
orf19_896	CHK1	CD36_18070	53.5597	25.8736	39.7167	1.06306	0.00147761	0.00121126	FALSE
orf19_4513		CD36_19050	104.142	50.3456	77.244	1.06201	9.44969e-06	1.08303e-05	FALSE
orf19_5348	TPS3	CD36_24670	1807.26	873.957	1340.61	1.06156	5.10835e-76	7.23272e-75	FALSE
orf19_5346		CD36_24680	119.946	58.1761	89.0612	1.05728	2.17598e-06	2.69578e-06	FALSE
orf19_5169		CD36_72580	12.9164	6.27704	9.59674	1.05444	0.120946	0.0639064	FALSE
orf19_6146	CLG1	CD36_32870	992.468	482.777	737.622	1.05305	5.14312e-42	3.85053e-41	FALSE
orf19_3190	HAL9	CD36_51700	41.6683	20.274	30.9711	1.05271	0.00540741	0.00399098	FALSE
orf19_5952		CD36_84810	32.2476	15.699	23.9733	1.05191	0.014461	0.00971527	FALSE
orf19_3422	FMP27	CD36_61740	93.7556	45.6455	69.7005	1.05182	3.04922e-05	3.27472e-05	FALSE
orf19_2637		CD36_53210	88.195	42.9467	65.5709	1.05154	5.27001e-05	5.46244e-05	FALSE
orf19_2105		CD36_15260	61.1501	29.7977	45.4739	1.05054	0.000767814	0.000661725	FALSE
orf19_1991v2		CD36_16200	190.874	93.0407	141.957	1.05007	2.82306e-09	4.74994e-09	FALSE
orf19_5876		CD36_84270	165.155	80.5045	122.83	1.05007	3.26186e-08	4.9627e-08	FALSE
orf19_3991		CD36_54600	73.9913	36.0745	55.0329	1.04977	0.000217019	0.000205218	FALSE
orf19_7506		CD36_25320	76.8553	37.4762	57.1657	1.04956	0.000164155	0.000157519	FALSE
orf19_6020		CD36_00810	30.8193	15.0316	22.9255	1.04922	0.0170409	0.0112667	FALSE
orf19_5181v2	NIK1	CD36_72480	174.404	85.1096	129.757	1.04842	1.41031e-08	2.23216e-08	FALSE
orf19_5811	MET1	CD36_17710	130.774	63.8421	97.3082	1.04789	9.12716e-07	1.191e-06	FALSE
orf19_7148	TPO2	CD36_73910	10.6047	5.18237	7.89355	1.04641	0.16258	0.082171	FALSE
orf19_5779	RNR1	CD36_17930	1011.34	495.197	753.269	1.04358	3.5257e-42	2.65873e-41	FALSE
orf19_3438		CD36_61570	104.511	51.1741	77.8423	1.04355	1.21941e-05	1.37859e-05	FALSE
orf19_1785		CD36_24050	178.293	87.3325	132.813	1.04305	1.1234e-08	1.79306e-08	FALSE
orf19_3345	SIZ1	CD36_01430	112.213	55.0792	83.6462	1.04005	6.18552e-06	7.24889e-06	FALSE
orf19_6783		CD36_87100	78.0961	38.3359	58.216	1.03994	0.000162985	0.000156469	FALSE
orf19_2412		CD36_28250	62.4886	30.7315	46.6101	1.03726	0.00076399	0.000658702	FALSE
orf19_1502		CD36_16730	24.6654	12.1387	18.4021	1.03626	0.0346223	0.0214656	FALSE
orf19_7678	ATP16	CD36_35575	2112.52	1040.07	1576.3	1.03567	4.06849e-85	6.82889e-84	FALSE
orf19_5210		CD36_20300	46.4009	22.8518	34.6263	1.03523	0.00378624	0.00288341	FALSE
orf19_3825	RCE1	CD36_44260	205.742	101.631	153.686	1.03089	1.23123e-09	2.14442e-09	FALSE
orf19_1105_2	PGA56	CD36_53620	8798.41	4348.38	6573.39	1.03015	0	0	FALSE
orf19_4795		CD36_08810	24.5461	12.1334	18.3397	1.0299	0.0359932	0.0222163	FALSE
orf19_7567		CD36_35030	140.749	69.6671	105.208	1.02796	5.33579e-07	7.12804e-07	FALSE
orf19_3682	CWH8	CD36_02100	62.7893	31.0958	46.9425	1.02719	0.00081784	0.000699628	FALSE
orf19_7199		CD36_73490	294.168	145.793	219.98	1.02611	4.55775e-13	1.06466e-12	FALSE
orf19_970		CD36_50280	43.635	21.6334	32.6342	1.02562	0.00533002	0.00394786	FALSE
orf19_2618	MET2	CD36_27110	520.821	258.569	389.695	1.02363	7.11956e-22	2.73816e-21	FALSE
orf19_5463	SEC6	CD36_80130	479.812	238.319	359.066	1.02296	2.95002e-20	1.04599e-19	FALSE
orf19_1881		CD36_21750	202.162	100.431	151.296	1.02269	2.18209e-09	3.71351e-09	FALSE
orf19_1803	CDC43	CD36_30310	21.0848	10.478	15.7814	1.02223	0.0534038	0.0314606	FALSE
orf19_916		CD36_32090	132.461	65.8359	99.1484	1.02201	1.29331e-06	1.65241e-06	FALSE
orf19_5688		CD36_50130	293.858	146.219	220.039	1.02038	5.98583e-13	1.392e-12	FALSE
orf19_6227		CD36_06390	128.122	63.7661	95.9443	1.02005	2.001e-06	2.49534e-06	FALSE
orf19_7342	AXL1	CD36_34730	10.7998	5.3751	8.08744	1.02003	0.167589	0.0842732	FALSE
orf19_5801	RNR21	CD36_17780	3211.08	1598.23	2404.66	1.01998	2.76177e-125	7.0099e-124	FALSE
orf19_301	PGA18	CD36_83030	157.389	78.3637	117.876	1.01946	1.39533e-07	1.97023e-07	FALSE
orf19_4316		CD36_52680	65.4954	32.6799	49.0877	1.01638	0.000702978	0.00060938	FALSE
orf19_5231_2	ATP19	CD36_nTAR1_104	224.633	112.152	168.392	1.01551	3.58881e-10	6.48852e-10	FALSE
orf19_1359		CD36_24000	60.8698	30.393	45.6314	1.01538	0.00109887	0.000920358	FALSE
orf19_3445	HOC1	CD36_61500	110.695	55.2923	82.9938	1.01483	1.08445e-05	1.2354e-05	FALSE
orf19_5908	TEC1	CD36_84480	125.26	62.6435	93.952	1.01308	2.96154e-06	3.60884e-06	FALSE
orf19_5669		CD36_40470	183.637	91.8444	137.741	1.01298	1.52912e-08	2.41105e-08	FALSE
orf19_5498	EFH1	CD36_20730	9.4493	4.72796	7.08863	1.01238	0.199546	0.0974929	FALSE
orf19_1189		CD36_60240	156.847	78.636	117.742	1.00949	1.84464e-07	2.57497e-07	FALSE
orf19_5181v1	NIK1	CD36_72480	169.704	85.1096	127.407	1.00901	5.90192e-08	8.69956e-08	FALSE
orf19_4897		CD36_09670	257.088	129.179	193.134	1.00628	2.76779e-11	5.63113e-11	FALSE
orf19_413		CD36_05240	110.929	55.7482	83.3388	1.00603	1.22708e-05	1.38651e-05	FALSE
orf19_4477	CSH1	CD36_03770	402.259	202.291	302.275	1.00508	8.73587e-17	2.60863e-16	FALSE
orf19_1710	ALI1	CD36_81340	114.783	57.7548	86.2687	1.00428	8.92785e-06	1.02435e-05	FALSE
orf19_1405	PHO13	CD36_23590	80.2706	40.4009	60.3358	1.00387	0.000204751	0.000194147	FALSE
orf19_5893	RIP1	CD36_84370	755.223	380.196	567.71	1.00355	4.82449e-30	2.51662e-29	FALSE
orf19_7654	CPR6	CD36_35470	868.537	437.412	652.974	1.00298	2.8675e-34	1.73999e-33	FALSE
orf19_6529	CDC34	CD36_71730	629.877	317.318	473.598	1.00253	2.73303e-25	1.21545e-24	FALSE
SC5314_nTAR4_15		CD36_nTAR4_14	33.6406	16.969	25.3048	1.00069	0.016511	0.0109511	FALSE
orf19_7349	CHS4	CD36_85640	187.931	94.8279	141.379	1.0002	1.47587e-08	2.33062e-08	FALSE
orf19_519		CD36_29650	119.088	60.0937	89.5909	1.00013	6.52214e-06	7.62621e-06	FALSE
orf19_7165		CD36_73770	150.352	75.9146	113.133	0.999285	4.13606e-07	5.61178e-07	FALSE
orf19_7201	SLA2	CD36_73470	185.351	93.8032	139.577	0.995935	2.07705e-08	3.21891e-08	FALSE
orf19_6763	SLK19	CD36_87220	437.137	221.591	329.364	0.99357	8.55624e-18	2.67391e-17	FALSE
orf19_1860	LSC2	CD36_32310	928.898	471.16	700.029	0.992693	6.06267e-36	3.87066e-35	FALSE
orf19_5249		CD36_11380	28.2853	14.35	21.3177	0.992388	0.0290187	0.0182193	FALSE
orf19_280		CD36_82875	200.968	101.958	151.463	0.99238	5.89866e-09	9.65173e-09	FALSE
orf19_4323		CD36_52740	33.7277	17.1302	25.429	0.990785	0.0172728	0.0113983	FALSE
orf19_6025		CD36_00760	46.1318	23.4462	34.789	0.989796	0.00540006	0.00399098	FALSE
orf19_3861	SIS1	CD36_31550	478.36	243.192	360.776	0.98939	3.34826e-19	1.11501e-18	FALSE
orf19_4290	TRR1	CD36_52490	513.55	261.109	387.33	0.989243	1.70877e-20	6.17446e-20	FALSE
orf19_2883	CSO99	CD36_46000	34.3901	17.4893	25.9397	0.988904	0.0163802	0.0108713	FALSE
orf19_1212		CD36_64590	707.664	360.032	533.848	0.988329	1.36528e-27	6.57772e-27	FALSE
orf19_1193	GNP1	CD36_60280	1691.36	860.545	1275.95	0.988253	1.48922e-63	1.71245e-62	FALSE
orf19_2888		CD36_45950	48.487	24.6779	36.5824	0.987767	0.00440725	0.00331151	FALSE
orf19_3268	TMA19	CD36_25910	6004.93	3058.08	4531.51	0.986911	1.59402e-220	8.7307e-219	FALSE
orf19_3225	CWH43	CD36_26300	184.788	94.2208	139.504	0.985142	2.91189e-08	4.45958e-08	FALSE
orf19_2940		CD36_02370	64.5989	32.9736	48.7862	0.983589	0.00105611	0.000887403	FALSE
orf19_4328	CCC2	CD36_52780	33.5397	17.1313	25.3355	0.982621	0.0183749	0.0120378	FALSE
orf19_5459		CD36_80140	605.412	309.494	457.453	0.981396	1.39492e-23	5.78341e-23	FALSE
orf19_7512		CD36_25260	30.7312	15.7125	23.2218	0.981174	0.0241754	0.0154678	FALSE
orf19_5041		CD36_43600	34.9291	17.8597	26.3944	0.981108	0.0162504	0.0107955	FALSE
orf19_6103		CD36_00100	159.311	81.6497	120.48	0.977711	3.09079e-07	4.22384e-07	FALSE
orf19_7551	ALO1	CD36_34940	333.981	171.403	252.692	0.975762	1.3819e-13	3.35609e-13	FALSE
orf19_4330		CD36_52790	30.7925	15.8151	23.3038	0.974664	0.0248236	0.0158435	FALSE
orf19_1064	ACS2	CD36_04040	2102.09	1080.19	1591.14	0.973923	1.03749e-76	1.49955e-75	FALSE
orf19_4761	HST1	CD36_08540	28.9908	14.905	21.9479	0.973185	0.0296491	0.0185871	FALSE
orf19_36_1		CD36_nTAR2_46	202.747	104.324	153.535	0.972004	9.1625e-09	1.47487e-08	FALSE
orf19_2439		CD36_05730	185.411	95.4095	140.41	0.971912	3.92999e-08	5.91436e-08	FALSE
SC5314_nTAR7_12		CD36_nTAR7_7	142.794	73.5539	108.174	0.970455	1.46937e-06	1.86477e-06	FALSE
orf19_4987	NUP49	CD36_12540	150.73	77.6605	114.195	0.970099	7.58144e-07	9.99328e-07	FALSE
orf19_537		CD36_29810	49.8919	25.7089	37.8004	0.969924	0.00444109	0.00333573	FALSE
orf19_1449		CD36_16310	25.0967	12.9437	19.0202	0.968639	0.0438463	0.0264516	FALSE
orf19_6003		CD36_85240	45.5391	23.5044	34.5218	0.967563	0.00667662	0.00483513	FALSE
orf19_7001	YCK2	CD36_85620	500.154	258.178	379.166	0.967393	2.49528e-19	8.37656e-19	FALSE
orf19_5595	SHE3	CD36_63970	301.292	155.53	228.411	0.967359	3.03075e-12	6.68216e-12	FALSE
orf19_980		CD36_50210	112.691	58.1828	85.4371	0.9671	1.99502e-05	2.19929e-05	FALSE
orf19_1675		CD36_81570	70.0091	36.1519	53.0805	0.966858	0.000775874	0.000668118	FALSE
orf19_4595		CD36_41860	140.895	72.8898	106.893	0.964222	1.95869e-06	2.44697e-06	FALSE
orf19_5445	GLO3	CD36_80210	624.193	323.009	473.601	0.963807	1.36125e-23	5.66637e-23	FALSE
orf19_6899		CD36_71030	7.50923	3.88993	5.69958	0.962309	0.272856	0.126877	FALSE
orf19_1608		CD36_82330	27.4519	14.2253	20.8386	0.961829	0.0361121	0.0222765	FALSE
orf19_6307		CD36_30250	9.75711	5.05607	7.40659	0.961826	0.211527	0.102361	FALSE
orf19_4373		CD36_28950	135.703	70.3675	103.035	0.960863	3.23046e-06	3.92505e-06	FALSE
orf19_2065		CD36_15580	74.6239	38.7353	56.6796	0.959378	0.000564968	0.000499099	FALSE
orf19_5702		CD36_63540	93.6831	48.6451	71.1641	0.958884	0.000112672	0.00011093	FALSE
orf19_6679		CD36_53420	54.5769	28.3774	41.4772	0.956939	0.00325716	0.00251733	FALSE
orf19_4175	TOK1	CD36_40720	48.6964	25.3246	37.0105	0.956663	0.00545832	0.00402427	FALSE
orf19_6525		CD36_71770	35.787	18.6157	27.2013	0.956303	0.0172522	0.0113883	FALSE
SC5314_nTAR2_51		CD36_nTAR2_206	18.263	9.50296	13.883	0.95586	0.0890446	0.0491331	FALSE
orf19_7023		CD36_70840	133.705	69.6531	101.679	0.954186	4.33997e-06	5.20027e-06	FALSE
orf19_7016	PHM5	CD36_70910	72.9016	37.9834	55.4425	0.95397	0.000694242	0.000603063	FALSE
orf19_1159		CD36_10900	160.25	83.5079	121.879	0.953723	4.9612e-07	6.65753e-07	FALSE
orf19_5250		CD36_11370	49.9944	26.0591	38.0268	0.953367	0.00499503	0.0037156	FALSE
orf19_4711		CD36_40890	190.023	99.0585	144.541	0.953213	4.43522e-08	6.65064e-08	FALSE
orf19_5870	CTP1	CD36_84210	169.014	88.1092	128.562	0.953168	2.45668e-07	3.38618e-07	FALSE
orf19_681	HAP43	CD36_10520	102.314	53.369	77.8414	0.952316	6.00961e-05	6.19204e-05	FALSE
orf19_497	EAF7	CD36_29440	169.502	88.4467	128.974	0.951813	2.43956e-07	3.36481e-07	FALSE
orf19_4490_2	QCR8	CD36_19190	544.72	284.644	414.682	0.949743	2.50999e-20	8.97611e-20	FALSE
orf19_1923	RRN3	CD36_23030	110.604	57.8697	84.2367	0.947909	3.24301e-05	3.45786e-05	FALSE
orf19_4388		CD36_28750	95.9772	50.285	73.1311	0.945953	0.000111324	0.000109759	FALSE
orf19_6044	MOB2	CD36_00550	182.498	95.642	139.07	0.945552	9.98033e-08	1.43952e-07	FALSE
orf19_4758		CD36_08510	130.448	68.4748	99.4612	0.943213	6.97566e-06	8.12456e-06	FALSE
orf19_5754		CD36_64310	204.674	107.447	156.061	0.943096	1.81011e-08	2.82626e-08	FALSE
orf19_1428		CD36_43890	58.617	30.8051	44.711	0.941537	0.00262742	0.00206125	FALSE
orf19_3767		CD36_11680	229.042	120.429	174.736	0.940822	2.79993e-09	4.72248e-09	FALSE
orf19_7279		CD36_34360	42.9266	22.6064	32.7665	0.938527	0.0102449	0.00716571	FALSE
orf19_1366		CD36_23930	6.87527	3.62076	5.24802	0.938511	0.304192	0.138842	FALSE
orf19_4090		CD36_23410	59.6455	31.4641	45.5548	0.936094	0.00252901	0.00198704	FALSE
orf19_5005	OSM2	CD36_12650	41.3302	21.804	31.5671	0.935991	0.011952	0.00820717	FALSE
orf19_753		CD36_04640	105.054	55.4269	80.2402	0.935855	6.15114e-05	6.33473e-05	FALSE
orf19_846		CD36_18430	179.942	95.114	137.528	0.933191	1.67965e-07	2.35413e-07	FALSE
orf19_5311		CD36_43850	62.7298	33.1652	47.9475	0.93287	0.00201505	0.00161244	FALSE
orf19_2890		CD36_45930	43.2435	22.8679	33.0557	0.932545	0.0103729	0.00724473	FALSE
orf19_4754	ZWF1	CD36_08460	506.198	267.722	386.96	0.932355	1.80742e-18	5.80527e-18	FALSE
orf19_2174	RAD57	CD36_22290	56.268	29.7642	43.0161	0.932125	0.00347041	0.00266493	FALSE
orf19_6781		CD36_87120	56.3431	29.8146	43.0789	0.931609	0.00346379	0.00266122	FALSE
orf19_5011	KAR9	CD36_12730	75.6469	40.0297	57.8383	0.931598	0.000706099	0.000611576	FALSE
orf19_6919		CD36_71210	7.69588	4.07313	5.8845	0.931337	0.280095	0.129577	FALSE
orf19_5772		CD36_64470	100.195	53.051	76.623	0.930746	9.8092e-05	9.77781e-05	FALSE
orf19_6626		CD36_31250	79.8724	42.3072	61.0898	0.930183	0.000508791	0.000453709	FALSE
orf19_4340_1		CD36_52900	41.4979	21.9989	31.7484	0.928994	0.0123196	0.00842343	FALSE
orf19_6365	PTP1	CD36_33710	267.871	142.042	204.956	0.928605	2.05765e-10	3.82377e-10	FALSE
orf19_2475	PGA26	CD36_05430	67.6828	35.908	51.7954	0.927873	0.00140713	0.00115896	FALSE
orf19_2474	PRC3	CD36_05440	103.231	54.8174	79.0241	0.926557	8.18555e-05	8.25024e-05	FALSE
orf19_5838		CD36_17680	222.469	118.175	170.322	0.926067	7.47365e-09	1.21051e-08	FALSE
orf19_7538		CD36_25080	290.644	154.401	222.522	0.925962	3.95127e-11	7.92279e-11	FALSE
orf19_4379	PRP13	CD36_29040	190.739	101.38	146.06	0.925212	8.90747e-08	1.29555e-07	FALSE
orf19_7242	NCR1	CD36_13270	160.145	85.153	122.649	0.924635	9.70649e-07	1.26107e-06	FALSE
orf19_3269	GSL2	CD36_25900	66.3399	35.2917	50.8158	0.923935	0.00163225	0.00133016	FALSE
orf19_267		CD36_82750	72.237	38.4431	55.3401	0.9234	0.00101797	0.000859519	FALSE
SC5314_nTAR1_35		CD36_07130	19.932	10.612	15.272	0.922774	0.0845577	0.0470075	FALSE
orf19_5843		CD36_30940	67.7656	36.0813	51.9234	0.92269	0.00147202	0.00120762	FALSE
orf19_1505		CD36_16750	116.102	61.8435	88.9728	0.922088	3.17784e-05	3.39508e-05	FALSE
orf19_3211	RCF3	CD36_53720	95.9285	51.0985	73.5135	0.922065	0.000155849	0.000150242	FALSE
orf19_7308	TUB1	CD36_34530	1176.09	628.045	902.068	0.918447	8.79208e-40	6.26682e-39	FALSE
orf19_7053	GAC1	CD36_70020	565.089	301.943	433.516	0.91759	6.15981e-20	2.12613e-19	FALSE
orf19_1153	GAD1	CD36_10950	701.611	375.091	538.351	0.916819	2.45748e-24	1.04812e-23	FALSE
orf19_6977	GPI1	CD36_85370	37.0136	19.8036	28.4086	0.915683	0.0195293	0.0127101	FALSE
orf19_7663		CD36_35522	120.36	64.4148	92.3872	0.915276	2.55823e-05	2.77896e-05	FALSE
orf19_2238	LTE1	CD36_21160	44.1006	23.6139	33.8572	0.91455	0.010884	0.0075611	FALSE
orf19_1395		CD36_23670	124.847	66.8517	95.8496	0.914518	1.83249e-05	2.02549e-05	FALSE
orf19_5532		CD36_62900	7.17865	3.84505	5.51185	0.914099	0.304451	0.1389	FALSE
orf19_3469		CD36_62470	158.277	84.8542	121.565	0.912779	1.46245e-06	1.85712e-06	FALSE
orf19_5809		CD36_17430	266.782	143.176	204.979	0.911259	4.25728e-10	7.66501e-10	FALSE
orf19_4981		CD36_12500	28.2631	15.1787	21.7209	0.910258	0.0423105	0.0256291	FALSE
orf19_5164	ECM39	CD36_72630	119.303	64.1869	91.745	0.907669	3.15837e-05	3.37799e-05	FALSE
orf19_3482		CD36_62620	123.601	66.5219	95.0612	0.907172	2.29494e-05	2.50735e-05	FALSE
orf19_1828	BUD16	CD36_05820	30.8535	16.6173	23.7354	0.906137	0.0345693	0.0214455	FALSE
orf19_3616	ERG9	CD36_22740	367.892	198.204	283.048	0.905683	2.98594e-13	7.10251e-13	FALSE
orf19_1867		CD36_21860	18.8189	10.1392	14.4791	0.905622	0.0989996	0.0540246	FALSE
orf19_337		CD36_83370	290.521	156.571	223.546	0.905211	9.18787e-11	1.76248e-10	FALSE
orf19_3207	CCN1	CD36_51640	40.816	22.0138	31.4149	0.904117	0.0152589	0.0101987	FALSE
orf19_1600		CD36_23530	91.3958	49.3144	70.3551	0.903507	0.000285077	0.000264528	FALSE
orf19_596_2		CD36_33640	190.637	102.928	146.782	0.902587	1.6407e-07	2.30264e-07	FALSE
orf19_1970		CD36_51310	122.878	66.4274	94.6525	0.900761	2.71069e-05	2.93386e-05	FALSE
orf19_5486		CD36_20620	174.815	94.517	134.666	0.900567	5.59929e-07	7.45134e-07	FALSE
orf19_1155	DPP2	CD36_10930	95.0604	51.5226	73.2915	0.897028	0.00023496	0.000221279	FALSE
orf19_2282		CD36_21520	11.0834	6.00813	8.54578	0.896804	0.209247	0.101517	FALSE
orf19_7382	CAM1	CD36_85940	1627.98	884.1	1256.04	0.894187	4.45745e-52	4.10503e-51	FALSE
orf19_7119		CD36_70260	283.512	154.084	218.798	0.893079	2.47383e-10	4.53642e-10	FALSE
orf19_651	LYP1	CD36_30550	8.39395	4.56303	6.47849	0.892744	0.276356	0.128132	FALSE
orf19_3456		CD36_62350	46.1229	25.1295	35.6262	0.889492	0.0109653	0.00761505	FALSE
orf19_6222_1		CD36_nTAR1_51	128.669	70.1299	99.3994	0.88895	2.17005e-05	2.37714e-05	FALSE
orf19_84	CAN3	CD36_60830	107.145	58.4323	82.7889	0.88812	0.00010789	0.000106828	FALSE
orf19_2841	PGM2	CD36_27900	1434.51	783.517	1109.01	0.885911	2.09636e-45	1.69116e-44	FALSE
orf19_767	ERG3	CD36_04520	714.863	390.628	552.746	0.885258	1.95002e-23	8.02096e-23	FALSE
orf19_6143		CD36_32890	28.0648	15.337	21.7009	0.885136	0.048148	0.0287386	FALSE
orf19_4089	SGT1	CD36_23400	448.139	245.022	346.581	0.884421	2.9844e-15	8.0045e-15	FALSE
orf19_6435		CD36_34200	358.675	196.266	277.471	0.883253	1.76331e-12	3.95049e-12	FALSE
orf19_4522		CD36_01890	67.3682	36.8682	52.1182	0.88308	0.00224618	0.00178028	FALSE
orf19_6185		CD36_87760	322.364	176.53	249.447	0.882169	2.41338e-11	4.95365e-11	FALSE
orf19_5616		CD36_63740	7.67589	4.20568	5.94079	0.881383	0.303141	0.138545	FALSE
orf19_5337	UBC15	CD36_24750	204.385	112.219	158.302	0.878368	1.16902e-07	1.66422e-07	FALSE
orf19_5639	HIS4	CD36_40210	352.269	193.508	272.888	0.877672	3.61909e-12	7.92892e-12	FALSE
orf19_1414		CD36_44000	801.429	440.34	620.884	0.877347	1.04029e-25	4.67642e-25	FALSE
SC5314_nTAR7_32		CD36_nTAR7_27	64.2379	35.328	49.7829	0.876002	0.00304193	0.00236593	FALSE
orf19_6788		CD36_87050	23.5479	12.9586	18.2532	0.875075	0.0730341	0.0413963	FALSE
orf19_2969	RAD16	CD36_02610	310.805	171.161	240.983	0.874046	7.6941e-11	1.49662e-10	FALSE
orf19_2184		CD36_22200	91.6055	50.4693	71.0374	0.873417	0.000415506	0.000374534	FALSE
orf19_3516		CD36_30800	56.3236	31.0529	43.6883	0.872398	0.00568836	0.00417906	FALSE
orf19_3423	TIF3	CD36_61720	351.579	193.889	272.734	0.872007	4.96902e-12	1.07506e-11	FALSE
orf19_4430		CD36_06900	171.428	94.745	133.087	0.868872	1.52637e-06	1.93123e-06	FALSE
orf19_7078		CD36_65270	92.8198	51.3222	72.071	0.868237	0.000407076	0.000367573	FALSE
orf19_7076		CD36_70200	598.288	331.216	464.752	0.866458	3.21283e-19	1.07162e-18	FALSE
orf19_4112		CD36_20480	155.326	86.0423	120.684	0.865574	5.07616e-06	6.01658e-06	FALSE
orf19_5978		CD36_85050	18.9886	10.5234	14.756	0.864924	0.110964	0.059458	FALSE
orf19_6460		CD36_72230	50.1626	27.8046	38.9836	0.864678	0.00959833	0.00674221	FALSE
orf19_5629	QCR7	CD36_63580	356.428	197.585	277.006	0.864523	5.08489e-12	1.09899e-11	FALSE
orf19_5381		CD36_80670	109.728	60.8588	85.2934	0.863781	0.000129589	0.000126095	FALSE
orf19_7305		CD36_34510	45.2918	25.1315	35.2116	0.863143	0.0139986	0.009432	FALSE
orf19_3436		CD36_61600	13.3979	7.43949	10.4187	0.862113	0.181834	0.0901557	FALSE
orf19_7437		CD36_86460	488.602	271.318	379.96	0.862062	7.44117e-16	2.10142e-15	FALSE
orf19_2383	YKU80	CD36_28540	81.5837	45.3183	63.451	0.861573	0.000991536	0.000838562	FALSE
orf19_6604		CD36_34800	151.655	84.2792	117.967	0.860934	7.22906e-06	8.3915e-06	FALSE
orf19_1354	UCF1	CD36_22420	7452.87	4145.2	5799.03	0.85974	3.08989e-217	1.64899e-215	FALSE
orf19_5404	FLO9	CD36_80540	48.2713	26.8675	37.5694	0.858692	0.0115465	0.00795762	FALSE
orf19_4645	BEM1	CD36_41420	117.627	65.4889	91.558	0.858288	8.1088e-05	8.17684e-05	FALSE
orf19_1840		CD36_10010	442.559	246.475	344.517	0.857818	2.14674e-14	5.46217e-14	FALSE
orf19_6459	DPP3	CD36_72240	91.0585	50.723	70.8907	0.857543	0.000530169	0.000470554	FALSE
orf19_7110		CD36_70340	110.947	61.8472	86.397	0.856475	0.000133063	0.000129233	FALSE
orf19_5019		CD36_12800	180.988	100.934	140.961	0.855872	1.07679e-06	1.38942e-06	FALSE
orf19_1933		CD36_50990	74.9191	41.8299	58.3745	0.854189	0.00173318	0.00140307	FALSE
orf19_5345		CD36_24690	901.891	503.604	702.748	0.854051	1.62351e-27	7.78579e-27	FALSE
orf19_1092		CD36_64690	46.4617	25.9441	36.2029	0.854027	0.0136462	0.00922445	FALSE
orf19_6064		CD36_00360	122.223	68.2592	95.2411	0.853806	6.34646e-05	6.52296e-05	FALSE
orf19_6990		CD36_85520	81.3609	45.4677	63.4143	0.852881	0.00111353	0.000931145	FALSE
orf19_3018	SPP1	CD36_03050	49.8854	27.8795	38.8824	0.852803	0.0106927	0.00744808	FALSE
orf19_4733	YMC2	CD36_08250	89.9234	50.2572	70.0903	0.852755	0.000610325	0.000535532	FALSE
orf19_7518	ZCF38	CD36_25190	105.667	59.0649	82.3659	0.852538	0.000203938	0.000193464	FALSE
orf19_7391	OCH1	CD36_86020	114.063	63.7614	88.9124	0.852468	0.000114052	0.00011213	FALSE
orf19_955		CD36_50370	118.541	66.27	92.4055	0.852347	8.38565e-05	8.42743e-05	FALSE
orf19_5278		CD36_11140	63.6387	35.5884	49.6135	0.851888	0.00397129	0.00300894	FALSE
orf19_30		CD36_20890	225.479	126.275	175.877	0.849816	6.27429e-08	9.23535e-08	FALSE
orf19_7360		CD36_85730	40.0433	22.4266	31.235	0.849736	0.0226112	0.014552	FALSE
SC5314_nTAR1_1		CD36_nTAR1_1	170.238	95.3666	132.802	0.849386	2.6089e-06	3.20163e-06	FALSE
orf19_1082_1		CD36_64885	710.103	397.84	553.972	0.849227	8.20123e-22	3.13775e-21	FALSE
orf19_2222		CD36_22400	97.4862	54.6207	76.0534	0.84914	0.000377561	0.000343305	FALSE
orf19_3147		CD36_21050	25.0086	14.0153	19.512	0.848813	0.0718428	0.0407877	FALSE
orf19_6923		CD36_83920	177.035	99.2988	138.167	0.847571	1.7219e-06	2.16414e-06	FALSE
orf19_3608		CD36_22850	29.2449	16.4076	22.8262	0.847214	0.0519572	0.0307401	FALSE
orf19_5342_2		CD36_nTAR2_85	118.198	66.3191	92.2585	0.847096	9.35412e-05	9.34657e-05	FALSE
orf19_4824		CD36_09050	128.209	71.9502	100.08	0.846817	4.74766e-05	4.94317e-05	FALSE
orf19_4843		CD36_09210	48.3915	27.1986	37.7951	0.84461	0.0126506	0.00862143	FALSE
orf19_6918		CD36_71200	11.0899	6.24	8.66494	0.843013	0.233369	0.111352	FALSE
orf19_1168	ZCF3	CD36_10810	199.061	112.146	155.604	0.84122	4.65516e-07	6.27111e-07	FALSE
orf19_5655		CD36_40350	6.6699	3.75807	5.21399	0.84106	0.356329	0.157996	FALSE
orf19_4269		CD36_52330	73.3036	41.3243	57.3139	0.840282	0.00224717	0.00178039	FALSE
orf19_3920		CD36_54000	125.968	71.0482	98.5082	0.839577	6.26629e-05	6.44693e-05	FALSE
orf19_6211		CD36_06520	185.176	104.595	144.885	0.837466	1.28221e-06	1.63924e-06	FALSE
orf19_804_1		CD36_nTAR2_29	1088.65	615.014	851.834	0.837241	7.87771e-32	4.39572e-31	FALSE
orf19_342	BMT7	CD36_83420	17.3189	9.7908	13.5549	0.836239	0.13913	0.0719438	FALSE
orf19_5809		CD36_17720	266.782	150.896	208.839	0.835499	6.59928e-09	1.07558e-08	FALSE
orf19_131_2		CD36_61340	540.946	306.156	423.551	0.834606	1.54433e-16	4.54632e-16	FALSE
orf19_5003		CD36_12630	62.2548	35.2964	48.7756	0.83205	0.00523542	0.00388332	FALSE
orf19_3572		CD36_19880	15.9853	9.0734	12.5294	0.830421	0.157806	0.0803432	FALSE
orf19_4248		CD36_52190	277.548	157.574	217.561	0.830092	4.00635e-09	6.64951e-09	FALSE
orf19_6220_3	MMD1	CD36_06450	2008.01	1142.15	1575.08	0.827398	3.79019e-56	3.82941e-55	FALSE
orf19_2685	PGA54	CD36_42920	296.282	168.535	232.408	0.827313	1.34562e-09	2.33389e-09	FALSE
orf19_7427		CD36_86390	101.975	58.0214	79.9982	0.826945	0.000378232	0.000343615	FALSE
orf19_7029		CD36_70810	5.92146	3.37668	4.64907	0.823735	0.393244	0.171514	FALSE
orf19_1808		CD36_30350	25.1924	14.369	19.7807	0.823413	0.078343	0.0439269	FALSE
orf19_2230		CD36_21090	53.6653	30.6245	42.1449	0.822694	0.010246	0.00716571	FALSE
orf19_966		CD36_50320	77.8524	44.4608	61.1566	0.821595	0.00200968	0.00160877	FALSE
orf19_209	DFG10	CD36_23150	64.735	36.9892	50.8621	0.820829	0.00488797	0.00364247	FALSE
orf19_3328		CD36_01290	39.3756	22.5255	30.9506	0.819131	0.0284509	0.0179007	FALSE
orf19_6753		CD36_87290	249.205	142.646	195.926	0.818279	3.64359e-08	5.50325e-08	FALSE
orf19_3601		CD36_22910	42.0098	24.0497	33.0297	0.818098	0.0237799	0.0152476	FALSE
orf19_5360	RPC11	CD36_24590	210.52	120.67	165.595	0.816276	4.39138e-07	5.93882e-07	FALSE
orf19_1641		CD36_82040	7.94097	4.55185	6.24641	0.81625	0.326612	0.147139	FALSE
orf19_1121		CD36_53470	76.135	43.6682	59.9016	0.815364	0.00240818	0.00189712	FALSE
orf19_4610		CD36_41720	81.5576	46.7878	64.1727	0.815076	0.00169001	0.00137079	FALSE
orf19_1144		CD36_11030	359.97	206.759	283.364	0.813318	4.55837e-11	9.07887e-11	FALSE
orf19_2846		CD36_27950	19.4476	11.1736	15.3106	0.812884	0.126089	0.0662258	FALSE
orf19_596_1	NOP10	CD36_33650	708.439	407.05	557.744	0.812827	2.62426e-20	9.3526e-20	FALSE
orf19_4031		CD36_54960	107.825	61.9534	84.889	0.812819	0.000316104	0.000290984	FALSE
orf19_3960	HYS2	CD36_54360	99.1895	57.0181	78.1038	0.812156	0.000556298	0.000491858	FALSE
orf19_3844	MRP8	CD36_44140	334.464	192.397	263.431	0.811154	2.41092e-10	4.42885e-10	FALSE
orf19_700	SEO1	CD36_32190	37.3172	21.4706	29.3939	0.810869	0.0344737	0.0213926	FALSE
orf19_6719		CD36_87560	100.548	57.9092	79.2288	0.809412	0.000529161	0.000469868	FALSE
orf19_2416_1	MLC1	CD36_28200	522.976	301.543	412.26	0.807769	3.01111e-15	8.05538e-15	FALSE
orf19_1229		CD36_07160	67.9198	39.1914	53.5556	0.806682	0.00451139	0.00338609	FALSE
orf19_4913		CD36_12010	38.8318	22.4157	30.6238	0.806117	0.0318653	0.0198866	FALSE
orf19_5693		CD36_50080	456.709	263.837	360.273	0.805016	1.95422e-13	4.70758e-13	FALSE
orf19_6325_1		CD36_nTAR6_1	140.958	81.4671	111.212	0.80436	4.47951e-05	4.68507e-05	FALSE
orf19_4043		CD36_55030	898.497	519.506	709.002	0.803759	7.12822e-25	3.09085e-24	FALSE
orf19_216_1		CD36_nTAR2_62	580.274	335.573	457.924	0.803495	1.2988e-16	3.83981e-16	FALSE
orf19_5334		CD36_24770	1451.64	839.655	1145.65	0.803201	4.05342e-39	2.82156e-38	FALSE
orf19_23	RTA3	CD36_20820	31.8528	18.4324	25.1426	0.802562	0.052829	0.0311661	FALSE
orf19_3448		CD36_61470	102.742	59.4587	81.1003	0.802453	0.000506649	0.000451993	FALSE
orf19_3752	RAD51	CD36_27150	346.04	200.415	273.227	0.801338	1.84004e-10	3.44398e-10	FALSE
orf19_1162		CD36_10870	298.756	173.045	235.901	0.801207	3.1849e-09	5.34149e-09	FALSE
orf19_2437	ARC35	CD36_05750	161.757	93.8345	127.796	0.799029	1.37977e-05	1.54894e-05	FALSE
orf19_5823	SGT2	CD36_17540	645.312	374.605	509.958	0.798016	4.17592e-18	1.32474e-17	FALSE
orf19_3132		CD36_46230	51.1366	29.713	40.4248	0.796649	0.0147757	0.00990498	FALSE
orf19_125	EBP1	CD36_61290	1112.71	646.917	879.812	0.795809	6.33598e-30	3.28857e-29	FALSE
orf19_1868	RNR22	CD36_21850	2325.03	1352.02	1838.52	0.795514	1.26552e-60	1.4161e-59	FALSE
orf19_7123		CD36_70240	568.375	330.826	449.6	0.794159	5.21578e-16	1.49734e-15	FALSE
orf19_3104	YDC1	CD36_46520	80.1095	46.6465	63.378	0.793594	0.00235645	0.00185918	FALSE
orf19_6038	UGA32	CD36_00600	65.6299	38.2204	51.9251	0.7934	0.00592195	0.00433385	FALSE
orf19_2296		CD36_10510	345.757	201.385	273.571	0.793195	2.68959e-10	4.91044e-10	FALSE
orf19_5552		CD36_63350	52.558	30.6188	41.5884	0.792879	0.0138399	0.00933719	FALSE
orf19_3193	FCR3	CD36_51520	104.16	60.7151	82.4377	0.792065	0.000536097	0.000475006	FALSE
orf19_2465	POL32	CD36_05510	133.522	77.8321	105.677	0.792024	8.87015e-05	8.88859e-05	FALSE
SC5314_nTAR7_13		CD36_nTAR7_8	33.5752	19.5828	26.579	0.791198	0.0495655	0.0294832	FALSE
orf19_1948		CD36_51110	106.819	62.3263	84.5726	0.790642	0.000464364	0.00041677	FALSE
orf19_7085		CD36_70560	584.236	341.062	462.649	0.789903	2.82178e-16	8.17969e-16	FALSE
orf19_6637		CD36_31150	161.917	94.62	128.269	0.788428	1.71264e-05	1.89705e-05	FALSE
orf19_3215		CD36_53680	523.702	306.309	415.006	0.787147	1.14624e-14	2.96729e-14	FALSE
SC5314_nTARR_61		CD36_nTARR_87	7.91935	4.63763	6.27849	0.785382	0.343316	0.153172	FALSE
orf19_3639		CD36_22560	55.9471	32.775	44.361	0.784856	0.0118253	0.0081309	FALSE
orf19_2212		CD36_21980	19.6746	11.5307	15.6026	0.784247	0.135754	0.0704608	FALSE
orf19_4405	PPS1	CD36_45510	23.9099	14.0329	18.9714	0.782187	0.100838	0.0549415	FALSE
orf19_1823		CD36_05870	56.5697	33.2545	44.9121	0.779867	0.0118236	0.0081309	FALSE
orf19_1939		CD36_51030	36.4356	21.4198	28.9277	0.779789	0.0433703	0.0262024	FALSE
orf19_918	CDR11	CD36_84000	100.649	59.2085	79.9288	0.778846	0.000796336	0.000683787	FALSE
orf19_6798	SSN6	CD36_86950	389.536	229.852	309.694	0.774441	5.15181e-11	1.01926e-10	FALSE
orf19_5300		CD36_43770	91.7809	54.1639	72.9724	0.77425	0.00143993	0.0011841	FALSE
orf19_2328		CD36_10220	357.885	211.621	284.753	0.771398	3.55088e-10	6.42654e-10	FALSE
orf19_5949	FAS2	CD36_84800	3202.24	1894.06	2548.15	0.770986	1.47029e-78	2.23367e-77	FALSE
orf19_4119	SPO72	CD36_20430	52.8557	31.2877	42.0717	0.769853	0.0161172	0.0107275	FALSE
orf19_5691	CDC11	CD36_50110	598.595	354.463	476.529	0.769334	5.78166e-16	1.64617e-15	FALSE
orf19_6707		CD36_73160	52.6145	31.2121	41.9133	0.766741	0.0167413	0.0110862	FALSE
orf19_3827		CD36_44240	44.2273	26.2426	35.235	0.766413	0.0283383	0.0178406	FALSE
SC5314_nTAR1_62		CD36_nTAR1_110	73.7945	43.7914	58.793	0.766256	0.00463026	0.00347031	FALSE
orf19_1421		CD36_43940	23.5703	13.9899	18.7801	0.765973	0.109637	0.058842	FALSE
orf19_2178_1		CD36_nTAR2_53	98.8441	58.679	78.7615	0.765699	0.00105589	0.000887403	FALSE
orf19_4371	TAL1	CD36_28930	3973.4	2361.29	3167.34	0.764183	1.34759e-95	2.50426e-94	FALSE
orf19_1270	FRE3	CD36_45350	13.101	7.7926	10.4468	0.762889	0.234612	0.111893	FALSE
orf19_3021		CD36_03070	69.1003	41.1052	55.1028	0.76276	0.00634698	0.00461407	FALSE
orf19_390	CDC42	CD36_07960	446.1	265.744	355.922	0.760719	4.54575e-12	9.8966e-12	FALSE
orf19_2220		CD36_22390	6.28855	3.74672	5.01764	0.76049	0.411523	0.17818	FALSE
orf19_6312	RPS3	CD36_30190	3490.31	2081.82	2786.06	0.758899	3.31536e-83	5.43333e-82	FALSE
orf19_6732		CD36_87450	34.9238	20.8308	27.8773	0.75888	0.0533932	0.0314606	FALSE
orf19_6000	CDR1	CD36_nTAR3_40	152.403	90.9559	121.679	0.758037	5.54108e-05	5.73484e-05	FALSE
orf19_5919	MEA1	CD36_84560	16.8053	10.0312	13.4182	0.757816	0.180775	0.0897327	FALSE
orf19_6178	FBP1	CD36_87700	249.272	149.045	199.159	0.755357	2.74379e-07	3.75951e-07	FALSE
orf19_6562	RNH35	CD36_71460	74.9296	44.8286	59.8791	0.754504	0.00487237	0.00363605	FALSE
orf19_670	SMT3	CD36_10630	1276.13	763.974	1020.05	0.753563	3.72246e-31	2.00197e-30	FALSE
orf19_1308		CD36_43440	48.8707	29.2667	39.0687	0.753098	0.0232081	0.0149039	FALSE
orf19_486	NIP100	CD36_29320	73.5408	44.0427	58.7918	0.753032	0.00536256	0.00396772	FALSE
orf19_1412		CD36_44020	205.553	123.147	164.35	0.752509	3.28065e-06	3.98371e-06	FALSE
orf19_113	CIP1	CD36_61180	100.387	60.1695	80.2784	0.75186	0.00115897	0.000965288	FALSE
orf19_7104		CD36_70400	559.861	335.723	447.792	0.751185	1.76134e-14	4.51467e-14	FALSE
orf19_7293	MPS1	CD36_34440	34.0274	20.4192	27.2233	0.750155	0.0590657	0.034368	FALSE
orf19_7409	ERV25	CD36_86230	893.699	536.611	715.155	0.7493	4.19557e-22	1.62613e-21	FALSE
orf19_3517		CD36_30810	101.166	60.7515	80.9588	0.749123	0.00114984	0.000958421	FALSE
orf19_6472	CYP1	CD36_72170	4198.9	2521.87	3360.38	0.748908	1.64955e-97	3.093e-96	FALSE
orf19_5773		CD36_64480	793.32	476.52	634.92	0.748754	8.92931e-20	3.06174e-19	FALSE
orf19_4286		CD36_52460	44.6391	26.8159	35.7275	0.748608	0.0309098	0.0193251	FALSE
orf19_5175		CD36_72540	222.6	133.74	178.17	0.748413	1.44583e-06	1.83826e-06	FALSE
orf19_5917	STP3	CD36_84540	84.5275	50.8065	67.667	0.747796	0.00300623	0.00234166	FALSE
orf19_3992		CD36_54610	45.9495	27.6397	36.7946	0.746696	0.0289027	0.0181575	FALSE
orf19_3242		CD36_26120	267.895	161.296	214.595	0.745345	1.38429e-07	1.95598e-07	FALSE
orf19_2106		CD36_15250	181.562	109.33	145.446	0.745162	1.45559e-05	1.62878e-05	FALSE
orf19_5861	KRE9	CD36_84120	437.326	263.51	350.418	0.74424	1.79914e-11	3.72596e-11	FALSE
orf19_3395		CD36_62000	70.288	42.3753	56.3317	0.743443	0.00710384	0.00511427	FALSE
orf19_4282	IFH1	CD36_52420	134.765	81.3035	108.034	0.74244	0.000196777	0.000187097	FALSE
orf19_277	THI6	CD36_82850	67.022	40.4361	53.729	0.742378	0.00865552	0.00613169	FALSE
orf19_3537		CD36_19570	32.6221	19.6821	26.1521	0.74235	0.0670175	0.0384255	FALSE
orf19_7269		CD36_73500	955.888	576.794	766.341	0.742173	3.61284e-23	1.4744e-22	FALSE
orf19_826		CD36_18630	58.967	35.5838	47.2754	0.742076	0.0138288	0.00933275	FALSE
orf19_3743		CD36_27230	55.0444	33.232	44.1382	0.741409	0.0174765	0.0115144	FALSE
orf19_6408		CD36_34010	90.9074	54.9047	72.9061	0.740856	0.00227205	0.00179873	FALSE
orf19_7037	YAE1	CD36_70740	69.5242	42.0289	55.7765	0.739521	0.00769984	0.00550526	FALSE
orf19_6673	HEX1	CD36_53360	118.536	71.6825	95.1091	0.739018	0.000505716	0.000451353	FALSE
orf19_7116		CD36_70280	343.965	208.067	276.016	0.738602	3.19011e-09	5.34593e-09	FALSE
orf19_5692		CD36_50100	223.077	135.02	179.048	0.737752	1.89964e-06	2.37891e-06	FALSE
orf19_905	AVT7	CD36_18000	185.147	112.078	148.612	0.737563	1.43153e-05	1.60445e-05	FALSE
orf19_2107	MUQ1	CD36_15240	630.107	381.664	505.885	0.736683	1.27613e-15	3.53667e-15	FALSE
orf19_4185		CD36_40630	189.353	114.715	152.034	0.736411	1.17597e-05	1.33528e-05	FALSE
SC5314_nTAR2_74		CD36_nTAR2_69	54.4615	33.0128	43.7372	0.735599	0.0188872	0.0123461	FALSE
orf19_6915	MRE11	CD36_71170	72.8845	44.2819	58.5832	0.732284	0.00682452	0.00493194	FALSE
orf19_586	ERV46	CD36_51450	230.025	139.839	184.932	0.731405	1.57793e-06	1.99161e-06	FALSE
orf19_1288	FOX2	CD36_80740	47.9947	29.1953	38.595	0.730527	0.0284747	0.0179102	FALSE
orf19_6049		CD36_00500	54.9125	33.4175	44.165	0.72992	0.0192037	0.0125216	FALSE
orf19_6921		CD36_71230	23.6687	14.4089	19.0388	0.729407	0.124456	0.0655283	FALSE
orf19_5871		CD36_84230	93.6527	57.041	75.3468	0.728709	0.00226169	0.00179121	FALSE
orf19_332		CD36_83280	56.9324	34.7066	45.8195	0.72743	0.0174482	0.0114995	FALSE
orf19_3000	ORC1	CD36_02870	132.22	80.6407	106.43	0.726744	0.000294985	0.000272992	FALSE
orf19_3298	CCH1	CD36_01040	70.9577	43.4187	57.1882	0.722031	0.00837422	0.00594234	FALSE
orf19_1200		CD36_60330	114.766	70.2558	92.5108	0.721393	0.000806466	0.000691599	FALSE
orf19_5782		CD36_17910	125.385	76.7856	101.085	0.720843	0.000465575	0.000417677	FALSE
orf19_6271		CD36_05980	88.1296	53.9798	71.0547	0.720595	0.00335428	0.00258281	FALSE
orf19_7214		CD36_13040	387.088	237.26	312.174	0.719582	8.24023e-10	1.45467e-09	FALSE
orf19_4740		CD36_08320	51.0758	31.3076	41.1917	0.719514	0.0257414	0.0163791	FALSE
orf19_2306		CD36_10410	56.3059	34.5258	45.4159	0.718999	0.0192824	0.0125642	FALSE
orf19_4764		CD36_08560	51.1398	31.3603	41.25	0.718896	0.02576	0.0163819	FALSE
orf19_5253		CD36_11350	39.7988	24.4296	32.1142	0.717484	0.0495651	0.0294832	FALSE
orf19_6740		CD36_87390	175.334	107.659	141.497	0.717022	3.79766e-05	4.00615e-05	FALSE
orf19_5205		CD36_20260	98.5168	60.5286	79.5227	0.71614	0.00203883	0.00162959	FALSE
orf19_5525		CD36_62800	546.929	336.064	441.497	0.716005	3.67152e-13	8.65415e-13	FALSE
orf19_4903		CD36_09720	65.8669	40.4842	53.1755	0.715583	0.0117227	0.00806833	FALSE
orf19_147	YAK1	CD36_19240	77.1578	47.4346	62.2962	0.71526	0.00639534	0.00464598	FALSE
orf19_6127	LPD1	CD36_33030	1505.72	926.152	1215.94	0.71452	2.23683e-33	1.32637e-32	FALSE
orf19_2601	HEM1	CD36_26880	648.45	399.304	523.877	0.712896	3.19704e-15	8.53086e-15	FALSE
orf19_3203	RCY1	CD36_51600	37.2043	22.9189	30.0616	0.712319	0.0592098	0.0344327	FALSE
orf19_6872		CD36_20050	192.286	118.54	155.413	0.711271	1.83824e-05	2.03076e-05	FALSE
orf19_3058		CD36_03340	703.196	433.513	568.355	0.71124	2.56162e-16	7.45671e-16	FALSE
orf19_5757		CD36_64330	108.971	67.18	88.0757	0.711232	0.00126162	0.00104532	FALSE
orf19_7507		CD36_25310	85.608	52.7869	69.1975	0.710953	0.00427569	0.0032208	FALSE
orf19_2655	BUB3	CD36_52990	342.47	211.455	276.963	0.709011	1.19066e-08	1.8975e-08	FALSE
orf19_2790	SWD2	CD36_07030	84.9531	52.4695	68.7113	0.708575	0.00454295	0.00340855	FALSE
orf19_6585		CD36_71270	23.8059	14.7062	19.256	0.708284	0.133188	0.0693318	FALSE
orf19_941	SEC14	CD36_50490	325.615	201.196	263.405	0.707955	2.82888e-08	4.33564e-08	FALSE
orf19_57	PSF2	CD36_04760	85.1045	52.6174	68.861	0.707083	0.00458184	0.00343525	FALSE
orf19_1190		CD36_60250	220.426	136.311	178.368	0.706785	5.08921e-06	6.02861e-06	FALSE
orf19_4203		CD36_60490	88.3971	54.7054	71.5512	0.705703	0.00392128	0.00297646	FALSE
orf19_4524	ZCF24	CD36_01870	46.8768	29.0122	37.9445	0.705603	0.0357108	0.0220616	FALSE
orf19_1768		CD36_24170	17.1455	10.6303	13.8879	0.70303	0.205483	0.0999477	FALSE
orf19_2987		CD36_02760	100.281	62.1898	81.2355	0.70269	0.00220824	0.00175355	FALSE
orf19_339	NDE1	CD36_83390	677.55	420.349	548.95	0.702128	1.84912e-15	5.0243e-15	FALSE
SC5314_nTAR1_8		CD36_nTAR1_12	433.147	268.955	351.051	0.700882	2.19451e-10	4.05637e-10	FALSE
orf19_7553		CD36_34955	21.3866	13.2875	17.3371	0.700019	0.158921	0.0807338	FALSE
orf19_589	VPS21	CD36_33700	499.508	310.519	405.014	0.699213	1.03328e-11	2.1789e-11	FALSE
orf19_223		CD36_23040	218.533	135.888	177.211	0.698821	6.90875e-06	8.06016e-06	FALSE
orf19_1345	LIP8	CD36_72950	63.6728	39.5995	51.6361	0.698584	0.015253	0.010198	FALSE
orf19_4882		CD36_09520	179.204	111.478	145.341	0.69823	4.7265e-05	4.92606e-05	FALSE
orf19_2112		CD36_15180	125.19	77.8923	101.541	0.697954	0.00067507	0.000588867	FALSE
orf19_2707_1	QCR9	CD36_42760	515.207	320.931	418.069	0.696279	5.88617e-12	1.26691e-11	FALSE
orf19_2678	BUB1	CD36_42970	70.9479	44.1959	57.5719	0.696235	0.0106611	0.00742858	FALSE
orf19_7509_1	ATP17	CD36_25290	1533.5	956.048	1244.77	0.69506	1.95813e-32	1.11352e-31	FALSE
orf19_4457	BNI4	CD36_03590	81.6534	50.9137	66.2835	0.694847	0.00624352	0.00455158	FALSE
orf19_3605		CD36_22880	48.9166	30.5119	39.7143	0.694339	0.034405	0.0213563	FALSE
orf19_5325	KIN3	CD36_31650	315.181	196.671	255.926	0.693786	8.05591e-08	1.17663e-07	FALSE
orf19_1682		CD36_81520	348.107	217.268	282.687	0.693441	1.73282e-08	2.71578e-08	FALSE
orf19_4423		CD36_06950	105.498	65.8702	85.6843	0.692911	0.00192955	0.00155058	FALSE
orf19_320		CD36_83180	86.9506	54.2898	70.6202	0.692903	0.00487652	0.0036367	FALSE
orf19_5224		CD36_11620	144.52	90.2355	117.378	0.692894	0.000284226	0.000263856	FALSE
orf19_4502		CD36_19100	217.261	135.661	176.461	0.692811	8.60943e-06	9.89998e-06	FALSE
orf19_2885	PRI2	CD36_45980	20.178	12.6086	16.3933	0.691764	0.175696	0.0874831	FALSE
orf19_6453		CD36_72300	23.3182	14.5748	18.9465	0.691365	0.145684	0.0747941	FALSE
orf19_6966		CD36_85280	48.6804	30.4303	39.5554	0.691221	0.0355677	0.0219797	FALSE
orf19_1447		CD36_16290	31.7654	19.8763	25.8209	0.689797	0.09012	0.049687	FALSE
orf19_21		CD36_20790	124.936	78.1876	101.562	0.689571	0.000778995	0.000669974	FALSE
orf19_2937	PMM1	CD36_02340	596.938	373.852	485.395	0.688501	2.20984e-13	5.3172e-13	FALSE
orf19_4301		CD36_52560	59.2272	37.1144	48.1708	0.687671	0.0210055	0.013607	FALSE
orf19_5578		CD36_63050	72.5615	45.4966	59.029	0.686833	0.0107178	0.0074596	FALSE
orf19_6135		CD36_32970	106.001	66.4816	86.2413	0.686438	0.00205158	0.00163915	FALSE
orf19_4985	GUP1	CD36_12530	33.1134	20.7821	26.9477	0.68546	0.0852939	0.047327	FALSE
orf19_6099	CCT8	CD36_00120	984.887	618.172	801.53	0.685339	6.30078e-21	2.3376e-20	FALSE
orf19_734	GLK1	CD36_32740	1688.1	1061.1	1374.6	0.683228	1.57934e-34	9.6965e-34	FALSE
orf19_2187	ALG7	CD36_22170	130.506	82.1686	106.338	0.68085	0.000683937	0.000595603	FALSE
orf19_4411	HOS1	CD36_45560	34.0621	21.4532	27.7577	0.680363	0.0829546	0.0462758	FALSE
orf19_5701		CD36_63560	14.3044	9.01146	11.6579	0.680018	0.261414	0.122322	FALSE
orf19_5828		CD36_17600	234.429	147.813	191.121	0.678769	5.64497e-06	6.64911e-06	FALSE
orf19_7537	BNR1	CD36_25090	55.0625	34.7266	44.8945	0.678417	0.0278892	0.0175829	FALSE
orf19_5805	DLD1	CD36_17750	89.4964	56.4493	72.9729	0.678261	0.00506697	0.00376488	FALSE
orf19_1065	SSA2	CD36_04050	1023.41	645.617	834.512	0.678016	2.62978e-21	9.87982e-21	FALSE
orf19_3964	ASH2	CD36_54390	95.2136	60.0796	77.6466	0.677682	0.00386829	0.00294052	FALSE
orf19_3061_1		CD36_03380	615.545	389.041	502.293	0.67533	2.42276e-13	5.80268e-13	FALSE
orf19_4858	VPS41	CD36_09330	55.3658	35.0013	45.1836	0.674974	0.0281631	0.017741	FALSE
orf19_5682		CD36_50180	499.766	316.28	408.023	0.673438	4.6389e-11	9.21577e-11	FALSE
orf19_6255		CD36_06150	57.0184	36.0937	46.5561	0.673067	0.0262856	0.0166756	FALSE
orf19_3697		CD36_72360	41.4779	26.2704	33.8741	0.672293	0.0583316	0.0340134	FALSE
orf19_5417	DOT5	CD36_80440	464.304	294.289	379.297	0.671225	2.51918e-10	4.6155e-10	FALSE
orf19_459	ADP1	CD36_31330	89.0574	56.4708	72.7641	0.67062	0.00563969	0.00414477	FALSE
orf19_5547		CD36_63395	303.065	192.366	247.715	0.669159	3.45718e-07	4.70601e-07	FALSE
orf19_1738_1		CD36_30060	209.664	133.226	171.445	0.667593	2.3338e-05	2.54713e-05	FALSE
orf19_1751	SPT23	CD36_24340	443.299	281.988	362.643	0.666033	8.31783e-10	1.46712e-09	FALSE
orf19_6656	DUR3	CD36_53230	607.793	386.63	497.212	0.666014	6.57158e-13	1.52142e-12	FALSE
orf19_7108		CD36_70360	578.178	367.853	473.016	0.665771	2.40973e-12	5.32988e-12	FALSE
orf19_3668	HGT2	CD36_01970	7.04524	4.48323	5.76424	0.665498	0.439362	0.188612	FALSE
orf19_4056	BRG1	CD36_04890	767.965	488.793	628.379	0.665205	6.94692e-16	1.96986e-15	FALSE
orf19_7498	LEU1	CD36_25490	205.188	130.675	167.931	0.664357	3.08702e-05	3.30848e-05	FALSE
orf19_2889		CD36_45940	50.5212	32.184	41.3526	0.663935	0.0387877	0.0237301	FALSE
orf19_7324	THI13	CD36_34630	126.275	80.4477	103.361	0.663831	0.00108869	0.000912936	FALSE
orf19_3730		CD36_27340	117.915	75.125	96.5201	0.663775	0.00159767	0.00130402	FALSE
orf19_3508		CD36_62160	194.44	123.885	159.163	0.663719	5.05879e-05	5.25135e-05	FALSE
orf19_6091	RIM8	CD36_00160	179.967	114.671	147.319	0.663618	9.67486e-05	9.65315e-05	FALSE
orf19_7556		CD36_34965	43.409	27.6828	35.5459	0.66239	0.0559384	0.0327775	FALSE
orf19_2919	MPH1	CD36_45720	41.6104	26.5411	34.0757	0.662105	0.0613753	0.0355727	FALSE
orf19_2644	QCR2	CD36_53130	336.82	214.856	275.838	0.662	1.02554e-07	1.4751e-07	FALSE
orf19_3013	CDC12	CD36_03010	629.835	401.888	515.862	0.66157	3.48852e-13	8.25083e-13	FALSE
orf19_5961		CD36_84890	222.907	142.293	182.6	0.660969	1.53543e-05	1.71168e-05	FALSE
orf19_6861		CD36_44880	16.7136	10.6713	13.6925	0.660671	0.236661	0.11269	FALSE
orf19_5763		CD36_64400	52.5665	33.6141	43.0903	0.658464	0.0363974	0.0224392	FALSE
orf19_4591	CAT2	CD36_41910	70.7402	45.2579	57.9991	0.657748	0.0153067	0.0102241	FALSE
orf19_2304		CD36_10430	407.609	261.008	334.308	0.656481	6.18827e-09	1.01097e-08	FALSE
orf19_5994	RHB1	CD36_85160	93.1178	59.6492	76.3835	0.655941	0.00551127	0.00406043	FALSE
orf19_4494	KTR2	CD36_19160	18.1665	11.6548	14.9106	0.65374	0.221609	0.106497	FALSE
orf19_6327	HET1	CD36_60140	1179.47	756.76	968.116	0.653624	6.90263e-23	2.79505e-22	FALSE
orf19_971	SKN7	CD36_50270	145.194	93.2212	119.207	0.652638	0.000559851	0.000494789	FALSE
SC5314_nTAR7_22		CD36_nTAR7_21	38.2697	24.5872	31.4284	0.651683	0.0768835	0.0432133	FALSE
orf19_6028	HGC1	CD36_00690	47.0731	30.2546	38.6639	0.651134	0.0499312	0.0296668	FALSE
orf19_7643		CD36_35410	550.848	354.455	452.652	0.649442	2.20293e-11	4.53512e-11	FALSE
orf19_7650	LTV1	CD36_35450	75.4015	48.5586	61.9801	0.648255	0.0134512	0.0091045	FALSE
orf19_319		CD36_83160	118.097	76.0953	97.0962	0.64748	0.00200202	0.00160325	FALSE
orf19_4016		CD36_54830	772.915	498.493	635.704	0.646123	2.99286e-15	8.01687e-15	FALSE
orf19_4675		CD36_41130	42.8462	27.6421	35.2441	0.645687	0.0633733	0.036578	FALSE
orf19_6133	PIF1	CD36_32990	82.4172	53.1911	67.8042	0.64515	0.0100812	0.00705761	FALSE
orf19_7368		CD36_85810	437.954	282.66	360.307	0.645099	3.00524e-09	5.05239e-09	FALSE
orf19_6556		CD36_71520	152.774	98.7329	125.754	0.643187	0.000476289	0.000426521	FALSE
SC5314_nTAR3_20		CD36_nTAR3_25	44.643	28.8545	36.7488	0.643023	0.0590067	0.0343529	FALSE
orf19_862		CD36_18300	30.1635	19.4994	24.8315	0.642762	0.120791	0.0638567	FALSE
orf19_3230	BOI2	CD36_26250	143.566	92.8211	118.194	0.642581	0.000714419	0.000618268	FALSE
orf19_4914		CD36_12020	39.0476	25.25	32.1488	0.642335	0.0777022	0.0436264	FALSE
orf19_6983		CD36_85440	118.422	76.6218	97.522	0.6415	0.00214932	0.00171068	FALSE
orf19_6852		CD36_04330	107.853	69.855	88.8538	0.640016	0.00347117	0.00266493	FALSE
orf19_1926	SEF2	CD36_50950	61.5172	39.8688	50.693	0.639117	0.0274906	0.0173594	FALSE
orf19_3223	ATP3	CD36_26320	563.716	365.485	464.6	0.638546	2.58202e-11	5.28397e-11	FALSE
orf19_7173		CD36_73730	16.5657	10.7406	13.6531	0.638506	0.253046	0.119022	FALSE
orf19_1283	MEC1	CD36_53760	55.7672	36.1585	45.9628	0.638468	0.0359911	0.0222163	FALSE
orf19_1725		CD36_81210	63.3457	41.1198	52.2328	0.6368	0.0257615	0.0163819	FALSE
orf19_4447	YMC1	CD36_06740	230.321	149.515	189.918	0.636745	2.12245e-05	2.3299e-05	FALSE
orf19_376		CD36_40140	38.6231	25.0796	31.8514	0.636337	0.0818619	0.0457398	FALSE
orf19_4206		CD36_60470	48.3559	31.4145	39.8852	0.63565	0.0517694	0.0306559	FALSE
orf19_5008_1		CD36_12700	30.2484	19.6519	24.9501	0.635577	0.124002	0.0653057	FALSE
orf19_7182		CD36_73660	129.157	83.923	106.54	0.635372	0.00148489	0.00121674	FALSE
orf19_2244		CD36_21190	97.3796	63.3326	80.3561	0.634059	0.0058859	0.0043105	FALSE
orf19_4525		CD36_01860	154.207	100.335	127.271	0.633425	0.000534845	0.000474098	FALSE
orf19_6605		CD36_34795	30.526	19.8694	25.1977	0.632877	0.12371	0.0651681	FALSE
orf19_7357		CD36_85700	140.689	91.6056	116.147	0.632394	0.000957862	0.000812394	FALSE
orf19_524		CD36_29690	112.969	73.58	93.2746	0.631931	0.0031016	0.00241054	FALSE
orf19_3799		CD36_44440	1120.17	730.296	925.233	0.630554	1.44839e-20	5.24271e-20	FALSE
orf19_2489		CD36_05310	697.047	454.567	575.807	0.63015	2.322e-13	5.5742e-13	FALSE
orf19_5630	APA2	CD36_63570	311.211	203.001	257.106	0.62979	9.87465e-07	1.27972e-06	FALSE
orf19_738	MYO5	CD36_44720	159.421	104.019	131.72	0.62938	0.000464045	0.000416664	FALSE
orf19_3999		CD36_54670	37.7427	24.6416	31.1922	0.628487	0.0889182	0.0490764	FALSE
orf19_2863		CD36_28090	135.189	88.2734	111.731	0.628319	0.00128716	0.00106478	FALSE
orf19_3884	FGR50	CD36_31800	37.7765	24.6811	31.2288	0.62747	0.0892362	0.0492258	FALSE
orf19_4225	LEU3	CD36_52000	86.2161	56.3351	71.2756	0.627312	0.0102636	0.00717559	FALSE
orf19_5932		CD36_84680	65.2336	42.6393	53.9365	0.626821	0.02567	0.0163437	FALSE
orf19_5776	TOM1	CD36_17950	317.778	207.903	262.84	0.625498	8.85838e-07	1.15738e-06	FALSE
orf19_7261		CD36_13390	1195.87	783.533	989.703	0.623387	1.9343e-21	7.3198e-21	FALSE
orf19_4404	PGA49	CD36_45500	40.0016	26.2151	33.1083	0.623048	0.0822497	0.0459442	FALSE
orf19_7448	LYS9	CD36_86570	391.532	256.594	324.063	0.623031	5.41816e-08	8.00917e-08	FALSE
orf19_7389	REV3	CD36_86010	40.2301	26.3831	33.3066	0.622048	0.0818169	0.0457269	FALSE
orf19_1042	POR1	CD36_03860	1899.19	1247.43	1573.31	0.619816	8.96828e-33	5.15631e-32	FALSE
orf19_1478	STT3	CD36_16530	306.118	201.193	253.655	0.618898	1.76199e-06	2.21186e-06	FALSE
orf19_7020		CD36_70870	199.883	131.399	165.641	0.618591	0.000113436	0.000111615	FALSE
orf19_3783		CD36_44590	28.9068	19.0032	23.955	0.618549	0.142177	0.0732465	FALSE
orf19_6813		CD36_86840	23.0892	15.1843	19.1368	0.618025	0.18994	0.0934355	FALSE
orf19_2297	ARL3	CD36_10490	153.961	101.294	127.627	0.617407	0.000720163	0.000622721	FALSE
orf19_1339	CPY1	CD36_73010	254.023	167.198	210.611	0.616785	1.42445e-05	1.59738e-05	FALSE
orf19_3373		CD36_43250	6.64864	4.3771	5.51287	0.616472	0.48281	0.203706	FALSE
orf19_2202		CD36_22050	8.36687	5.50934	6.9381	0.616196	0.43131	0.18568	FALSE
orf19_2043		CD36_15750	47.8662	31.5223	39.6943	0.616022	0.0598621	0.0347829	FALSE
orf19_5213_1	COX8	CD36_20340	760.265	500.728	630.496	0.615865	6.42742e-14	1.58501e-13	FALSE
SC5314_nTAR7_16		CD36_nTAR7_17	31.633	20.8366	26.2348	0.615696	0.12625	0.0662883	FALSE
orf19_5480	ILV1	CD36_20580	406.989	268.105	337.547	0.615579	4.15609e-08	6.24559e-08	FALSE
orf19_4540	UBC8	CD36_01670	269.624	177.668	223.646	0.615151	8.16607e-06	9.43709e-06	FALSE
orf19_438		CD36_05020	51.0922	33.6677	42.3799	0.615126	0.0521781	0.030852	FALSE
orf19_1381		CD36_23790	389.173	256.532	322.852	0.614665	8.52818e-08	1.24212e-07	FALSE
orf19_5263	SER33	CD36_11260	888.797	586.032	737.414	0.614262	5.9867e-16	1.70222e-15	FALSE
orf19_2980		CD36_02700	33.4302	22.0425	27.7364	0.614253	0.11674	0.0620306	FALSE
orf19_736	SRB8	CD36_44710	57.811	38.124	47.9675	0.614033	0.0391974	0.0239525	FALSE
orf19_288	MET13	CD36_82930	76.335	50.3399	63.3374	0.614032	0.0178088	0.0117075	FALSE
orf19_3003		CD36_02900	406.582	268.51	337.546	0.611959	4.96579e-08	7.37716e-08	FALSE
orf19_6329		CD36_60160	59.8965	39.595	49.7457	0.610543	0.0367701	0.0226622	FALSE
orf19_4464	SEN15	CD36_03630	22.6542	14.9777	18.8159	0.610345	0.199169	0.0973361	FALSE
orf19_6536	IQG1	CD36_71670	101.384	67.0338	84.2089	0.610258	0.00661119	0.00479275	FALSE
orf19_4184		CD36_40640	239.927	158.665	199.296	0.610005	2.96091e-05	3.18645e-05	FALSE
orf19_7441		CD36_86490	25.2869	16.7223	21.0046	0.610004	0.175162	0.0872478	FALSE
orf19_7458		CD36_86660	113.132	74.9082	94.0202	0.608202	0.00423349	0.00319132	FALSE
orf19_1495		CD36_16690	33.4766	22.1779	27.8273	0.607416	0.12017	0.0636093	FALSE
orf19_2570	MCI4	CD36_26760	251.018	166.334	208.676	0.607098	2.1028e-05	2.30955e-05	FALSE
orf19_787_1		CD36_nTAR4_33	347.463	230.334	288.898	0.606517	5.72174e-07	7.60457e-07	FALSE
orf19_5248	MSO1	CD36_11390	208.008	137.902	172.955	0.606377	0.000109729	0.000108443	FALSE
orf19_5357	AKL1	CD36_24610	183.735	121.867	152.801	0.605706	0.000281557	0.000261494	FALSE
orf19_1690	TOS1	CD36_81470	1113.24	738.875	926.06	0.604757	4.31431e-19	1.42985e-18	FALSE
orf19_4473		CD36_03700	35.0134	23.2482	29.1308	0.604173	0.113711	0.0606529	FALSE
orf19_6385	ACO1	CD36_33840	489.813	325.248	407.531	0.604081	3.30292e-09	5.51278e-09	FALSE
orf19_7124	RVS161	CD36_70230	1109.64	736.957	923.301	0.603834	5.48694e-19	1.80127e-18	FALSE
orf19_2494		CD36_05290	72.7275	48.3075	60.5175	0.603642	0.0227348	0.0146225	FALSE
orf19_2168_3		CD36_22340	399.05	265.291	332.171	0.602381	1.00358e-07	1.44652e-07	FALSE
orf19_4491	ERG20	CD36_19180	387.638	257.729	322.683	0.602243	1.53535e-07	2.16061e-07	FALSE
orf19_1588		CD36_17410	181.281	120.614	150.947	0.601221	0.000339095	0.000310909	FALSE
orf19_944	IFG3	CD36_50460	45.0807	30.0016	37.5411	0.60086	0.0741044	0.0418775	FALSE
orf19_5178	ERG5	CD36_72510	1360.66	906.449	1133.55	0.599393	1.2059e-22	4.80818e-22	FALSE
orf19_923	THR1	CD36_50650	307.499	204.996	256.247	0.59838	3.36074e-06	4.07413e-06	FALSE
orf19_6141	HGT16	CD36_32910	6.14303	4.098	5.12051	0.597417	0.511896	0.213297	FALSE
orf19_1589_1		CD36_17430	214.41	143.176	178.793	0.59597	0.000110339	0.000108942	FALSE
SC5314_nTAR1_40		CD36_nTAR1_74	68.4088	45.6947	57.0517	0.595541	0.029065	0.0182429	FALSE
orf19_4862		CD36_09350	92.8786	62.0442	77.4614	0.595438	0.0109969	0.00763187	FALSE
orf19_7661	HMI1	CD36_35510	64.534	43.1224	53.8282	0.59501	0.0341587	0.0212161	FALSE
orf19_4753	PFK26	CD36_08450	236.826	158.447	197.637	0.593219	5.18907e-05	5.38122e-05	FALSE
orf19_886	PAN1	CD36_18130	475.377	318.072	396.724	0.59311	9.86759e-09	1.58225e-08	FALSE
orf19_3363	VTC4	CD36_43130	377.943	252.913	315.428	0.592915	3.21799e-07	4.39479e-07	FALSE
orf19_5213_2	COX9	CD36_20350	821.752	549.96	685.856	0.592763	4.91441e-14	1.21767e-13	FALSE
orf19_1560	POB3	CD36_17210	417.034	279.182	348.108	0.592346	8.16681e-08	1.19115e-07	FALSE
orf19_2785	ATP7	CD36_07080	146.908	98.355	122.631	0.592228	0.00145986	0.00119954	FALSE
orf19_5576		CD36_63060	291.025	194.922	242.974	0.591637	7.62326e-06	8.82448e-06	FALSE
orf19_6316		CD36_30130	25.6523	17.191	21.4217	0.590822	0.1845	0.091234	FALSE
orf19_943	FET33	CD36_50470	77.0759	51.6727	64.3743	0.590266	0.021543	0.0139205	FALSE
orf19_6437	CDC23	CD36_34220	85.0842	57.0713	71.0778	0.589514	0.0158643	0.0105761	FALSE
SC5314_nTAR2_26		CD36_nTAR2_32	79.3007	53.2104	66.2555	0.589012	0.019975	0.0129757	FALSE
orf19_6794	FESUR1	CD36_86990	230.707	154.843	192.775	0.588643	7.28918e-05	7.40415e-05	FALSE
orf19_4059		CD36_04880	70.2017	47.1502	58.6759	0.587628	0.0289154	0.0181599	FALSE
orf19_4099	ECM17	CD36_20560	518.493	348.471	433.482	0.586674	3.04743e-09	5.11919e-09	FALSE
orf19_5651		CD36_40320	204.87	137.804	171.337	0.585481	0.00019932	0.000189429	FALSE
orf19_4912		CD36_09810	109.47	73.6436	91.5569	0.585294	0.00656092	0.00475963	FALSE
orf19_3223_1		CD36_26310	167.227	112.532	139.879	0.584861	0.000786287	0.000675687	FALSE
orf19_979	FAS1	CD36_50220	3469.75	2335.62	2902.68	0.584413	8.39541e-53	7.90657e-52	FALSE
orf19_5713	YMX6	CD36_63450	21.2097	14.2858	17.7477	0.583532	0.232764	0.111165	FALSE
orf19_3534	RHO3	CD36_19540	307.203	207.011	257.107	0.582876	5.70525e-06	6.71252e-06	FALSE
orf19_3359	ARP8	CD36_01560	128.809	86.8342	107.822	0.582283	0.00333478	0.00257065	FALSE
SC5314_nTAR3_26		CD36_nTAR3_201	6.75418	4.55469	5.65443	0.581817	0.501842	0.210244	FALSE
orf19_6169	ATO1	CD36_80840	10.3993	7.01637	8.70785	0.581083	0.405184	0.175948	FALSE
orf19_2209	YVC1	CD36_22010	338.285	228.395	283.34	0.580098	2.13046e-06	2.64568e-06	FALSE
orf19_4051	HTS1	CD36_55080	970.854	655.485	813.169	0.580081	9.59889e-16	2.68887e-15	FALSE
orf19_4144		CD36_50860	37.1777	25.1191	31.1484	0.579042	0.116669	0.0620084	FALSE
orf19_5260	RPN2	CD36_11280	575.681	389.08	482.38	0.57859	6.82567e-10	1.21526e-09	FALSE
orf19_4210		CD36_60420	13.8256	9.34606	11.5858	0.578297	0.339256	0.151751	FALSE
orf19_5642		CD36_40240	1421.89	961.393	1191.64	0.578003	3.33318e-22	1.30158e-21	FALSE
SC5314_nTAR1_209		CD36_nTAR1_111	28.9525	19.5782	24.2653	0.577832	0.166997	0.0840364	FALSE
orf19_5321		CD36_24470	176.488	119.388	147.938	0.577299	0.000651619	0.000569126	FALSE
orf19_7260		CD36_13380	278.876	188.659	233.767	0.577235	1.82644e-05	2.01987e-05	FALSE
orf19_2436		CD36_05760	48.7669	33.0022	40.8846	0.576726	0.073387	0.0415398	FALSE
orf19_2823	RFG1	CD36_27640	124.769	84.4392	104.604	0.576664	0.00418879	0.00315877	FALSE
orf19_6411		CD36_34020	268.666	181.968	225.317	0.575522	2.73236e-05	2.95578e-05	FALSE
orf19_3995	RIM13	CD36_54630	74.243	50.2852	62.2641	0.575509	0.0274587	0.0173445	FALSE
orf19_3565		CD36_19830	24.9535	16.9168	20.9352	0.57417	0.202093	0.0985984	FALSE
orf19_5814		CD36_17470	57.558	39.0423	48.3002	0.573368	0.0530007	0.0312585	FALSE
orf19_742	ALD6	CD36_44770	27.6004	18.7308	23.1656	0.572668	0.180766	0.0897327	FALSE
orf19_7327	PHO88	CD36_34655	408.641	277.42	343.031	0.572149	2.65951e-07	3.64883e-07	FALSE
orf19_2837	ALG5	CD36_27850	41.9575	28.4907	35.2241	0.571824	0.0993529	0.0541903	FALSE
orf19_1741	DIT1	CD36_30040	23.9699	16.2773	20.1236	0.57175	0.212959	0.10291	FALSE
orf19_2549		CD36_26570	262.083	178.034	220.058	0.571263	3.86575e-05	4.06973e-05	FALSE
orf19_2434	NPL4	CD36_05780	96.3013	65.4344	80.8679	0.570894	0.0126639	0.00862771	FALSE
orf19_3843		CD36_44150	177.545	120.717	149.131	0.569939	0.000724652	0.000625303	FALSE
orf19_6187		CD36_87760	259.383	176.53	217.956	0.56856	4.56916e-05	4.77643e-05	FALSE
orf19_930	PET9	CD36_50590	1504.18	1024.07	1264.13	0.568058	1.00168e-22	4.02474e-22	FALSE
orf19_2068		CD36_15550	69.8356	47.5921	58.7138	0.566628	0.0349682	0.0216478	FALSE
orf19_4014		CD36_54810	186.599	127.176	156.888	0.566499	0.000568236	0.00050156	FALSE
orf19_3627		CD36_22640	11.5492	7.87465	9.71193	0.565895	0.391702	0.170949	FALSE
orf19_1714	PGA44	CD36_81300	19.3833	13.2168	16.3	0.565833	0.267199	0.124664	FALSE
orf19_437	GRS1	CD36_05030	714.952	487.565	601.258	0.565641	1.61192e-11	3.36164e-11	FALSE
orf19_4625	TOA2	CD36_41590	115.057	78.51	96.7833	0.564784	0.00695978	0.00502214	FALSE
SC5314_nTARR_25		CD36_nTARR_26	23.5473	16.0718	19.8096	0.56442	0.222402	0.10678	FALSE
orf19_1514		CD36_16800	312.166	213.068	262.617	0.564389	8.88426e-06	1.01991e-05	FALSE
orf19_4471		CD36_03690	47.3504	32.3361	39.8432	0.56362	0.0839796	0.0467349	FALSE
orf19_2742		CD36_42470	148.747	101.593	125.17	0.563454	0.00219824	0.00174627	FALSE
orf19_6522		CD36_71800	25.7611	17.6047	21.6829	0.562619	0.203175	0.0989867	FALSE
orf19_2579		CD36_26810	38.1459	26.0783	32.1121	0.562066	0.121825	0.0643351	FALSE
orf19_1991v1		CD36_16200	136.081	93.0407	114.561	0.56192	0.00348262	0.00267175	FALSE
orf19_5184		CD36_72430	652.673	446.344	549.509	0.561593	1.59866e-10	3.01387e-10	FALSE
orf19_2819		CD36_27570	8.44606	5.77719	7.11162	0.5613	0.467157	0.198146	FALSE
orf19_4890	CLA4	CD36_09600	106.684	72.9831	89.8335	0.561095	0.00978358	0.00686308	FALSE
orf19_4826	IDH1	CD36_09070	1393.65	954.017	1173.83	0.560168	1.10183e-20	4.02326e-20	FALSE
orf19_233_1	HRT1	CD36_82410	195.129	133.692	164.41	0.558902	0.000498527	0.000445128	FALSE
orf19_7513	ALK2	CD36_25250	31.4287	21.5416	26.4851	0.558346	0.16273	0.0822269	FALSE
orf19_7322		CD36_34615	410.241	281.218	345.73	0.558171	4.59714e-07	6.205e-07	FALSE
orf19_3929		CD36_54070	98.1173	67.2721	82.6947	0.557887	0.013713	0.00926362	FALSE
orf19_1376		CD36_23820	280.471	192.383	236.427	0.557258	3.14067e-05	3.36097e-05	FALSE
orf19_6455		CD36_72290	95.9917	65.8703	80.931	0.55667	0.0149724	0.0100297	FALSE
orf19_3922		CD36_54020	161.702	110.996	136.349	0.556219	0.00160179	0.00130636	FALSE
orf19_6238		CD36_06290	44.1789	30.3451	37.262	0.555283	0.0995865	0.0543021	FALSE
orf19_4312		CD36_52660	56.4139	38.7535	47.5837	0.555115	0.0628176	0.0362975	FALSE
orf19_2936		CD36_02330	23.2771	16.0057	19.6414	0.553716	0.233125	0.111286	FALSE
orf19_5365		CD36_24550	92.577	63.6765	78.1267	0.55328	0.017491	0.0115203	FALSE
orf19_5825		CD36_17560	131.623	90.7016	111.162	0.550599	0.004788	0.00357951	FALSE
orf19_413_1	RPS27A	CD36_05230	138.766	95.6239	117.195	0.550599	0.00377352	0.00287583	FALSE
orf19_6729	TIP120	CD36_87490	161.65	111.583	136.617	0.548143	0.0018481	0.00148973	FALSE
orf19_4865		CD36_09390	147.039	101.519	124.279	0.547843	0.00299655	0.00233587	FALSE
orf19_5559	STE23	CD36_63260	70.3433	48.5863	59.4648	0.547252	0.0402784	0.0245554	FALSE
orf19_1971		CD36_51320	169.483	117.117	143.3	0.546582	0.00147304	0.00120798	FALSE
orf19_4325		CD36_52760	38.1944	26.3953	32.2949	0.546471	0.131232	0.0684206	FALSE
orf19_5968	RDI1	CD36_84970	618.794	427.652	523.223	0.54641	1.23982e-09	2.15757e-09	FALSE
orf19_2672	NCP1	CD36_43030	720.395	498.013	609.204	0.545991	5.73895e-11	1.13005e-10	FALSE
orf19_3914		CD36_53960	129.958	89.8413	109.9	0.54598	0.00540632	0.00399098	FALSE
orf19_1864		CD36_21890	146.976	101.631	124.303	0.545632	0.00311043	0.0024147	FALSE
orf19_7517	CHT1	CD36_25200	56.3847	39.0263	47.7055	0.544244	0.0676979	0.0387836	FALSE
orf19_1170	ARO7	CD36_10790	63.5674	44.0088	53.7881	0.543885	0.0525335	0.0310181	FALSE
orf19_5623	ARP4	CD36_63650	74.846	51.8203	63.3332	0.543796	0.0354304	0.0219079	FALSE
orf19_597		CD36_33630	307.681	213.364	260.523	0.541506	2.15072e-05	2.35845e-05	FALSE
orf19_4885	MIR1	CD36_09550	400.067	277.45	338.758	0.541399	1.27307e-06	1.62956e-06	FALSE
orf19_6875	VPS35	CD36_20090	125.667	87.1834	106.425	0.54087	0.0066826	0.00483778	FALSE
orf19_6039		CD36_00590	145.274	100.848	123.061	0.539984	0.00359286	0.00275125	FALSE
orf19_7073		CD36_70180	14.3916	9.99133	12.1914	0.539862	0.359518	0.159207	FALSE
orf19_5729	FGR17	CD36_64150	35.876	24.9164	30.3962	0.53931	0.148356	0.0759784	FALSE
orf19_1871		CD36_21840	81.9141	56.9074	69.4108	0.538882	0.0290757	0.0182441	FALSE
orf19_6438		CD36_34230	209.404	145.491	177.448	0.53875	0.000485221	0.000433992	FALSE
orf19_5839	PDR17	CD36_17690	180.076	125.222	152.649	0.537506	0.00124455	0.00103199	FALSE
orf19_2674		CD36_43010	17.1243	11.9111	14.5177	0.53712	0.319787	0.144611	FALSE
orf19_1237	ARO9	CD36_45160	136.567	94.9936	115.78	0.537092	0.0049614	0.00369322	FALSE
orf19_2471	GIM5	CD36_05470	168.837	117.611	143.224	0.534995	0.00185299	0.00149309	FALSE
orf19_3548		CD36_19670	231.12	160.999	196.059	0.534975	0.000270592	0.000252098	FALSE
orf19_2826		CD36_27680	105.987	73.8434	89.9153	0.534736	0.0136935	0.00925342	FALSE
orf19_5388	SWD1	CD36_80630	73.6682	51.3336	62.5009	0.534526	0.0399259	0.0243619	FALSE
orf19_6193	TAF145	CD36_06650	106.749	74.3849	90.5668	0.534524	0.0133925	0.00907066	FALSE
orf19_5485	MEC3	CD36_20610	28.7126	20.0079	24.3602	0.534505	0.199638	0.0975147	FALSE
orf19_2396	IFR2	CD36_28420	514.651	358.768	436.709	0.533932	5.78444e-08	8.53244e-08	FALSE
orf19_1883	YCS4	CD36_21740	110.104	76.8532	93.4785	0.532075	0.0123746	0.00845826	FALSE
orf19_4208	RAD52	CD36_60440	89.3706	62.4538	75.9122	0.530399	0.0246371	0.015739	FALSE
orf19_122	CDC20	CD36_61260	74.2687	51.9005	63.0846	0.530395	0.0405216	0.0246675	FALSE
orf19_2439_1		CD36_05720	298.75	208.889	253.82	0.52959	4.08091e-05	4.28757e-05	FALSE
orf19_3527	CYT1	CD36_19470	763.696	534.034	648.865	0.529454	5.41921e-11	1.07012e-10	FALSE
orf19_2510		CD36_80980	20.6164	14.424	17.5202	0.528711	0.281876	0.13017	FALSE
orf19_6583		CD36_71290	16.8543	11.7957	14.325	0.528245	0.330948	0.148899	FALSE
orf19_7238	NPL3	CD36_13250	1130.35	791.41	960.878	0.527657	1.78314e-15	4.85769e-15	FALSE
orf19_4030		CD36_54950	145.958	102.255	124.107	0.526771	0.00431973	0.00325162	FALSE
orf19_6854	ATP1	CD36_04360	1231.68	862.937	1047.31	0.526692	1.12403e-16	3.3421e-16	FALSE
orf19_1891	APR1	CD36_21670	759.001	532.08	645.54	0.525846	8.12681e-11	1.57198e-10	FALSE
orf19_4468		CD36_03670	572.547	401.563	487.055	0.525156	1.73086e-08	2.71474e-08	FALSE
orf19_2360	URA2	CD36_32590	225.01	157.816	191.413	0.525132	0.000410278	0.000370142	FALSE
orf19_5418		CD36_80430	190.481	133.634	162.057	0.524745	0.001159	0.000965288	FALSE
orf19_4837		CD36_09170	91.8193	64.5094	78.1644	0.522677	0.0246101	0.0157266	FALSE
orf19_3076		CD36_01810	272.104	191.248	231.676	0.522101	0.000110984	0.000109475	FALSE
orf19_364		CD36_12170	731.855	514.54	623.198	0.521663	2.37688e-10	4.37018e-10	FALSE
orf19_2104		CD36_15270	60.156	42.2935	51.2248	0.521661	0.0693837	0.0396294	FALSE
orf19_2774	LAB5	CD36_42180	428.216	301.179	364.697	0.521105	1.29446e-06	1.65288e-06	FALSE
orf19_1638		CD36_82060	42.1386	29.6416	35.8901	0.520906	0.129059	0.0675075	FALSE
orf19_26		CD36_20850	105.313	74.1174	89.7151	0.520183	0.0165521	0.0109749	FALSE
orf19_5534		CD36_62920	56.9206	40.0679	48.4942	0.519893	0.0782456	0.0438896	FALSE
orf19_1049		CD36_03910	30.7759	21.6717	26.2238	0.519375	0.19578	0.0959228	FALSE
orf19_4726		CD36_08190	166.296	117.204	141.75	0.518123	0.00269391	0.00210943	FALSE
orf19_2555	URA5	CD36_26620	145.849	102.892	124.37	0.516727	0.0050594	0.0037608	FALSE
orf19_2204_2		CD36_22030	182.032	128.46	155.246	0.516256	0.00175327	0.00141768	FALSE
orf19_5549		CD36_63380	14.3963	10.168	12.2822	0.515049	0.3799	0.166777	FALSE
orf19_2739		CD36_42540	44.5902	31.5026	38.0464	0.514643	0.122527	0.064627	FALSE
orf19_4450_1		CD36_nTAR1_55	951.158	672.055	811.607	0.514494	9.91211e-13	2.26956e-12	FALSE
SC5314_nTAR2_42		CD36_nTAR2_38	118.494	83.7328	101.113	0.514332	0.0118686	0.00815799	FALSE
orf19_1446	CLB2	CD36_16270	135.888	96.0287	115.959	0.514274	0.0070577	0.00508633	FALSE
orf19_1054		CD36_03960	119.492	84.4805	101.986	0.513617	0.0116224	0.00800729	FALSE
SC5314_nTAR1_4		CD36_nTAR1_203	44.9624	31.8016	38.382	0.513006	0.122058	0.0644284	FALSE
orf19_6887		CD36_20200	278.261	196.848	237.555	0.512741	0.000120614	0.000118135	FALSE
orf19_539	LAP3	CD36_29830	140.641	99.5402	120.09	0.512049	0.00633321	0.00460567	FALSE
orf19_329		CD36_83250	143.907	101.857	122.882	0.511987	0.00575838	0.00422454	FALSE
orf19_2557	SEC65	CD36_26630	173.977	123.146	148.562	0.511922	0.00239969	0.00189115	FALSE
orf19_796	HYM1	CD36_18890	168.772	119.491	144.132	0.511571	0.00280732	0.00219411	FALSE
orf19_4775	CTA8	CD36_08650	81.3383	57.6007	69.4695	0.511236	0.0381619	0.0233815	FALSE
orf19_3728		CD36_27350	137.057	97.0871	117.072	0.510812	0.00716514	0.00515662	FALSE
orf19_6167	AYR1	CD36_80820	248.842	176.28	212.561	0.510753	0.000291116	0.000269771	FALSE
orf19_2843	RHO1	CD36_27930	682.708	483.679	583.194	0.510607	1.97164e-09	3.36637e-09	FALSE
orf19_4475	KTR4	CD36_03720	30.597	21.684	26.1405	0.510149	0.204435	0.0995075	FALSE
orf19_5077		CD36_07560	224.359	159.068	191.714	0.509551	0.000597305	0.000525658	FALSE
orf19_354		CD36_83570	93.7247	66.4504	80.0876	0.50954	0.0265108	0.0167968	FALSE
orf19_489	DAP1	CD36_29350	1234.3	875.843	1055.07	0.508334	9.28592e-16	2.60823e-15	FALSE
orf19_4686		CD36_41030	177.774	126.188	151.981	0.507863	0.00231546	0.00183101	FALSE
orf19_5929		CD36_84650	59.9853	42.5972	51.2912	0.50724	0.0771249	0.0433373	FALSE
orf19_4503		CD36_19090	366.714	260.566	313.64	0.506394	1.27636e-05	1.43828e-05	FALSE
orf19_6063	UBP6	CD36_00370	356.29	253.17	304.73	0.506335	1.69896e-05	1.8839e-05	FALSE
orf19_7606		CD36_35262	9.07904	6.45323	7.76614	0.505906	0.492699	0.206997	FALSE
orf19_2710		CD36_42730	252.817	179.735	216.276	0.50561	0.000296483	0.000274255	FALSE
orf19_3331	ABC1	CD36_01330	77.2769	54.9408	66.1089	0.505547	0.0454813	0.027335	FALSE
orf19_2302		CD36_10450	100.917	71.7846	86.3509	0.504813	0.0224471	0.0144642	FALSE
orf19_2820		CD36_27580	204.477	145.525	175.001	0.504057	0.00117474	0.000977219	FALSE
orf19_2507	ARP9	CD36_80950	80.2072	57.0864	68.6468	0.503971	0.0421591	0.0255448	FALSE
orf19_6779	PRO2	CD36_87140	138.306	98.4417	118.374	0.503914	0.00763027	0.00546115	FALSE
orf19_5029	MODF	CD36_12890	48.7281	34.6857	41.7069	0.503798	0.113359	0.0604962	FALSE
orf19_5287		CD36_30690	47.997	34.1709	41.084	0.503565	0.116254	0.0618672	FALSE
orf19_6478	YCF1	CD36_72120	115.954	82.5739	99.2639	0.503181	0.0147011	0.00987018	FALSE
orf19_707	APG7	CD36_32270	39.3188	28.003	33.6609	0.503025	0.155542	0.0792877	FALSE
orf19_7359	CRZ1	CD36_85720	51.1842	36.461	43.8226	0.502731	0.105329	0.0568084	FALSE
orf19_2253		CD36_21280	5.95073	4.23955	5.09514	0.502544	0.58093	0.235279	FALSE
orf19_5653	ATP2	CD36_40330	2237.37	1594.34	1915.85	0.502237	9.84845e-27	4.57539e-26	FALSE
orf19_4947		CD36_12250	936.16	667.475	801.817	0.501429	4.80509e-12	1.04394e-11	FALSE
orf19_895	HOG1	CD36_18080	270.754	193.18	231.967	0.50043	0.000207668	0.000196823	FALSE
orf19_3698		CD36_72350	24.8214	17.715	21.2682	0.499996	0.261774	0.122462	FALSE
orf19_5316	FGR29	CD36_24440	31.8531	22.7514	27.3022	0.498867	0.204568	0.099549	FALSE
orf19_4357		CD36_29110	123.557	88.2699	105.913	0.498571	0.0125142	0.00853409	FALSE
orf19_2242	PRB1	CD36_21180	194.105	138.7	166.403	0.498263	0.00175781	0.0014208	FALSE
orf19_843		CD36_18450	85.952	61.4287	73.6903	0.498008	0.0374596	0.0229986	FALSE
orf19_4757	NAR1	CD36_08500	50.3064	35.9535	43.13	0.497998	0.111431	0.0596513	FALSE
orf19_7328		CD36_34660	740.07	528.951	634.51	0.497916	1.02591e-09	1.79734e-09	FALSE
orf19_5449		CD36_80190	24.1738	17.2787	20.7262	0.497837	0.269983	0.125765	FALSE
orf19_3521	ARH2	CD36_19440	136.6	97.6689	117.135	0.497376	0.00879134	0.00622578	FALSE
orf19_6057		CD36_00440	280.892	200.915	240.904	0.496818	0.000174455	0.000166941	FALSE
orf19_6105	MVD	CD36_00080	1586.23	1135.08	1360.66	0.496202	5.02018e-19	1.65851e-18	FALSE
orf19_1246		CD36_45220	240.035	171.768	205.901	0.496172	0.000529169	0.000469868	FALSE
orf19_5078		CD36_07570	807.686	578.136	692.911	0.495774	2.10955e-10	3.91323e-10	FALSE
orf19_3611		CD36_22780	158.228	113.26	135.744	0.495755	0.00493155	0.00367363	FALSE
orf19_6074	HBR1	CD36_00280	237.361	169.925	203.643	0.495572	0.000576617	0.000508097	FALSE
orf19_2848		CD36_27980	62.2283	44.5738	53.401	0.494764	0.078428	0.0439627	FALSE
orf19_4771		CD36_08600	82.2371	58.9661	70.6016	0.493294	0.0436289	0.0263434	FALSE
orf19_3840		CD36_44170	95.4652	68.4696	81.9674	0.492898	0.029835	0.0186924	FALSE
orf19_1975		CD36_51360	49.1072	35.2383	42.1727	0.49218	0.119732	0.0634343	FALSE
orf19_3123	RPT5	CD36_46340	607.356	435.846	521.601	0.49211	4.45643e-08	6.67284e-08	FALSE
orf19_2020	HGT6	CD36_15940	9129.91	6552.35	7841.13	0.491976	3.4369e-100	6.6234e-99	FALSE
orf19_3040	EHT1	CD36_03190	351.98	252.688	302.334	0.491527	3.17252e-05	3.39138e-05	FALSE
orf19_2756		CD36_42340	54.1958	38.9677	46.5817	0.489291	0.104004	0.0561954	FALSE
orf19_1950		CD36_51150	71.8351	51.6657	61.7504	0.488869	0.0614508	0.0356066	FALSE
orf19_1590		CD36_18970	23.8225	17.1367	20.4796	0.488621	0.281702	0.130147	FALSE
orf19_2263		CD36_21360	81.5533	58.7031	70.1282	0.487696	0.0467719	0.0280297	FALSE
orf19_5211	IDP1	CD36_20310	298.796	215.117	256.956	0.487431	0.00014225	0.000137514	FALSE
orf19_6313_2	MVB12	CD36_30160	39.8078	28.6695	34.2387	0.486923	0.165396	0.0833515	FALSE
orf19_5112	TKL1	CD36_07840	2941.74	2119.67	2530.71	0.486216	9.76036e-33	5.59626e-32	FALSE
orf19_3826		CD36_44250	146.356	105.466	125.911	0.486089	0.00791527	0.00563992	FALSE
orf19_3710	YHB5	CD36_33470	18.8515	13.5868	16.2191	0.485859	0.340759	0.152219	FALSE
orf19_5855	MBP1	CD36_84050	122.146	88.0724	105.109	0.485233	0.0154281	0.0102985	FALSE
orf19_876	PGA33	CD36_18190	364.202	262.723	313.463	0.484582	2.94634e-05	3.17242e-05	FALSE
orf19_6068	SVF1	CD36_00330	402.342	290.372	346.357	0.483909	1.15815e-05	1.31648e-05	FALSE
orf19_3600		CD36_22920	17.9471	12.9538	15.4504	0.483765	0.354517	0.15736	FALSE
orf19_1482		CD36_16570	150.777	108.876	129.826	0.483115	0.00735417	0.00527988	FALSE
orf19_6600		CD36_34815	111.301	80.4636	95.8822	0.481445	0.0216994	0.0140128	FALSE
orf19_2939		CD36_02360	29.7694	21.5261	25.6478	0.481129	0.235432	0.112207	FALSE
orf19_1031	HMG1	CD36_03520	256.846	185.727	221.287	0.481109	0.000491926	0.0004398	FALSE
orf19_4334	PGA58	CD36_52810	32.9429	23.8312	28.387	0.480506	0.212529	0.102726	FALSE
orf19_5646		CD36_40280	50.0933	36.3014	43.1973	0.47798	0.12605	0.0662258	FALSE
orf19_677	CHO1	CD36_10550	138.616	100.481	119.549	0.477553	0.010995	0.00763187	FALSE
orf19_6869		CD36_20030	83.0206	60.1911	71.6059	0.477307	0.0491867	0.0293081	FALSE
SC5314_nTAR3_2		CD36_nTAR3_2	86.4974	62.7794	74.6384	0.475753	0.0453128	0.0272416	FALSE
orf19_2093	RFA1	CD36_15350	341.832	248.204	295.018	0.475151	7.03927e-05	7.1713e-05	FALSE
orf19_1723		CD36_81220	179.766	130.562	155.164	0.474776	0.00397196	0.00300894	FALSE
orf19_745	VAC8	CD36_44810	330.463	240.024	285.243	0.474698	9.42798e-05	9.41585e-05	FALSE
orf19_2812		CD36_83930	9.13666	6.64008	7.88837	0.473854	0.516866	0.214723	FALSE
orf19_712	KIP1	CD36_32050	24.2597	17.6408	20.9503	0.47303	0.291645	0.134204	FALSE
orf19_3330	CRL1	CD36_01310	133.227	96.8989	115.063	0.472717	0.0135205	0.00914839	FALSE
SC5314_nTAR3_41		CD36_nTAR3_203	28.5682	20.7868	24.6775	0.472129	0.253314	0.119113	FALSE
orf19_3177		CD36_51790	111.529	81.1828	96.356	0.471565	0.0241558	0.01546	FALSE
orf19_4121		CD36_20410	6.71288	4.8885	5.80069	0.470928	0.580644	0.235209	FALSE
orf19_1279	CDS1	CD36_53800	182.674	133.032	157.853	0.470885	0.00395505	0.0029999	FALSE
orf19_6260		CD36_06110	78.8288	57.4314	68.1301	0.470272	0.0586611	0.0341804	FALSE
orf19_5523		CD36_62780	75.5084	55.0221	65.2652	0.470015	0.0643795	0.0370867	FALSE
orf19_1220	RVS167	CD36_64520	350.763	255.728	303.246	0.469272	6.86888e-05	7.01832e-05	FALSE
orf19_1383		CD36_23770	40.9882	29.8932	35.4407	0.468779	0.174025	0.0868289	FALSE
orf19_4442	ALG9	CD36_06790	198.44	144.795	171.618	0.468075	0.00281679	0.00220069	FALSE
orf19_6526		CD36_71760	66.9623	48.8895	57.9259	0.467212	0.0832405	0.0464104	FALSE
orf19_4381	VTC3	CD36_28810	183.537	134.003	158.77	0.4672	0.00413392	0.00312079	FALSE
orf19_4946		CD36_12240	8.61883	6.2965	7.45766	0.46633	0.53502	0.220636	FALSE
orf19_1433		CD36_22540	922.005	673.641	797.823	0.466183	1.40156e-10	2.65674e-10	FALSE
orf19_6470	AHP2	CD36_72180	202.765	148.316	175.54	0.464522	0.00271444	0.00212451	FALSE
orf19_2007		CD36_16060	87.6049	64.0882	75.8466	0.464341	0.0488288	0.0291115	FALSE
orf19_6804		CD36_86900	55.7526	40.8066	48.2796	0.463624	0.116555	0.0619797	FALSE
orf19_4927	BNI1	CD36_12070	145.249	106.32	125.785	0.463495	0.0113244	0.00783047	FALSE
orf19_1943		CD36_51070	4.37782	3.20721	3.79251	0.462281	0.660954	0.261184	FALSE
orf19_4784	CRP1	CD36_08730	1201.12	880.018	1040.57	0.46216	3.72973e-13	8.78141e-13	FALSE
orf19_7043		CD36_nTAR7_5	39.6634	29.0687	34.366	0.461727	0.187259	0.0923351	FALSE
orf19_6882	OSM1	CD36_20140	4018.08	2945.67	3481.87	0.461296	3.31994e-40	2.37452e-39	FALSE
orf19_6671	LAP4	CD36_53340	57.6334	42.2733	49.9533	0.460548	0.11276	0.0602387	FALSE
orf19_3555	BUD14	CD36_19750	94.2668	69.1485	81.7077	0.46044	0.0425781	0.0257762	FALSE
SC5314_nTAR2_205		CD36_nTAR2_37	9.01696	6.61658	7.81677	0.459943	0.530968	0.219268	FALSE
orf19_505	SRV2	CD36_29500	562.777	413.391	488.084	0.458445	7.99646e-07	1.04938e-06	FALSE
orf19_1287		CD36_53740v1	10.3736	7.62388	8.99876	0.457713	0.503488	0.210663	FALSE
orf19_1848_1		CD36_32390	142.191	104.543	123.367	0.457126	0.0133603	0.00905179	FALSE
orf19_4624	HRT2	CD36_41600	558.206	410.621	484.413	0.456378	9.83304e-07	1.27592e-06	FALSE
orf19_5675		CD36_40520	99.3471	73.0827	86.2149	0.456335	0.0389551	0.0238254	FALSE
orf19_2198	FLC3	CD36_22090	36.8602	27.1182	31.9892	0.456194	0.208664	0.101306	FALSE
orf19_6803	HUT1	CD36_86910	27.9608	20.5809	24.2708	0.455485	0.274203	0.127275	FALSE
orf19_1287		CD36_53740v2	10.3736	7.63645	9.00504	0.455335	0.505532	0.211068	FALSE
orf19_3249	LAG1	CD36_26060	142.505	104.991	123.748	0.454127	0.0138249	0.00933275	FALSE
orf19_4230		CD36_52050	573.016	422.196	497.606	0.454051	7.96672e-07	1.04614e-06	FALSE
orf19_3967	PFK1	CD36_54420	4905.67	3615.11	4260.39	0.4538	2.53775e-47	2.1471e-46	FALSE
orf19_2237_1		CD36_21150	19.3569	14.2692	16.8131	0.453334	0.365031	0.161205	FALSE
orf19_704	SOL3	CD36_32240	558.178	411.508	484.843	0.453194	1.15404e-06	1.48542e-06	FALSE
orf19_3915		CD36_53970	962.659	710.234	836.447	0.452118	1.84848e-10	3.45667e-10	FALSE
orf19_1180		CD36_65240	205.648	151.755	178.701	0.451824	0.00324499	0.00250979	FALSE
orf19_6214	ATC1	CD36_06490	151.841	112.066	131.953	0.451598	0.0114681	0.00791931	FALSE
orf19_6531	NUC2	CD36_71710	217.787	160.796	189.291	0.451074	0.00249019	0.00195876	FALSE
orf19_7519		CD36_25180	235.828	174.14	204.984	0.450875	0.00165497	0.00134656	FALSE
orf19_6341		CD36_11990	64.1102	47.3484	55.7293	0.450627	0.101123	0.0550677	FALSE
orf19_3684		CD36_02120	33.7411	24.9299	29.3355	0.450013	0.234893	0.112001	FALSE
orf19_4150		CD36_50800	120.535	89.0628	104.799	0.449939	0.0247801	0.0158207	FALSE
orf19_4676		CD36_41120	47.7137	35.2664	41.49	0.449499	0.158225	0.080498	FALSE
orf19_5228	RIB3	CD36_11580	929.431	687.796	808.614	0.447755	5.41144e-10	9.67605e-10	FALSE
orf19_3648		CD36_60720	59.707	44.2072	51.9571	0.447007	0.11632	0.0618704	FALSE
orf19_7421	CYP5	CD36_86110	1063.18	787.504	925.341	0.446412	3.59008e-11	7.21246e-11	FALSE
orf19_1282	CKS1	CD36_53770	118.961	88.1333	103.547	0.44612	0.026922	0.0170328	FALSE
orf19_6912		CD36_71150	111.716	82.7732	97.2445	0.445987	0.0320638	0.0199925	FALSE
orf19_1862		CD36_21910	636.771	472.113	554.442	0.445031	3.25186e-07	4.43814e-07	FALSE
orf19_5408	HRK1	CD36_80510	603.956	447.926	525.941	0.444572	6.69227e-07	8.86052e-07	FALSE
orf19_2091		CD36_15370	189.605	140.633	165.119	0.444451	0.00537255	0.0039737	FALSE
orf19_7421	CYP5	CD36_86340	1063.18	788.662	925.919	0.444292	4.3668e-11	8.714e-11	FALSE
orf19_3971		CD36_54450	9.19671	6.82586	8.01128	0.443494	0.540633	0.222536	FALSE
orf19_2423	ZCF11	CD36_28150	66.03	49.0618	57.5459	0.441909	0.102243	0.0554599	FALSE
orf19_2822		CD36_27620	22.8607	16.9926	19.9267	0.441353	0.336869	0.150911	FALSE
orf19_1843	ALG6	CD36_32420	53.4283	39.7255	46.5769	0.440925	0.142411	0.0733306	FALSE
orf19_4135	PRC2	CD36_50900	39.2929	29.222	34.2575	0.4406	0.20872	0.101309	FALSE
orf19_644	HGT9	CD36_30490	4.73924	3.52622	4.13273	0.43992	0.662869	0.261692	FALSE
orf19_5174	TAF19	CD36_72550	102.738	76.4605	89.5992	0.439572	0.0425235	0.0257507	FALSE
orf19_2906	PGA41	CD36_45820	13.6098	10.131	11.8704	0.439266	0.460658	0.195868	FALSE
orf19_6377		CD36_33800	89.2396	66.4424	77.841	0.438968	0.0590242	0.0343535	FALSE
orf19_6712		CD36_87610	186.05	138.613	162.331	0.438015	0.00651482	0.00472783	FALSE
orf19_3319		CD36_01210	365.043	272.071	318.557	0.437474	0.000140797	0.000136236	FALSE
orf19_5242	CDC6	CD36_11450	21.9115	16.3355	19.1235	0.437059	0.351458	0.156236	FALSE
orf19_5667	MNR2	CD36_40460	183.213	136.6	159.906	0.436948	0.00706482	0.0050897	FALSE
orf19_2677		CD36_42980	134.744	100.47	117.607	0.43684	0.0209111	0.01355	FALSE
SC5314_nTAR2_46		CD36_nTAR2_41	140.814	105.003	122.908	0.436749	0.0182462	0.011961	FALSE
orf19_7523	MKC1	CD36_25140	301.733	225.001	263.367	0.436731	0.000549341	0.000486119	FALSE
orf19_3980		CD36_54520	106.542	79.4897	93.016	0.435977	0.0403687	0.0245961	FALSE
orf19_4678		CD36_41100	38.8464	28.9883	33.9174	0.435699	0.216059	0.104143	FALSE
orf19_5259		CD36_11290	38.1271	28.4544	33.2908	0.435551	0.220505	0.106016	FALSE
orf19_3742		CD36_27240	29.6286	22.1128	25.8707	0.435494	0.280184	0.129589	FALSE
orf19_5021	PDX1	CD36_12820	446.461	333.4	389.93	0.43467	2.85084e-05	3.07755e-05	FALSE
orf19_7611	TRX1	CD36_35275	1308.25	977.384	1142.82	0.434024	8.33836e-13	1.92403e-12	FALSE
orf19_4346		CD36_52930	174.703	130.525	152.614	0.433965	0.00895264	0.00632925	FALSE
orf19_4580		CD36_42000	350.75	262.096	306.423	0.433737	0.000213901	0.000202638	FALSE
orf19_5654	STE24	CD36_40340	251.526	188.026	219.776	0.433162	0.00174198	0.00140942	FALSE
orf19_5942		CD36_84750	55.7573	41.6844	48.7209	0.433042	0.140555	0.0725192	FALSE
orf19_3360		CD36_01570	91.8054	68.6774	80.2414	0.432131	0.0591101	0.0343843	FALSE
orf19_407	GCD6	CD36_08110	309.992	232.004	270.998	0.43147	0.000533368	0.000473192	FALSE
orf19_1624		CD36_82180	81.7147	61.186	71.4504	0.430784	0.0758172	0.0426832	FALSE
orf19_2974	YKT6	CD36_02660	164.464	123.198	143.831	0.430183	0.0118813	0.00816403	FALSE
orf19_131		CD36_61330	22.475	16.839	19.657	0.429906	0.352693	0.156684	FALSE
orf19_3007		CD36_02940	58.0137	43.4722	50.743	0.42969	0.135573	0.0703841	FALSE
orf19_663	GIN4	CD36_10690	82.3804	61.7445	72.0625	0.429378	0.0755151	0.0425784	FALSE
orf19_1782		CD36_24080	431.156	323.158	377.157	0.429358	4.77922e-05	4.97354e-05	FALSE
orf19_6936	RAD53	CD36_83790	66.0856	49.5511	57.8183	0.428805	0.111858	0.0598641	FALSE
orf19_4117		CD36_20450	59.4801	44.5996	52.0398	0.428767	0.131498	0.0685423	FALSE
orf19_217		CD36_23070	23.6705	17.7584	20.7145	0.427975	0.342209	0.152771	FALSE
orf19_348	SKN2	CD36_83510	37.8147	28.3712	33.0929	0.427909	0.230009	0.110051	FALSE
orf19_7291		CD36_34420	77.7511	58.3377	68.0444	0.427824	0.0852737	0.047327	FALSE
orf19_1112	BUD7	CD36_53550	120.968	90.7771	105.873	0.427619	0.031907	0.0199066	FALSE
orf19_7378		CD36_85900	207.176	155.47	181.323	0.427607	0.00498734	0.00371121	FALSE
orf19_5035		CD36_12950	51.9897	39.0641	45.5269	0.42577	0.161235	0.08165	FALSE
orf19_2770		CD36_42220	54.1005	40.657	47.3788	0.425525	0.153198	0.0781504	FALSE
SC5314_nTAR5_19		CD36_nTAR5_18	23.1952	17.439	20.3171	0.424896	0.350325	0.155766	FALSE
orf19_384		CD36_07900	164.369	123.596	143.983	0.424693	0.012948	0.00879824	FALSE
orf19_4433	CPH1	CD36_06880	64.0238	48.1432	56.0835	0.424664	0.120926	0.0639064	FALSE
orf19_2335		CD36_10150	543.771	408.902	476.336	0.424632	6.18475e-06	7.24889e-06	FALSE
orf19_1154	EGD1	CD36_10940	2409.11	1812.32	2110.72	0.424053	1.98709e-21	7.50592e-21	FALSE
orf19_202	CDC47	CD36_23200	199.408	150.04	174.724	0.423765	0.00629949	0.00458596	FALSE
orf19_3841		CD36_44160	32.5412	24.4994	28.5203	0.422909	0.270706	0.12599	FALSE
orf19_511		CD36_29560	158.85	119.682	139.266	0.421854	0.0151834	0.0101547	FALSE
orf19_7455		CD36_86630	21.8831	16.4981	19.1906	0.420907	0.368512	0.16236	FALSE
orf19_744	GDB1	CD36_44790	402.477	303.437	352.957	0.420896	0.000114877	0.000112887	FALSE
orf19_825	GCD7	CD36_18640	185.715	140.085	162.9	0.420177	0.00890695	0.00630122	FALSE
orf19_897	VPS20	CD36_18060	78.1307	58.9885	68.5596	0.418844	0.0907428	0.0499642	FALSE
orf19_4347		CD36_52940	150.207	113.451	131.829	0.418276	0.0191593	0.0125044	FALSE
orf19_6548	ISU1	CD36_71600	74.2596	56.0973	65.1784	0.418035	0.0997432	0.0543733	FALSE
SC5314_nTAR4_20		CD36_nTAR4_21	87.0872	65.8014	76.4443	0.41773	0.074845	0.0422616	FALSE
orf19_542_2		CD36_29880	289.372	218.839	254.106	0.416439	0.00120337	0.00100024	FALSE
orf19_4101		CD36_nTAR2_39	27.1545	20.5711	23.8628	0.413961	0.32394	0.146157	FALSE
orf19_3542	LEM3	CD36_19620	192.652	145.96	169.306	0.413815	0.00862502	0.00611216	FALSE
orf19_926	EXO1	CD36_50630	53.384	40.4467	46.9153	0.413774	0.166829	0.0839923	FALSE
orf19_1254	SEC23	CD36_45300	612.105	463.818	537.961	0.413607	2.86772e-06	3.50272e-06	FALSE
orf19_1878		CD36_21770	65.5547	49.6754	57.6151	0.413557	0.125712	0.0660893	FALSE
orf19_4960		CD36_12370	304.566	230.832	267.699	0.413299	0.000971135	0.000822646	FALSE
orf19_2871	SDH12	CD36_46090	927.02	703.465	815.243	0.41151	9.88065e-09	1.58248e-08	FALSE
orf19_7049	CYB5	CD36_70650	874.648	663.763	769.206	0.411421	2.58725e-08	3.98291e-08	FALSE
orf19_3241		CD36_26130	62.2279	47.2411	54.7345	0.410909	0.138075	0.071505	FALSE
orf19_1570	ERG7	CD36_17130	353.2	268.523	310.861	0.408831	0.000436875	0.000393115	FALSE
orf19_1483		CD36_16580	84.8998	64.5634	74.7316	0.408433	0.0849747	0.0472002	FALSE
orf19_612		CD36_33550	56.5905	43.0419	49.8162	0.408206	0.159848	0.0810265	FALSE
orf19_538		CD36_29820	33.4944	25.483	29.4887	0.40777	0.280016	0.129577	FALSE
orf19_1543	OPI1	CD36_17040	90.5681	68.9069	79.7375	0.407742	0.0756836	0.042631	FALSE
orf19_2284		CD36_21540	76.746	58.3972	67.5716	0.40758	0.102146	0.0554415	FALSE
orf19_2301		CD36_10460	118.445	90.1677	104.307	0.406928	0.0426004	0.0257804	FALSE
orf19_1191		CD36_60260	124.016	94.4452	109.231	0.406366	0.0382578	0.0234334	FALSE
orf19_6061		CD36_00400	76.8709	58.5447	67.7078	0.406288	0.102881	0.0557188	FALSE
orf19_1491		CD36_16650	26.4091	20.114	23.2616	0.406221	0.339146	0.151735	FALSE
orf19_5098	NTG1	CD36_07730	38.0397	28.9915	33.5156	0.405266	0.252343	0.118825	FALSE
orf19_5543		CD36_63410	84.5225	64.4649	74.4937	0.404211	0.0887235	0.0489819	FALSE
orf19_4528		CD36_01800	110.087	83.9811	97.0339	0.403891	0.0522359	0.0308774	FALSE
orf19_6082		CD36_00210	926.404	706.734	816.569	0.403861	1.78332e-08	2.79073e-08	FALSE
orf19_5369		CD36_24510	634.051	483.777	558.914	0.403646	3.21525e-06	3.91342e-06	FALSE
orf19_6323	HPA2	CD36_60110	74.7261	57.0242	65.8751	0.403427	0.110132	0.0590621	FALSE
orf19_7232	IRR1	CD36_13200	78.7739	60.1334	69.4536	0.402939	0.101327	0.0550924	FALSE
orf19_1387		CD36_23750	220.149	168.09	194.12	0.402629	0.00619678	0.00452226	FALSE
orf19_4499	RIM2	CD36_19110	86.999	66.4737	76.7364	0.401602	0.0860601	0.047724	FALSE
orf19_3446		CD36_61490	56.6985	43.3258	50.0121	0.401471	0.165953	0.0835919	FALSE
orf19_6190	SRB1	CD36_87780	4203.69	3212.45	3708.07	0.401368	7.64521e-33	4.42003e-32	FALSE
orf19_540		CD36_29840	101.985	77.9985	89.9917	0.400224	0.0639398	0.0368533	FALSE
orf19_676		CD36_10560	252.02	192.793	222.407	0.399873	0.00361447	0.00276474	FALSE
orf19_7613	HCR1	CD36_35285	635.226	486.081	560.653	0.399462	3.91366e-06	4.70299e-06	FALSE
orf19_137		CD36_61400	78.7766	60.2947	69.5357	0.399123	0.104367	0.0563774	FALSE
orf19_1418	SEC15	CD36_43960	112.827	86.4079	99.6176	0.398271	0.0524107	0.0309635	FALSE
orf19_3888	PGI1	CD36_31840	4605.41	3530.89	4068.15	0.396684	4.35042e-35	2.74382e-34	FALSE
orf19_6273		CD36_05960	56.8618	43.638	50.2499	0.395262	0.17152	0.0858764	FALSE
orf19_6198_1		CD36_06600	256.945	197.282	227.114	0.39459	0.00370648	0.00283096	FALSE
orf19_1955		CD36_51180	43.6736	33.5365	38.605	0.39442	0.231719	0.110742	FALSE
orf19_317		CD36_83140	266.708	204.814	235.761	0.394336	0.00312697	0.00242573	FALSE
orf19_5527		CD36_62830	197.224	151.58	174.402	0.393138	0.0112824	0.00780403	FALSE
orf19_299	ECM14	CD36_83010	206.855	158.992	182.924	0.393055	0.00947403	0.0066684	FALSE
orf19_1182		CD36_60190	67.832	52.1553	59.9937	0.392539	0.137852	0.0714251	FALSE
orf19_296		CD36_82980	221.04	170.035	195.537	0.391869	0.00748627	0.00536732	FALSE
orf19_5094	BUL1	CD36_07700	59.1488	45.511	52.3299	0.391523	0.16689	0.0840027	FALSE
orf19_5812		CD36_17450	1263.3	972.817	1118.06	0.390345	1.8674e-10	3.48579e-10	FALSE
orf19_6590	VMA22	CD36_34885	20.7577	15.987	18.3724	0.390136	0.414417	0.179172	FALSE
orf19_1861		CD36_21920	123.217	94.9052	109.061	0.390027	0.0468154	0.0280477	FALSE
orf19_6382		CD36_33830	61.968	47.7442	54.8561	0.389588	0.159042	0.0807553	FALSE
orf19_3051		CD36_03280	976.939	752.782	864.86	0.389424	2.26203e-08	3.50038e-08	FALSE
orf19_3322	DUT1	CD36_01230	341.127	263.365	302.246	0.386635	0.00103416	0.000872128	FALSE
orf19_1940		CD36_51040	531.555	410.397	470.976	0.386588	4.21365e-05	4.41811e-05	FALSE
orf19_465	IFF9	CD36_29150	382.019	295.076	338.548	0.385943	0.000527496	0.000468782	FALSE
orf19_5783		CD36_17900	138.801	107.263	123.032	0.385259	0.0369894	0.0227704	FALSE
orf19_1942	SGE1	CD36_51060	37.0658	28.6491	32.8574	0.384988	0.281404	0.130038	FALSE
orf19_3550	SGO1	CD36_19700	53.4449	41.3212	47.3831	0.38456	0.196316	0.0961404	FALSE
orf19_6792	RRD1	CD36_87010	39.6264	30.6392	35.1328	0.384472	0.265982	0.124152	FALSE
orf19_6843		CD36_04230	169.689	131.233	150.461	0.384151	0.0214401	0.0138583	FALSE
orf19_6033	CMP1	CD36_00650	166.982	129.222	148.102	0.383222	0.0228119	0.0146617	FALSE
orf19_7673		CD36_35563	315.732	244.403	280.068	0.382826	0.00176284	0.00142431	FALSE
orf19_1367_1		CD36_nTAR2_75	145.804	112.932	129.368	0.381965	0.03394	0.0210929	FALSE
orf19_4307		CD36_52620	113.135	87.6813	100.408	0.381093	0.0623008	0.0360289	FALSE
orf19_1496		CD36_16700	26.3326	20.4105	23.3715	0.380928	0.368669	0.162395	FALSE
orf19_4950	AKR1	CD36_12270	99.9375	77.4951	88.7163	0.380309	0.0803465	0.0449897	FALSE
orf19_6073	HMX1	CD36_00290	137.569	106.705	122.137	0.379911	0.0403964	0.0246057	FALSE
orf19_6883		CD36_20160	434.134	336.787	385.461	0.379689	0.0002733	0.000254393	FALSE
orf19_5815	SCT2	CD36_17480	122.486	95.0756	108.781	0.37886	0.0537256	0.0316144	FALSE
orf19_3475		CD36_62530	1519.31	1180.08	1349.7	0.377913	1.20042e-11	2.52114e-11	FALSE
orf19_946	MET14	CD36_50440	262.227	203.706	232.966	0.377718	0.00488286	0.00363997	FALSE
orf19_6032	SPE1	CD36_00660	253.827	197.337	225.582	0.376568	0.00575676	0.00422454	FALSE
orf19_1993		CD36_16180	71.4878	55.6263	63.557	0.375319	0.144064	0.0740717	FALSE
orf19_6463		CD36_72200	123.723	96.298	110.01	0.374923	0.0548679	0.032241	FALSE
orf19_6168		CD36_80830	21.8134	16.9803	19.3969	0.374743	0.420371	0.181482	FALSE
orf19_2101		CD36_15290	209.011	162.792	185.901	0.373936	0.0127988	0.00870823	FALSE
orf19_6195		CD36_06630	88.0183	68.5664	78.2923	0.373689	0.106448	0.0573521	FALSE
orf19_2964		CD36_02550	156.554	121.979	139.266	0.373416	0.0314305	0.019627	FALSE
orf19_668		CD36_10650	163.648	127.523	145.585	0.373228	0.0278951	0.0175829	FALSE
orf19_6705		CD36_73140	237.71	185.259	211.485	0.373051	0.00807612	0.00574274	FALSE
orf19_758		CD36_04590	107.409	83.7513	95.5802	0.372319	0.0755287	0.0425784	FALSE
orf19_6557		CD36_71510	19.174	14.952	17.063	0.3722	0.452857	0.193341	FALSE
orf19_7625	PGA1	CD36_35332	109.628	85.5659	97.5967	0.370891	0.0736051	0.0416519	FALSE
orf19_5326		CD36_24790	170.613	133.372	151.993	0.368666	0.0264607	0.0167702	FALSE
orf19_4606	ERG8	CD36_41760	235.098	183.898	209.498	0.367743	0.00934459	0.00658844	FALSE
[truncated: 3,843 more rows]

## Sheet: Table S10C
Supp. Table S10C: Gene expression in C. albicans in YPD and YPD + 10% FCS after 4h
[truncated: 6,023 more rows]

[truncated: 2 more sheets: Table S10D, Table S10E]
