# Supplementary material for: Species and condition specific adaptation of the transcriptional landscapes in Candida albicans and Candida dubliniensis
Source: BMC Genomics. 2013 Apr 2;14:212. doi: 10.1186/1471-2164-14-212 (PMC3626586; doi:10.1186/1471-2164-14-212)
Supplement: Additional file 16: Table S11A-F — GO term enrichment analyses. [file 1471-2164-14-212-S16.xls]

## Sheet: Table S11A
Supp. Table S11A: Process and component GO term enrichment analysis for up regulated genes in C. albicans in YPD + 10% FCS after 4h compared to C. dubliniensis
GOID	Gene ontology Identifier
GO_term	Gene ontology term description
Cluster frequency	Cluster Frequency of the set of genes tested
Background frequency	Cluster Frequency of the gene background
Corrected P_value	The probability or chance of seeing at least x number of genes out of the total n genes in the list annotated to a particular GO term, given the proportion of genes in the whole genome that are annotated to that GO Term.
False Discovery rate	correction for multiple-testing
Gene(s) annotated to the term	List of genes annotated to each single GO term
GOID_process	GO_term	Cluster frequency	Background frequency	Corrected P-value	FDR	Gene(s) annotated to the term
6826	iron ion transport	8 out of 217 genes, 3.7%	19 out of 5756 background genes, 0.3%	9.93e-05	0	CFL1:FRE10:SMF12:CTR1:FET31:FRP1:orf19.7077:FTR1
55114	oxidation-reduction process	35 out of 217 genes, 16.1%	436 out of 5756 background genes, 7.6%	0.00641	0	IFD6:MRF1:orf19.1167:CFL1:FRE10:POX1-3:ACS1:SOD4:orf19.2114:orf19.225:ADH5:GOR1:AMO2:orf19.3325:orf19.3442:OYE2:orf19.3544:SPS20:FET31:GRE3:orf19.4436:orf19.4504:orf19.4521:GDH3:AOX1:PRX1:orf19.5517:DIT2:AYR2:FRP1:GPH1:orf19.7077:SOD3:FRP2:CBP1
41	transition metal ion transport	8 out of 217 genes, 3.7%	36 out of 5756 background genes, 0.6%	0.02282	0	CFL1:FRE10:SMF12:CTR1:FET31:FRP1:orf19.7077:FTR1
GOID_component	GO_term	Cluster frequency	Background frequency	Corrected P-value	FDR	Gene(s) annotated to the term
9986	cell surface	20 out of 217 genes, 9.2%	192 out of 5756 background genes, 3.3%	0.00344	0	HWP1:RBT1:FRE10:PLB4.5:FGR23:SOD4:PHO113:PHO112:PGA23:PHR1:DDR48:ECM331:HSP70:IFF11:HYR3:IHD1:HSP104:GPH1:CSA1:FTR1
30446	hyphal cell wall	9 out of 217 genes, 4.1%	53 out of 5756 background genes, 0.9%	0.01536	0.01	HWP1:RBT1:SOD4:AHP1:PHR1:DDR48:HSP70:GPH1:CSA1

## Sheet: Table S11B
Supp. Table S11B: Process and component GO term enrichment analysis for down regulated genes in C. albicans in YPD + 10% FCS after 4h compared to C. dubliniensis
GOID	Gene ontology Identifier
GO_term	Gene ontology term description
Cluster frequency	Cluster Frequency of the set of genes tested
Background frequency	Cluster Frequency of the gene background
Corrected P_value	The probability or chance of seeing at least x number of genes out of the total n genes in the list annotated to a particular GO term, given the proportion of genes in the whole genome that are annotated to that GO Term.
False Discovery rate	correction for multiple-testing
Gene(s) annotated to the term	List of genes annotated to each single GO term
GOID_process	GO_term	Cluster frequency	Background frequency	Corrected P-value	FDR	Gene(s) annotated to the term
44406	adhesion to host	8 out of 165 genes, 4.8%	43 out of 5756 background genes, 0.7%	0.00965	0	ALS2:PDE2:YWP1:ALS4:ALS1:SAP3:SAP9:AAF1
51825	adhesion to other organism involved in symbiotic interaction	8 out of 165 genes, 4.8%	43 out of 5756 background genes, 0.7%	0.00965	0	ALS2:PDE2:YWP1:ALS4:ALS1:SAP3:SAP9:AAF1
GOID_component	GO_term	Cluster frequency	Background frequency	Corrected P-value	FDR	Gene(s) annotated to the term
5576	extracellular region	10 out of 165 genes, 6.1%	77 out of 5756 background genes, 1.3%	0.00578	0	PIR1:CSA2:YWP1:CHT2:ALS4:LIP1:GCA1:SAP3:SAP7:GCA2
5759	mitochondrial matrix	13 out of 165 genes, 7.9%	147 out of 5756 background genes, 2.6%	0.02643	0.01	orf19.2214:MGM101:orf19.3777:orf19.3797:orf19.397:orf19.414:orf19.4273:MSS116:orf19.4825:orf19.5235:orf19.7012:orf19.7215.3:orf19.828
30445	yeast-form cell wall	6 out of 165 genes, 3.6%	38 out of 5756 background genes, 0.7%	0.06335	0.0467	PIR1:YWP1:CHT2:ALS4:PGA31:ALS1
315	organellar large ribosomal subunit	6 out of 165 genes, 3.6%	40 out of 5756 background genes, 0.7%	0.08401	0.1	orf19.2214:orf19.3777:orf19.3797:orf19.397:orf19.5235:orf19.828
5762	mitochondrial large ribosomal subunit	6 out of 165 genes, 3.6%	40 out of 5756 background genes, 0.7%	0.08401	0.08	orf19.2214:orf19.3777:orf19.3797:orf19.397:orf19.5235:orf19.828
313	organellar ribosome	8 out of 165 genes, 4.8%	72 out of 5756 background genes, 1.3%	0.09374	0.0733	orf19.2214:orf19.3777:orf19.3797:orf19.397:orf19.414:orf19.5235:orf19.7012:orf19.828
5761	mitochondrial ribosome	8 out of 165 genes, 4.8%	72 out of 5756 background genes, 1.3%	0.09374	0.0629	orf19.2214:orf19.3777:orf19.3797:orf19.397:orf19.414:orf19.5235:orf19.7012:orf19.828

## Sheet: Table S11C
Supp. Table S11C: Process and component GO term enrichment analysis for up regulated genes in C. albicans in YPD + 10% FCS after 4h compared to YPD
GOID	Gene ontology Identifier
GO_term	Gene ontology term description
Cluster frequency	Cluster Frequency of the set of genes tested
Background frequency	Cluster Frequency of the gene background
Corrected P_value	The probability or chance of seeing at least x number of genes out of the total n genes in the list annotated to a particular GO term, given the proportion of genes in the whole genome that are annotated to that GO Term.
False Discovery rate	correction for multiple-testing
Gene(s) annotated to the term	List of genes annotated to each single GO term
GOID_process	GO_term	Cluster frequency	Background frequency	Corrected P-value	FDR	Gene(s) annotated to the term
44403	symbiosis, encompassing mutualism through parasitism	14 out of 101 genes, 13.9%	124 out of 6140 background genes, 2.0%	3.54e-06	0	HWP1:ALS3:SOD5:SOD4:PHR1:RFX2:CLA4:HYR1:SAP6:SAP5:SAP4:HGC1:FTR1:DEF1
44419	interspecies interaction between organisms	14 out of 101 genes, 13.9%	126 out of 6140 background genes, 2.1%	4.37e-06	0	HWP1:ALS3:SOD5:SOD4:PHR1:RFX2:CLA4:HYR1:SAP6:SAP5:SAP4:HGC1:FTR1:DEF1
33215	iron assimilation by reduction and transport	4 out of 101 genes, 4.0%	4 out of 6140 background genes, 0.1%	2.34e-05	0	ALS3:FET34:FRP1:FTR1
44406	adhesion to host	8 out of 101 genes, 7.9%	48 out of 6140 background genes, 0.8%	0.0003	0	HWP1:ALS3:PHR1:RFX2:HYR1:SAP6:SAP5:SAP4
51825	adhesion to other organism involved in symbiotic interaction	8 out of 101 genes, 7.9%	48 out of 6140 background genes, 0.8%	0.0003	0	HWP1:ALS3:PHR1:RFX2:HYR1:SAP6:SAP5:SAP4
51701	interaction with host	10 out of 101 genes, 9.9%	92 out of 6140 background genes, 1.5%	0.00074	0	HWP1:ALS3:SOD5:SOD4:PHR1:RFX2:HYR1:SAP6:SAP5:SAP4
51704	multi-organism process	21 out of 101 genes, 20.8%	414 out of 6140 background genes, 6.7%	0.00087	0	HWP1:ALS3:UME6:SOD5:SOD4:ECE1:PHR1:BRG1:RFX2:CLA4:HYR1:SAP6:SAP5:RBT5:PGA10:SAP4:HGC1:RBT4:FTR1:SET3:DEF1
22610	biological adhesion	9 out of 101 genes, 8.9%	76 out of 6140 background genes, 1.2%	0.00119	0	HWP1:ALS3:PHR1:RFX2:HYR1:SAP6:SAP5:SAP4:DEF1
33212	iron assimilation	4 out of 101 genes, 4.0%	10 out of 6140 background genes, 0.2%	0.00456	0	ALS3:FET34:FRP1:FTR1
6879	cellular iron ion homeostasis	6 out of 101 genes, 5.9%	40 out of 6140 background genes, 0.7%	0.01415	0	ALS3:FET34:FRP1:RBT5:PGA10:FTR1
44413	avoidance of host defenses	4 out of 101 genes, 4.0%	13 out of 6140 background genes, 0.2%	0.01496	0	SOD5:SOD4:HYR1:SAP4
9405	pathogenesis	13 out of 101 genes, 12.9%	216 out of 6140 background genes, 3.5%	0.01577	0.0017	ALS3:UME6:SOD5:PHR1:BRG1:RFX2:CLA4:SAP6:SAP5:SAP4:RBT4:FTR1:SET3
55072	iron ion homeostasis	6 out of 101 genes, 5.9%	41 out of 6140 background genes, 0.7%	0.01636	0.0015	ALS3:FET34:FRP1:RBT5:PGA10:FTR1
51832	avoidance of defenses of other organism involved in symbiotic interaction	4 out of 101 genes, 4.0%	16 out of 6140 background genes, 0.3%	0.03666	0.0029	SOD5:SOD4:HYR1:SAP4
44010	single-species biofilm formation	9 out of 101 genes, 8.9%	122 out of 6140 background genes, 2.0%	0.05485	0.004	HWP1:ALS3:ECE1:PHR1:BRG1:HYR1:RBT5:PGA10:DEF1
44111	development involved in symbiotic interaction	4 out of 101 genes, 4.0%	18 out of 6140 background genes, 0.3%	0.06011	0.005	PHR1:CLA4:HGC1:DEF1
44114	development of symbiont in host	4 out of 101 genes, 4.0%	18 out of 6140 background genes, 0.3%	0.06011	0.0047	PHR1:CLA4:HGC1:DEF1
44115	development of symbiont involved in interaction with host	4 out of 101 genes, 4.0%	18 out of 6140 background genes, 0.3%	0.06011	0.0044	PHR1:CLA4:HGC1:DEF1
42710	biofilm formation	9 out of 101 genes, 8.9%	126 out of 6140 background genes, 2.1%	0.07013	0.0053	HWP1:ALS3:ECE1:PHR1:BRG1:HYR1:RBT5:PGA10:DEF1
9607	response to biotic stimulus	14 out of 101 genes, 13.9%	287 out of 6140 background genes, 4.7%	0.0766	0.005	UME6:SOD5:SOD4:BRG1:DDR48:orf19.4459:CLA4:HYR1:KIP4:SAP6:orf19.5576:SAP4:HGC1:SET3
34599	cellular response to oxidative stress	8 out of 101 genes, 7.9%	101 out of 6140 background genes, 1.6%	0.07898	0.0048	CIP1:SOD5:SOD4:orf19.2262:DDR48:RFX2:PRX1:orf19.6416
20028	hemoglobin import	2 out of 101 genes, 2.0%	2 out of 6140 background genes, 0.0%	0.0911	0.0109	RBT5:PGA10
2253	activation of immune response	2 out of 101 genes, 2.0%	2 out of 6140 background genes, 0.0%	0.0911	0.0104	SAP6:SAP4
2376	immune system process	2 out of 101 genes, 2.0%	2 out of 6140 background genes, 0.0%	0.0911	0.01	SAP6:SAP4
52059	evasion or tolerance by symbiont of host-produced reactive oxygen species	2 out of 101 genes, 2.0%	2 out of 6140 background genes, 0.0%	0.0911	0.0096	SOD5:SOD4
52385	evasion or tolerance by organism of reactive oxygen species produced by other organism involved in symbiotic interaction	2 out of 101 genes, 2.0%	2 out of 6140 background genes, 0.0%	0.0911	0.0092	SOD5:SOD4
52550	response to defense-related reactive oxygen species production by other organism involved in symbiotic interaction	2 out of 101 genes, 2.0%	2 out of 6140 background genes, 0.0%	0.0911	0.0089	SOD5:SOD4
52567	response to defense-related host reactive oxygen species production	2 out of 101 genes, 2.0%	2 out of 6140 background genes, 0.0%	0.0911	0.0086	SOD5:SOD4
GOID_component	GO_term	Cluster frequency	Background frequency	Corrected P-value	FDR	Gene(s) annotated to the term
9986	cell surface	19 out of 101 genes, 18.8%	198 out of 6140 background genes, 3.2%	2.29e-08	0	EBP1:HWP1:ALS3:SOD5:SOD4:PGA45:PGA23:PHR1:DDR48:ECM331:HYR1:RBR1:PGA7:RBT5:PGA10:IHD1:RBT4:PGA13:FTR1
9277	fungal-type cell wall	14 out of 101 genes, 13.9%	139 out of 6140 background genes, 2.3%	3.39e-06	0	EBP1:HWP1:ALS3:SOD5:SOD4:PGA45:PHR1:DDR48:ECM331:HYR1:RBT5:MET15:PGA10:PGA13
5618	cell wall	14 out of 101 genes, 13.9%	140 out of 6140 background genes, 2.3%	3.72e-06	0	EBP1:HWP1:ALS3:SOD5:SOD4:PGA45:PHR1:DDR48:ECM331:HYR1:RBT5:MET15:PGA10:PGA13
30312	external encapsulating structure	14 out of 101 genes, 13.9%	141 out of 6140 background genes, 2.3%	4.08e-06	0	EBP1:HWP1:ALS3:SOD5:SOD4:PGA45:PHR1:DDR48:ECM331:HYR1:RBT5:MET15:PGA10:PGA13
5576	extracellular region	11 out of 101 genes, 10.9%	81 out of 6140 background genes, 1.3%	4.74e-06	0	ALS3:SOD5:SOD4:PGA45:PHR1:HYR1:SAP6:SAP5:RBT5:SAP4:RBT4
30446	hyphal cell wall	9 out of 101 genes, 8.9%	55 out of 6140 background genes, 0.9%	1.54e-05	0	EBP1:HWP1:ALS3:SOD5:SOD4:PHR1:DDR48:HYR1:MET15
33573	high affinity iron permease complex	2 out of 101 genes, 2.0%	2 out of 6140 background genes, 0.0%	0.01982	0.0029	FET34:FTR1
30445	yeast-form cell wall	5 out of 101 genes, 5.0%	39 out of 6140 background genes, 0.6%	0.0298	0.0075	ALS3:SOD4:PGA45:PHR1:RBT5

## Sheet: Table S11D
Supp. Table S11D: Process and component GO term enrichment analysis for down regulated genes in C. albicans in YPD + 10% FCS after 4h compared to YPD
GOID	Gene ontology Identifier
GO_term	Gene ontology term description
Cluster frequency	Cluster Frequency of the set of genes tested
Background frequency	Cluster Frequency of the gene background
Corrected P_value	The probability or chance of seeing at least x number of genes out of the total n genes in the list annotated to a particular GO term, given the proportion of genes in the whole genome that are annotated to that GO Term.
False Discovery rate	correction for multiple-testing
Gene(s) annotated to the term	List of genes annotated to each single GO term
GOID_process	GO_term	Cluster frequency	Background frequency	Corrected P-value	FDR	Gene(s) annotated to the term
no hits
GOID_component	GO_term	Cluster frequency	Background frequency	Corrected P-value	FDR	Gene(s) annotated to the term
no hits

## Sheet: Table S11E
Supp. Table S11E: Process and component GO term enrichment analysis for up regulated genes in C. dubliniensis in H2O + 10% FCS after 4h compared to YPD + 10% FCS
GOID	Gene ontology Identifier
GO_term	Gene ontology term description
Cluster frequency	Cluster Frequency of the set of genes tested
Background frequency	Cluster Frequency of the gene background
Corrected P_value	The probability or chance of seeing at least x number of genes out of the total n genes in the list annotated to a particular GO term, given the proportion of genes in the whole genome that are annotated to that GO Term.
False Discovery rate	correction for multiple-testing
Gene(s) annotated to the term	List of genes annotated to each single GO term
GOID_process	GO_term	Cluster frequency	Background frequency	Corrected P-value	FDR	Gene(s) annotated to the term
55114	oxidation-reduction process	90 out of 392 genes, 23.0%	436 out of 5756 background genes, 7.6%	1.01e-20	0	orf19.1167:FOX2:UCF1:orf19.1365:FRE10:orf19.1461:COX13:FMO1:POX1-3:PXP2:SGA1:ACS1:SOD4:orf19.2114:IFM3:orf19.225:orf19.2306:ADH5:ADH4:SOU2:GOR1:DAO1:IFD3:orf19.3352:OYE2:orf19.3544:orf19.355:GTT13:orf19.3684:orf19.3711:IDP2:orf19.3901:PUT2:SPS20:FET3:FET34:PUT1:orf19.4287:orf19.4316:GRE3:CSH1:orf19.4504:CTN1:orf19.4567:CAT2:GDH3:ARG5,6:CYB2:OSM2:ADH2:orf19.5158:COX9:orf19.5565:AYR2:FRP1:orf19.572…
44710	single-organism metabolic process	132 out of 392 genes, 33.7%	1065 out of 5756 background genes, 18.5%	4.83e-11	0	orf19.100:HBR2:orf19.1167:FOX2:CPY1:UCF1:orf19.1365:FRE10:orf19.1461:COX13:FMO1:POX1-3:PXP2:SGA1:ACS1:ARO10:SOD4:STF2:orf19.2114:IFM3:orf19.225:orf19.2306:PRC3:BIO2:CRC1:ADH5:ADH4:FAA21:THI6:ATP7:CTN3:SOU2:SNZ1:GOR1:DAO1:ATP3:IFD3:orf19.3352:OYE2:orf19.3544:orf19.355:GTT13:GTT12:GAL102:orf19.3684:orf19.3711:IDP2:orf19.3901:CAR1:PUT2:SPS20:FET3:FET34:PUT1:orf19.4287:orf19.4316:GRE3:CSH1:orf19.4504…
55085	transmembrane transport	52 out of 392 genes, 13.3%	343 out of 5756 background genes, 6.0%	1.25e-05	0	CAN2:orf19.1142:GNP1:orf19.1424:OPT4:GIT2:SMF12:ALP1:HGT18:SUL2:ATP7:DIP5:ATP3:orf19.341:CTR1:HGT2:GEF2:IFC1:SFC1:MAL31:FET3:FET34:orf19.4372:HXT5:HGT1:PHO89:orf19.4780:FTH1:HSP70:JEN2:ATP5:HGT19:FRP1:ATP2:HGT4:ENA2:HGT16:orf19.6578:ATP1:GAP2:MAC1:orf19.7077:HGT13:FTR1:JEN1:MDH1:ATP17:orf19.7566:orf19.7670:orf19.804:HSP78:PET9
34220	ion transmembrane transport	24 out of 392 genes, 6.1%	105 out of 5756 background genes, 1.8%	5.96e-05	0	CAN2:orf19.1142:GNP1:SMF12:ALP1:ATP7:DIP5:ATP3:CTR1:FET3:FET34:FTH1:ATP5:FRP1:ATP2:ENA2:ATP1:GAP2:MAC1:orf19.7077:FTR1:JEN1:ATP17:orf19.7566
6826	iron ion transport	10 out of 392 genes, 2.6%	19 out of 5756 background genes, 0.3%	6.95e-05	0	FRE10:SMF12:CTR1:FET3:FET34:FTH1:FRP1:MAC1:orf19.7077:FTR1
44282	small molecule catabolic process	19 out of 392 genes, 4.8%	72 out of 5756 background genes, 1.3%	0.00012	0	FOX2:POX1-3:PXP2:ARO10:GOR1:CAR1:PUT2:SPS20:PUT1:orf19.4567:CAT2:CPA1:ADH2:ARD:FDH1:ECI1:POT1:UGA1:THI20
44712	single-organism catabolic process	19 out of 392 genes, 4.8%	72 out of 5756 background genes, 1.3%	0.00012	0	FOX2:POX1-3:PXP2:ARO10:GOR1:CAR1:PUT2:SPS20:PUT1:orf19.4567:CAT2:CPA1:ADH2:ARD:FDH1:ECI1:POT1:UGA1:THI20
6827	high-affinity iron ion transport	7 out of 392 genes, 1.8%	9 out of 5756 background genes, 0.2%	0.00014	0	CTR1:FET3:FET34:FTH1:FRP1:MAC1:FTR1
6811	ion transport	40 out of 392 genes, 10.2%	250 out of 5756 background genes, 4.3%	0.00014	0	CAN2:orf19.1142:GNP1:FRP3:FRE10:orf19.1424:GIT2:SMF12:ALP1:SUL2:ATP7:DIP5:orf19.2959.1:ATP3:CTR1:HSP31:GEF2:SFC1:FET3:FET34:HSP30:PHO89:FTH1:orf19.5022:JEN2:ATP5:FRP1:ATP2:ENA2:ATP1:GAP2:MAC1:orf19.7077:FTR1:JEN1:PXA1:ATP17:orf19.7566:orf19.7670:PET9
32787	monocarboxylic acid metabolic process	22 out of 392 genes, 5.6%	98 out of 5756 background genes, 1.7%	0.00029	0	FOX2:POX1-3:PXP2:ACS1:BIO2:CRC1:FAA21:CTN3:GOR1:SPS20:FET3:orf19.4316:CTN1:CAT2:MLS1:CYB2:ALD5:FDH1:ECI1:ICL1:orf19.7131:POT1
72329	monocarboxylic acid catabolic process	9 out of 392 genes, 2.3%	17 out of 5756 background genes, 0.3%	0.00029	0	FOX2:POX1-3:PXP2:GOR1:SPS20:CAT2:FDH1:ECI1:POT1
34755	iron ion transmembrane transport	7 out of 392 genes, 1.8%	10 out of 5756 background genes, 0.2%	0.00044	0	CTR1:FET3:FET34:FTH1:FRP1:MAC1:FTR1
16054	organic acid catabolic process	16 out of 392 genes, 4.1%	57 out of 5756 background genes, 1.0%	0.00046	0	FOX2:POX1-3:PXP2:ARO10:GOR1:CAR1:PUT2:SPS20:PUT1:CAT2:CPA1:ADH2:FDH1:ECI1:POT1:UGA1
46395	carboxylic acid catabolic process	16 out of 392 genes, 4.1%	57 out of 5756 background genes, 1.0%	0.00046	0	FOX2:POX1-3:PXP2:ARO10:GOR1:CAR1:PUT2:SPS20:PUT1:CAT2:CPA1:ADH2:FDH1:ECI1:POT1:UGA1
19752	carboxylic acid metabolic process	46 out of 392 genes, 11.7%	327 out of 5756 background genes, 5.7%	0.00083	0	HBR2:FOX2:POX1-3:PXP2:ACS1:ARO10:orf19.2306:BIO2:CRC1:FAA21:CTN3:GOR1:GTT12:IDP2:CAR1:PUT2:SPS20:FET3:PUT1:orf19.4316:LYS22:CTN1:CAT2:CPA1:GDH3:ARG5,6:MLS1:CYB2:ADH2:orf19.5565:IDH2:ALD5:AAT21:HPA2:FDH1:ECI1:ECM42:ARG4:FUM12:ICL1:orf19.7131:ARG1:MDH1:POT1:UGA1:UGA11
43436	oxoacid metabolic process	46 out of 392 genes, 11.7%	336 out of 5756 background genes, 5.8%	0.00181	0	HBR2:FOX2:POX1-3:PXP2:ACS1:ARO10:orf19.2306:BIO2:CRC1:FAA21:CTN3:GOR1:GTT12:IDP2:CAR1:PUT2:SPS20:FET3:PUT1:orf19.4316:LYS22:CTN1:CAT2:CPA1:GDH3:ARG5,6:MLS1:CYB2:ADH2:orf19.5565:IDH2:ALD5:AAT21:HPA2:FDH1:ECI1:ECM42:ARG4:FUM12:ICL1:orf19.7131:ARG1:MDH1:POT1:UGA1:UGA11
6082	organic acid metabolic process	46 out of 392 genes, 11.7%	337 out of 5756 background genes, 5.9%	0.00197	0	HBR2:FOX2:POX1-3:PXP2:ACS1:ARO10:orf19.2306:BIO2:CRC1:FAA21:CTN3:GOR1:GTT12:IDP2:CAR1:PUT2:SPS20:FET3:PUT1:orf19.4316:LYS22:CTN1:CAT2:CPA1:GDH3:ARG5,6:MLS1:CYB2:ADH2:orf19.5565:IDH2:ALD5:AAT21:HPA2:FDH1:ECI1:ECM42:ARG4:FUM12:ICL1:orf19.7131:ARG1:MDH1:POT1:UGA1:UGA11
9084	glutamine family amino acid biosynthetic process	9 out of 392 genes, 2.3%	21 out of 5756 background genes, 0.4%	0.00277	0	PUT2:PUT1:CPA1:GDH3:ARG5,6:IDH2:ECM42:ARG4:ARG1
9064	glutamine family amino acid metabolic process	11 out of 392 genes, 2.8%	33 out of 5756 background genes, 0.6%	0.00428	0	CAR1:PUT2:PUT1:CPA1:GDH3:ARG5,6:IDH2:ECM42:ARG4:ARG1:UGA1
33212	iron assimilation	6 out of 392 genes, 1.5%	9 out of 5756 background genes, 0.2%	0.00463	0	SIT1:FET34:FRP1:HAP43:MAC1:FTR1
9062	fatty acid catabolic process	7 out of 392 genes, 1.8%	13 out of 5756 background genes, 0.2%	0.00528	0	FOX2:POX1-3:PXP2:SPS20:CAT2:ECI1:POT1
44242	cellular lipid catabolic process	10 out of 392 genes, 2.6%	29 out of 5756 background genes, 0.5%	0.00811	0.0009	FOX2:POX1-3:PXP2:SPS20:CAT2:orf19.4699:PLB5:orf19.5426:ECI1:POT1
6635	fatty acid beta-oxidation	6 out of 392 genes, 1.5%	10 out of 5756 background genes, 0.2%	0.01091	0.0009	FOX2:POX1-3:PXP2:CAT2:ECI1:POT1
41	transition metal ion transport	11 out of 392 genes, 2.8%	36 out of 5756 background genes, 0.6%	0.01104	0.0008	FRE10:SMF12:CTR1:FET3:FET34:FTH1:orf19.5022:FRP1:MAC1:orf19.7077:FTR1
46487	glyoxylate metabolic process	4 out of 392 genes, 1.0%	4 out of 5756 background genes, 0.1%	0.0145	0.0048	FOX2:GOR1:MLS1:ICL1
6577	amino-acid betaine metabolic process	5 out of 392 genes, 1.3%	7 out of 5756 background genes, 0.1%	0.0183	0.0046	CTN3:orf19.4316:CTN1:CAT2:orf19.7131
9437	carnitine metabolic process	5 out of 392 genes, 1.3%	7 out of 5756 background genes, 0.1%	0.0183	0.0044	CTN3:orf19.4316:CTN1:CAT2:orf19.7131
35383	thioester metabolic process	8 out of 392 genes, 2.0%	22 out of 5756 background genes, 0.4%	0.04032	0.005	ACS1:LSC2:CTN3:LSC1:orf19.4121:CTN1:CAT2:TES15
6637	acyl-CoA metabolic process	8 out of 392 genes, 2.0%	22 out of 5756 background genes, 0.4%	0.04032	0.0048	ACS1:LSC2:CTN3:LSC1:orf19.4121:CTN1:CAT2:TES15
19395	fatty acid oxidation	6 out of 392 genes, 1.5%	12 out of 5756 background genes, 0.2%	0.04267	0.0053	FOX2:POX1-3:PXP2:CAT2:ECI1:POT1
34440	lipid oxidation	6 out of 392 genes, 1.5%	12 out of 5756 background genes, 0.2%	0.04267	0.0052	FOX2:POX1-3:PXP2:CAT2:ECI1:POT1
6525	arginine metabolic process	6 out of 392 genes, 1.5%	12 out of 5756 background genes, 0.2%	0.04267	0.005	CAR1:CPA1:ARG5,6:ECM42:ARG4:ARG1
8643	carbohydrate transport	10 out of 392 genes, 2.6%	37 out of 5756 background genes, 0.6%	0.08609	0.0073	HGT18:HGT2:GAL1:MAL31:HXT5:HGT1:HGT19:HGT4:HGT16:HGT13
6812	cation transport	22 out of 392 genes, 5.6%	138 out of 5756 background genes, 2.4%	0.09308	0.0071	FRP3:FRE10:SMF12:ATP7:orf19.2959.1:ATP3:CTR1:FET3:FET34:FTH1:orf19.5022:ATP5:FRP1:ATP2:ENA2:ATP1:GAP2:MAC1:orf19.7077:FTR1:ATP17:orf19.7670
6526	arginine biosynthetic process	5 out of 392 genes, 1.3%	9 out of 5756 background genes, 0.2%	0.09792	0.0086	CPA1:ARG5,6:ECM42:ARG4:ARG1
GOID_component	GO_term	Cluster frequency	Background frequency	Corrected P-value	FDR	Gene(s) annotated to the term
5886	plasma membrane	62 out of 392 genes, 15.8%	443 out of 5756 background genes, 7.7%	1.82e-06	0	CAN2:FRP3:FRE10:COX13:OPT4:orf19.2030:SIT1:SMF12:ALP1:HGT18:CSP37:CRC1:SUL2:ATP7:DIP5:orf19.2959.1:LSP1:ATP3:orf19.3335:orf19.341:GTT12:CTR1:HGT2:GEF2:IFC1:SFC1:IFF6:orf19.4132:FET3:FET34:orf19.4216:HSP30:HGT1:orf19.4577:PHO89:HSP70:ADH2:COX9:JEN2:ATP5:HGT19:RBT5:ATP2:NCE102:HGT4:ENA2:HMX1:orf19.6077:HGT16:SLK19:ATP1:GAP2:orf19.7077:HGT13:CSA1:FTR1:orf19.7310:JEN1:ATP17:orf19.7670:PIL1:PET9
71944	cell periphery	74 out of 392 genes, 18.9%	642 out of 5756 background genes, 11.2%	0.00023	0	CAN2:FRP3:HWP1:RBT1:UCF1:FRE10:COX13:OPT4:orf19.2030:SOD4:SIT1:SMF12:ALP1:HGT18:CSP37:CRC1:SUL2:ATP7:DIP5:orf19.2959.1:LSP1:ATP3:orf19.3335:orf19.341:GTT12:PST2:CTR1:HGT2:GEF2:IFC1:SFC1:IFF6:DDR48:orf19.4132:FET3:FET34:orf19.4216:CSH1:HSP30:HGT1:orf19.4577:PHO89:HSP70:PLB5:ADH2:COX9:JEN2:IFF11:ATP5:HGT19:RBT5:ATP2:PGA10:NCE102:HGT4:ENA2:HMX1:orf19.6077:HGT16:CAT1:SLK19:ATP1:GAP2:orf19.7077:HGT13:…
42579	microbody	14 out of 392 genes, 3.6%	58 out of 5756 background genes, 1.0%	0.00268	0	POX1-3:PXP2:FAA21:CTN3:SPS20:CAT2:MLS1:SRR1:CAT1:AAT21:ECI1:ICL1:PXA1:POT1
5777	peroxisome	14 out of 392 genes, 3.6%	58 out of 5756 background genes, 1.0%	0.00268	0	POX1-3:PXP2:FAA21:CTN3:SPS20:CAT2:MLS1:SRR1:CAT1:AAT21:ECI1:ICL1:PXA1:POT1
31907	microbody lumen	5 out of 392 genes, 1.3%	7 out of 5756 background genes, 0.1%	0.00307	0	POX1-3:SPS20:SRR1:CAT1:POT1
5782	peroxisomal matrix	5 out of 392 genes, 1.3%	7 out of 5756 background genes, 0.1%	0.00307	0	POX1-3:SPS20:SRR1:CAT1:POT1
9986	cell surface	28 out of 392 genes, 7.1%	192 out of 5756 background genes, 3.3%	0.01008	0	HWP1:RBT1:FRE10:PGA44:SOD4:SIT1:PGA26:CSP37:PGA18:IFF6:DDR48:CSH1:HSP70:COI1:PLB5:IFF11:PGA7:RBT5:ATP2:PGA10:IHD1:PGA25:HSP104:ATP1:CSA1:FTR1:PGA12:PGA17
30446	hyphal cell wall	12 out of 392 genes, 3.1%	53 out of 5756 background genes, 0.9%	0.01996	0	HWP1:RBT1:SOD4:CSP37:PST2:DDR48:CSH1:HSP70:PLB5:ATP1:CSA1:XYL2
45259	proton-transporting ATP synthase complex	6 out of 392 genes, 1.5%	14 out of 5756 background genes, 0.2%	0.02073	0	ATP7:ATP3:ATP5:ATP2:ATP1:ATP17
5753	mitochondrial proton-transporting ATP synthase complex	6 out of 392 genes, 1.5%	14 out of 5756 background genes, 0.2%	0.02073	0	ATP7:ATP3:ATP5:ATP2:ATP1:ATP17
45261	proton-transporting ATP synthase complex, catalytic core F(1)	4 out of 392 genes, 1.0%	6 out of 5756 background genes, 0.1%	0.03274	0	ATP3:ATP5:ATP2:ATP1
5887	integral to plasma membrane	9 out of 392 genes, 2.3%	36 out of 5756 background genes, 0.6%	0.05964	0.0033	HGT18:HGT2:HGT1:HGT19:HGT4:HGT16:SLK19:GAP2:HGT13

## Sheet: Table S11F
Supp. Table S11F: Process and component GO term enrichment analysis for down regulated genes in C. dubliniensis in H2O + 10% FCS after 4h compared to YPD + 10% FCS
GOID	Gene ontology Identifier
GO_term	Gene ontology term description
Cluster frequency	Cluster Frequency of the set of genes tested
Background frequency	Cluster Frequency of the gene background
Corrected P_value	The probability or chance of seeing at least x number of genes out of the total n genes in the list annotated to a particular GO term, given the proportion of genes in the whole genome that are annotated to that GO Term.
False Discovery rate	correction for multiple-testing
Gene(s) annotated to the term	List of genes annotated to each single GO term
GOID_process	GO_term	Cluster frequency	Background frequency	Corrected P-value	FDR	Gene(s) annotated to the term
6412	translation	63 out of 238 genes, 26.5%	253 out of 5756 background genes, 4.4%	4.54e-31	0	orf19.1409.1:RPS26A:RPS7A:RPL38:RPL11:orf19.2275:RPL29:RPS17B:RPL9B:orf19.2438:MRPL33:CAM1-1:RPP1A:RPL13:RPS16A:RPL6:RPS21:MRP20:orf19.3354:orf19.3367:RPL32:TIF3:RPL10A:RPL23A:orf19.3572.3:orf19.3690.2:RPL30:RPL24A:RPL43A:orf19.4149.1:RPS5:RPL17B:RPL20B:RPS6A:RPL40B:RPL42:RPL14:RPL27A:WRS1:RPS24:RPS15:RPP2B:RPL35:RPS19A:orf19.6220.4:orf19.6264.4:RPS22A:RPS27:RPS20:RPP2A:orf19.6415.1:RPL37B:RPS12:…
9058	biosynthetic process	111 out of 238 genes, 46.6%	1195 out of 5756 background genes, 20.8%	3.06e-17	0	ACS2:orf19.1110:HOM3:orf19.1409.1:RPS26A:orf19.1626:orf19.163:ERG6:MNT2:RPS7A:HEM4:GPD1:orf19.1889:ASN1:orf19.2040:RPL38:RPL11:AAH1:orf19.2275:RPL29:RPS17B:PHA2:RPL9B:orf19.2438:MRPL33:URA5:SLD1:CAM1-1:HEM13:PDC11:RPP1A:RPL13:RPS16A:RPL6:FCY2:RPS21:MRP20:orf19.3354:orf19.3367:RPL32:TIF3:RPL10A:RPL23A:orf19.3572.3:orf19.3690.2:RPL30:RPL24A:MNN22:SAM4:UPC2:RPL43A:DES1:ERG1:ARO4:orf19.4149.1:orf19.4…
1901576	organic substance biosynthetic process	109 out of 238 genes, 45.8%	1159 out of 5756 background genes, 20.1%	3.19e-17	0	ACS2:orf19.1110:HOM3:orf19.1409.1:RPS26A:orf19.1626:orf19.163:ERG6:MNT2:RPS7A:HEM4:GPD1:orf19.1889:ASN1:RPL38:RPL11:AAH1:orf19.2275:RPL29:RPS17B:PHA2:RPL9B:orf19.2438:MRPL33:URA5:SLD1:CAM1-1:HEM13:PDC11:RPP1A:RPL13:RPS16A:RPL6:FCY2:RPS21:MRP20:orf19.3354:orf19.3367:RPL32:TIF3:RPL10A:RPL23A:orf19.3572.3:orf19.3690.2:RPL30:RPL24A:MNN22:SAM4:UPC2:RPL43A:DES1:ERG1:ARO4:orf19.4149.1:orf19.4306:RPS5:or…
44249	cellular biosynthetic process	107 out of 238 genes, 45.0%	1139 out of 5756 background genes, 19.8%	1.01e-16	0	ACS2:orf19.1110:HOM3:orf19.1409.1:RPS26A:orf19.1626:orf19.163:ERG6:MNT2:RPS7A:HEM4:GPD1:ASN1:RPL38:RPL11:AAH1:orf19.2275:RPL29:RPS17B:PHA2:RPL9B:orf19.2438:MRPL33:URA5:SLD1:CAM1-1:HEM13:RPP1A:RPL13:RPS16A:RPL6:FCY2:RPS21:MRP20:orf19.3354:orf19.3367:RPL32:TIF3:RPL10A:RPL23A:orf19.3572.3:orf19.3690.2:RPL30:RPL24A:MNN22:SAM4:UPC2:RPL43A:DES1:ERG1:ARO4:orf19.4149.1:orf19.4306:RPS5:orf19.4373:RPL17B:o…
34645	cellular macromolecule biosynthetic process	68 out of 238 genes, 28.6%	726 out of 5756 background genes, 12.6%	8.12e-09	0	orf19.1409.1:RPS26A:MNT2:RPS7A:RPL38:RPL11:orf19.2275:RPL29:RPS17B:RPL9B:orf19.2438:MRPL33:CAM1-1:RPP1A:RPL13:RPS16A:RPL6:RPS21:MRP20:orf19.3354:orf19.3367:RPL32:TIF3:RPL10A:RPL23A:orf19.3572.3:orf19.3690.2:RPL30:RPL24A:MNN22:RPL43A:orf19.4149.1:RPS5:RPL17B:orf19.4581:RPL20B:RPS6A:RPL40B:RPL42:RPL14:RPL27A:WRS1:RPS24:RPS15:RPP2B:RPL35:RPS19A:orf19.6220.4:orf19.6264.4:RPS22A:RPS27:RPS20:RPP2A:orf1…
9059	macromolecule biosynthetic process	68 out of 238 genes, 28.6%	736 out of 5756 background genes, 12.8%	1.54e-08	0	orf19.1409.1:RPS26A:MNT2:RPS7A:RPL38:RPL11:orf19.2275:RPL29:RPS17B:RPL9B:orf19.2438:MRPL33:CAM1-1:RPP1A:RPL13:RPS16A:RPL6:RPS21:MRP20:orf19.3354:orf19.3367:RPL32:TIF3:RPL10A:RPL23A:orf19.3572.3:orf19.3690.2:RPL30:RPL24A:MNN22:RPL43A:orf19.4149.1:RPS5:RPL17B:orf19.4581:RPL20B:RPS6A:RPL40B:RPL42:RPL14:RPL27A:WRS1:RPS24:RPS15:RPP2B:RPL35:RPS19A:orf19.6220.4:orf19.6264.4:RPS22A:RPS27:RPS20:RPP2A:orf1…
51029	rRNA transport	8 out of 238 genes, 3.4%	12 out of 5756 background genes, 0.2%	1.8e-06	0	RPS26A:RPS21:RPS5:RPS15:RPS19A:YST1:RPS18:RPS28B
6407	rRNA export from nucleus	8 out of 238 genes, 3.4%	12 out of 5756 background genes, 0.2%	1.8e-06	0	RPS26A:RPS21:RPS5:RPS15:RPS19A:YST1:RPS18:RPS28B
10467	gene expression	71 out of 238 genes, 29.8%	884 out of 5756 background genes, 15.4%	3.12e-06	0	orf19.1409.1:RPS26A:UTP22:RPS7A:RPL38:RPL11:orf19.2275:RPL29:RPS17B:RPL9B:orf19.2438:MRPL33:CAM1-1:orf19.2795:RPP1A:RPL13:RPS16A:RPL6:orf19.3124:RPS21:MRP20:orf19.3354:orf19.3367:RPL32:TIF3:RPL10A:RPL23A:orf19.3572.3:orf19.3690.2:RPL30:RPL24A:RPL43A:orf19.4149.1:orf19.4160:RPS5:RPL17B:RPL20B:orf19.4659:RPS6A:RPL40B:RPL42:RPL14:RPL27A:WRS1:RPS24:RPS15:RPP2B:RPL35:RPS19A:orf19.6220.4:orf19.6264.4:R…
44267	cellular protein metabolic process	78 out of 238 genes, 32.8%	1023 out of 5756 background genes, 17.8%	4.46e-06	0	ACS2:SSA2:orf19.1409.1:RPS26A:orf19.1626:MNT2:PPT1:RPS7A:RPL38:RPL11:orf19.2275:RPL29:RPS17B:RPL9B:orf19.2438:MRPL33:CAM1-1:RPP1A:RPL13:RPS16A:RPL6:orf19.3124:RPS21:MRP20:orf19.3354:orf19.3367:RPL32:TIF3:RPL10A:RPL23A:orf19.3572.3:JEM1:orf19.3690.2:RPL30:RPL24A:MNN22:RPL43A:orf19.4149.1:RPS5:PHO15:RPL17B:orf19.4581:orf19.4617:RPL20B:RPS6A:NAT4:RPL40B:RPL42:RPL14:orf19.50:RPL27A:WRS1:RPS24:RPS15:R…
19538	protein metabolic process	80 out of 238 genes, 33.6%	1082 out of 5756 background genes, 18.8%	1.1e-05	0	ACS2:SSA2:orf19.1409.1:RPS26A:orf19.1626:MNT2:PPT1:RPS7A:RPL38:RPL11:orf19.2275:RPL29:RPS17B:RPL9B:orf19.2438:MRPL33:CAM1-1:RPP1A:RPL13:RPS16A:RPL6:orf19.3124:RPS21:MRP20:orf19.3354:orf19.3367:RPL32:TIF3:RPL10A:RPL23A:orf19.3572.3:JEM1:orf19.3690.2:RPL30:RPL24A:MNN22:RPL43A:orf19.4149.1:orf19.4160:RPS5:PHO15:RPL17B:orf19.4581:orf19.4617:RPL20B:RPS6A:NAT4:RPL40B:RPL42:RPL14:orf19.50:RPL27A:WRS1:RP…
2181	cytoplasmic translation	11 out of 238 genes, 4.6%	35 out of 5756 background genes, 0.6%	4.59e-05	0	orf19.1409.1:RPL29:RPL9B:RPL6:TIF3:orf19.3572.3:orf19.3690.2:RPL17B:orf19.6882.1:YST1:RPL39
44283	small molecule biosynthetic process	29 out of 238 genes, 12.2%	251 out of 5756 background genes, 4.4%	0.00019	0	HOM3:orf19.1626:orf19.163:ERG6:GPD1:ASN1:PHA2:SLD1:PDC11:SAM4:UPC2:DES1:ERG1:ARO4:orf19.4306:orf19.4373:DAP1:FAD3:RIB3:RHR2:SUR2:orf19.6057:LEU4:orf19.6343:CYB5:ERG13:ERG3:BAT21:ERG11
44711	single-organism biosynthetic process	29 out of 238 genes, 12.2%	253 out of 5756 background genes, 4.4%	0.00022	0	HOM3:orf19.1626:orf19.163:ERG6:GPD1:ASN1:PHA2:SLD1:PDC11:SAM4:UPC2:DES1:ERG1:ARO4:orf19.4306:orf19.4373:DAP1:FAD3:RIB3:RHR2:SUR2:orf19.6057:LEU4:orf19.6343:CYB5:ERG13:ERG3:BAT21:ERG11
71704	organic substance metabolic process	145 out of 238 genes, 60.9%	2638 out of 5756 background genes, 45.8%	0.0007	0	ACS2:SSA2:orf19.1110:GUK1:HOM3:EBP1:orf19.1409.1:RPS26A:UTP22:orf19.1626:orf19.163:ERG6:MNT2:PPT1:RPS7A:HEM4:GPD1:RNR22:orf19.1889:ASN1:RPL38:RPL11:AAH1:orf19.2275:orf19.2308:RPL29:RPS17B:PHA2:RPL9B:orf19.2438:MRPL33:URA5:SLD1:CAM1-1:orf19.2795:HEM13:PDC11:RPP1A:RPL13:RPS16A:RPL6:orf19.3124:FCY2:RPS21:MRP20:orf19.3354:orf19.3367:RPL32:TIF3:RPL10A:orf19.3483:RPL23A:orf19.3572.3:CDC19:JEM1:orf19.36…
44237	cellular metabolic process	144 out of 238 genes, 60.5%	2629 out of 5756 background genes, 45.7%	0.00106	0	ACS2:SSA2:orf19.1110:GUK1:HOM3:orf19.1409.1:RPS26A:UTP22:orf19.1626:orf19.163:ERG6:orf19.1662:MNT2:PPT1:RPS7A:HEM4:GPD1:RNR22:orf19.1889:ASN1:RPL38:RPL11:AAH1:orf19.2275:orf19.2308:RPL29:RPS17B:PHA2:RPL9B:orf19.2438:MRPL33:URA5:SLD1:CAM1-1:orf19.2795:HEM13:PDC11:RPP1A:RPL13:RPS16A:RPL6:orf19.3124:FCY2:RPS21:MRP20:orf19.3354:orf19.3367:RPL32:TIF3:RPL10A:orf19.3483:RPL23A:orf19.3572.3:CDC19:JEM1:or…
1901617	organic hydroxy compound biosynthetic process	12 out of 238 genes, 5.0%	58 out of 5756 background genes, 1.0%	0.00171	0	ERG6:GPD1:PDC11:UPC2:DES1:ERG1:DAP1:RHR2:CYB5:ERG13:ERG3:ERG11
46165	alcohol biosynthetic process	12 out of 238 genes, 5.0%	58 out of 5756 background genes, 1.0%	0.00171	0	ERG6:GPD1:PDC11:UPC2:DES1:ERG1:DAP1:RHR2:CYB5:ERG13:ERG3:ERG11
42254	ribosome biogenesis	29 out of 238 genes, 12.2%	283 out of 5756 background genes, 4.9%	0.00232	0	RPS26A:UTP22:RPS7A:RPL11:RPL82:RPS17B:RPS16A:RPL6:RPS21:RPL30:orf19.3797:orf19.4149.1:RPS5:RPS6A:RPS24:RPS15:RPL35:RPS19A:RPL8B:RPS27:RPS20:orf19.6736:RPL25:YST1:RPS18:RPS28B:NOP15:orf19.73:RPS9B
16129	phytosteroid biosynthetic process	8 out of 238 genes, 3.4%	25 out of 5756 background genes, 0.4%	0.00246	0	ERG6:UPC2:ERG1:DAP1:CYB5:ERG13:ERG3:ERG11
44108	cellular alcohol biosynthetic process	8 out of 238 genes, 3.4%	25 out of 5756 background genes, 0.4%	0.00246	0	ERG6:UPC2:ERG1:DAP1:CYB5:ERG13:ERG3:ERG11
6696	ergosterol biosynthetic process	8 out of 238 genes, 3.4%	25 out of 5756 background genes, 0.4%	0.00246	0	ERG6:UPC2:ERG1:DAP1:CYB5:ERG13:ERG3:ERG11
44238	primary metabolic process	139 out of 238 genes, 58.4%	2545 out of 5756 background genes, 44.2%	0.00275	0	ACS2:SSA2:GUK1:HOM3:EBP1:orf19.1409.1:RPS26A:UTP22:orf19.1626:orf19.163:ERG6:MNT2:PPT1:RPS7A:GPD1:RNR22:ASN1:RPL38:RPL11:AAH1:orf19.2275:orf19.2308:RPL29:RPS17B:PHA2:RPL9B:orf19.2438:MRPL33:URA5:SLD1:CAM1-1:orf19.2795:PDC11:RPP1A:RPL13:RPS16A:RPL6:orf19.3124:FCY2:RPS21:MRP20:orf19.3354:orf19.3367:RPL32:TIF3:RPL10A:orf19.3483:RPL23A:orf19.3572.3:CDC19:JEM1:orf19.3690.2:RPL30:RPL24A:MNN22:SAM4:UPC2…
16128	phytosteroid metabolic process	8 out of 238 genes, 3.4%	27 out of 5756 background genes, 0.5%	0.00471	0.0008	ERG6:UPC2:ERG1:DAP1:CYB5:ERG13:ERG3:ERG11
8204	ergosterol metabolic process	8 out of 238 genes, 3.4%	27 out of 5756 background genes, 0.5%	0.00471	0.0008	ERG6:UPC2:ERG1:DAP1:CYB5:ERG13:ERG3:ERG11
16126	sterol biosynthetic process	8 out of 238 genes, 3.4%	28 out of 5756 background genes, 0.5%	0.00636	0.0008	ERG6:UPC2:ERG1:DAP1:CYB5:ERG13:ERG3:ERG11
6694	steroid biosynthetic process	8 out of 238 genes, 3.4%	28 out of 5756 background genes, 0.5%	0.00636	0.0007	ERG6:UPC2:ERG1:DAP1:CYB5:ERG13:ERG3:ERG11
8202	steroid metabolic process	9 out of 238 genes, 3.8%	38 out of 5756 background genes, 0.7%	0.00956	0.0014	EBP1:ERG6:UPC2:ERG1:DAP1:CYB5:ERG13:ERG3:ERG11
44107	cellular alcohol metabolic process	8 out of 238 genes, 3.4%	30 out of 5756 background genes, 0.5%	0.01115	0.0014	ERG6:UPC2:ERG1:DAP1:CYB5:ERG13:ERG3:ERG11
8152	metabolic process	153 out of 238 genes, 64.3%	2964 out of 5756 background genes, 51.5%	0.01787	0.0013	ACS2:SSA2:orf19.1110:GUK1:HOM3:EBP1:orf19.1409.1:RPS26A:UTP22:orf19.1626:orf19.163:ERG6:orf19.1662:MNT2:PPT1:RPS7A:HEM4:GPD1:RNR22:orf19.1889:ASN1:orf19.2040:RPL38:RPL11:AAH1:orf19.2275:orf19.2308:RPL29:RPS17B:PHA2:RPL9B:IFR2:orf19.2438:MRPL33:URA5:SLD1:CAM1-1:orf19.2795:HEM13:PDC11:RPP1A:RPL13:RPS16A:RPL6:orf19.3124:FCY2:RPS21:MRP20:orf19.3354:orf19.3367:RPL32:TIF3:OYE23:RPL10A:orf19.3483:RPL23A…
6066	alcohol metabolic process	13 out of 238 genes, 5.5%	91 out of 5756 background genes, 1.6%	0.04445	0.0058	ERG6:GPD1:PDC11:orf19.3483:UPC2:DES1:ERG1:DAP1:RHR2:CYB5:ERG13:ERG3:ERG11
1901615	organic hydroxy compound metabolic process	13 out of 238 genes, 5.5%	93 out of 5756 background genes, 1.6%	0.0559	0.0062	ERG6:GPD1:PDC11:orf19.3483:UPC2:DES1:ERG1:DAP1:RHR2:CYB5:ERG13:ERG3:ERG11
16125	sterol metabolic process	8 out of 238 genes, 3.4%	37 out of 5756 background genes, 0.6%	0.05722	0.0061	ERG6:UPC2:ERG1:DAP1:CYB5:ERG13:ERG3:ERG11
28	ribosomal small subunit assembly	5 out of 238 genes, 2.1%	13 out of 5756 background genes, 0.2%	0.0628	0.0065	RPS17B:orf19.4149.1:RPS27:YST1:RPS28B
22613	ribonucleoprotein complex biogenesis	29 out of 238 genes, 12.2%	338 out of 5756 background genes, 5.9%	0.06704	0.0063	RPS26A:UTP22:RPS7A:RPL11:RPL82:RPS17B:RPS16A:RPL6:RPS21:RPL30:orf19.3797:orf19.4149.1:RPS5:RPS6A:RPS24:RPS15:RPL35:RPS19A:RPL8B:RPS27:RPS20:orf19.6736:RPL25:YST1:RPS18:RPS28B:NOP15:orf19.73:RPS9B
GOID_component	GO_term	Cluster frequency	Background frequency	Corrected P-value	FDR	Gene(s) annotated to the term
5840	ribosome	70 out of 238 genes, 29.4%	252 out of 5756 background genes, 4.4%	2.63e-39	0	orf19.1409.1:RPS26A:orf19.1485:orf19.1662:RPS7A:RPL38:RPL11:orf19.2275:RPL29:RPS17B:RPL9B:orf19.2438:MRPL33:orf19.2639:RPP1A:RPL13:RPS16A:RPL6:orf19.3124:RPS21:MRP20:orf19.3354:orf19.3367:RPL32:RPL10A:RPL23A:orf19.3572.3:orf19.3690.2:RPL30:RPL24A:orf19.3797:RPL43A:orf19.397:orf19.4149.1:RPS5:RPL17B:RPL20B:RPS6A:RPL40B:RPL42:RPL14:RPL27A:RPS24:orf19.585:RPS15:RPP2B:RPL35:RPS19A:orf19.6220.4:orf19.…
30529	ribonucleoprotein complex	79 out of 238 genes, 33.2%	524 out of 5756 background genes, 9.1%	1.17e-24	0	SSA2:orf19.1409.1:RPS26A:orf19.1485:UTP22:orf19.1662:RPS7A:RPL38:RPL11:orf19.2275:RPL29:RPL82:RPS17B:RPL9B:orf19.2438:MRPL33:orf19.2639:orf19.2795:RPP1A:RPL13:RPS16A:RPL6:orf19.3124:RPS21:MRP20:orf19.3354:orf19.3367:RPL32:RPL10A:RPL23A:orf19.3572.3:orf19.3690.2:RPL30:RPL24A:orf19.3797:RPL43A:orf19.397:orf19.4149.1:RPS5:RPL17B:BFR1:RPL20B:orf19.4659:RPS6A:RPL40B:RPL42:RPL14:RPL27A:RPS24:orf19.585:…
44391	ribosomal subunit	40 out of 238 genes, 16.8%	124 out of 5756 background genes, 2.2%	4.47e-24	0	orf19.1409.1:orf19.1485:orf19.1662:RPL29:RPL9B:orf19.2438:MRPL33:orf19.2639:RPL6:RPS21:MRP20:orf19.3354:orf19.3367:RPL32:RPL10A:orf19.3572.3:orf19.3690.2:orf19.3797:orf19.397:orf19.4149.1:RPS5:RPL17B:RPS6A:orf19.585:RPS15:RPS19A:RPS22A:RPS27:RPS20:orf19.6415.1:orf19.6565:RPS25B:RPS12:orf19.6882.1:YST1:YML6:RPS28B:RPL39:orf19.828:RPS9B
22626	cytosolic ribosome	26 out of 238 genes, 10.9%	64 out of 5756 background genes, 1.1%	3.76e-18	0	orf19.1409.1:RPL29:RPL9B:RPL6:orf19.3124:RPS21:orf19.3354:RPL32:orf19.3572.3:orf19.3690.2:orf19.4149.1:RPS5:RPL17B:RPS6A:RPS19A:RPS22A:RPS27:RPS20:orf19.6415.1:RPS25B:RPS12:orf19.6882.1:YST1:RPS28B:RPL39:RPS9B
15934	large ribosomal subunit	22 out of 238 genes, 9.2%	65 out of 5756 background genes, 1.1%	3.17e-13	0	orf19.1409.1:orf19.1485:RPL29:RPL9B:MRPL33:orf19.2639:RPL6:MRP20:orf19.3367:RPL32:RPL10A:orf19.3572.3:orf19.3690.2:orf19.3797:orf19.397:RPL17B:orf19.585:orf19.6565:orf19.6882.1:YML6:RPL39:orf19.828
44445	cytosolic part	28 out of 238 genes, 11.8%	117 out of 5756 background genes, 2.0%	1.06e-12	0	SSA2:orf19.1409.1:RPL29:RPL9B:RPL6:orf19.3124:RPS21:orf19.3354:RPL32:orf19.3572.3:orf19.3690.2:PFK1:orf19.4149.1:RPS5:RPL17B:RPS6A:RPS19A:RPS22A:RPS27:RPS20:orf19.6415.1:RPS25B:RPS12:orf19.6882.1:YST1:RPS28B:RPL39:RPS9B
22627	cytosolic small ribosomal subunit	15 out of 238 genes, 6.3%	29 out of 5756 background genes, 0.5%	4.81e-12	0	RPS21:orf19.3354:orf19.4149.1:RPS5:RPS6A:RPS19A:RPS22A:RPS27:RPS20:orf19.6415.1:RPS25B:RPS12:YST1:RPS28B:RPS9B
15935	small ribosomal subunit	18 out of 238 genes, 7.6%	59 out of 5756 background genes, 1.0%	8.55e-10	0	orf19.1662:orf19.2438:RPS21:orf19.3354:orf19.4149.1:RPS5:RPS6A:RPS15:RPS19A:RPS22A:RPS27:RPS20:orf19.6415.1:RPS25B:RPS12:YST1:RPS28B:RPS9B
22625	cytosolic large ribosomal subunit	10 out of 238 genes, 4.2%	19 out of 5756 background genes, 0.3%	7.34e-08	0	orf19.1409.1:RPL29:RPL9B:RPL6:RPL32:orf19.3572.3:orf19.3690.2:RPL17B:orf19.6882.1:RPL39
43228	non-membrane-bounded organelle	75 out of 238 genes, 31.5%	977 out of 5756 background genes, 17.0%	1.22e-06	0	ACS2:orf19.1409.1:RPS26A:orf19.1485:UTP22:orf19.1662:RPS7A:RPL38:RPL11:orf19.2275:RPL29:RPS17B:RPL9B:orf19.2438:MRPL33:orf19.2639:orf19.2795:RPP1A:RPL13:RPS16A:RPL6:orf19.3124:RPS21:MRP20:orf19.3354:orf19.3367:RPL32:RPL10A:RPL23A:orf19.3572.3:orf19.3690.2:RPL30:RPL24A:orf19.3797:RPL43A:orf19.397:orf19.4149.1:RPS5:RPL17B:RPL20B:RPS6A:RPL40B:RPL42:RPL14:RPL27A:RPS24:orf19.585:RPS15:RPP2B:RPL35:RPS1…
43232	intracellular non-membrane-bounded organelle	75 out of 238 genes, 31.5%	977 out of 5756 background genes, 17.0%	1.22e-06	0	ACS2:orf19.1409.1:RPS26A:orf19.1485:UTP22:orf19.1662:RPS7A:RPL38:RPL11:orf19.2275:RPL29:RPS17B:RPL9B:orf19.2438:MRPL33:orf19.2639:orf19.2795:RPP1A:RPL13:RPS16A:RPL6:orf19.3124:RPS21:MRP20:orf19.3354:orf19.3367:RPL32:RPL10A:RPL23A:orf19.3572.3:orf19.3690.2:RPL30:RPL24A:orf19.3797:RPL43A:orf19.397:orf19.4149.1:RPS5:RPL17B:RPL20B:RPS6A:RPL40B:RPL42:RPL14:RPL27A:RPS24:orf19.585:RPS15:RPP2B:RPL35:RPS1…
5829	cytosol	90 out of 238 genes, 37.8%	1292 out of 5756 background genes, 22.4%	2.88e-06	0	ACS2:SSA2:HOM3:orf19.1409.1:RPS26A:orf19.1626:orf19.163:RPS7A:HEM4:GPD1:ASN1:RPL38:RPL11:AAH1:RPL29:RPS17B:PHA2:RPL9B:URA5:CAM1-1:orf19.2721:TIM13:orf19.2794:HEM13:PDC11:RPP1A:RPL13:RPS16A:RPL6:orf19.3124:RPS21:orf19.3354:RPL32:OYE23:RPL10A:orf19.3572.3:CDC19:orf19.3690.2:RPL30:RPL24A:RPL43A:PFK1:orf19.397:orf19.4149.1:RPS5:orf19.4373:PHO15:RPL17B:BFR1:orf19.4612:orf19.4617:FBA1:RPL20B:RPS6A:NAT4…
5737	cytoplasm	170 out of 238 genes, 71.4%	3212 out of 5756 background genes, 55.8%	2.78e-05	0	ACS2:SSA2:orf19.1110:GUK1:HOM3:EBP1:TIM23:orf19.1409.1:RPS26A:orf19.1485:ZRT2:orf19.1626:orf19.163:ERG6:orf19.164:orf19.1662:MNT2:orf19.1667.1:PPT1:orf19.1691:RPS7A:HEM4:GPD1:orf19.1889:ASN1:orf19.2040:RPL38:RPL11:AAH1:orf19.2275:RPL29:RPS17B:PHA2:RPL9B:orf19.2438:MRPL33:URA5:orf19.2639:CAM1-1:orf19.2721:orf19.2749:TIM13:orf19.2794:HEM13:ALG5:PDC11:RPP1A:RPL13:RPS16A:RPL6:orf19.3124:RPS21:MRP20:o…
315	organellar large ribosomal subunit	11 out of 238 genes, 4.6%	40 out of 5756 background genes, 0.7%	3.48e-05	0	orf19.1485:MRPL33:orf19.2639:MRP20:orf19.3367:orf19.3797:orf19.397:orf19.585:orf19.6565:YML6:orf19.828
5762	mitochondrial large ribosomal subunit	11 out of 238 genes, 4.6%	40 out of 5756 background genes, 0.7%	3.48e-05	0	orf19.1485:MRPL33:orf19.2639:MRP20:orf19.3367:orf19.3797:orf19.397:orf19.585:orf19.6565:YML6:orf19.828
44444	cytoplasmic part	153 out of 238 genes, 64.3%	2808 out of 5756 background genes, 48.8%	5.77e-05	0	ACS2:SSA2:HOM3:EBP1:TIM23:orf19.1409.1:RPS26A:orf19.1485:ZRT2:orf19.1626:orf19.163:ERG6:orf19.164:orf19.1662:MNT2:orf19.1667.1:orf19.1691:RPS7A:HEM4:GPD1:ASN1:orf19.2040:RPL38:RPL11:AAH1:orf19.2275:RPL29:RPS17B:PHA2:RPL9B:orf19.2438:MRPL33:URA5:orf19.2639:CAM1-1:orf19.2721:TIM13:orf19.2794:HEM13:ALG5:PDC11:RPP1A:RPL13:RPS16A:RPL6:orf19.3124:RPS21:MRP20:orf19.3354:orf19.3357:orf19.3367:orf19.3406:…
9986	cell surface	22 out of 238 genes, 9.2%	192 out of 5756 background genes, 3.3%	0.00103	0	SSA2:EBP1:RPS7A:PGA45:HEM13:PGA34:PDC11:RPL13:RPL6:CDC19:YWP1:ADH1:RPL17B:FBA1:RPL20B:RPS6A:PGA57:RPL14:PGA31:PHR2:PGA13:GPD2
313	organellar ribosome	12 out of 238 genes, 5.0%	72 out of 5756 background genes, 1.3%	0.00291	0.0011	orf19.1485:orf19.1662:MRPL33:orf19.2639:MRP20:orf19.3367:orf19.3797:orf19.397:orf19.585:orf19.6565:YML6:orf19.828
5761	mitochondrial ribosome	12 out of 238 genes, 5.0%	72 out of 5756 background genes, 1.3%	0.00291	0.0011	orf19.1485:orf19.1662:MRPL33:orf19.2639:MRP20:orf19.3367:orf19.3797:orf19.397:orf19.585:orf19.6565:YML6:orf19.828
30445	yeast-form cell wall	8 out of 238 genes, 3.4%	38 out of 5756 background genes, 0.7%	0.0115	0.008	PGA45:HEM13:CDC19:YWP1:ADH1:RPS6A:PGA31:PHR2
5759	mitochondrial matrix	15 out of 238 genes, 6.3%	147 out of 5756 background genes, 2.6%	0.09264	0.0276	orf19.1485:orf19.1662:orf19.2275:MRPL33:orf19.2639:MRP20:orf19.3367:orf19.3797:orf19.397:orf19.585:orf19.6565:YML6:orf19.7404:BAT21:orf19.828
