# Supplementary material for: Species and condition specific adaptation of the transcriptional landscapes in Candida albicans and Candida dubliniensis
Source: BMC Genomics. 2013 Apr 2;14:212. doi: 10.1186/1471-2164-14-212 (PMC3626586; doi:10.1186/1471-2164-14-212)
Supplement: Additional file 18: Table S12 — List of primers used in qRT-PCR. [file 1471-2164-14-212-S18.xls]

## Sheet: Table S12
Supp. Table 12: Validation with qRT-PCR in C. dubliniensis
		RNA-Seq abundance [RPKM]		FC [log2 ratio]		qRT-PCR assay information
systematic ID	C. albicans ID	blastospore	hyphae	RNA-Seq	qRT-PCR	primer forward	primer reverse	UPL n°	amplicon
strong upregulation in hyphae (log2 < -3)
Cd36_12150	OP4	1.42926	366.802	-8.00359	-6.92489	tttgcttcaactgctttggtt	catggtttgttcggagatga	#67	60 nt
Cd36_30420	FDH1	13.8568	1838.41	-7.05173	-5.44222	attaatggtacttgggatgttgc	ccttatcttccaagtcaaattcgt	#145	61 nt
Cd36_63420	SAP6	3.341	55.3761	-4.05091	-4.87408	cccctgaagcttctactggac	cactgaatttggccttgtca	#119	60 nt
medium upregulation in hyphae (log2 -1 < x < -3)
Cd36_84540	STP3	16.9556	114.926	-2.76087	-2.66933	tcgaaccattagatgacgagttt	ttgatgggtgagctcttggt	#77	60 nt
Cd36_27050	ECM4	139.187	875.427	-2.65296	-1.26188	catgggcacaccgtacttta	tgaacaacagacaatccaatga	#141	73 nt
Cd36_22250	SIT1	3.60028	21.4912	-2.57757	-3.65472	acaacggttaacgctattactgg	tcttgcatagaccggttgact	#74	60 nt
Cd36_01550	LSC1	117.306	497.962	-2.08576	-1.46275	gctgaagccatcaaagaagc	aagtggtggtgggacaaaaa	#59	60 nt
no regulation (log2 -0,5 < x < 0,5)
Cd36_72170	CYP1	853.008	1068.61	-0.325097	0.913799	acacgttgttttcggtgaagt	gcaccactaccagaaccaaaag	#131	78 nt
Cd36_43260	ECE1	3.30961	3.91068	-0.240761	-0.145127	tctcaagctgctatcattcacc	cagcagtcgcaatgtctctt	#50	64 nt
Cd36_17870	EFT2	2386.77	2196.03	0.120161	0.974529	tttgcatgctgatgctatcc	actcttctcatggttgggatg	#77	60 nt
Cd36_46280	CZF1	18.1845	16.4356	0.145887	-0.429926	ccacagcaaagaagtggtga	ggtagcccatttgttgagga	#62	100 nt
Cd36_52110	RET2	160.781	111.789	0.524317	1.95345	ttctgctggtgctggtagtg	atggtgcaggtgatccagtt	#115	65 nt
medium downregulation in hyphae (log2 1 < x < 3)
Cd36_70930	RPP0	3356.44	1140.81	1.55688	2.21226	cgaagaagctgccactgaa	cgaaacccatatcgtcatcag	#74	65 nt
Cd36_46050	PDC11	9867.91	2475.7	1.99491	2.18998	ctgttggtgctacttgtggtg	ctcttctctttgggtccaattc	#46	60 nt
Cd36_01510	orf19.3354	331.5	71.3181	2.21667	2.28511	tcatcaaattcgacactggtaga	gacaataacaccaactctacccaaa	#131	74 nt
Cd36_19920	CDC19	10288.9	2021.13	2.34786	3.36457	ggtaccactgttggtgacaaag	cagtggtgaagatcatttcgtg	#31	64 nt
Cd36_03300	orf19.3053	1239.26	155.19	2.99737	2.91188	ctttcaatcttaaattggcatctg	caatgttttatcagtttcgttgttg	#159	68 nt
strong downregulation in hyphae (log2 > 3)
Cd36_00220	PHR2	136.599	10.0567	3.76372	2.95494	cggtactattttcggtgacca	tacatgtaaacaataccaccagacc	#109	60 nt
Cd36_17880	orf19.5785	76.3831	1.1343	6.07338	7.50541	gttggaaaatgactatcaattgtgtt	tgtctttcatttaagcatgtctcc	#94	69 nt
Cd36_81460	orf19.1691	1061.96	1.36828	9.60015	10.8439	accatgcctactttaggttttactg	ggtgaacgataacgagatttga	#157	80 nt
